# Supplementary material for: On the genetic basis of tail-loss evolution in humans and apes
Source: Nature. 2024 Feb 28;626(8001):1042–8. doi: 10.1038/s41586-024-07095-8 (PMC10901737; doi:10.1038/s41586-024-07095-8)
Supplement: Supplementary file 3 — Summary of hominoid-specific variants in tail-development-related genes. The file includes a list of genes with documented mouse mutants presenting tail phenotypes in the MGI database (Methods). [file 41586_2024_7095_MOESM3_ESM.xlsx]

## Sheet: Tail-development related genes
MGI Allele ID	Allele Symbol	Allele Name	Chromosome	Synonyms	Allele Type	Allele Attributes	Transmission	Abnormal Phenotypes Reported in these Systems	Human Disease Models	Associated gene	Associated human gene (non-redundant)
MGI:2674268	Meox1<Tg(Mx1-TAX)2627Arnh>	transgene insertion 2627, Heinz Arnheiter	11	Meox1<im> | Meox1<TgN2627ARN>	Transgenic	Inducible, Inserted expressed sequence, Null/knockout		skeleton		Meox1	Meox1
MGI:2674273	Meox1<tm1Bmk>	targeted mutation 1, Baljinder S Mankoo	11	Meox1<-> | Meox1<tm1BSM>	Targeted	Null/knockout	Germline	skeleton		Meox1
MGI:1856794	t<wPas2>	t, wild Institut Pasteur 2	17	t<wPa-2> | t<wPa2>	Spontaneous			reproductive
MGI:1856795	t<wPas3>	t, wild Institut Pasteur 3	17	t<wPa-3> | t<wPa3>	Spontaneous			reproductive
MGI:2445497	Cer1<tm1Belo>	targeted mutation 1, Jose Antonio Belo	4	cer-l<->	Targeted	Null/knockout	Germline	no abnormal phenotype observed		Cer1	Cer1
MGI:2183274	Cyp26a1<tm1Hmd>	targeted mutation 1, Hiroshi Hamada	19	CYP26<neo>	Targeted	Conditional ready, Hypomorph	Germline	no abnormal phenotype observed		Cyp26a1
MGI:2385944	Nras<tm1Rak>	targeted mutation 1, Raju Kucherlapati	3	N-ras-	Targeted	Null/knockout	Germline	no abnormal phenotype observed		Nras	Nras
MGI:1933409	Sp5<tm1Rbe>	targeted mutation 1, Rosa Beddington	2	Sp5<lacZ>	Targeted	Reporter	Germline	no abnormal phenotype observed		Sp5	Sp5
MGI:5465007	t<h7m>	Harwell 7 mutation 1	17		Spontaneous			no abnormal phenotype observed
MGI:1856741	t<h45>	t, Harwell 45	17		Spontaneous			no abnormal phenotype observed
MGI:4888711	Tg(Mbp-MAPT/lacZ)#aCaw	transgene insertion #a, Christopher A Walsh	UN	TCA-TLZ	Transgenic	Reporter		no abnormal phenotype observed
MGI:3783748	Tg(T)118.9Bgh	transgene insertion 118.9, Bernhard G Hermann	UN	TG<T>	Transgenic	Inserted expressed sequence		no abnormal phenotype observed
MGI:5465008	t<h7m2>	Harwell 7 mutation 2	17		Spontaneous			mortality/aging | reproductive
MGI:3789184	Pcsk5<tm2.1Prat>	targeted mutation 2.1, Annik Prat	19	Pcsk5<delta1>	Targeted	Null/knockout	Germline	mortality/aging		Pcsk5
MGI:2383990	Smn1<tm1Hung>	targeted mutation 1, Hung Li	13	Smn- | Smn<delta 7>	Targeted	Null/knockout	Germline	mortality/aging		Smn1	Smn1
MGI:1856739	t<h20>	t, Harwell 20	17		Spontaneous			mortality/aging
MGI:5465006	t<hr4>	Harwell recombinant 4	17		Spontaneous			mortality/aging
MGI:1858139	t<ks1>	t, Kansas State 1	17		Spontaneous			mortality/aging
MGI:2665549	t<w3>	t, wild 3	17		Spontaneous			mortality/aging
MGI:4420245	Tg(Lfng*-LFNG)2Dihz	transgene insertion 2, David Ish-Horowicz	UN	BB-cLfng | BBL-2	Transgenic	Inserted expressed sequence		mortality/aging		Lfng
MGI:3624627	Etl4<Gt(pU8)80211Imeg>	gene trap 80211, Institute of Molecular Embryology and Genetics	2	Etl4<Gt(pU8)80211Imeg> | Skt<Gt> | Skt<GtAyu80211IMEG> | Skt<GtAyu8021IMEG>	Gene trapped	Reporter	Germline	limbs/digits/tail | skeleton		Etl4
MGI:1856222	Pax1<un>	undulated	2	un	Spontaneous			limbs/digits/tail | skeleton		Pax1
MGI:5517547	Scs	semi-dominant compacted skeleton	5		Spontaneous			limbs/digits/tail | skeleton
MGI:1927810	Tg(Cat)370Rpw	transgene insertion 370, Richard P Woychik	5	TgN370Rpw | TgN(Imusd)370Rpw	Transgenic			limbs/digits/tail | skeleton
MGI:3584015	Tg(Col2a1-PTHR1*H223R)BHju	transgene insertion B, Harald Juppner	UN	Tg-B	Transgenic	Constitutively active, Humanized sequence, Inserted expressed sequence		limbs/digits/tail | skeleton		Col2a1
MGI:5527564	Tl5	brachyury-like 5	17		Spontaneous			limbs/digits/tail | skeleton
MGI:4948854	m2H	mutation 2, Harwell	UN	RecBA17	Chemically induced (ENU)			limbs/digits/tail | respiratory
MGI:1861590	Hi	hare tail	UN		Spontaneous			limbs/digits/tail | reproductive | skeleton
MGI:3777551	Lfng<m1Btlr>	mutation 1, Bruce Beutler	5	zigzag	Chemically induced (ENU)			limbs/digits/tail | reproductive | skeleton		Lfng	Lfng
MGI:1856189	Del(17)T<Orl>	deletion, Chr 17, T<Orl>, T-Orleans	17	T<Orl> | Tt<Orl>	Spontaneous			limbs/digits/tail | reproductive
MGI:1859973	T<Jic>	brachyury Central Institute for Experimental Animals, Japan	17	brachyury Jic	Spontaneous			limbs/digits/tail | reproductive
MGI:4420236	Hes7<tm1.1Dihz>	targeted mutation 1.1, David Ish-Horowicz	11	Hes7<BAP>	Targeted	Hypomorph	Germline	limbs/digits/tail | mortality/aging | skeleton		Hes7	Hes7
MGI:5426214	Hes7<tm2.1Dihz>	targeted mutation 2.1, David Ish-Horowicz	11	H10	Targeted	Humanized sequence	Germline	limbs/digits/tail | mortality/aging | skeleton		Hes7
MGI:1856225	Pax1<Un-s>	undulated short tail	2	Sut | Un<s>	Spontaneous			limbs/digits/tail | mortality/aging | skeleton		Pax1
MGI:1857073	tk	tail kinks	9		Spontaneous			limbs/digits/tail | mortality/aging | skeleton
MGI:1932330	Tl	brachyury-like	17		Spontaneous			limbs/digits/tail | mortality/aging | skeleton
MGI:5912231	dft	deformed tail	5		Spontaneous	Not Specified		limbs/digits/tail | mortality/aging | reproductive
MGI:2673249	T<36H>	brachury 36 Harwell	17	Del(17)T<36H>90H	Radiation induced			limbs/digits/tail | mortality/aging | reproductive
MGI:1861179	Pst	polydactyl short tail	UN		Spontaneous			limbs/digits/tail | mortality/aging | renal/urinary | skeleton
MGI:3688856	Crpt<1R>	cropped tail	UN		Chemically induced (other)			limbs/digits/tail | mortality/aging
MGI:5428963	Mut1397	Mut1397	UN		Chemically induced (other)			limbs/digits/tail | mortality/aging
MGI:2673790	T<7J>	brachyury 7 Jackson	17	Del(17)T<7J> | Del(17)T<7J>1J	Spontaneous			limbs/digits/tail | mortality/aging
MGI:2152905	T<8J>	brachyury 8 Jackson	17	Tl3	Spontaneous			limbs/digits/tail | mortality/aging
MGI:2152904	T<9J>	brachyury 9 Jackson	17	Tl2	Spontaneous			limbs/digits/tail | mortality/aging
MGI:1856193	T<c-2H>	curtailed 2 Harwell	17		Chemically and radiation induced			limbs/digits/tail | mortality/aging
MGI:4867537	T<M1Shao>	mutation 1, Yixiang Shao	17	T<Shao>	Spontaneous			limbs/digits/tail | mortality/aging
MGI:5490031	T<tm1(cre/ERT2)Hssk>	targeted mutation 1, Hiroshi Sasaki	17	T<EGFP> | T<nEGFP-CreERT2>	Targeted	Inducible, Recombinase	Germline	limbs/digits/tail | mortality/aging
MGI:1861632	Tsv	tail short variable	UN		Spontaneous			limbs/digits/tail | mortality/aging
MGI:1861588	Tz	tail-zigzagged	UN		Spontaneous			limbs/digits/tail | mortality/aging
MGI:5490370	Gena371	Genetics Harwell, 371	UN		Chemically induced (ENU)			limbs/digits/tail
MGI:4849487	Jdp2<tm2Kkyo>	targeted mutation 2, Kazunari K Yokoyama	12	Jdp2<exon2 KO>	Targeted	Null/knockout	Germline	limbs/digits/tail		Jdp2
MGI:4366167	Noto<tm1(cre/ERT2)Hssk>	targeted mutation 1, Hiroshi Sasaki	6	Noto<nmCherry-CreERT2>	Targeted	Inducible, Recombinase	Germline	limbs/digits/tail		Noto
MGI:3801042	Rgsc431	RIKEN Genomic Sciences Center (GSC), 431	UN	M100431	Chemically induced (ENU)			limbs/digits/tail
MGI:5755291	Rpl31<Dts-2J>	dominant tail short 2 Jackson	1		Spontaneous	Not Specified		limbs/digits/tail		Rpl31	Rpl31
MGI:3038821	Skax13	skeletal/axial 13	17	ska<m13Jus> | stumpy tail<m1Jus>	Chemically induced (ENU)			limbs/digits/tail
MGI:5780171	squig	squiggle tail	11		Spontaneous	Not Specified		limbs/digits/tail
MGI:1856190	T<2J>	brachyury 2 Jackson	17		Spontaneous			limbs/digits/tail
MGI:1860106	T<4J>	brachyury 4 Jackson	17		Spontaneous			limbs/digits/tail
MGI:1856192	T<5J>	brachyury 5 Jackson	17		Spontaneous			limbs/digits/tail
MGI:1858130	T<6J>	brachyury 6 Jackson	17		Spontaneous			limbs/digits/tail
MGI:5471518	T<24H>	brachyury 24 Harwell	17		Chemically and radiation induced			limbs/digits/tail
MGI:5450859	T<26H>	26 Harwell	17	Mut419	Radiation induced			limbs/digits/tail
MGI:1860107	t<btm>	t, brachyury interacting tail length modifier	17		Spontaneous			limbs/digits/tail
MGI:1858134	t<w71Jr1>	t wild 71 Jackson recombinant 1	17	t<'> | t<6Jr1> | t<Jr1> | t<WJr1>	Spontaneous			limbs/digits/tail
MGI:3698775	Tailq7<CAST/EiJ>	CAST/EiJ	2		QTL			limbs/digits/tail
MGI:5502923	Tg(Etn2*,Ptf1aos,Ptf1a)#Kymm	transgene insertion, Ken-ichi Yamamura	UN	ETn-Gm13336-Ptf1a | Tg(ETn-Gm13336-Ptf1a)	Transgenic	Inserted expressed sequence		limbs/digits/tail
MGI:1861169	Tht	thick tail	5		Radiation induced			limbs/digits/tail
MGI:2671106	Tmgc15	Tennessee Mouse Genome Consortium 15	UN	175TNP	Chemically induced (ENU)			limbs/digits/tail
MGI:2670736	Tmgc16	Tennessee Mouse Genome Consortium 16	X	91TNX	Chemically induced (ENU)			limbs/digits/tail
MGI:3043041	Vtl	vestigial tail-like	11		Chemically induced (ENU)			limbs/digits/tail
MGI:3047776	Vtl2	vestigial tail-like 2	11		Chemically induced (ENU)			limbs/digits/tail
MGI:5544207	blnt	blunt tail	10		Spontaneous			integument | limbs/digits/tail | pigmentation
MGI:5490356	Gena26	Genetics Harwell, 26	UN		Chemically induced (ENU)			integument | limbs/digits/tail | muscle | pigmentation
MGI:1857610	T<34H>	brachyury 34 Harwell	17	Del(17)T<34H>89H	Spontaneous			homeostasis | limbs/digits/tail | mortality/aging
MGI:3778822	Vangl1<Gt(XL802)Byg>	gene trap XL802, BayGenomics	3	Vangl1<gt>	Gene trapped	Reporter	Germline	hearing/vestibular/ear | nervous system		Vangl1	Vangl1
MGI:3027990	Fgf3<tm1Sng>	targeted mutation 1, Thomas Schimmang	7	Fgf3<->	Targeted	Null/knockout	Germline	hearing/vestibular/ear | limbs/digits/tail		Fgf3
MGI:2447148	Sox6<tm1Vlf>	targeted mutation 1, Veronique Lefebvre	7	Sox6<lacZ>	Targeted	Null/knockout, Reporter	Germline	growth/size/body | mortality/aging | respiratory		Sox6	Sox6
MGI:3045636	Dll3<oma>	omagari	7	oma	Spontaneous			growth/size/body | limbs/digits/tail | skeleton		Dll3	Dll3
MGI:2135666	Fgfr3<tm1Cxd>	targeted mutation 1, Chu-Xia Deng	5	pFgfr3-TD	Targeted		Germline	growth/size/body | limbs/digits/tail | skeleton	achondroplasia DOID:4480	Fgfr3	Fgfr3
MGI:6113385	Hes7<tm1.1Ybes>	targeted mutation 1.1, Yasumasa Bessho	11	Hes7<5k>	Targeted	Null/knockout	Germline	growth/size/body | limbs/digits/tail | skeleton		Hes7
MGI:6113394	Hes7<tm3.1Ybes>	targeted mutation 3.1, Yasumasa Bessho	11	Hes7<20k>	Targeted	Null/knockout	Germline	growth/size/body | limbs/digits/tail | skeleton		Hes7
MGI:3719410	Ror2<Tn(pb-ZG-s)1.1Mrc>	transposon insertion 1.1, Mario R Capecchi	13		Transposon induced	Reporter		growth/size/body | limbs/digits/tail | skeleton		Ror2
MGI:1857064	tch	tich	5		Spontaneous			growth/size/body | limbs/digits/tail | skeleton
MGI:2182284	Tg(Col2a1-PTHLH)1Ecw	transgene insertion 1, Eleanor C Weir	UN	col II-PTHrP	Transgenic	Humanized sequence, Inserted expressed sequence		growth/size/body | limbs/digits/tail | skeleton		Col2a1
MGI:1859954	Jsr	jumbled spine and ribs	5		Spontaneous			growth/size/body | limbs/digits/tail | reproductive | skeleton
MGI:1857047	smc	spondylo-metaphyseal chondrodysplasia	UN		Spontaneous			growth/size/body | limbs/digits/tail | reproductive | skeleton
MGI:1857027	sb	stub	UN		Spontaneous			growth/size/body | limbs/digits/tail | mortality/aging | reproductive | skeleton
MGI:1857611	D17Aus9<df2J>	deficiency 2 Jackson	17		Radiation induced		Germline	growth/size/body | limbs/digits/tail
MGI:3656299	Mohg5<CAST/EiJ>	CAST/EiJ	2		QTL			growth/size/body | limbs/digits/tail
MGI:3656376	Mohg8<CAST/EiJ>	CAST/EiJ	1		QTL			growth/size/body | limbs/digits/tail
MGI:3577514	skax30	skeletal/axial 30	UN	ska<m30Jus>	Chemically induced (ENU)			growth/size/body | limbs/digits/tail
MGI:4437597	Dsht	dominant short tail	1		Spontaneous			growth/size/body | integument | limbs/digits/tail | pigmentation | skeleton | vision/eye
MGI:5433024	Mut1048	Mut1048	UN		Chemically and radiation induced			growth/size/body | integument | limbs/digits/tail | mortality/aging | pigmentation
MGI:3802605	Twsg1<tm1Ecan>	targeted mutation 1, Ernesto Canalis	17	Twsg1<LacZ>	Targeted	Null/knockout, Reporter	Germline	growth/size/body | homeostasis | limbs/digits/tail | mortality/aging | skeleton		Twsg1
MGI:2385823	Mthfr<tm1Rzn>	targeted mutation 1, Rima Rozen	4	Mthfr<->	Targeted	Null/knockout	Germline	growth/size/body | homeostasis | integument | limbs/digits/tail | liver/biliary | mortality/aging | nervous system | reproductive | skeleton | vision/eye	neural tube defect DOID:0080074	Mthfr	Mthfr
MGI:1856844	dm	diminutive	2		Spontaneous			growth/size/body | hematopoietic | limbs/digits/tail | mortality/aging | skeleton
MGI:5896989	Mysm1<tm1b(KOMP)Wtsi>	targeted mutation 1b, Wellcome Trust Sanger Institute	4	Mysm1<tm1a(deltaMP)Wtsi>	Targeted	Null/knockout, Reporter	Germline	growth/size/body | hematopoietic | immune | limbs/digits/tail		Mysm1
MGI:2450311	Tg(Tek-cre)1Ywa	transgene insertion 1, Masashi Yanagisawa	5	T2Cre | TekCre | Tie2Cre | Tie-2 Cre | Tie2-Cre | Tie2Cre<+>	Transgenic	Hypomorph, Recombinase		growth/size/body | hearing/vestibular/ear | nervous system
MGI:4948266	Rpl31<Dts>	dominant tail short	1		Spontaneous	Not Specified		endocrine/exocrine | limbs/digits/tail | nervous system | reproductive		Rpl31
MGI:2388899	Nppc<lbab>	long bone abnormality	1	lbab	Spontaneous			endocrine/exocrine | growth/size/body | limbs/digits/tail | mortality/aging | nervous system | reproductive | skeleton	achondroplasia DOID:4480 | osteochondrodysplasia DOID:2256	Nppc	Nppc
MGI:1856563	t<AE5>	t, Albert Einstein 5	17	t<ae5>	Spontaneous			endocrine/exocrine | growth/size/body | hematopoietic | immune | limbs/digits/tail | mortality/aging | reproductive
MGI:4415417	Pole3<tm1(KOMP)Vlcg>	targeted mutation 1, Velocigene	4		Targeted	Null/knockout, Reporter	Germline	endocrine/exocrine | growth/size/body | hematopoietic | immune | limbs/digits/tail | mortality/aging | nervous system | skeleton		Pole3	Pole3
MGI:2148569	Ctnnb1<tm2.1Kem>	targeted mutation 2.1 Rolf Kemler	9	beta-catenin<del> | Ctnnb1<Del> | floxdel	Targeted	Null/knockout	Germline	embryo | mortality/aging		Ctnnb1	Ctnnb1
MGI:3624626	Etl4<Gt(6LSN)6029Gos>	gene trap 6029, Achim Gossler	2	6029 | Etl4<lacZ>	Gene trapped	Reporter	Germline	embryo | limbs/digits/tail | skeleton		Etl4	Kiaa1217
MGI:4849924	Wnt3a<strtls>	staartloos	11		Chemically induced (ENU)			embryo | limbs/digits/tail | skeleton		Wnt3a	Wnt3a
MGI:5426215	Hes7<tm3.1Dihz>	targeted mutation 3.1, David Ish-Horowicz	11	H20	Targeted	Humanized sequence	Germline	embryo | limbs/digits/tail | mortality/aging | skeleton		Hes7
MGI:1857760	T<Wis>	brachyury Wisconsin	17	T1<Wis>	Spontaneous			embryo | limbs/digits/tail | mortality/aging | nervous system | skeleton
MGI:2156191	Lrp6<Gt(Ex187)Byg>	gene trap Ex187, BayGenomics	6	lrp6- | Lrp6<betageo> | Lrp6<Gt(pGT1.8TM)187Wcs> | Lrp6<lacZ>	Gene trapped	Null/knockout, Reporter	Germline	embryo | limbs/digits/tail | mortality/aging | nervous system | reproductive | skeleton		Lrp6	Lrp6
MGI:4462051	Vangl2<Lp-2J>	loop tail 2 Jackson	1	Lootl	Spontaneous			embryo | limbs/digits/tail | mortality/aging | nervous system | reproductive		Vangl2	Vangl2
MGI:5440917	Mut1170	Mut1170	UN		Chemically and radiation induced			embryo | limbs/digits/tail | mortality/aging | nervous system
MGI:5751732	Psen1<tm4.1Shn>	targeted mutation 4.1, Jie Shen	12	L435F	Targeted		Germline	embryo | limbs/digits/tail | mortality/aging | nervous system		Psen1
MGI:5751734	Psen1<tm5.1Shn>	targeted mutation 5.1, Jie Shen	12	C410Y	Targeted		Germline	embryo | limbs/digits/tail | mortality/aging | nervous system		Psen1
MGI:3042264	T<c-3H>	curtailed 3 Harwell	17		Chemically induced (ENU)			embryo | limbs/digits/tail | mortality/aging | nervous system
MGI:4415130	Cdx2<tm1.1Lhn>	targeted mutation 1.1, David Lohnes	5	Cdx2<f>	Targeted	Conditional ready, No functional change	Germline	embryo | limbs/digits/tail | mortality/aging		Cdx2	Cdx2
MGI:3578552	e9.58a	e9.5 arrest 8a	13	8A	Chemically induced (ENU)			embryo | limbs/digits/tail | mortality/aging
MGI:1856186	T<h>	T-Harwell	17		Spontaneous			embryo | limbs/digits/tail | mortality/aging
MGI:3042262	T<40H>	brachury 40 Harwell	17		Chemically induced (ENU)			embryo | limbs/digits/tail
MGI:3042261	T<41H>	brachury 41 Harwell	17		Chemically induced (ENU)			embryo | limbs/digits/tail
MGI:3526181	Fgf10<tm1.1Sms>	targeted mutation 1.1, Suzanne L Mansour	13		Targeted	Null/knockout	Germline	embryo | hearing/vestibular/ear | mortality/aging | respiratory		Fgf10	Fgf10
MGI:1856793	t<wPas1>	t, wild Institut Pasteur 1	17	t<wPa1> | T<wPa-1>	Spontaneous			embryo | growth/size/body | mortality/aging
MGI:6113393	Hes7<tm2.1Ybes>	targeted mutation 2.1, Yasumasa Bessho	11	Hes7<10k>	Targeted	Null/knockout	Germline	embryo | growth/size/body | limbs/digits/tail | skeleton		Hes7
MGI:3715271	Mesp2<tm13.1(cre/Esr1*)Ysa>	targeted mutation 13.1, Yumiko Saga	7	Mesp2<MCM> | Mesp2<tm13.1(cre/Esr1)Ysa>	Targeted	Inducible, Recombinase	Germline	embryo | growth/size/body | limbs/digits/tail | skeleton		Mesp2
MGI:3719000	Pofut1<cax>	compact axial skeleton	2		Spontaneous	Hypomorph		embryo | growth/size/body | limbs/digits/tail | skeleton		Pofut1	Pofut1
MGI:1857017	rh	rachiterata	2		Spontaneous			embryo | growth/size/body | limbs/digits/tail | skeleton
MGI:2652222	Hes7<tm1Kag>	targeted mutation 1, Ryoichiro Kageyama	11	Hes7- | Hes7<tm1Rka>	Targeted	Null/knockout, Reporter	Germline	embryo | growth/size/body | limbs/digits/tail | mortality/aging | skeleton		Hes7
MGI:1861226	Mv	malformed vertebrae	UN		Spontaneous			embryo | growth/size/body | limbs/digits/tail | mortality/aging | skeleton
MGI:1861192	Pt	pintail	4		Chemically induced (other)			embryo | growth/size/body | limbs/digits/tail | mortality/aging | skeleton
MGI:3044357	Twsg1<tm1Emdr>	targeted mutation 1, E M De Robertis	17	Tsg<-> | Twsg1<lacZ>	Targeted	Null/knockout, Reporter	Germline	embryo | growth/size/body | limbs/digits/tail | mortality/aging | skeleton		Twsg1
MGI:3764703	Ripply2<tm1Asas>	targeted mutation 1, Makoto Asashima	9		Targeted	Null/knockout, Reporter	Germline	embryo | growth/size/body | limbs/digits/tail | mortality/aging | respiratory | skeleton	spondylocostal dysostosis DOID:0050568	Ripply2
MGI:1856036	Axin1<Fu-ki>	kinky	17	ki | Ki | kink	Spontaneous			embryo | growth/size/body | limbs/digits/tail | mortality/aging | nervous system | skeleton		Axin1	Axin1
MGI:2673982	Lrp6<rs>	ringelschwanz	6		Spontaneous			embryo | growth/size/body | limbs/digits/tail | mortality/aging | nervous system | skeleton		Lrp6
MGI:1857489	Wnt3a<tm1Amc>	targeted mutation 1, Andrew P McMahon	11	Wnt-3a- | Wnt3a- | Wnt3a<neo>	Targeted	Null/knockout	Germline	embryo | growth/size/body | limbs/digits/tail | mortality/aging | nervous system | skeleton		Wnt3a
MGI:1861224	Rf	rib fusion	UN		Spontaneous			embryo | growth/size/body | limbs/digits/tail | mortality/aging | nervous system | reproductive | skeleton
MGI:3758856	Ripply2<tm1.1Ysa>	targeted mutation 1, Yumiko Saga	9	Ripply2<->	Targeted	Null/knockout	Germline	embryo | growth/size/body | limbs/digits/tail | mortality/aging | muscle | skeleton		Ripply2	Ripply2
MGI:2178443	Dll3<tm1Rbe>	targeted mutation 1, Rosa Beddington	7	Dll3<neo>	Targeted	Null/knockout	Germline	embryo | growth/size/body | limbs/digits/tail | mortality/aging | muscle | nervous system | skeleton	spondylocostal dysostosis DOID:0050568	Dll3
MGI:1931060	Fgf3<tm2Mrc>	targeted mutation 2, Mario R Capecchi	7	int-2<lacZ> | int-2-lacZ	Targeted	Null/knockout, Reporter	Germline	embryo | growth/size/body | hearing/vestibular/ear | limbs/digits/tail | mortality/aging | nervous system | skeleton		Fgf3
MGI:1861098	Hk	hook	8		Spontaneous			digestive/alimentary | limbs/digits/tail | skeleton
MGI:5436051	T<11J>	brachyury 11 Jackson	17		Chemically induced (ENU)			digestive/alimentary | limbs/digits/tail | skeleton
MGI:5502903	Etn2<tm2.1Kymm>	targeted mutation 2.1, Ken-ichi Yamamura	2	kiETn	Targeted		Germline	digestive/alimentary | limbs/digits/tail | mortality/aging | renal/urinary | skeleton		Etn2
MGI:1857966	Apc<tm1Tno>	targeted mutation 1, Tetsuo Noda	18	580S | Apc<580s> | Apc<580S flox> | Apc<f> | Apc<fl> | Apc<loxP> | Apc<lx>	Targeted	Conditional ready, Hypomorph	Germline	digestive/alimentary | endocrine/exocrine | growth/size/body | hematopoietic | homeostasis | integument | limbs/digits/tail | liver/biliary | mortality/aging | neoplasm | renal/urinary | reproductive	colorectal cancer DOID:9256 | familial adenomatous polyposis DOID:0050424 | prostate cancer DOID:10283	Apc	Apc
MGI:1857088	Wnt3a<vt>	vestigial tail	11	vt	Spontaneous	Hypomorph		digestive/alimentary | embryo | limbs/digits/tail | nervous system | reproductive | skeleton		Wnt3a
MGI:5520962	Sestd1<tm1.1Bnrc>	targeted mutation 1.1, Benjamin Cheyette	2		Targeted	Null/knockout	Germline	digestive/alimentary | embryo | limbs/digits/tail | mortality/aging | nervous system | renal/urinary | reproductive		Sestd1	Sestd1
MGI:1857025	Tbx6<rv>	rib-vertebrae	7	rv	Spontaneous	Hypomorph		digestive/alimentary | embryo | growth/size/body | limbs/digits/tail | nervous system | renal/urinary | reproductive | skeleton	spondylocostal dysostosis DOID:0050568	Tbx6	Tbx6
MGI:4458394	Dact1<tm1Yegc>	targeted mutation 1, Ye-Guang Chen	12		Targeted	Null/knockout	Germline	digestive/alimentary | embryo | growth/size/body | limbs/digits/tail | mortality/aging | renal/urinary | reproductive | skeleton		Dact1
MGI:2176070	Tg(Col2a1-cre)1Bhr	transgene insertion 1, Richard R Behringer	UN	Col2a1-Cre | Col2-Cre	Transgenic	Recombinase		craniofacial | skeleton		Col2a1
MGI:3711028	Bmper<tm1Emdr>	targeted mutation 1, E M de Robertis	9	CV2 | CV-2	Targeted	Null/knockout, Reporter	Germline	craniofacial | hearing/vestibular/ear | limbs/digits/tail | mortality/aging | nervous system | respiratory | skeleton | vision/eye		Bmper	Bmper
MGI:5504500	Pappa2<tm1.1Jkcs>	targeted mutation 1.1, Julian K Christians	1		Targeted	Null/knockout	Germline	craniofacial | growth/size/body | limbs/digits/tail | skeleton		Pappa2	Pappa2
MGI:1856974	ocd	osteochondrodystrophy	19		Spontaneous			craniofacial | growth/size/body | limbs/digits/tail | reproductive | skeleton
MGI:3583746	Npr2<cn-3J>	achondroplasia 3 Jackson	4		Spontaneous	Not Specified		craniofacial | growth/size/body | limbs/digits/tail | reproductive	achondroplasia DOID:4480	Npr2	Npr2
MGI:2447994	Rpl38<Rbt>	Rabo torcido	11		Chemically induced (ENU)			craniofacial | growth/size/body | limbs/digits/tail | mortality/aging | skeleton		Rpl38	Rpl38
MGI:2135677	Fgfr3<tm5.1Cxd>	targeted mutation 5.1, Chu-Xia Deng	5	Fgfr3<365>	Targeted	Humanized sequence	Germline	craniofacial | growth/size/body | limbs/digits/tail | mortality/aging | reproductive | skeleton	achondroplasia DOID:4480 | thanatophoric dysplasia DOID:13481	Fgfr3
MGI:3691854	Bmper<tm1Ysas>	targeted mutation 1, Yoshiki Sasai	9	Cv2<->	Targeted	Null/knockout	Germline	craniofacial | growth/size/body | limbs/digits/tail | mortality/aging | nervous system | renal/urinary | respiratory | skeleton		Bmper
MGI:3691855	Bmper<tm2Ysas>	targeted mutation 2, Yoshiki Sasai	9		Targeted	Null/knockout	Germline	craniofacial | growth/size/body | limbs/digits/tail | mortality/aging | nervous system | renal/urinary | respiratory | skeleton		Bmper
MGI:5426405	Mut549	Mut549	UN		Radiation induced			craniofacial | growth/size/body | integument | limbs/digits/tail | pigmentation
MGI:5788532	Tg(Tyr,Col2a1-Trpv4*R594H)#Dhco	transgene insertion, Daniel H Cohn	UN	Trpv4<R594H>	Transgenic	Inserted expressed sequence		craniofacial | growth/size/body | homeostasis | limbs/digits/tail | mortality/aging | skeleton		Trpv4	Trpv4
MGI:6682077	Prkar1a<tm1.1Geno>	targeted mutation 1.1, Genoway	11		Targeted	Humanized sequence	Germline	craniofacial | growth/size/body | homeostasis | limbs/digits/tail | mortality/aging | renal/urinary | reproductive | skeleton	acrodysostosis DOID:14669	Prkar1a	Prkar1a
MGI:1857926	Nkx3-2<tm1.1Tlu>	targeted mutation 1.1, Thomas Lufkin	5	Bapx1 - | Bapx1 neo-	Targeted	Null/knockout	Germline	craniofacial | growth/size/body | hematopoietic | immune | limbs/digits/tail | mortality/aging | skeleton		Nkx3-2	Nkx3-2
MGI:3032961	Nkx3-2<tm1Tlu>	targeted mutation 1, Thomas Lufkin	5	Bapx1 neo+	Targeted	Null/knockout	Germline	craniofacial | growth/size/body | hematopoietic | immune | limbs/digits/tail | mortality/aging | skeleton		Nkx3-2
MGI:2653318	n-TUtca2<tm1Dhat>	targeted mutation 1, Dolph L Hatfield	7	Trsp<fl>	Targeted	Conditional ready, No functional change	Germline	craniofacial | growth/size/body | hearing/vestibular/ear | limbs/digits/tail | mortality/aging | respiratory | skeleton	connective tissue disease DOID:65
MGI:3840003	Fgfr3<tm1Llm>	targeted mutation 1, Laurence Legeai-Mallet	5	Fgfr3<Y367C>	Targeted	Humanized sequence	Germline	craniofacial | growth/size/body | hearing/vestibular/ear | limbs/digits/tail | mortality/aging | nervous system | skeleton	achondroplasia DOID:4480 | thanatophoric dysplasia DOID:13481	Fgfr3
MGI:2181653	Phex<Hyp-2J>	hypophosphatemia 2 Jackson	X		Spontaneous			craniofacial | growth/size/body | hearing/vestibular/ear | homeostasis | limbs/digits/tail | skeleton	X-linked dominant hypophosphatemic rickets DOID:0050445	Phex	Phex
MGI:1857056	stb	stubby	2		Spontaneous			craniofacial | endocrine/exocrine | growth/size/body | limbs/digits/tail | reproductive | skeleton
MGI:5465569	Tg(APOE-FGF23*R176Q)#Ack	transgene insertion, Andrew C Karaplis	UN	FGF23-TG	Transgenic	Humanized sequence, Inserted expressed sequence		craniofacial | endocrine/exocrine | growth/size/body | hematopoietic | homeostasis | immune | limbs/digits/tail | renal/urinary | skeleton	autosomal dominant hypophosphatemic rickets DOID:0050948 | autosomal recessive hypophosphatemic rickets DOID:0050949 | X-linked dominant hypophosphatemic rickets DOID:0050445	Fgf23	Fgf23
MGI:6368150	Porcn<tm1.2Lcm>	targeted mutation 1.2, Lewis Murtaugh	X	Porcn<delta>	Targeted	Null/knockout	Germline	craniofacial | embryo | limbs/digits/tail | nervous system | pigmentation | vision/eye	focal dermal hypoplasia DOID:2120	Porcn
MGI:2447147	Sox5<tm1Vlf>	targeted mutation 1, Veronique Lefebvre	6		Targeted	Null/knockout, Reporter	Germline	craniofacial | digestive/alimentary | growth/size/body | mortality/aging | respiratory | skeleton		Sox5	Sox5
MGI:5544775	Gdf11<tm1.1Vlcg>	targeted mutation 1.1, Velocigene	10	Gdf11<ex1COIN>	Targeted	Conditional ready, No functional change	Germline	craniofacial | digestive/alimentary | growth/size/body | limbs/digits/tail | skeleton		Gdf11	Gdf11
MGI:7261448	Tg(Col2a1*G574S)1Waho	transgene insertion 1, William A Horton	UN		Transgenic	Dominant negative, Humanized sequence, Inserted expressed sequence		craniofacial | digestive/alimentary | growth/size/body | limbs/digits/tail | mortality/aging | skeleton	hypochondrogenesis DOID:0080044	Col2a1	Col2a1
MGI:2386954	Ror2<tm1Gdy>	targeted mutation 1, George D Yancopoulos	13	Ror2<-> | Ror2<TMlacZ>	Targeted	Null/knockout, Reporter	Germline	craniofacial | digestive/alimentary | growth/size/body | limbs/digits/tail | mortality/aging | respiratory | skeleton		Ror2	Ror2
MGI:1857083	ur	urogenital	UN		Spontaneous			craniofacial | digestive/alimentary | growth/size/body | limbs/digits/tail | mortality/aging | renal/urinary | reproductive | skeleton
MGI:1859977	Rpl38<Tss>	tail-short Shionogi Institute	11		Spontaneous			craniofacial | digestive/alimentary | growth/size/body | limbs/digits/tail | mortality/aging | nervous system		Rpl38
MGI:3774275	Npr2<slw>	short-limbed dwarfism	4		Spontaneous			craniofacial | digestive/alimentary | growth/size/body | limbs/digits/tail | mortality/aging | muscle | respiratory | skeleton	acromesomelic dysplasia, Maroteaux type DOID:0080050	Npr2
MGI:3693324	Irf6<tm1Mjd>	targeted mutation 1, Michael J Dixon	1	Irf6<R84C>	Targeted	Humanized sequence	Germline	craniofacial | digestive/alimentary | growth/size/body | integument | limbs/digits/tail | mortality/aging | skeleton	popliteal pterygium syndrome DOID:0060055	Irf6
MGI:1856688	Papss2<bm>	brachymorphic	19	bm	Spontaneous			craniofacial | digestive/alimentary | growth/size/body | homeostasis | immune | limbs/digits/tail | mortality/aging | skeleton	spondyloepimetaphyseal dysplasia, Pakistani type DOID:0050812	Papss2	Papss2
MGI:4415718	Lrp6<tm1.2Cjz>	targeted mutation 1.2, Chengji J Zhou	6	Lrp6<floxdel>	Targeted	Null/knockout	Germline	craniofacial | digestive/alimentary | embryo | growth/size/body | limbs/digits/tail | nervous system | reproductive | vision/eye		Lrp6
MGI:2684070	Sp8<tm1Smb>	targeted mutation 1, Sheila M Bell	12	Sp8<->	Targeted	Null/knockout	Germline	craniofacial | digestive/alimentary | embryo | growth/size/body | limbs/digits/tail | nervous system | renal/urinary | reproductive | skeleton | vision/eye		Sp8	Sp8
MGI:4429133	Porcn<tm1.1Lcm>	targeted mutation 1.1, Lewis Murtaugh	X	Porcn-2lox | Porcn-lox	Targeted	Conditional ready, No functional change	Germline	craniofacial | digestive/alimentary | embryo | growth/size/body | integument | limbs/digits/tail | mortality/aging | nervous system | pigmentation | skeleton | vision/eye	focal dermal hypoplasia DOID:2120	Porcn	Porcn
MGI:1931319	Nkx3-2<tm1Bobh>	targeted mutation 1, Robert E Hill	5	Bapx1 - | Nkx3.2 -	Targeted	Null/knockout	Germline	craniofacial | digestive/alimentary | embryo | endocrine/exocrine | growth/size/body | hearing/vestibular/ear | hematopoietic | immune | limbs/digits/tail | mortality/aging | skeleton		Nkx3-2
MGI:4889057	bumpy	bumpy	UN	ND33	Chemically induced (ENU)			cellular | limbs/digits/tail | mortality/aging | nervous system
MGI:1857030	scb	scabby	8		Spontaneous			cellular | integument | limbs/digits/tail
MGI:1930937	Psen1<tm1Mpm>	targeted mutation 1, Mark P Mattson	12	PS1KI | PS1M146V | PS-1 M146V KI | PS1M146VKI<->	Targeted		Germline	cellular | homeostasis | nervous system	Alzheimer's disease DOID:10652 | Alzheimer's disease 3 DOID:0110042	Psen1
MGI:6208802	Cep57<em1Jvd>	endonuclease-mediated mutation 1, Jan M A van Deursen	9	Cep57<T>	Endonuclease-mediated	Humanized sequence, Hypomorph	Germline	cellular | homeostasis | limbs/digits/tail | mortality/aging | neoplasm | respiratory | skeleton		Cep57	Cep57
MGI:5502389	Pax1<tm2.1Tlu>	targeted mutation 2.1, Thomas Lufkin	2	Pax1<EGFP:Pax1->	Targeted	Null/knockout, Reporter	Germline	cellular | growth/size/body | limbs/digits/tail		Pax1	Pax1
MGI:3574566	Tg(Hoxc13)61B1Awg	transgene insertion 61B1, Alexander Awgulewitsch	UN	GC13	Transgenic	Inserted expressed sequence		cellular | growth/size/body | integument | limbs/digits/tail | mortality/aging | skeleton		Hoxc13	Hoxc13
MGI:3574567	Tg(Hoxc13)61U4Awg	transgene insertion 61U4, Alexander Awgulewitsch	UN	GC13	Transgenic	Inserted expressed sequence		cellular | growth/size/body | integument | limbs/digits/tail | mortality/aging | skeleton		Hoxc13
MGI:3797014	Phex<Pug>	pug	X		Chemically induced (ENU)			cellular | growth/size/body | homeostasis | limbs/digits/tail | skeleton	X-linked dominant hypophosphatemic rickets DOID:0050445	Phex
MGI:4819959	Cyld<tm1.1Gmos>	targeted mutation 1.1, George Mosialos	8	Cyld<delta9>	Targeted	Null/knockout	Germline	cellular | growth/size/body | homeostasis | limbs/digits/tail | mortality/aging | respiratory		Cyld	Cyld
MGI:4867482	Gjb2<tm2.2Kwi>	targeted mutation 2.2, Klaus Willecke	14	Cx26<S17F>	Targeted	Null/knockout, Reporter	Germline	cellular | growth/size/body | hearing/vestibular/ear | homeostasis | integument | limbs/digits/tail | mortality/aging | reproductive	autosomal dominant keratitis-ichthyosis-deafness syndrome DOID:0060871	Gjb2	Gjb2
MGI:2158497	Bmpr1b<tm1Kml>	targeted mutation 1, Karen M Lyons	3	Bmpr1b<-> | Bmpr1b<n> | BmprIB -	Targeted	Null/knockout	Germline	cellular | endocrine/exocrine | limbs/digits/tail | nervous system | reproductive | skeleton | vision/eye		Bmpr1b	Bmpr1b
MGI:2176166	Tg(MMTV-cre)4Mam	transgene insertion 4, Lothar Hennighausen	UN	CreD | D-line | Line D | MMTV-Cre | MMTV-CreD | MMTV-Cre<D>	Transgenic	Recombinase		cellular | endocrine/exocrine | integument
MGI:2182708	Zbtb16<tm1Ppp>	targeted mutation 1, Pier Paolo Pandolfi	9	PLZF<->	Targeted	Null/knockout	Germline	cellular | endocrine/exocrine | homeostasis | limbs/digits/tail | reproductive | skeleton		Zbtb16z	Zbtb16
MGI:3029990	T(7;18)50H	reciprocal translocation, Chr 7 and 18, Harwell 50	18		Radiation induced			cellular | endocrine/exocrine | growth/size/body | limbs/digits/tail | mortality/aging | reproductive | skeleton	Prader-Willi syndrome DOID:11983
MGI:3029992	T(7;18)50H	reciprocal translocation, Chr 7 and 18, Harwell 50	7		Radiation induced			cellular | endocrine/exocrine | growth/size/body | limbs/digits/tail | mortality/aging | reproductive | skeleton	Prader-Willi syndrome DOID:11983
MGI:3719273	Trip13<Gt(RRB047)Byg>	gene trap RRB047, BayGenomics	13	Pch2<TRIP13> | Trip13<Gt> | Trip13<mod>	Gene trapped	Null/knockout, Reporter	Germline	cellular | endocrine/exocrine | growth/size/body | homeostasis | limbs/digits/tail | mortality/aging | reproductive		Trip13	Trip13
MGI:3695433	Ndfip1<Gt(RRD002)Byg>	gene trap RRD002, BayGenomics	18	Ndfip1<->	Gene trapped	Null/knockout, Reporter	Germline	cellular | endocrine/exocrine | growth/size/body | hematopoietic | immune | integument | limbs/digits/tail | liver/biliary | mortality/aging | respiratory		Ndfip1	Ndfip1
MGI:1856571	t<w73>	t, wild 73	17	F	Spontaneous			cellular | embryo | mortality/aging
MGI:3053092	Noto<tm1Gos>	targeted mutation 1, Achim Gossler	6	Not<eGFP> | Noto<GFP>	Targeted	Null/knockout, Reporter	Germline	cellular | embryo | limbs/digits/tail | mortality/aging | skeleton		Noto
MGI:5317920	Noto<tm2.1(Foxj1)Gos>	targeted mutation 2.1, Achim Gossler	6	Noto<Foxj1>	Targeted	Inserted expressed sequence, Null/knockout, Reporter	Germline	cellular | embryo | limbs/digits/tail		Noto
MGI:2183946	Smn1<tm1Msd>	targeted mutation 1, Michael Sendtner	13	SMN<->	Targeted	Null/knockout, Reporter	Germline	cellular | embryo | growth/size/body | mortality/aging		Smn1
MGI:2447858	Igf2r<tm1.1Rlj>	targeted mutation 1.1, Randy L Jirtle	17		Targeted	Null/knockout	Germline	cellular | embryo | growth/size/body | limbs/digits/tail | mortality/aging | respiratory		Igf2r	Igf2r
MGI:1856670	Axd	axial defects	15		Spontaneous			cellular | embryo | growth/size/body | limbs/digits/tail | mortality/aging | nervous system | reproductive | vision/eye
MGI:3834126	Knk	kinked tail	UN	kinked tail | knk	Spontaneous			cellular | embryo | growth/size/body | limbs/digits/tail | mortality/aging | muscle | skeleton
MGI:2137558	Mesp2<tm1Ysa>	targeted mutation 1, Yumiko Saga	7	P2v	Targeted	Null/knockout	Germline	cellular | embryo | growth/size/body | limbs/digits/tail | mortality/aging | muscle | nervous system | skeleton		Mesp2	Mesp2
MGI:1933263	Msgn1<tm1Wb>	targeted mutation 1, Barbara Wold	12	pMesogenin1- | pMesogenin1<lacZ,neo>	Targeted	Null/knockout, Reporter	Germline	cellular | embryo | growth/size/body | limbs/digits/tail | mortality/aging | muscle | nervous system | skeleton		Msgn1	Msgn1
MGI:1933737	Lfng<tm1Rjo>	targeted mutation 1, Randy L Johnson	5	Lfng-	Targeted	Null/knockout	Germline	cellular | embryo | endocrine/exocrine | hematopoietic | limbs/digits/tail | mortality/aging | muscle | reproductive | skeleton		Lfng
MGI:1857928	Cdx2<tm1Fbe>	targeted mutation 1, F Beck	5	Cdx2-	Targeted	Null/knockout	Germline	cellular | digestive/alimentary | embryo | growth/size/body | limbs/digits/tail | mortality/aging | neoplasm | reproductive | skeleton		Cdx2
MGI:2153355	Fgfr1<tm2.1Cxd>	targeted mutation 2.1, Chu-Xia Deng	8	Fgfr1<250> | Fgfr1<P250R>	Targeted	Humanized sequence	Germline	cellular | craniofacial | growth/size/body | limbs/digits/tail | skeleton | vision/eye	Pfeiffer syndrome DOID:14705	Fgfr1	Fgfr1
MGI:2449673	Gdf11<tm1Clf>	targeted mutation 1, Anne L Calof	10	Gdf11<tm2>	Targeted	Null/knockout	Germline	cellular | craniofacial | growth/size/body | limbs/digits/tail | mortality/aging | nervous system | renal/urinary | respiratory | skeleton | taste/olfaction | vision/eye		Gdf11
MGI:2152564	Gusb<mps-2J>	beta glucuronidase, mucopolysaccharidosis VII 2 Jackson	5	gus<mps-2J>	Spontaneous			cellular | craniofacial | growth/size/body | limbs/digits/tail | mortality/aging	Sly syndrome DOID:12803	Gusb	Gusb
MGI:2135673	Fgfr3<tm3.1Cxd>	targeted mutation 3.1, Chu-Xia Deng	5	Fgfr3<369> | Fgfr3<G369C>	Targeted	Humanized sequence	Germline	cellular | craniofacial | growth/size/body | hematopoietic | immune | limbs/digits/tail | skeleton	achondroplasia DOID:4480	Fgfr3
MGI:3663636	Ssbp3<Tg(SOD1)1Hssk>	transgene insertion 1, Hiroshi Sasaki	4	Ssdp1<hsk>	Transgenic	Hypomorph, Inserted expressed sequence		cellular | craniofacial | embryo | growth/size/body | limbs/digits/tail | mortality/aging | nervous system | skeleton		Ssbp3	Ssbp3
MGI:2662686	Xrcc2<tm1Jtk>	targeted mutation 1, John Thacker	5	Xrcc2<->	Targeted	Null/knockout	Germline	cellular | craniofacial | embryo | growth/size/body | homeostasis | limbs/digits/tail | mortality/aging | nervous system | respiratory		Xrcc2	Xrcc2
MGI:1857735	Chuk<tm1Aki>	targeted mutation 1, Shizuo Akira	19	IKKalpha<->	Targeted	Null/knockout	Germline	cellular | craniofacial | embryo | growth/size/body | homeostasis | integument | limbs/digits/tail | mortality/aging | skeleton	fetal encasement syndrome DOID:0060647	Chuk	Chuk
MGI:5822820	Fras1<rdf>	rounded foot	5	Fras1<Q1263*>	Chemically induced (ENU)	Null/knockout		cellular | craniofacial | digestive/alimentary | growth/size/body | integument | limbs/digits/tail | mortality/aging | renal/urinary | vision/eye	Fraser syndrome DOID:0090001	Fras1	Fras1
MGI:1857312	Phex<Hyp>	hypophosphatemia	X	Hyp | Op	Spontaneous	Not Specified		cellular | craniofacial | digestive/alimentary | growth/size/body | hearing/vestibular/ear | homeostasis | immune | limbs/digits/tail | renal/urinary | respiratory | skeleton	X-linked dominant hypophosphatemic rickets DOID:0050445	Phex
MGI:2387011	Ripk4<tm1Pmh>	targeted mutation 1, Pamela M Holland	16	RIP4<-> | RIPK4<->	Targeted	Null/knockout	Germline	cellular | craniofacial | digestive/alimentary | embryo | growth/size/body | homeostasis | integument | limbs/digits/tail | mortality/aging | reproductive | respiratory	popliteal pterygium syndrome DOID:0060055	Ripk4	Ripk4
MGI:1857617	Wnt5a<tm1Amc>	targeted mutation 1, Andrew P McMahon	14	Wnt5a-	Targeted	Null/knockout	Germline	cellular | craniofacial | digestive/alimentary | embryo | growth/size/body | hearing/vestibular/ear | limbs/digits/tail | liver/biliary | mortality/aging | renal/urinary | reproductive | respiratory | skeleton		Wnt5a	Wnt5a
MGI:3522096	Irf6<Gt(OST398253)Lex>	gene trap OST398253, Lexicon Genetics	1	Irf6<gt1> | Irf6<Gt(VICTR48)1Bcsl>	Gene trapped	Null/knockout, Reporter	Germline	cellular | craniofacial | digestive/alimentary | embryo | growth/size/body | hearing/vestibular/ear | integument | limbs/digits/tail | mortality/aging | skeleton	popliteal pterygium syndrome DOID:0060055	Irf6	Irf6
MGI:1861121	Sfn<Er>	repeated epilation	4	Er	Radiation induced			cellular | craniofacial | digestive/alimentary | embryo | growth/size/body | hearing/vestibular/ear | homeostasis | integument | limbs/digits/tail | liver/biliary | mortality/aging | neoplasm | reproductive | respiratory | skeleton | vision/eye		Sfn	Sfn
MGI:1856665	am	amputated	8		Radiation induced			cellular | craniofacial | digestive/alimentary | embryo | endocrine/exocrine | growth/size/body | homeostasis | limbs/digits/tail | mortality/aging | nervous system | respiratory | skeleton
MGI:2449672	Gdf11<tm1Sjl>	targeted mutation 1, Sejin Lee	10	Gdf11-	Targeted	Null/knockout	Germline	cellular | craniofacial | digestive/alimentary | embryo | endocrine/exocrine | growth/size/body | hematopoietic | immune | limbs/digits/tail | mortality/aging | nervous system | renal/urinary | skeleton		Gdf11
MGI:4442616	Fzd7<tm1.1Nat>	targeted mutation 1.1 Jeremy Nathans	1	Fz7<lacZ> | Fzd7<NLS>	Targeted	Null/knockout, Reporter	Germline	cardiovascular | limbs/digits/tail		Fzd7	Fzd7
MGI:3831892	Dvl3<tm1Awb>	targeted mutation 1, Anthony Wynshaw-Boris	16		Targeted	Null/knockout	Germline	cardiovascular | hearing/vestibular/ear | homeostasis | mortality/aging | nervous system | respiratory | skeleton		Dvl3	Dvl3
MGI:5292236	Psen1<tm1.1Tcs>	targeted mutation 1.1, Takaomi C Saido	12	PS1-R278I	Targeted	Humanized sequence	Germline	cardiovascular | growth/size/body | limbs/digits/tail | mortality/aging		Psen1	Psen1
MGI:2448472	Epha2<Gt(ROSABetageo)CN3Yiw>	gene trap CN3, Yoichiro Iwakura	4	EphA2<LacZ>	Gene trapped	Null/knockout, Reporter	Germline	cardiovascular | embryo | limbs/digits/tail | nervous system | skeleton | vision/eye		Epha2	Epha2
MGI:4418228	Lfng<tm1.2Egan>	targeted mutation 1.2, Sean E Egan	5	Lfng<delta2>	Targeted	Null/knockout	Germline	cardiovascular | embryo | limbs/digits/tail | mortality/aging | respiratory | skeleton		Lfng
MGI:1856185	T<c>	curtailed	17		Radiation induced			cardiovascular | embryo | limbs/digits/tail | mortality/aging | nervous system | skeleton
MGI:2429760	Dvl2<tm1Awb>	targeted mutation 1, Anthony Wynshaw-Boris	11	Dvl2<->	Targeted	Null/knockout	Germline	cardiovascular | embryo | homeostasis | limbs/digits/tail | mortality/aging | nervous system | skeleton	dextro-looped transposition of the great arteries DOID:0060770	Dvl2	Dvl2
MGI:1932738	Psen1<tm1Hko>	targeted mutation 1, Haruhiko Koseki	12	e delta9 | Psen1<deltaE9>	Targeted	Null/knockout	Germline	cardiovascular | embryo | homeostasis | integument | limbs/digits/tail | mortality/aging | muscle | nervous system | skeleton		Psen1
MGI:4849919	Dll1<m594592Hubr>	mutation 594592, Hubrecht Institute	17	59459-2 | Dll1<E26G> | Dll1<m1Hubr>	Chemically induced (ENU)			cardiovascular | embryo | growth/size/body | limbs/digits/tail | nervous system		Dll1	Dll1
MGI:1857754	T2<Tg(H2K)1Art>	transgene insertion 1, Karen Artzt	17	T2<Bob> | T2<TgN(H2K)1Art>	Transgenic	Inserted expressed sequence		cardiovascular | embryo | growth/size/body | limbs/digits/tail | mortality/aging
MGI:3838017	Pard3<tm1.1Shoh>	targeted mutation 1.1, Shigeo Ohno	8	Par3<deltaE3>	Targeted	Null/knockout	Germline	cardiovascular | embryo | growth/size/body | homeostasis | limbs/digits/tail | mortality/aging | nervous system		Pard3	Pard3
MGI:5313702	Pcsk5<b2b585Clo>	Bench to Bassinet Program (B2B/CVDC), mutation 585 Cecilia Lo	19	McRib	Chemically induced (ENU)			cardiovascular | digestive/alimentary | limbs/digits/tail | renal/urinary | respiratory | skeleton	VACTERL association DOID:14679	Pcsk5	Pcsk5
MGI:2183292	Cyp26a1<tm1.1Hmd>	targeted mutation 1.1, Hiroshi Hamada	19	CYP26-	Targeted	Null/knockout	Germline	cardiovascular | digestive/alimentary | embryo | limbs/digits/tail | mortality/aging | nervous system | renal/urinary | skeleton		Cyp26a1	Cyp26a1
MGI:4360072	Dact1<tm1.1Bnrc>	targeted mutation 1.1, Benjamin N R Cheyette	12	Dact1<neodelta>	Targeted	Null/knockout	Germline	cardiovascular | digestive/alimentary | embryo | limbs/digits/tail | mortality/aging | nervous system | renal/urinary | reproductive | skeleton		Dact1	Dact1
MGI:2183291	Cyp26a1<tm1.1Ptk>	targeted mutation 1.1, Martin Petkovich	19	A1- | Cyp26a1<-> | L-	Targeted	Null/knockout	Germline	cardiovascular | digestive/alimentary | embryo | growth/size/body | limbs/digits/tail | mortality/aging | nervous system | renal/urinary | reproductive | skeleton		Cyp26a1
MGI:1857746	Etn2<Sd>	short Danforth	2	Sd(short-Danforth)	Spontaneous			cardiovascular | digestive/alimentary | embryo | growth/size/body | limbs/digits/tail | mortality/aging | nervous system | renal/urinary | reproductive | respiratory | skeleton		Etn2
MGI:1856702	Npr2<cn>	achondroplasia	4	cn	Spontaneous	Null/knockout		cardiovascular | craniofacial | growth/size/body | hematopoietic | homeostasis | immune | limbs/digits/tail | mortality/aging | nervous system | reproductive | respiratory | skeleton	achondroplasia DOID:4480	Npr2
MGI:1860407	Thrb<tm1Olc>	targeted mutation 1, Olivier Chassande	14	TRbeta- | TRBetaKO	Targeted	Null/knockout, Reporter	Germline	cardiovascular | craniofacial | endocrine/exocrine | growth/size/body | hematopoietic | homeostasis | immune | limbs/digits/tail | skeleton		Thrb	Thrb
MGI:5552948	Ptk7<b2b2445Clo>	Bench to Bassinet Program (B2B/CVDC), mutation 2445 Cecilia Lo	17	Herky	Chemically induced (ENU)			cardiovascular | craniofacial | embryo | growth/size/body | limbs/digits/tail | nervous system | renal/urinary | skeleton		Ptk7	Ptk7
MGI:1930934	Psen1<tm1Pcw>	targeted mutation 1, Philip C Wong	12	PS1<->	Targeted	Null/knockout	Germline	cardiovascular | craniofacial | embryo | growth/size/body | limbs/digits/tail | mortality/aging | nervous system | skeleton		Psen1
MGI:1856184	T	brachyury	17	T1	Spontaneous			cardiovascular | craniofacial | embryo | growth/size/body | homeostasis | integument | limbs/digits/tail | mortality/aging | nervous system | skeleton		Tbxt	Tbxt
MGI:2384068	Tfpi<tm1Gjb>	targeted mutation 1, George J Broze	2	TFPI<-> | TFPI(desK1) | TFPI(K1)<->	Targeted	Null/knockout	Germline	cardiovascular | craniofacial | embryo | growth/size/body | homeostasis | immune | integument | limbs/digits/tail | mortality/aging | nervous system | skeleton		Tfpi	Tfpi
MGI:6860324	Hcfc1<em1Poche>	endonuclease-mediated mutation 1, Ross Poche	X	Hcfc1<A115V>	Endonuclease-mediated	Humanized sequence		cardiovascular | craniofacial | embryo | growth/size/body | hematopoietic | homeostasis | integument | limbs/digits/tail | mortality/aging | muscle | nervous system | pigmentation | respiratory | skeleton	methylmalonic acidemia and homocysteinemia cblX type DOID:0111814	Hcfc1	Hcfc1
MGI:4838152	Ccn2<tm2Mae>	targeted mutation 2, Nobuyo Maeda	10	Ctgf-Lo	Targeted	Conditional ready, Hypomorph	Germline	cardiovascular | craniofacial | embryo | growth/size/body | hearing/vestibular/ear | limbs/digits/tail | mortality/aging | skeleton | vision/eye		Ccn2	Ccn2
MGI:1856150	Bmp5<se>	short ear	9	se<GnJ>	Spontaneous			cardiovascular | craniofacial | embryo | endocrine/exocrine | growth/size/body | hearing/vestibular/ear | homeostasis | immune | limbs/digits/tail | liver/biliary | renal/urinary | reproductive | respiratory | skeleton	Meier-Gorlin syndrome DOID:0060306	Bmp5	Bmp5
MGI:4836362	Cyp51<tm1.1Bfro>	targeted mutation 1.1, Simon Horvat	5		Targeted	Null/knockout	Germline	cardiovascular | craniofacial | digestive/alimentary | growth/size/body | homeostasis | immune | limbs/digits/tail | mortality/aging | muscle | skeleton		Cyp51	Cyp51A1
MGI:5645931	Prickle1<tm1.2Asw>	targeted mutation 1.2, Anand Swaroop	15	Prickle1<b> | Prickle1<EYFP>	Targeted	Null/knockout, Reporter	Germline	cardiovascular | craniofacial | digestive/alimentary | embryo | growth/size/body | hearing/vestibular/ear | integument | limbs/digits/tail | mortality/aging | muscle | nervous system | renal/urinary | respiratory | skeleton | vision/eye		Prickle1	Prickle1
MGI:3848812	Plxnd1<tm1.1Tmj>	targeted mutation 1.1, Thomas M Jessell	6	plexinD1<flox> | Plxnd1<flox/flox>	Targeted	Conditional ready, No functional change	Germline	cardiovascular | cellular | growth/size/body | homeostasis | limbs/digits/tail | mortality/aging | muscle | nervous system | skeleton | vision/eye		Plxnd1	Plxnd1
MGI:3051523	Psen1<tm1Shs>	targeted mutation 1, Takuji Shirasawa	12	PS-1<->	Targeted	Null/knockout	Germline	cardiovascular | cellular | embryo | growth/size/body | limbs/digits/tail | mortality/aging | nervous system | skeleton		Psen1
MGI:4459468	Dot1l<tm1.1Tche>	targeted mutation 1.1, Taiping Chen	10	Dot1L<1lox>	Targeted	Null/knockout	Germline	cardiovascular | cellular | embryo | growth/size/body | limbs/digits/tail | mortality/aging		Dot1l	Dot1l
MGI:1856187	Del(17)T<hp>	deletion, Chr 17, T<hp>, hairpin tail	17	hairpin tail | Hp | T<hp> | T<Hp>	Spontaneous			cardiovascular | cellular | embryo | growth/size/body | homeostasis | limbs/digits/tail | mortality/aging | nervous system | reproductive | skeleton
MGI:1857210	Kras<tm1Tyj>	targeted mutation 1, Tyler Jacks	6	K-ras<-> | K-ras<KO> | K-ras<tm1>	Targeted	Null/knockout	Germline	cardiovascular | cellular | embryo | growth/size/body | hematopoietic | homeostasis | integument | liver/biliary | mortality/aging		Kras	Kras
MGI:2385468	Sox9<tm1Gsr>	targeted mutation 1, Gerd Scherer	11	Sox9<flox> | Sox9-flox	Targeted	Conditional ready, No functional change	Germline	cardiovascular | cellular | embryo | endocrine/exocrine | growth/size/body | homeostasis | limbs/digits/tail | mortality/aging | muscle | nervous system | renal/urinary | reproductive | respiratory | skeleton	campomelic dysplasia DOID:0050463	Sox9	Sox9
MGI:2183135	Thra<tm2Jas>	targeted mutation 2, Jacques Samarut	11	TRalpha<0>	Targeted	Null/knockout, Reporter	Germline	cardiovascular | cellular | digestive/alimentary | endocrine/exocrine | growth/size/body | hematopoietic | homeostasis | immune | limbs/digits/tail | muscle | skeleton		Thra	Thra
MGI:2149116	Psen1<tm1Bdes>	targeted mutation 1, Bart de Strooper	12	PS1-	Targeted	Null/knockout	Germline	cardiovascular | cellular | craniofacial | growth/size/body | limbs/digits/tail | mortality/aging | nervous system | skeleton	Alzheimer's disease DOID:10652	Psen1
MGI:3604716	G3bp1<tm1Tazi>	targeted mutation 1, Jamal Tazi	11	G3BP<->	Targeted	Null/knockout, Reporter	Germline	cardiovascular | cellular | craniofacial | embryo | growth/size/body | limbs/digits/tail | mortality/aging | nervous system | respiratory		G3bp1	G3bp1
MGI:1857974	Psen1<tm1Shn>	targeted mutation 1, Jie Shen	12	PS1<->	Targeted	Null/knockout	Germline	cardiovascular | cellular | craniofacial | embryo | growth/size/body | integument | limbs/digits/tail | mortality/aging | nervous system | respiratory | skeleton	Alzheimer's disease DOID:10652 | Alzheimer's disease 3 DOID:0110042	Psen1
MGI:2159651	Por<tm1Cbk>	targeted mutation 1, Charles B Kasper	5	CYPOR- | delta56	Targeted	Null/knockout	Germline	cardiovascular | cellular | craniofacial | embryo | growth/size/body | homeostasis | limbs/digits/tail | mortality/aging | muscle | nervous system | vision/eye		Por	Por
MGI:3608889	Map3k7<Gt(XB444)Byg>	gene trap XB444, BayGenomics	4	Map3k7<Gt(Betageo-ALPP)1Byg> | TAK1<->	Gene trapped	Null/knockout, Reporter	Germline	cardiovascular | cellular | craniofacial | embryo | growth/size/body | homeostasis | limbs/digits/tail | mortality/aging | muscle | nervous system		Map3k7	Map3k7
MGI:1861228	Rpl38<Ts>	tail-short	11	T-s	Spontaneous			cardiovascular | cellular | craniofacial | embryo | growth/size/body | hearing/vestibular/ear | hematopoietic | homeostasis | immune | integument | limbs/digits/tail | mortality/aging | nervous system | pigmentation | reproductive | respiratory | skeleton	otitis media DOID:10754	Rpl38
MGI:1857139	Cbs<tm1Unc>	targeted mutation 1, University of North Carolina	17	Cbs<-> | CBS | CBS-	Targeted	Null/knockout	Germline	cardiovascular | cellular | craniofacial | embryo | endocrine/exocrine | growth/size/body | hematopoietic | homeostasis | immune | integument | limbs/digits/tail | liver/biliary | mortality/aging | muscle | nervous system | renal/urinary | reproductive | respiratory | skeleton | vision/eye	homocystinuria DOID:9263 | hyperhomocysteinemia DOID:9279	Cbs	Cbs
MGI:3795786	Pcsk5<vcc>	VACTERL (vertebral, anorectal, cardiac, tracheoesophageal, renal, limb malformation), caudal regression syndrome, and Currarino syndrome	19	Pcsk5<Vcc> | PPCS5A-C470R	Chemically induced (ENU)			cardiovascular | cellular | craniofacial | digestive/alimentary | endocrine/exocrine | growth/size/body | hematopoietic | immune | limbs/digits/tail | nervous system | renal/urinary | respiratory | skeleton	VACTERL association DOID:14679	Pcsk5
MGI:2183225	Ror2<tm1Ymi>	targeted mutation 1, Yasuhiro Minami	13	mRor2<-> | Ror2-	Targeted	Null/knockout	Germline	cardiovascular | cellular | craniofacial | digestive/alimentary | embryo | growth/size/body | hearing/vestibular/ear | homeostasis | limbs/digits/tail | mortality/aging | nervous system | reproductive | respiratory | skeleton | vision/eye	autosomal recessive Robinow syndrome DOID:0060764	Ror2
MGI:1934258	Ihh<tm1Amc>	targeted mutation 1, Andrew P McMahon	1	Ihh<-> | Ihh<n>	Targeted	Null/knockout	Germline	cardiovascular | cellular | craniofacial | digestive/alimentary | embryo | endocrine/exocrine | growth/size/body | homeostasis | limbs/digits/tail | mortality/aging | muscle | nervous system | respiratory | skeleton	annular pancreas DOID:0060850 | Hirschsprung's disease DOID:10487	Ihh	Ihh
MGI:2158390	Bmpr1a<tm2.1Bhr>	targeted mutation 2.1, Richard R Behringer	14	ALK3<F> | Alk3<flox> | Bmpr1a<f> | Bmpr1a<fl> | Bmpr1a fl | Bmpr1a<fx> | Bmpr1a fx | Bmpr1a<fx(exon2)> | Bmpr1a<tm1.1Cren> | BmpRIA<flox> | floxP	Targeted	Conditional ready, No functional change	Germline	cardiovascular | cellular | craniofacial | digestive/alimentary | embryo | endocrine/exocrine | growth/size/body | hematopoietic | homeostasis | immune | integument | mortality/aging | muscle | respiratory | skeleton		Bmpr1a	Bmpr1a
MGI:2429649	Sox9<tm2Crm>	targeted mutation 2, Benoit de Crombrugghe	11	Sox9<c> | Sox9<flox> | Sox9<loxP>	Targeted	Conditional ready, No functional change	Germline	cardiovascular | cellular | craniofacial | digestive/alimentary | embryo | endocrine/exocrine | growth/size/body | hearing/vestibular/ear | integument | limbs/digits/tail | mortality/aging | nervous system | reproductive | respiratory | skeleton	campomelic dysplasia DOID:0050463	Sox9
MGI:1862000	Nog<tm1Amc>	targeted mutation 1, Andrew P McMahon	11	Nog<-> | Nog<9E> | noggin<-> | Noggin<lacZ>	Targeted	Null/knockout, Reporter	Germline	cardiovascular | cellular | craniofacial | digestive/alimentary | embryo | endocrine/exocrine | growth/size/body | hearing/vestibular/ear | homeostasis | integument | limbs/digits/tail | mortality/aging | muscle | nervous system | renal/urinary | reproductive | respiratory | skeleton | vision/eye	esophageal atresia/tracheoesophageal fistula DOID:0080171	Nog	Nog
MGI:2671812	skax1	skeletal/axial 1	UN	Peter Cottontail | ska<m01Jus>	Chemically induced (ENU)			behavior | limbs/digits/tail | skeleton
MGI:1856077	mea<2J>	meander tail 2 Jackson	4		Spontaneous			behavior | limbs/digits/tail
MGI:1856076	mea<J>	meander tail Jackson	4		Spontaneous			behavior | limbs/digits/tail
MGI:3691298	Lmx1a<dr-kjmi>	dreher Kathleen J Millen	1	dr<Kjmi>	Spontaneous			behavior | integument | limbs/digits/tail | nervous system | pigmentation		Lmx1a
MGI:1856497	Lmx1a<dr-2J>	dreher 2 Jackson	1	sst<2J>	Spontaneous			behavior | hearing/vestibular/ear | integument | limbs/digits/tail | pigmentation | reproductive		Lmx1a	Lmx1a
MGI:1856498	Lmx1a<dr-6J>	dreher 6 Jackson	1		Spontaneous			behavior | hearing/vestibular/ear | integument | limbs/digits/tail | pigmentation | reproductive		Lmx1a
MGI:5423987	Lmx1a<mtl>	mutanlallemand	1		Spontaneous			behavior | hearing/vestibular/ear | integument | limbs/digits/tail | nervous system | pigmentation		Lmx1a
MGI:1856495	Lmx1a<dr-sst>	shaker short tail	1		Spontaneous			behavior | hearing/vestibular/ear | integument | limbs/digits/tail | mortality/aging | nervous system | pigmentation		Lmx1a
MGI:3719028	Lmx1a<dr-11J>	dreher 11 Jackson	1		Spontaneous			behavior | growth/size/body | limbs/digits/tail | reproductive		Lmx1a
MGI:1856075	mea	meander tail	4		Spontaneous			behavior | growth/size/body | limbs/digits/tail | nervous system | skeleton
MGI:5429757	Mut1454	Mut1454	UN		Chemically induced (ENU)			behavior | growth/size/body | limbs/digits/tail | mortality/aging
MGI:5470123	Mut1602	Mut1602	UN		Chemically induced (ENU)			behavior | growth/size/body | limbs/digits/tail | mortality/aging
MGI:2652747	Selenop<tm1Kohr>	targeted mutation 1, Josef Kohrle	15	SePP- | SEPPKO	Targeted	Null/knockout, Reporter	Germline	behavior | growth/size/body | limbs/digits/tail | mortality/aging		Selenop	Selenop
MGI:4821356	Hfe<tm1.1Gfn>	targeted mutation 1.1, Susan Gilfillan	13		Targeted	Null/knockout	Germline	behavior | growth/size/body | limbs/digits/tail	hemochromatosis type 1 DOID:0111029	Hfe	Hfe
MGI:5470118	Mut1556	Mut1556	UN		Chemically induced (ENU)			behavior | growth/size/body | integument | limbs/digits/tail | mortality/aging | pigmentation
MGI:2682798	Slc13a1<tm1Mark>	targeted mutation 1, Daniel Markovich	6	Nas1-	Targeted	Null/knockout	Germline	behavior | growth/size/body | homeostasis | limbs/digits/tail | liver/biliary | nervous system | renal/urinary | reproductive | skeleton		Slc13a1	Slc13a1
MGI:4362924	Mysm1<tm1a(KOMP)Wtsi>	targeted mutation 1a, Wellcome Trust Sanger Institute	4	Mysm1tm1a	Targeted	Conditional ready, Null/knockout, Reporter	Germline	behavior | growth/size/body | hematopoietic | homeostasis | immune | integument | limbs/digits/tail | pigmentation | skeleton		Mysm1	Mysm1
MGI:3695745	Lmx1a<dr-10J>	dreher 10 Jackson	1		Spontaneous			behavior | growth/size/body | hearing/vestibular/ear | limbs/digits/tail | nervous system | reproductive		Lmx1a
MGI:3767558	Fgf3<tm1.1Sms>	targeted mutation 1.1, Suzanne L Mansour	7	Fgf3<delta2>	Targeted	Null/knockout	Germline	behavior | embryo | hearing/vestibular/ear | limbs/digits/tail | mortality/aging		Fgf3	Fgf3
MGI:1857776	Nsdhl<Bpa-1H>	bare patches 1 Harwell	X	bare patches | Bpa | Bpa<1H>	Radiation induced			behavior | embryo | growth/size/body | integument | limbs/digits/tail | mortality/aging | pigmentation | skeleton | vision/eye	X-linked chondrodysplasia punctata 1 DOID:0060292	Nsdhl	Nsdhl
MGI:1931059	Fgf3<tm1Mrc>	targeted mutation 1, Mario R Capecchi	7	Fgf3<neo> | int-2- | int-2<neo>	Targeted	Null/knockout	Germline	behavior | embryo | growth/size/body | hearing/vestibular/ear | limbs/digits/tail | mortality/aging | nervous system | skeleton		Fgf3
MGI:1857055	st	shaker-short	UN		Spontaneous			behavior | craniofacial | hearing/vestibular/ear | limbs/digits/tail | mortality/aging | nervous system | reproductive | skeleton
MGI:5484617	Mut1681	Mut1681	UN		Chemically induced (ENU)			behavior | craniofacial | growth/size/body | limbs/digits/tail | mortality/aging | skeleton
MGI:5427414	Mut1264	Mut1264	UN		Chemically induced (ENU)			behavior | craniofacial | growth/size/body | limbs/digits/tail | mortality/aging | nervous system | skeleton
MGI:1856954	Ptch1<mes>	mesenchymal dysplasia	13	mes | Ptc<mes>	Spontaneous			behavior | craniofacial | endocrine/exocrine | growth/size/body | integument | limbs/digits/tail | muscle | pigmentation | renal/urinary | reproductive | skeleton | vision/eye		Ptch1	Ptch1
MGI:1857006	pr	porcine tail	UN		Spontaneous			behavior | craniofacial | embryo | hearing/vestibular/ear | limbs/digits/tail | nervous system | skeleton
MGI:1857008	Dll3<pu>	pudgy	7	pu	Radiation induced			behavior | craniofacial | embryo | growth/size/body | limbs/digits/tail | mortality/aging | muscle | nervous system | skeleton		Dll3
MGI:1856679	Zic3<Bn>	bent tail	X	Bn	Spontaneous			behavior | craniofacial | embryo | growth/size/body | hearing/vestibular/ear | limbs/digits/tail | mortality/aging | nervous system | reproductive | skeleton	visceral heterotaxy DOID:0050545	Zic3	Zic3
MGI:1929775	Tcf15<tm1Eno>	targeted mutation 1, Eric N Olson	2	paraxis- | paraxis-null	Targeted	Null/knockout	Germline	behavior | craniofacial | embryo | growth/size/body | hearing/vestibular/ear | integument | limbs/digits/tail | mortality/aging | muscle | respiratory | skeleton		Tcf15	Tcf15
MGI:2674242	Meox2<tm1Vpa>	targeted mutation 1, Vassilis Pachnis	12	Meox2<tm1Pach> | Mox2<->	Targeted	Null/knockout	Germline	behavior | craniofacial | digestive/alimentary | growth/size/body | limbs/digits/tail | mortality/aging | muscle		Meox2
MGI:5471522	Mut1679	Mut1679	UN		Chemically induced (ENU)			behavior | craniofacial | digestive/alimentary | growth/size/body | integument | limbs/digits/tail | mortality/aging | pigmentation | skeleton
MGI:2182127	Fgf9<Eks>	elbow knee synostosis	14	Fgf9<N143T>	Spontaneous			behavior | craniofacial | digestive/alimentary | growth/size/body | hearing/vestibular/ear | homeostasis | limbs/digits/tail | mortality/aging | respiratory | skeleton | vision/eye		Fgf9	Fgf9
MGI:3830633	Twsg1<tm1.1Mboc>	targeted mutation 1.1, Michael B O'Connor	17	Twsg1<->	Targeted	Null/knockout	Germline	behavior | craniofacial | digestive/alimentary | embryo | endocrine/exocrine | growth/size/body | hearing/vestibular/ear | limbs/digits/tail | mortality/aging | nervous system | respiratory | skeleton | vision/eye		Twsg1	Twsg1
MGI:1856539	Qki<qk-v>	quaking viable	17	qk | Qk<qk> | qk<v>	Spontaneous			behavior | cellular | hearing/vestibular/ear | nervous system | reproductive		Qki	Qki
MGI:6198713	Tg(Mnx1-Mfn2*T105M,-EGFP)1Dcc	transgene insertion 1, David C Chan	11	Mfn2<T105M> | Tg1Mfn2<T105M>	Transgenic	Inserted expressed sequence, Reporter		behavior | cellular | growth/size/body | limbs/digits/tail | muscle | nervous system	Charcot-Marie-Tooth disease type 2A2A DOID:0110155	Mfn2	Mfn2
MGI:3774670	Tg(KRT14-Snai1)1Efu	transgene insertion 1, Elaine Fuchs	UN	K14-Snail | K14-Snail[HA] Tg	Transgenic	Inserted expressed sequence		behavior | cellular | endocrine/exocrine | growth/size/body | integument | limbs/digits/tail | neoplasm	skin cancer DOID:4159	Krt14	Krt14
MGI:1888413	Lmx1a<dr-J>	dreher Jackson	1	sst<J>	Spontaneous			behavior | cellular | craniofacial | embryo | hearing/vestibular/ear | integument | limbs/digits/tail | mortality/aging | nervous system | pigmentation | reproductive | skeleton		Lmx1a
MGI:3763218	Tacc3<tm1Tno>	targeted mutation 1, Tetsuo Noda	5	Tacc3<CN>	Targeted	Conditional ready, No functional change	Germline	behavior | cellular | craniofacial | embryo | growth/size/body | limbs/digits/tail | mortality/aging | skeleton		Tacc3	Tacc3
MGI:1856035	Axin1<Fu>	fused	17	Fu | T<f>	Spontaneous			behavior | cellular | craniofacial | digestive/alimentary | hearing/vestibular/ear | limbs/digits/tail | renal/urinary | skeleton		Axin1
MGI:1927833	Fgf10<tm1Wss>	targeted mutation 1, W Scott Simonet	13	Fgf-10<-> | Fgf10<-> | fgf10<neo>	Targeted	Null/knockout	Germline	behavior | cellular | craniofacial | digestive/alimentary | embryo | endocrine/exocrine | growth/size/body | hearing/vestibular/ear | homeostasis | integument | limbs/digits/tail | mortality/aging | nervous system | renal/urinary | reproductive | respiratory | skeleton | vision/eye	LADD syndrome DOID:0050331	Fgf10
MGI:2446469	Psen1<tm2Psgh>	targeted mutation 2, Peter St George-Hyslop	12	Ps1<->	Targeted	Inserted expressed sequence, Null/knockout	Germline	behavior | cardiovascular | growth/size/body | limbs/digits/tail | mortality/aging | nervous system | skeleton		Psen1
MGI:1857063	Noto<tc>	truncate	6	bo | boneless | boneless tail | jt | tc	Spontaneous	Hypomorph		behavior | cardiovascular | embryo | limbs/digits/tail | mortality/aging | nervous system | skeleton		Noto	Noto
MGI:1857642	Vangl2<Lp>	loop tail	1	looptail | Lp | lpt | Ltap<Lp> | Vangl2<S464N>	Spontaneous			behavior | cardiovascular | craniofacial | digestive/alimentary | embryo | growth/size/body | hearing/vestibular/ear | limbs/digits/tail | mortality/aging | nervous system | reproductive | respiratory | skeleton	neural tube defect DOID:0080074	Vangl2
MGI:1856685	Rpl24<Bst>	belly spot and tail	16	Bst	Spontaneous	Hypomorph		behavior | cardiovascular | cellular | embryo | growth/size/body | integument | limbs/digits/tail | mortality/aging | nervous system | pigmentation | skeleton | vision/eye	optic atrophy DOID:5723	Rpl24	Rpl24
MGI:1856333	Csf1<op>	osteopetrosis	3	Csf-1<op> | Csf1<-> op | csfmop | Csfm<op> | M- | op	Spontaneous			behavior | cardiovascular | cellular | craniofacial | endocrine/exocrine | growth/size/body | hearing/vestibular/ear | hematopoietic | homeostasis | immune | integument | limbs/digits/tail | liver/biliary | mortality/aging | muscle | nervous system | reproductive | skeleton | vision/eye	osteopetrosis DOID:13533	Csf1	Csf1
MGI:1857137	Bmp4<tm1Blh>	targeted mutation 1, Brigid L Hogan	14	Bmp4<-> | Bmp4<delta> | Bmp4<tm1> | Bmp-4<tm1blh>	Targeted	Null/knockout	Germline	behavior | cardiovascular | cellular | craniofacial | embryo | endocrine/exocrine | growth/size/body | hearing/vestibular/ear | hematopoietic | homeostasis | limbs/digits/tail | mortality/aging | nervous system | renal/urinary | reproductive | respiratory | skeleton | vision/eye	Axenfeld-Rieger syndrome type 3 DOID:0110122	Bmp4	Bmp4
MGI:2148567	Ctnnb1<tm2Kem>	targeted mutation 2, Rolf Kemler	9	B-catenin<fl2-6> | BcatLOF | Beta-Cat<c> | beta-catenin<c> | beta-catenin<deltaex2-6-fl> | beta-catenin<f> | beta-catenin<fl> | beta-catenin<flox> | beta-catenin<floxed> | beta-catenin<lox> | beta-catenin/loxP(ex2-6) | beta-cat<ex2-6> | beta-cat<fl> | beta-Cat<flox> | beta-cat<lof> | betaCatN | beta-Ctn<fl> | Catnb1<tm2Kem> | Catnb<fx> | Catnb<lox(ex2-6)> | Catnb<tm2Kem> | Catnb<tm2Kwem> | Ctnb<f…	Targeted	Conditional ready, No functional change	Germline	behavior | cardiovascular | cellular | craniofacial | digestive/alimentary | embryo | endocrine/exocrine | growth/size/body | hearing/vestibular/ear | hematopoietic | homeostasis | immune | integument | limbs/digits/tail | mortality/aging | neoplasm | nervous system | pigmentation | renal/urinary | reproductive | respiratory | skeleton | taste/olfaction | vision/eye	autism spectrum disorder DOID:0060041	Ctnnb1
MGI:3656305	Mohg6<CAST/EiJ>	CAST/EiJ	2		QTL			adipose | growth/size/body | limbs/digits/tail
MGI:3656372	Mohg7<CAST/EiJ>	CAST/EiJ	2		QTL			adipose | growth/size/body | limbs/digits/tail
MGI:3808998	Jdp2<tm1Kkyo>	targeted mutation 1, Kazunari K Yokoyama	12		Targeted	Null/knockout	Germline	adipose | cellular | homeostasis | integument | limbs/digits/tail		Jdp2	Jdp2
MGI:3639880	Irs1<Sml>	small	1	Irs1<sml>	Spontaneous			adipose | cellular | growth/size/body | hearing/vestibular/ear | hematopoietic | homeostasis | immune | limbs/digits/tail | skeleton		Irs1	Irs1
MGI:2177578	Myc<tm1Atp>	targeted mutation 1, Andreas Trumpp	15	c-myc<-> | c-myc<deltaORF>	Targeted	Null/knockout	Germline	adipose | cellular | embryo | growth/size/body | hematopoietic | immune | limbs/digits/tail | mortality/aging		Myc	Myc
MGI:1856041	Gusb<mps>	beta glucuronidase, mucopolysaccharidosis VII	5	asd | Gus-b | gus<mps> | MPS VII	Spontaneous			adipose | cellular | craniofacial | endocrine/exocrine | growth/size/body | homeostasis | integument | limbs/digits/tail | mortality/aging | renal/urinary | reproductive | respiratory | skeleton	Sly syndrome DOID:12803	Gusb
MGI:1856013	Lepr<db-Pas>	diabetes Institut Pasteur	4	db<Pas> | diabetes-Pasteur | obese-like	Spontaneous			adipose | behavior | growth/size/body | hematopoietic | homeostasis | immune | limbs/digits/tail | liver/biliary | muscle | reproductive | skeleton	obesity DOID:9970	Lepr	Lepr
MGI:3055489	Gt(ROSA)26Sor<tm1(DTA)Riet>	targeted mutation 1, Dieter Riethmacher	6	DTA | R26:lacZbpAfloxDTA | R26lacZbpA<flox>DTA | R26:LacZ/DT-A | R26R-DTA | ROSA26-DTA | ROSA26-DT-A | ROSA-DTA	Targeted	Conditional ready, Inserted expressed sequence, Reporter	Germline	adipose | behavior | endocrine/exocrine | growth/size/body | hematopoietic | homeostasis | immune | limbs/digits/tail | liver/biliary | mortality/aging | nervous system | reproductive | skeleton | vision/eye
MGI:2388890	Phex<Hyp-Duk>	hypophosphatemia, Duke	X		Spontaneous			adipose | behavior | craniofacial | growth/size/body | hearing/vestibular/ear | homeostasis | immune | limbs/digits/tail | nervous system | skeleton	otitis media DOID:10754 | X-linked dominant hypophosphatemic rickets DOID:0050445	Phex
MGI:2180359	Gy	gyro	X	Phex<Gy>	Radiation induced			adipose | behavior | cellular | craniofacial | digestive/alimentary | endocrine/exocrine | growth/size/body | hearing/vestibular/ear | homeostasis | immune | limbs/digits/tail | mortality/aging | nervous system | renal/urinary | reproductive | respiratory | skeleton | vision/eye	X-linked dominant hypophosphatemic rickets DOID:0050445
MGI:5817460	Scube3<m1Mhda>	mutation 1, Martin Hrabe de Angelis	17	KTA041 | Scube3<Mhdakta041> | Scube3<N294K> | Scube3<N294KMhda>	Chemically induced (ENU)	Not Specified		adipose | behavior | cardiovascular | craniofacial | growth/size/body | hearing/vestibular/ear | homeostasis | limbs/digits/tail | renal/urinary | respiratory | skeleton		Scube3	Scube3
MGI:2656539	Edil3<Tg(Sox2-cre)1Amc>	transgene insertion 1, Andrew P McMahon	13	Sox2-cre | Sox2Cre | Sox2::Cre | Sox2-Cre<tg> | Tg(Sox2-cre)1Amc	Transgenic	Null/knockout, Recombinase
MGI:5888884	Fgf3<tm1Lwd>	targeted mutation 1, Mark Lewandoski	7	Fgf<delta>	Targeted	Null/knockout	Germline			Fgf3
MGI:5888883	Fgf4<tm1.1Lwd>	targeted mutation 1.1, Mark Lewandoski	7	Fgf4<flox>	Targeted	Conditional ready	Germline			Fgf4	Fgf4
MGI:5440173	Gt(ROSA)26Sor<tm1(Ctnnb1)Kem>	targeted mutation 1, Rolf Kemler	6		Targeted	Conditional ready, Inserted expressed sequence	Germline
MGI:2665852	H1f2<tm2Ais>	targeted mutation 2, Arthur I Skoutchi	13	H1c<->	Targeted	Null/knockout	Germline			H1-2	H1-2
MGI:2666743	H1f3<tm2Ais>	targeted mutation 2, Arthur I Skoultchi	13	H1d<->	Targeted	Null/knockout	Germline			H1-3	H1-3
MGI:2665857	H1f4<tm2Ais>	targeted mutation 2, Arthur I Skoultchi	13	H1e<->	Targeted	Null/knockout	Germline			H1-4	H1-4
MGI:2176174	Meox2<tm1(cre)Sor>	targeted mutation 1, Philippe Soriano	12	Meox2<Cre> | Meox2-Cre | Meox2<CreSor> | MORE | More-cre | Mox2Cre | Mox2<Cre> | Mox2 Cre | Mox2-Cre | MoxCre	Targeted	Recombinase	Germline			Meox2	Meox2
MGI:3789183	Pcsk5<tm2Prat>	targeted mutation 2, Annik Prat	19	Pcsk5<flox>	Targeted	Conditional ready, No functional change	Germline			Pcsk5
MGI:5502955	Ptf1a/Ptf1aos<tm2(Ptf1a)Kymm>	targeted mutation 2, Ken-ichi Yamamura	2	Gm13336-Ptf1a<Ptf1a>	Targeted		Germline			Ptf1a	Ptf1a
MGI:5502956	Ptf1a/Ptf1aos<tm2(Ptf1a)Kymm>	targeted mutation 2, Ken-ichi Yamamura	2	Gm13336-Ptf1a<Ptf1a>	Targeted		Germline			Ptf1a
MGI:6094829	Rplp1<tm1.1Melt>	targeted mutation 1.1, Matilde E Lleonart	9	Rplp1<F>	Targeted	Conditional ready, No functional change	Germline			Rplp1	Rplp1
MGI:6094830	Rplp1<tm1.2Melt>	targeted mutation 1.1, Matilde E Lleonart	9	Rplp1<delta>	Targeted	Null/knockout	Germline			Rplp1
MGI:1856561	t<4>	t, 4	17		Spontaneous
MGI:1856562	t<6>	t, 6	17		Spontaneous
MGI:4360115	t<13>	t, 13	17		Not Specified
MGI:1856734	t<h2>	t, Harwell 2	17		Spontaneous
MGI:5465004	t<hr1>	Harwell recombinant 1	17		Spontaneous
MGI:5465009	t<hr15>	Harwell recombinant 15	17		Spontaneous
MGI:1856723	t<w71>	t, wild 71	17		Spontaneous
MGI:1856762	t<wN27>	t, wild Novosibirsk 27	17		Spontaneous
MGI:3698776	Tailq7<C57BL/6J>	C57BL/6J	2		QTL
MGI:4415132	Tg(CAG-cre/ERT2)F34Fmr	transgene insertion F34, Filippo M Rijli	UN	CMV-beta-actin-Cre-ERT2 | CMV-betaactin-Cre/ERT2	Transgenic	Inducible, Recombinase
MGI:3841474	Tg(Cdx1-cre)23Kem	transgene insertion 23, Rolf Kemler	UN	Cdx1-Cre | Cdx1::Cre	Transgenic	Recombinase				Cdx1	Cdx1
MGI:3843611	Tg(CDX2-cre*)189Erf	transgene insertion 189, Eric R Fearon	UN	CDX2P9.5-G22Cre	Transgenic	Recombinase				Cdx2
MGI:2137691	Tg(EIIa-cre)C5379Lmgd	transgene insertion C5379, Laboratory of Mammalian Genes and Development, Heiner Westphal	UN	E2a-Cre | EIIa-cre | EIIaCre | EIIaCre deleter | EIIa Cre<tg> | EII-cre | Ela-Cre | Ella:Cre | TgN(EIIa-Cre)C5379Lmgd	Transgenic	Recombinase
MGI:4420243	Tg(Lfng*-LFNG)1Dihz	transgene insertion 1, David Ish-Horowicz	UN	BB-cLfng | BBL-1	Transgenic	Inserted expressed sequence				Lfng
MGI:5545911	Tg(Nanog-cre)#Vlcg	transgene insertion, Velocigene	UN	LocX<Nanog-Cre>	Transgenic	Recombinase	Germline			Nanog	Nanog
MGI:2176205	Tg(Pax3-cre)1Joe	transgene insertion 1, Jonathan A Epstein	UN	P3Pro-Cre | Pax3Cre<T> | Pax3-Cre<tg> | Pax3-Pro-Cre	Transgenic	Recombinase				Pax3	Pax3
MGI:2178050	Tg(Pgk1-cre)1Lni	transgene insertion 1, Peter Lonai	4	Cre<mat> | PGKCre | PGK-Cre | PGK:Cre | PGK-Cre<m>	Transgenic	Recombinase				Pgk1	Pgk1
MGI:3056903	Tg(SMN2)2Hung	transgene insertion 2, Hung Li	4	SMN2<+>	Transgenic	Humanized sequence, Inserted expressed sequence				Smn2	Smn2
MGI:2676920	Tg(SMN2)566Ahmb	transgene insertion 566, Arthur H M Burghes	UN		Transgenic	Humanized sequence, Inserted expressed sequence				Smn2
Additional genes	MGI ID	Two representative literatures
Gdf8	MGI:95691	PMID: 19298661; 30661984								Gdf8	Mstn
Hoxa13	MGI:96173	PMID: 25719209; 29269261								Hoxa13	Hoxa13
Hoxb13	MGI:107730	PMID: 25719209; 29269261								Hoxb13	Hoxb13
Hoxd13	MGI:96205	PMID: 25719209; 29269261								Hoxd13	Hoxd13
Lin28a	MGI:1890546	PMID: 30661984; 30661985								Lin28a	Lin28a
Lin28b	MGI:3584032	PMID: 30661984; 30661985								Lin28b	Lin28b

## Sheet: Only confirmed candidates
Uploaded_variation	Location	Local sequence (centered by variant)	Allele	Consequence	SYMBOL	Gene	Feature	BIOTYPE	EXON	Mannual annotation according to UCSC 'Multiz Alignments of 30 mammals' and 'Cactus Alignments of Zoonomia 241 Plancental Mammals'
Hominoid-specific potentially damaging SNVs
1_58682134_C/T	1:58682134-58682134	1:58682129-58682139	A	missense_variant	MYSM1	ENSG00000162601	ENST00000655340.1	protein_coding	8/21	Hominoid-specific missense_variant
7_65982092_T/C	7:65982092-65982092	7:65982087-65982097	G	missense_variant	GUSB	ENSG00000169919	ENST00000304895.9	protein_coding	1/12	Hominoid-specific missense_variant
10_34119722_T/C	10:34119722-34119722	10:34119717-34119727	G	missense_variant	PARD3	ENSG00000148498	ENST00000374789.8	protein_coding	24/25	Hominoid-specific missense_variant
10_34401848_G/T	10:34401848-34401848	10:34401843-34401853	A	missense_variant	PARD3	ENSG00000148498	ENST00000374789.8	protein_coding	6/25	Hominoid-specific missense_variant
12_4370752_T/C	12:4370752-4370752	12:4370747-4370757	G	missense_variant	FGF23	ENSG00000118972	ENST00000237837.2	protein_coding	3/3	Hominoid-specific missense_variant
19_2210808_C/T	19:2210808-2210808	19:2210803-2210813	T	missense_variant	DOT1L	ENSG00000104885	ENST00000398665.8	protein_coding	14/28	Hominoid-specific missense_variant
X_153954689_A/G	X:153954689-153954689	X:153954684-153954694	C	missense_variant	HCFC1	ENSG00000172534	ENST00000310441.12	protein_coding	17/26	Hominoid-specific missense_variant
Hominoid-specific coding deletions
1_109925163_---/AGG	1:109925162-109925162	1:109925162-109925162	AGG	coding_sequence_variant	CSF1	ENSG00000184371	ENST00000329608.11	protein_coding	8/9	Inframe delestion.
9_95447060_---------/ACCCCGGTT	9:95447059-95447059	9:95447059-95447059	AACCGGGGT	coding_sequence_variant	PTCH1	ENSG00000185920	ENST00000331920.11	protein_coding	23/24	Inframe delestion.

## Sheet: Summary
Uploaded_variation	Location	Local sequence (centered by variant)	Allele	Consequence	SYMBOL	Gene	Feature	BIOTYPE	EXON	Mannual annotation according to UCSC 'Multiz Alignments of 30 mammals' and 'Cactus Alignments of Zoonomia 241 Plancental Mammals'
Hominoid-specific potentially damaging SNVs
1_16130270_A/G	1:16130270-16130270	1:16130265-16130275	C	missense_variant	EPHA2	ENSG00000142627	ENST00000358432.8	protein_coding	15/17	False positive - VEP annotation error
1_16138085_A/G	1:16138085-16138085	1:16138080-16138090	C	missense_variant	EPHA2	ENSG00000142627	ENST00000358432.8	protein_coding	5/17	False positive - VEP annotation error
1_58682134_C/T	1:58682134-58682134	1:58682129-58682139	A	missense_variant	MYSM1	ENSG00000162601	ENST00000655340.1	protein_coding	8/21	Hominoid-specific missense_variant
11_16046637_A/G	11:16046637-16046637	11:16046632-16046642	C	missense_variant	SOX6	ENSG00000110693	ENST00000683767.1	protein_coding	12/16	False positive - VEP annotation error
12_109792427_A/G	12:109792427-109792427	12:109792422-109792432	C	missense_variant,splice_region_variant	TRPV4	ENSG00000111199	ENST00000675670.1	protein_coding	12/16	False positive - VEP annotation error
12_109800733_A/G	12:109800733-109800733	12:109800728-109800738	C	missense_variant	TRPV4	ENSG00000111199	ENST00000675670.1	protein_coding	5/16	False positive - VEP annotation error
21_41741371_A/G	21:41741371-41741371	21:41741366-41741376	C	missense_variant	RIPK4	ENSG00000183421	ENST00000352483.3	protein_coding	9/9	False positive - VEP annotation error
21_41741623_A/G	21:41741623-41741623	21:41741618-41741628	C	missense_variant	RIPK4	ENSG00000183421	ENST00000352483.3	protein_coding	9/9	False positive - VEP annotation error
21_41741770_A/G	21:41741770-41741770	21:41741765-41741775	C	missense_variant	RIPK4	ENSG00000183421	ENST00000352483.3	protein_coding	9/9	False positive - VEP annotation error
3_55479519_A/G	3:55479519-55479519	3:55479514-55479524	C	missense_variant	WNT5A	ENSG00000114251	ENST00000474267.5	protein_coding	4/6	False positive - VEP annotation error
6_26234654_G/A	6:26234654-26234654	6:26234649-26234659	T	missense_variant	H1-3	ENSG00000124575	ENST00000244534.7	protein_coding	1/1	False positive - VEP annotation error
7_20785736_T/G	7:20785736-20785736	7:20785731-20785741	C	missense_variant	SP8	ENSG00000164651	ENST00000361443.4	protein_coding	3/3	False positive - VEP annotation error
7_65982092_T/C	7:65982092-65982092	7:65982087-65982097	G	missense_variant	GUSB	ENSG00000169919	ENST00000304895.9	protein_coding	1/12	Hominoid-specific missense_variant
9_91733150_A/G	9:91733150-91733150	9:91733145-91733155	C	missense_variant	ROR2	ENSG00000169071	ENST00000375715.5	protein_coding	6/13	False positive - VEP annotation error
1_11794464_T/C	1:11794464-11794464	1:11794459-11794469	G	missense_variant	MTHFR	ENSG00000177000	ENST00000376585.6	protein_coding	9/13	False positive - out_group-specific SNV
1_16134520_C/A	1:16134520-16134520	1:16134515-16134525	T	missense_variant	EPHA2	ENSG00000142627	ENST00000358432.8	protein_coding	8/17	False positive - out_group-specific SNV
1_58681999_T/C	1:58681999-58681999	1:58681994-58682004	G	missense_variant	MYSM1	ENSG00000162601	ENST00000655340.1	protein_coding	8/21	Missense_variant - refuted by tailed species with the same AA variant
1_58682117_A/G	1:58682117-58682117	1:58682112-58682122	C	missense_variant	MYSM1	ENSG00000162601	ENST00000655340.1	protein_coding	8/21	Missense_variant - refuted by tailed species with the same AA variant
1_65572424_T/C	1:65572424-65572424	1:65572419-65572429	C	missense_variant	LEPR	ENSG00000116678	ENST00000349533.11	protein_coding	5/20	Missense_variant - refuted by tailed species with the same AA variant
1_65601878_T/C	1:65601878-65601878	1:65601873-65601883	C	missense_variant	LEPR	ENSG00000116678	ENST00000349533.11	protein_coding	10/20	False positive - out_group-specific SNV
1_176690182_C/T	1:176690182-176690182	1:176690177-176690187	T	missense_variant	PAPPA2	ENSG00000116183	ENST00000367662.5	protein_coding	5/23	False positive - out_group-specific SNV
10_24520180_G/T	10:24520180-24520180	10:24520175-24520185	T	missense_variant	KIAA1217	ENSG00000120549	ENST00000376454.8	protein_coding	11/21	False positive - out_group-specific SNV
10_34119722_T/C	10:34119722-34119722	10:34119717-34119727	G	missense_variant	PARD3	ENSG00000148498	ENST00000374789.8	protein_coding	24/25	Hominoid-specific missense_variant
10_34269836_A/G	10:34269836-34269836	10:34269831-34269841	C	missense_variant	PARD3	ENSG00000148498	ENST00000374789.8	protein_coding	22/25	False positive - VEP annotation error
10_34378027_A/G	10:34378027-34378027	10:34378022-34378032	C	missense_variant	PARD3	ENSG00000148498	ENST00000374789.8	protein_coding	10/25	False positive - VEP annotation error
10_34401848_G/T	10:34401848-34401848	10:34401843-34401853	A	missense_variant	PARD3	ENSG00000148498	ENST00000374789.8	protein_coding	6/25	Hominoid-specific missense_variant
11_69810370_T/C	11:69810370-69810370	11:69810365-69810375	G	missense_variant	FGF3	ENSG00000186895	ENST00000334134.4	protein_coding	3/3	Missense_variant - refuted by tailed species with the same AA variant
11_69810375_G/A	11:69810375-69810375	11:69810370-69810380	T	missense_variant	FGF3	ENSG00000186895	ENST00000334134.4	protein_coding	3/3	Missense_variant - refuted by tailed species with the same AA variant
12_4370752_T/C	12:4370752-4370752	12:4370747-4370757	G	missense_variant	FGF23	ENSG00000118972	ENST00000237837.2	protein_coding	3/3	Hominoid-specific missense_variant
12_12149006_C/T	12:12149006-12149006	12:12149001-12149011	A	missense_variant,NMD_transcript_variant	LRP6	ENSG00000070018	ENST00000538239.5	nonsense_mediated_decay	13/24	Missense_variant - refuted by tailed species with the same AA variant
19_2210808_C/T	19:2210808-2210808	19:2210803-2210813	T	missense_variant	DOT1L	ENSG00000104885	ENST00000398665.8	protein_coding	14/28	Hominoid-specific missense_variant
2_187467906_T/C	2:187467906-187467906	2:187467901-187467911	G	missense_variant	TFPI	ENSG00000003436	ENST00000233156.9	protein_coding	7/8	Missense_variant - refuted by tailed species with the same AA variant
2_222221276_A/G	2:222221276-222221276	2:222221271-222221281	C	missense_variant	PAX3	ENSG00000135903	ENST00000392069.6	protein_coding	6/10	False positive - VEP annotation error
2_226795017_C/A	2:226795017-226795017	2:226795012-226795022	T	missense_variant	IRS1	ENSG00000169047	ENST00000305123.6	protein_coding	1/2	Missense_variant - refuted by tailed species with the same AA variant
2_226795450_G/T	2:226795450-226795450	2:226795445-226795455	A	missense_variant	IRS1	ENSG00000169047	ENST00000305123.6	protein_coding	1/2	False positive - VEP annotation error
20_32222700_C/T	20:32222700-32222700	20:32222695-32222705	T	missense_variant,NMD_transcript_variant	POFUT1	ENSG00000101346	ENST00000706471.1	nonsense_mediated_decay	5/8	False positive - VEP annotation error
21_41741884_T/C	21:41741884-41741884	21:41741879-41741889	G	missense_variant	RIPK4	ENSG00000183421	ENST00000352483.3	protein_coding	9/9	Missense_variant - refuted by tailed species with the same AA variant
21_41746117_A/G	21:41746117-41746117	21:41746112-41746122	C	missense_variant	RIPK4	ENSG00000183421	ENST00000352483.3	protein_coding	6/9	Missense_variant - refuted by tailed species with the same AA variant
21_43066296_T/G	21:43066296-43066296	21:43066291-43066301	C	missense_variant	CBS	ENSG00000160200	ENST00000359624.7	protein_coding	5/18	Missense_variant - refuted by tailed species with the same AA variant
3_24190176_T/C	3:24190176-24190176	3:24190171-24190181	G	missense_variant	THRB	ENSG00000151090	ENST00000416420.5	protein_coding	6/12	Synonymous_variant - refuted by tailed species with the same AA variant
3_129584440_A/G	3:129584440-129584440	3:129584435-129584445	C	missense_variant	PLXND1	ENSG00000004399	ENST00000324093.9	protein_coding	6/36	False positive - VEP annotation error
4_78317493_C/T	4:78317493-78317493	4:78317488-78317498	T	missense_variant	FRAS1	ENSG00000138759	ENST00000512123.4	protein_coding	17/74	Missense_variant - refuted by tailed species with the same AA variant
4_78372823_T/G	4:78372823-78372823	4:78372818-78372828	G	missense_variant	FRAS1	ENSG00000138759	ENST00000512123.4	protein_coding	24/74	Missense_variant - refuted by tailed species with the same AA variant
5_42800731_G/A	5:42800731-42800731	5:42800726-42800736	T	missense_variant	SELENOP	ENSG00000250722	ENST00000511224.5	protein_coding	6/6	Missense_variant - refuted by tailed species with the same AA variant
6_26056005_C/T	6:26056005-26056005	6:26056000-26056010	A	missense_variant	H1-2	ENSG00000187837	ENST00000343677.4	protein_coding	1/1	Missense_variant - refuted by tailed species with the same AA variant
6_26056053_T/C	6:26056053-26056053	6:26056048-26056058	G	missense_variant	H1-2	ENSG00000187837	ENST00000343677.4	protein_coding	1/1	Missense_variant - refuted by tailed species with the same AA variant
6_160058104_G/A	6:160058104-160058104	6:160058099-160058109	A	missense_variant,NMD_transcript_variant	IGF2R	ENSG00000197081	ENST00000677704.1	nonsense_mediated_decay	21/49	False positive - out_group-specific SNV
6_160061761_G/A	6:160061761-160061761	6:160061756-160061766	A	missense_variant,NMD_transcript_variant	IGF2R	ENSG00000197081	ENST00000677704.1	nonsense_mediated_decay	25/49	Missense_variant - refuted by tailed species with the same AA variant
7_27199273_A/G	7:27199273-27199273	7:27199268-27199278	C	missense_variant	HOXA13	ENSG00000106031	ENST00000649031.1	protein_coding	1/2	False positive - VEP annotation error
7_92123822_C/T	7:92123822-92123822	7:92123817-92123827	A	missense_variant	CYP51A1	ENSG00000001630	ENST00000003100.13	protein_coding	6/10	Missense_variant - refuted by tailed species with the same AA variant
X_153950487_A/G	X:153950487-153950487	X:153950482-153950492	C	missense_variant	HCFC1	ENSG00000172534	ENST00000310441.12	protein_coding	24/26	False positive - VEP annotation error
X_153954672_T/C	X:153954672-153954672	X:153954667-153954677	G	missense_variant	HCFC1	ENSG00000172534	ENST00000310441.12	protein_coding	17/26	Missense_variant - refuted by tailed species with the same AA variant
X_153954689_A/G	X:153954689-153954689	X:153954684-153954694	C	missense_variant	HCFC1	ENSG00000172534	ENST00000310441.12	protein_coding	17/26	Hominoid-specific missense_variant
Hominoid-specific coding insertions
1_176556840_CCA/---	1:176556839-176556842	1:176556839-176556842	---	missense_variant,coding_sequence_variant	PAPPA2	ENSG00000116183	ENST00000367662.5	protein_coding	2/23	False positive - out_group-specific deletion.
12_53939012_GG/--	12:53939011-53939013	12:53939011-53939013	--	missense_variant,coding_sequence_variant	HOXC13	ENSG00000123364	ENST00000243056.5	protein_coding	1/2	False positive - out_group-specific deletion.
14_73149351_TGG/---	14:73149350-73149353	14:73149350-73149353	---	protein_altering_variant,NMD_transcript_variant	PSEN1	ENSG00000080815	ENST00000700266.1	nonsense_mediated_decay	4/14	False positive - out_group-specific deletion.
4_1728555_GACGGTAGGAGCGGAGCAGGAGAG/------------------------	4:1728554-1728578	4:1728554-1728578	------------------------	missense_variant	TACC3	ENSG00000013810	ENST00000652770.1	protein_coding	4/16	False positive - low complexity; out_group-specific deletion.
5_112841529_AAC/---	5:112841528-112841531	5:112841528-112841531	---	protein_altering_variant	APC	ENSG00000134982	ENST00000508376.6	protein_coding	17/17	False positive - out_group-specific deletion.
6_160068378_T/-	6:160068377-160068378	6:160068377-160068378	-	frameshift_variant,NMD_transcript_variant	IGF2R	ENSG00000197081	ENST00000677704.1	nonsense_mediated_decay	30/49	False positive - out_group-specific deletion.
Hominoid-specific coding deletions
1_109925163_---/AGG	1:109925162-109925162	1:109925162-109925162	AGG	coding_sequence_variant	CSF1	ENSG00000184371	ENST00000329608.11	protein_coding	8/9	Inframe delestion.
9_95447060_---------/ACCCCGGTT	9:95447059-95447059	9:95447059-95447059	AACCGGGGT	coding_sequence_variant	PTCH1	ENSG00000185920	ENST00000331920.11	protein_coding	23/24	Inframe delestion.

## Sheet: Hominoid-SNV
Uploaded_variation	Location	Allele	Consequence	IMPACT	SYMBOL	Gene	Feature_type	Feature	BIOTYPE	EXON	INTRON	HGVSc	HGVSp	cDNA_position	CDS_position	Protein_position	Amino_acids	Codons	Existing_variation	DISTANCE	STRAND	FLAGS	SYMBOL_SOURCE	HGNC_ID	MANE_SELECT	MANE_PLUS_CLINICAL	TSL	APPRIS	SIFT	PolyPhen	AF	CLIN_SIG	SOMATIC	PHENO	PUBMED	MOTIF_NAME	MOTIF_POS	HIGH_INF_POS	MOTIF_SCORE_CHANGE	TRANSCRIPTION_FACTORS	EVE_CLASS	EVE_SCORE	MaxEntScan_alt	MaxEntScan_diff	MaxEntScan_ref	AA	CADD_PHRED	CADD_RAW	SpliceAI_pred_DP_AG
1_16130270_A/G	1:16130270-16130270	C	missense_variant	MODERATE	EPHA2	ENSG00000142627	Transcript	ENST00000358432.8	protein_coding	15/17	-	-	-	2762	2625	875	I/M	atA/atG	-	-	-1	-	HGNC	HGNC:3386	NM_004431.5	-	1	P1	deleterious(0.03)	probably_damaging(0.998)	-	-	-	-	-	-	-	-	-	-	-	-	-	-	-	T	-	-	-
1_16138085_A/G	1:16138085-16138085	C	missense_variant	MODERATE	EPHA2	ENSG00000142627	Transcript	ENST00000358432.8	protein_coding	5/17	-	-	-	1217	1080	360	I/M	atA/atG	-	-	-1	-	HGNC	HGNC:3386	NM_004431.5	-	1	P1	deleterious(0)	probably_damaging(0.909)	-	-	-	-	-	-	-	-	-	-	-	-	-	-	-	T	-	-	-
1_58682134_C/T	1:58682134-58682134	A	missense_variant	MODERATE	MYSM1	ENSG00000162601	Transcript	ENST00000655340.1	protein_coding	8/21	-	-	-	930	910	304	R/C	Cgt/Tgt	-	-	-1	-	HGNC	HGNC:29401	-	-	-	A2	deleterious(0.05)	possibly_damaging(0.556)	-	-	-	-	-	-	-	-	-	-	-	-	-	-	-	G	-	-	-
11_16046637_A/G	11:16046637-16046637	C	missense_variant	MODERATE	SOX6	ENSG00000110693	Transcript	ENST00000683767.1	protein_coding	12/16	-	-	-	1957	1500	500	I/M	atA/atG	-	-	-1	-	HGNC	HGNC:16421	NM_001367873.1	-	-	A2	deleterious_low_confidence(0)	probably_damaging(0.944)	-	-	-	-	-	-	-	-	-	-	-	-	-	-	-	T	-	-	-
12_109792427_A/G	12:109792427-109792427	C	missense_variant,splice_region_variant	MODERATE	TRPV4	ENSG00000111199	Transcript	ENST00000675670.1	protein_coding	12/16	-	-	-	2276	1827	609	I/M	atA/atG	-	-	-1	-	HGNC	HGNC:18083	-	-	-	P1	tolerated(0.28)	probably_damaging(0.99)	-	-	-	-	-	-	-	-	-	-	-	-	4.039	0.339	4.378	T	-	-	-
12_109800733_A/G	12:109800733-109800733	C	missense_variant	MODERATE	TRPV4	ENSG00000111199	Transcript	ENST00000675670.1	protein_coding	5/16	-	-	-	1187	738	246	I/M	atA/atG	-	-	-1	-	HGNC	HGNC:18083	-	-	-	P1	deleterious(0)	probably_damaging(0.997)	-	-	-	-	-	-	-	-	-	-	-	-	-	-	-	T	-	-	-
21_41741371_A/G	21:41741371-41741371	C	missense_variant	MODERATE	RIPK4	ENSG00000183421	Transcript	ENST00000352483.3	protein_coding	9/9	-	-	-	2014	1966	656	M/V	Atg/Gtg	-	-	-1	-	HGNC	HGNC:496	-	-	5	-	deleterious(0)	probably_damaging(0.999)	-	-	-	-	-	-	-	-	-	-	-	-	-	-	-	T	-	-	-
21_41741623_A/G	21:41741623-41741623	C	missense_variant	MODERATE	RIPK4	ENSG00000183421	Transcript	ENST00000352483.3	protein_coding	9/9	-	-	-	1762	1714	572	M/V	Atg/Gtg	-	-	-1	-	HGNC	HGNC:496	-	-	5	-	deleterious(0.01)	probably_damaging(0.975)	-	-	-	-	-	-	-	-	-	-	-	-	-	-	-	T	-	-	-
21_41741770_A/G	21:41741770-41741770	C	missense_variant	MODERATE	RIPK4	ENSG00000183421	Transcript	ENST00000352483.3	protein_coding	9/9	-	-	-	1615	1567	523	M/V	Atg/Gtg	-	-	-1	-	HGNC	HGNC:496	-	-	5	-	deleterious(0)	probably_damaging(0.989)	-	-	-	-	-	-	-	-	-	-	-	-	-	-	-	T	-	-	-
3_55479519_A/G	3:55479519-55479519	C	missense_variant	MODERATE	WNT5A	ENSG00000114251	Transcript	ENST00000474267.5	protein_coding	4/6	-	-	-	708	186	62	I/M	atA/atG	COSV99224761	-	-1	-	HGNC	HGNC:12784	-	-	5	P1	tolerated(0.1)	probably_damaging(0.942)	-	-	1	1	-	-	-	-	-	-	-	-	-	-	-	T	-	-	-
6_26234654_G/A	6:26234654-26234654	T	missense_variant	MODERATE	H1-3	ENSG00000124575	Transcript	ENST00000244534.7	protein_coding	1/1	-	-	-	334	280	94	V/M	Gtg/Atg	-	-	-1	-	HGNC	HGNC:4717	NM_005320.3	-	-	P1	deleterious(0.01)	probably_damaging(0.999)	-	-	-	-	-	-	-	-	-	-	-	-	-	-	-	C	-	-	-
7_20785736_T/G	7:20785736-20785736	C	missense_variant	MODERATE	SP8	ENSG00000164651	Transcript	ENST00000361443.4	protein_coding	3/3	-	-	-	265	27	9	I/M	atT/atG	-	-	-1	-	HGNC	HGNC:19196	-	-	1	-	deleterious(0)	possibly_damaging(0.74)	-	-	-	-	-	-	-	-	-	-	-	-	-	-	-	A	-	-	-
7_65982092_T/C	7:65982092-65982092	G	missense_variant	MODERATE	GUSB	ENSG00000169919	Transcript	ENST00000304895.9	protein_coding	1/12	-	-	-	122	92	31	L/P	cTg/cCg	-	-	-1	-	HGNC	HGNC:4696	NM_000181.4	-	1	P1	deleterious(0)	possibly_damaging(0.453)	-	-	-	-	-	-	-	-	-	-	-	-	-	-	-	A	-	-	-
9_91733150_A/G	9:91733150-91733150	C	missense_variant	MODERATE	ROR2	ENSG00000169071	Transcript	ENST00000375715.5	protein_coding	6/13	-	-	-	1086	489	163	I/M	atA/atG	-	-	-1	-	HGNC	HGNC:10257	-	-	1	-	deleterious(0.02)	possibly_damaging(0.551)	-	-	-	-	-	-	-	-	-	-	-	-	-	-	-	T	-	-	-
1_11794464_T/C	1:11794464-11794464	G	missense_variant	MODERATE	MTHFR	ENSG00000177000	Transcript	ENST00000376585.6	protein_coding	9/13	-	-	-	2416	1364	455	M/T	aTg/aCg	-	-	-1	-	HGNC	HGNC:7436	-	-	5	P4	deleterious(0.02)	benign(0.14)	-	-	-	-	-	-	-	-	-	-	-	-	-	-	-	A	-	-	-
1_16134520_C/A	1:16134520-16134520	T	missense_variant	MODERATE	EPHA2	ENSG00000142627	Transcript	ENST00000358432.8	protein_coding	8/17	-	-	-	1767	1630	544	R/S	Cgt/Agt	COSV64452302	-	-1	-	HGNC	HGNC:3386	NM_004431.5	-	1	P1	deleterious(0.03)	benign(0.1)	-	-	1	1	-	-	-	-	-	-	-	-	-	-	-	G	-	-	-
1_58681999_T/C	1:58681999-58681999	G	missense_variant	MODERATE	MYSM1	ENSG00000162601	Transcript	ENST00000655340.1	protein_coding	8/21	-	-	-	1065	1045	349	Y/H	Tat/Cat	-	-	-1	-	HGNC	HGNC:29401	-	-	-	A2	deleterious(0.02)	benign(0)	-	-	-	-	-	-	-	-	-	-	-	-	-	-	-	A	-	-	-
1_58682117_A/G	1:58682117-58682117	C	missense_variant	MODERATE	MYSM1	ENSG00000162601	Transcript	ENST00000655340.1	protein_coding	8/21	-	-	-	947	927	309	I/M	atA/atG	-	-	-1	-	HGNC	HGNC:29401	-	-	-	A2	deleterious(0.04)	benign(0.003)	-	-	-	-	-	-	-	-	-	-	-	-	-	-	-	T	-	-	-
1_65572424_T/C	1:65572424-65572424	C	missense_variant	MODERATE	LEPR	ENSG00000116678	Transcript	ENST00000349533.11	protein_coding	5/20	-	-	-	638	469	157	Y/H	Tat/Cat	-	-	1	-	HGNC	HGNC:6554	NM_002303.6	-	1	P4	deleterious(0.03)	benign(0)	-	-	-	-	-	-	-	-	-	-	Benign	0.124952	-	-	-	T	12.55	1.07821	-21
1_65601878_T/C	1:65601878-65601878	C	missense_variant	MODERATE	LEPR	ENSG00000116678	Transcript	ENST00000349533.11	protein_coding	10/20	-	-	-	1490	1321	441	Y/H	Tac/Cac	-	-	1	-	HGNC	HGNC:6554	NM_002303.6	-	1	P4	deleterious(0.05)	benign(0.009)	-	-	-	-	-	-	-	-	-	-	Uncertain	0.443152	-	-	-	T	6.688	0.517674	-35
1_176690182_C/T	1:176690182-176690182	T	missense_variant	MODERATE	PAPPA2	ENSG00000116183	Transcript	ENST00000367662.5	protein_coding	5/23	-	-	-	3343	2183	728	T/I	aCc/aTc	rs759779380	-	1	-	HGNC	HGNC:14615	NM_020318.3	-	1	P1	deleterious(0.03)	benign(0.062)	-	-	-	-	-	-	-	-	-	-	-	-	-	-	-	C	12.76	1.09904	-45
10_24520180_G/T	10:24520180-24520180	T	missense_variant	MODERATE	KIAA1217	ENSG00000120549	Transcript	ENST00000376454.8	protein_coding	11/21	-	-	-	2291	2235	745	L/F	ttG/ttT	COSV56825615	-	1	-	HGNC	HGNC:25428	NM_019590.5	-	1	A2	deleterious_low_confidence(0.01)	benign(0.168)	-	-	1	1	-	-	-	-	-	-	-	-	-	-	-	G	6.445	0.494305	14
10_34119722_T/C	10:34119722-34119722	G	missense_variant	MODERATE	PARD3	ENSG00000148498	Transcript	ENST00000374789.8	protein_coding	24/25	-	-	-	3869	3568	1190	S/P	Tcg/Ccg	-	-	-1	-	HGNC	HGNC:16051	-	-	1	P4	deleterious_low_confidence(0)	-	-	-	-	-	-	-	-	-	-	-	-	-	-	-	-	A	-	-	-
10_34269836_A/G	10:34269836-34269836	C	missense_variant	MODERATE	PARD3	ENSG00000148498	Transcript	ENST00000374789.8	protein_coding	22/25	-	-	-	3550	3249	1083	I/M	atA/atG	-	-	-1	-	HGNC	HGNC:16051	-	-	1	P4	deleterious_low_confidence(0)	-	-	-	-	-	-	-	-	-	-	-	-	-	-	-	-	T	-	-	-
10_34378027_A/G	10:34378027-34378027	C	missense_variant	MODERATE	PARD3	ENSG00000148498	Transcript	ENST00000374789.8	protein_coding	10/25	-	-	-	1780	1479	493	I/M	atA/atG	-	-	-1	-	HGNC	HGNC:16051	-	-	1	P4	deleterious_low_confidence(0)	-	-	-	-	-	-	-	-	-	-	-	-	-	-	-	-	T	-	-	-
10_34401848_G/T	10:34401848-34401848	A	missense_variant	MODERATE	PARD3	ENSG00000148498	Transcript	ENST00000374789.8	protein_coding	6/25	-	-	-	1085	784	262	D/Y	Gat/Tat	-	-	-1	-	HGNC	HGNC:16051	-	-	1	P4	deleterious_low_confidence(0)	-	-	-	-	-	-	-	-	-	-	-	-	-	-	-	-	C	-	-	-
11_69810370_T/C	11:69810370-69810370	G	missense_variant	MODERATE	FGF3	ENSG00000186895	Transcript	ENST00000334134.4	protein_coding	3/3	-	-	-	1138	655	219	Y/H	Tac/Cac	-	-	-1	-	HGNC	HGNC:3681	NM_005247.4	-	1	P1	deleterious_low_confidence(0.02)	benign(0.097)	-	-	-	-	-	-	-	-	-	-	-	-	-	-	-	A	-	-	-
11_69810375_G/A	11:69810375-69810375	T	missense_variant	MODERATE	FGF3	ENSG00000186895	Transcript	ENST00000334134.4	protein_coding	3/3	-	-	-	1133	650	217	R/Q	cGg/cAg	-	-	-1	-	HGNC	HGNC:3681	NM_005247.4	-	1	P1	deleterious_low_confidence(0)	benign(0.001)	-	-	-	-	-	-	-	-	-	-	-	-	-	-	-	C	-	-	-
12_4370752_T/C	12:4370752-4370752	G	missense_variant	MODERATE	FGF23	ENSG00000118972	Transcript	ENST00000237837.2	protein_coding	3/3	-	-	-	477	347	116	L/P	cTa/cCa	-	-	-1	-	HGNC	HGNC:3680	NM_020638.3	-	1	P1	deleterious(0.02)	benign(0.419)	-	-	-	-	-	-	-	-	-	-	-	-	-	-	-	A	-	-	-
12_12149006_C/T	12:12149006-12149006	A	missense_variant,NMD_transcript_variant	MODERATE	LRP6	ENSG00000070018	Transcript	ENST00000538239.5	nonsense_mediated_decay	13/24	-	-	-	2736	2737	913	L/F	Ctt/Ttt	-	-	-1	cds_start_NF	HGNC	HGNC:6698	-	-	1	-	deleterious_low_confidence(0)	benign(0.024)	-	-	-	-	-	-	-	-	-	-	-	-	-	-	-	G	-	-	-
19_2210808_C/T	19:2210808-2210808	T	missense_variant	MODERATE	DOT1L	ENSG00000104885	Transcript	ENST00000398665.8	protein_coding	14/28	-	-	-	1556	1304	435	A/V	gCc/gTc	COSV101288559	-	1	-	HGNC	HGNC:24948	NM_032482.3	-	1	P2	deleterious_low_confidence(0.02)	benign(0.031)	-	-	1	1	-	-	-	-	-	-	-	-	-	-	-	C	22	2.38252	14
2_187467906_T/C	2:187467906-187467906	G	missense_variant	MODERATE	TFPI	ENSG00000003436	Transcript	ENST00000233156.9	protein_coding	7/8	-	-	-	893	655	219	S/P	Tct/Cct	-	-	-1	-	HGNC	HGNC:11760	NM_006287.6	-	1	P1	deleterious(0.01)	benign(0.007)	-	-	-	-	-	-	-	-	-	-	-	-	-	-	-	A	-	-	-
2_222221276_A/G	2:222221276-222221276	C	missense_variant	MODERATE	PAX3	ENSG00000135903	Transcript	ENST00000392069.6	protein_coding	6/10	-	-	-	1270	904	302	M/V	Atg/Gtg	-	-	-1	-	HGNC	HGNC:8617	-	-	5	-	deleterious_low_confidence(0)	-	-	-	-	-	-	-	-	-	-	-	-	-	-	-	-	T	-	-	-
2_226795017_C/A	2:226795017-226795017	T	missense_variant	MODERATE	IRS1	ENSG00000169047	Transcript	ENST00000305123.6	protein_coding	1/2	-	-	-	4804	3722	1241	P/H	cCt/cAt	-	-	-1	-	HGNC	HGNC:6125	NM_005544.3	-	1	P1	deleterious_low_confidence(0.03)	-	-	-	-	-	-	-	-	-	-	-	-	-	-	-	-	G	-	-	-
2_226795450_G/T	2:226795450-226795450	A	missense_variant	MODERATE	IRS1	ENSG00000169047	Transcript	ENST00000305123.6	protein_coding	1/2	-	-	-	4371	3289	1097	G/W	Ggg/Tgg	COSV59336585	-	-1	-	HGNC	HGNC:6125	NM_005544.3	-	1	P1	deleterious(0)	-	-	-	1	1	-	-	-	-	-	-	-	-	-	-	-	C	-	-	-
20_32222700_C/T	20:32222700-32222700	T	missense_variant,NMD_transcript_variant	MODERATE	POFUT1	ENSG00000101346	Transcript	ENST00000706471.1	nonsense_mediated_decay	5/8	-	-	-	697	610	204	R/C	Cgt/Tgt	rs543657875	-	1	-	HGNC	HGNC:14988	-	-	-	-	deleterious_low_confidence(0)	unknown(0)	-	-	-	-	-	-	-	-	-	-	-	-	-	-	-	C	0.803	-0.106911	13
21_41741884_T/C	21:41741884-41741884	G	missense_variant	MODERATE	RIPK4	ENSG00000183421	Transcript	ENST00000352483.3	protein_coding	9/9	-	-	-	1501	1453	485	C/R	Tgc/Cgc	-	-	-1	-	HGNC	HGNC:496	-	-	5	-	deleterious(0.03)	benign(0.125)	-	-	-	-	-	-	-	-	-	-	-	-	-	-	-	A	-	-	-
21_41746117_A/G	21:41746117-41746117	C	missense_variant	MODERATE	RIPK4	ENSG00000183421	Transcript	ENST00000352483.3	protein_coding	6/9	-	-	-	935	887	296	E/G	gAg/gGg	-	-	-1	-	HGNC	HGNC:496	-	-	5	-	deleterious(0)	benign(0)	-	-	-	-	-	-	-	-	-	-	-	-	-	-	-	T	-	-	-
21_43066296_T/G	21:43066296-43066296	C	missense_variant	MODERATE	CBS	ENSG00000160200	Transcript	ENST00000359624.7	protein_coding	5/18	-	-	-	620	398	133	V/G	gTc/gGc	-	-	-1	-	HGNC	HGNC:1550	-	-	1	P1	deleterious(0.04)	benign(0.136)	-	-	-	-	-	-	-	-	-	-	-	-	-	-	-	A	-	-	-
3_24190176_T/C	3:24190176-24190176	G	missense_variant	MODERATE	THRB	ENSG00000151090	Transcript	ENST00000416420.5	protein_coding	6/12	-	-	-	690	181	61	S/P	Tcc/Ccc	-	-	-1	-	HGNC	HGNC:11799	-	-	2	-	deleterious_low_confidence(0.01)	benign(0)	-	-	-	-	-	-	-	-	-	-	-	-	-	-	-	A	-	-	-
3_129584440_A/G	3:129584440-129584440	C	missense_variant	MODERATE	PLXND1	ENSG00000004399	Transcript	ENST00000324093.9	protein_coding	6/36	-	-	-	2011	1974	658	I/M	atA/atG	-	-	-1	-	HGNC	HGNC:9107	NM_015103.3	-	1	P1	deleterious_low_confidence(0.04)	benign(0.102)	-	-	-	-	-	-	-	-	-	-	-	-	-	-	-	T	-	-	-
4_78317493_C/T	4:78317493-78317493	T	missense_variant	MODERATE	FRAS1	ENSG00000138759	Transcript	ENST00000512123.4	protein_coding	17/74	-	-	-	2632	1945	649	H/Y	Cat/Tat	-	-	1	-	HGNC	HGNC:19185	NM_025074.7	-	5	P1	deleterious_low_confidence(0.02)	benign(0.003)	-	-	-	-	-	-	-	-	-	-	-	-	-	-	-	C	5.25	0.384137	16
4_78372823_T/G	4:78372823-78372823	G	missense_variant	MODERATE	FRAS1	ENSG00000138759	Transcript	ENST00000512123.4	protein_coding	24/74	-	-	-	3662	2975	992	L/W	tTg/tGg	-	-	1	-	HGNC	HGNC:19185	NM_025074.7	-	5	P1	deleterious_low_confidence(0.01)	benign(0.195)	-	-	-	-	-	-	-	-	-	-	-	-	-	-	-	T	14.52	1.31923	-25
5_42800731_G/A	5:42800731-42800731	T	missense_variant	MODERATE	SELENOP	ENSG00000250722	Transcript	ENST00000511224.5	protein_coding	6/6	-	-	-	1234	1135	379	A/T	Gct/Act	-	-	-1	-	HGNC	HGNC:10751	-	-	1	P1	deleterious_low_confidence(0.01)	benign(0.018)	-	-	-	-	-	-	-	-	-	-	-	-	-	-	-	C	-	-	-
6_26056005_C/T	6:26056005-26056005	A	missense_variant	MODERATE	H1-2	ENSG00000187837	Transcript	ENST00000343677.4	protein_coding	1/1	-	-	-	466	424	142	P/S	Cct/Tct	COSV100642320	-	-1	-	HGNC	HGNC:4716	NM_005319.4	-	-	P1	deleterious(0.05)	unknown(0)	-	-	1	1	-	-	-	-	-	-	-	-	-	-	-	G	-	-	-
6_26056053_T/C	6:26056053-26056053	G	missense_variant	MODERATE	H1-2	ENSG00000187837	Transcript	ENST00000343677.4	protein_coding	1/1	-	-	-	418	376	126	S/P	Tcc/Ccc	COSV59192413	-	-1	-	HGNC	HGNC:4716	NM_005319.4	-	-	P1	deleterious(0.04)	unknown(0)	-	-	1	1	-	-	-	-	-	-	-	-	-	-	-	A	-	-	-
6_160058104_G/A	6:160058104-160058104	A	missense_variant,NMD_transcript_variant	MODERATE	IGF2R	ENSG00000197081	Transcript	ENST00000677704.1	nonsense_mediated_decay	21/49	-	-	-	3043	2878	960	G/S	Ggc/Agc	-	-	1	-	HGNC	HGNC:5467	-	-	-	-	deleterious(0.02)	benign(0.013)	-	-	-	-	-	-	-	-	-	-	-	-	-	-	-	G	14.05	1.25437	47
6_160061761_G/A	6:160061761-160061761	A	missense_variant,NMD_transcript_variant	MODERATE	IGF2R	ENSG00000197081	Transcript	ENST00000677704.1	nonsense_mediated_decay	25/49	-	-	-	3580	3415	1139	V/M	Gtg/Atg	rs1451408948	-	1	-	HGNC	HGNC:5467	-	-	-	-	deleterious(0.03)	benign(0.039)	-	-	-	-	-	-	-	-	-	-	-	-	-	-	-	G	1.638	0.044327	-4
7_27199273_A/G	7:27199273-27199273	C	missense_variant	MODERATE	HOXA13	ENSG00000106031	Transcript	ENST00000649031.1	protein_coding	1/2	-	-	-	819	805	269	M/V	Atg/Gtg	-	-	-1	-	HGNC	HGNC:5102	NM_000522.5	-	-	P1	deleterious(0.03)	benign(0.429)	-	-	-	-	-	-	-	-	-	-	-	-	-	-	-	T	-	-	-
7_92123822_C/T	7:92123822-92123822	A	missense_variant	MODERATE	CYP51A1	ENSG00000001630	Transcript	ENST00000003100.13	protein_coding	6/10	-	-	-	915	802	268	H/Y	Cat/Tat	-	-	-1	-	HGNC	HGNC:2649	NM_000786.4	-	1	P1	deleterious(0.01)	benign(0.121)	-	-	-	-	-	-	-	-	-	-	-	-	-	-	-	G	-	-	-
X_153950487_A/G	X:153950487-153950487	C	missense_variant	MODERATE	HCFC1	ENSG00000172534	Transcript	ENST00000310441.12	protein_coding	24/26	-	-	-	6738	5760	1920	I/M	atA/atG	-	-	-1	-	HGNC	HGNC:4839	NM_005334.3	-	1	P2	deleterious_low_confidence(0)	-	-	-	-	-	-	-	-	-	-	-	-	-	-	-	-	T	-	-	-
X_153954672_T/C	X:153954672-153954672	G	missense_variant	MODERATE	HCFC1	ENSG00000172534	Transcript	ENST00000310441.12	protein_coding	17/26	-	-	-	4705	3727	1243	S/P	Tcc/Ccc	-	-	-1	-	HGNC	HGNC:4839	NM_005334.3	-	1	P2	deleterious_low_confidence(0.03)	-	-	-	-	-	-	-	-	-	-	-	-	-	-	-	-	A	-	-	-
X_153954689_A/G	X:153954689-153954689	C	missense_variant	MODERATE	HCFC1	ENSG00000172534	Transcript	ENST00000310441.12	protein_coding	17/26	-	-	-	4688	3710	1237	D/G	gAc/gGc	-	-	-1	-	HGNC	HGNC:4839	NM_005334.3	-	1	P2	deleterious_low_confidence(0.03)	-	-	-	-	-	-	-	-	-	-	-	-	-	-	-	-	T	-	-	-
[truncated: 11 more columns]

## Sheet: Hominoid-coding_insertion
Uploaded_variation	Location	Allele	Consequence	IMPACT	SYMBOL	Gene	Feature_type	Feature	BIOTYPE	EXON	INTRON	HGVSc	HGVSp	cDNA_position	CDS_position	Protein_position	Amino_acids	Codons	Existing_variation	DISTANCE	STRAND	FLAGS	SYMBOL_SOURCE	HGNC_ID	MANE_SELECT	MANE_PLUS_CLINICAL	TSL	APPRIS	SIFT	PolyPhen	AF	CLIN_SIG	SOMATIC	PHENO	PUBMED	MOTIF_NAME	MOTIF_POS	HIGH_INF_POS	MOTIF_SCORE_CHANGE	TRANSCRIPTION_FACTORS	ada_score	rf_score	BLOSUM62	AA	LOEUF	MaxEntScan_alt	MaxEntScan_diff	MaxEntScan_ref	SpliceAI_pred_DP_AG
1_176556840_CCA/---	1:176556839-176556842	---	missense_variant,coding_sequence_variant	MODERATE	PAPPA2	ENSG00000116183	Transcript	ENST00000367662.5	protein_coding	2/23	-	-	-	1678-1680	518-520	173-174	TT/XX	aCCAcc/a---cc	-	-	1	-	HGNC	HGNC:14615	NM_020318.3	-	1	P1	-	-	-	-	-	-	-	-	-	-	-	-	-	-	-	CCA	0.485	-	-	-	-
12_53939012_GG/--	12:53939011-53939013	--	missense_variant,coding_sequence_variant	MODERATE	HOXC13	ENSG00000123364	Transcript	ENST00000243056.5	protein_coding	1/2	-	-	-	182-183	106-107	36	G/X	GGc/--c	-	-	1	-	HGNC	HGNC:5125	NM_017410.3	-	1	P1	-	-	-	-	-	-	-	-	-	-	-	-	-	-	-	GG	0.66	-	-	-	-
14_73149351_TGG/---	14:73149350-73149353	---	protein_altering_variant,NMD_transcript_variant	MODERATE	PSEN1	ENSG00000080815	Transcript	ENST00000700266.1	nonsense_mediated_decay	4/14	-	-	-	383-385	91-93	31	W/-	TGG/---	-	-	1	-	HGNC	HGNC:9508	-	-	-	-	-	-	-	-	-	-	-	-	-	-	-	-	-	-	-	TGG	0.318	-	-	-	-
4_1728555_GACGGTAGGAGCGGAGCAGGAGAG/------------------------	4:1728554-1728578	------------------------	missense_variant	MODERATE	TACC3	ENSG00000013810	Transcript	ENST00000652770.1	protein_coding	4/16	-	-	-	1324-1347	1153-1176	385-392	DGRSGAGE/--------	GACGGTAGGAGCGGAGCAGGAGAG/------------------------	-	-	1	-	HGNC	HGNC:11524	-	-	-	A2	-	-	-	-	-	-	-	-	-	-	-	-	-	-	-	GACgGTAGGAGCGGAGCGGGAGAG	0.707	-	-	-	-
5_112841529_AAC/---	5:112841528-112841531	---	protein_altering_variant	MODERATE	APC	ENSG00000134982	Transcript	ENST00000508376.6	protein_coding	17/17	-	-	-	6092-6094	5935-5937	1979	N/-	AAC/---	-	-	1	-	HGNC	HGNC:583	-	-	1	P1	-	-	-	-	-	-	-	-	-	-	-	-	-	-	-	AAC	0.161	-	-	-	-
6_160068378_T/-	6:160068377-160068378	-	frameshift_variant,NMD_transcript_variant	HIGH	IGF2R	ENSG00000197081	Transcript	ENST00000677704.1	nonsense_mediated_decay	30/49	-	-	-	4410	4245	1415	A/X	gcT/gc	-	-	1	-	HGNC	HGNC:5467	-	-	-	-	-	-	-	-	-	-	-	-	-	-	-	-	-	-	-	C	0.212	-	-	-	-1
[truncated: 13 more columns]

## Sheet: Hominoid-coding_deletion
Uploaded_variation	Location	Allele	Consequence	IMPACT	SYMBOL	Gene	Feature_type	Feature	BIOTYPE	EXON	INTRON	HGVSc	HGVSp	cDNA_position	CDS_position	Protein_position	Amino_acids	Codons	Existing_variation	DISTANCE	STRAND	FLAGS	SYMBOL_SOURCE	HGNC_ID	MANE_SELECT	MANE_PLUS_CLINICAL	TSL	APPRIS	SIFT	PolyPhen	AF	CLIN_SIG	SOMATIC	PHENO	PUBMED	MOTIF_NAME	MOTIF_POS	HIGH_INF_POS	MOTIF_SCORE_CHANGE	TRANSCRIPTION_FACTORS	SpliceAI_pred_DP_AG	SpliceAI_pred_DP_AL	SpliceAI_pred_DP_DG	SpliceAI_pred_DP_DL	SpliceAI_pred_DS_AG	SpliceAI_pred_DS_AL	SpliceAI_pred_DS_DG	SpliceAI_pred_DS_DL	SpliceAI_pred_SYMBOL
1_109925163_---/AGG	1:109925162-109925162	AGG	coding_sequence_variant	MODIFIER	CSF1	ENSG00000184371	Transcript	ENST00000329608.11	protein_coding	8/9	-	-	-	1813-1814	1638-1639	546-547	X/R	--G/AGG	-	-	1	-	HGNC	HGNC:2432	NM_000757.6	-	1	P4	tolerated(0.06)	probably_damaging(0.922)	-	-	-	-	-	-	-	-	-	-	-	-	-	-	-	-	-	-	-
9_95447060_---------/ACCCCGGTT	9:95447059-95447059	AACCGGGGT	coding_sequence_variant	MODIFIER	PTCH1	ENSG00000185920	Transcript	ENST00000331920.11	protein_coding	23/24	-	-	-	5101-5102	4196-4197	1399	X--X/PPRL	cc--------Ag/ccACCCCGGTTa	-	-	-1	-	HGNC	HGNC:9585	NM_000264.5	-	5	A2	-	-	-	-	-	-	-	-	-	-	-	-	-	-	-	-	-	-	-	-	-
[truncated: 12 more columns]
