# Supplementary material for: On the genetic basis of tail-loss evolution in humans and apes
Source: Nature. 2024 Feb 28;626(8001):1042–8. doi: 10.1038/s41586-024-07095-8 (PMC10901737; doi:10.1038/s41586-024-07095-8)
Supplement: Supplementary file 4 — Hominoid-specific SNVs detected in the 140 genes. [file 41586_2024_7095_MOESM4_ESM.csv]

	Uploaded_variation	Location	Allele	Consequence	IMPACT	SYMBOL	Gene	Feature_type	Feature	BIOTYPE	EXON	INTRON	HGVSc	HGVSp	cDNA_position	CDS_position	Protein_position	Amino_acids	Codons	Existing_variation	DISTANCE	STRAND	FLAGS	SYMBOL_SOURCE	HGNC_ID	MANE_SELECT	MANE_PLUS_CLINICAL	TSL	APPRIS	SIFT	PolyPhen	AF	CLIN_SIG	SOMATIC	PHENO	PUBMED	MOTIF_NAME	MOTIF_POS	HIGH_INF_POS	MOTIF_SCORE_CHANGE	TRANSCRIPTION_FACTORS	EVE_CLASS	EVE_SCORE	MaxEntScan_alt	MaxEntScan_diff	MaxEntScan_ref	AA	CADD_PHRED	CADD_RAW
101	1_11784147_A/G	1:11784147-11784147	C	downstream_gene_variant	MODIFIER	MTHFR	ENSG00000177000	Transcript	ENST00000376585.6	protein_coding	-	-	-	-	-	-	-	-	-	-	1585	-1	-	HGNC	HGNC:7436	-	-	5	P4	-	-	-	-	-	-	-	-	-	-	-	-	-	-	-	-	-	T	-	-
113	1_11784156_A/C	1:11784156-11784156	G	downstream_gene_variant	MODIFIER	MTHFR	ENSG00000177000	Transcript	ENST00000376585.6	protein_coding	-	-	-	-	-	-	-	-	-	-	1576	-1	-	HGNC	HGNC:7436	-	-	5	P4	-	-	-	-	-	-	-	-	-	-	-	-	-	-	-	-	-	T	-	-
125	1_11784302_A/C	1:11784302-11784302	G	downstream_gene_variant	MODIFIER	MTHFR	ENSG00000177000	Transcript	ENST00000376585.6	protein_coding	-	-	-	-	-	-	-	-	-	-	1430	-1	-	HGNC	HGNC:7436	-	-	5	P4	-	-	-	-	-	-	-	-	-	-	-	-	-	-	-	-	-	T	-	-
137	1_11784306_G/T	1:11784306-11784306	A	downstream_gene_variant	MODIFIER	MTHFR	ENSG00000177000	Transcript	ENST00000376585.6	protein_coding	-	-	-	-	-	-	-	-	-	-	1426	-1	-	HGNC	HGNC:7436	-	-	5	P4	-	-	-	-	-	-	-	-	-	-	-	-	-	-	-	-	-	C	-	-
149	1_11784329_G/A	1:11784329-11784329	T	downstream_gene_variant	MODIFIER	MTHFR	ENSG00000177000	Transcript	ENST00000376585.6	protein_coding	-	-	-	-	-	-	-	-	-	COSV104616297	1403	-1	-	HGNC	HGNC:7436	-	-	5	P4	-	-	-	-	1	1	-	-	-	-	-	-	-	-	-	-	-	C	-	-
161	1_11784353_G/A	1:11784353-11784353	T	downstream_gene_variant	MODIFIER	MTHFR	ENSG00000177000	Transcript	ENST00000376585.6	protein_coding	-	-	-	-	-	-	-	-	-	-	1379	-1	-	HGNC	HGNC:7436	-	-	5	P4	-	-	-	-	-	-	-	-	-	-	-	-	-	-	-	-	-	C	-	-
173	1_11784395_A/C	1:11784395-11784395	G	downstream_gene_variant	MODIFIER	MTHFR	ENSG00000177000	Transcript	ENST00000376585.6	protein_coding	-	-	-	-	-	-	-	-	-	-	1337	-1	-	HGNC	HGNC:7436	-	-	5	P4	-	-	-	-	-	-	-	-	-	-	-	-	-	-	-	-	-	T	-	-
185	1_11784566_C/T	1:11784566-11784566	A	downstream_gene_variant	MODIFIER	MTHFR	ENSG00000177000	Transcript	ENST00000376585.6	protein_coding	-	-	-	-	-	-	-	-	-	-	1166	-1	-	HGNC	HGNC:7436	-	-	5	P4	-	-	-	-	-	-	-	-	-	-	-	-	-	-	-	-	-	G	-	-
197	1_11785164_G/A	1:11785164-11785164	T	downstream_gene_variant	MODIFIER	MTHFR	ENSG00000177000	Transcript	ENST00000376585.6	protein_coding	-	-	-	-	-	-	-	-	-	-	568	-1	-	HGNC	HGNC:7436	-	-	5	P4	-	-	-	-	-	-	-	-	-	-	-	-	-	-	-	-	-	C	-	-
214	1_11785193_G/A	1:11785193-11785193	T	downstream_gene_variant	MODIFIER	MTHFR	ENSG00000177000	Transcript	ENST00000376585.6	protein_coding	-	-	-	-	-	-	-	-	-	-	539	-1	-	HGNC	HGNC:7436	-	-	5	P4	-	-	-	-	-	-	-	-	-	-	-	-	-	-	-	-	-	C	-	-
231	1_11785225_A/G	1:11785225-11785225	C	downstream_gene_variant	MODIFIER	MTHFR	ENSG00000177000	Transcript	ENST00000376585.6	protein_coding	-	-	-	-	-	-	-	-	-	-	507	-1	-	HGNC	HGNC:7436	-	-	5	P4	-	-	-	-	-	-	-	-	-	-	-	-	-	-	-	-	-	T	-	-
248	1_11785292_A/C	1:11785292-11785292	G	downstream_gene_variant	MODIFIER	MTHFR	ENSG00000177000	Transcript	ENST00000376585.6	protein_coding	-	-	-	-	-	-	-	-	-	-	440	-1	-	HGNC	HGNC:7436	-	-	5	P4	-	-	-	-	-	-	-	-	-	-	-	-	-	-	-	-	-	T	-	-
267	1_11785387_A/G	1:11785387-11785387	C	downstream_gene_variant	MODIFIER	MTHFR	ENSG00000177000	Transcript	ENST00000376585.6	protein_coding	-	-	-	-	-	-	-	-	-	-	345	-1	-	HGNC	HGNC:7436	-	-	5	P4	-	-	-	-	-	-	-	-	-	-	-	-	-	-	-	-	-	T	-	-
289	1_11785462_G/A	1:11785462-11785462	T	downstream_gene_variant	MODIFIER	MTHFR	ENSG00000177000	Transcript	ENST00000376585.6	protein_coding	-	-	-	-	-	-	-	-	-	-	270	-1	-	HGNC	HGNC:7436	-	-	5	P4	-	-	-	-	-	-	-	-	-	-	-	-	-	-	-	-	-	C	-	-
310	1_11785582_G/A	1:11785582-11785582	T	downstream_gene_variant	MODIFIER	MTHFR	ENSG00000177000	Transcript	ENST00000376585.6	protein_coding	-	-	-	-	-	-	-	-	-	-	150	-1	-	HGNC	HGNC:7436	-	-	5	P4	-	-	-	-	-	-	-	-	-	-	-	-	-	-	-	-	-	C	-	-
329	1_11785614_C/T	1:11785614-11785614	A	downstream_gene_variant	MODIFIER	MTHFR	ENSG00000177000	Transcript	ENST00000376585.6	protein_coding	-	-	-	-	-	-	-	-	-	COSV57172580	118	-1	-	HGNC	HGNC:7436	-	-	5	P4	-	-	-	-	1	1	-	-	-	-	-	-	-	-	-	-	-	G	-	-
348	1_11785655_A/G	1:11785655-11785655	C	downstream_gene_variant	MODIFIER	MTHFR	ENSG00000177000	Transcript	ENST00000376585.6	protein_coding	-	-	-	-	-	-	-	-	-	-	77	-1	-	HGNC	HGNC:7436	-	-	5	P4	-	-	-	-	-	-	-	-	-	-	-	-	-	-	-	-	-	T	-	-
367	1_11785824_C/T	1:11785824-11785824	A	3_prime_UTR_variant	MODIFIER	MTHFR	ENSG00000177000	Transcript	ENST00000376585.6	protein_coding	13/13	-	-	-	8002	-	-	-	-	-	-	-1	-	HGNC	HGNC:7436	-	-	5	P4	-	-	-	-	-	-	-	-	-	-	-	-	-	-	-	-	-	G	-	-
386	1_11785853_T/C	1:11785853-11785853	G	3_prime_UTR_variant	MODIFIER	MTHFR	ENSG00000177000	Transcript	ENST00000376585.6	protein_coding	13/13	-	-	-	7973	-	-	-	-	-	-	-1	-	HGNC	HGNC:7436	-	-	5	P4	-	-	-	-	-	-	-	-	-	-	-	-	-	-	-	-	-	A	-	-
405	1_11785880_A/G	1:11785880-11785880	C	3_prime_UTR_variant	MODIFIER	MTHFR	ENSG00000177000	Transcript	ENST00000376585.6	protein_coding	13/13	-	-	-	7946	-	-	-	-	-	-	-1	-	HGNC	HGNC:7436	-	-	5	P4	-	-	-	-	-	-	-	-	-	-	-	-	-	-	-	-	-	T	-	-
424	1_11786025_G/A	1:11786025-11786025	T	3_prime_UTR_variant	MODIFIER	MTHFR	ENSG00000177000	Transcript	ENST00000376585.6	protein_coding	13/13	-	-	-	7801	-	-	-	-	-	-	-1	-	HGNC	HGNC:7436	-	-	5	P4	-	-	-	-	-	-	-	-	-	-	-	-	-	-	-	-	-	C	-	-
442	1_11786545_C/T	1:11786545-11786545	A	3_prime_UTR_variant	MODIFIER	MTHFR	ENSG00000177000	Transcript	ENST00000376585.6	protein_coding	13/13	-	-	-	7281	-	-	-	-	-	-	-1	-	HGNC	HGNC:7436	-	-	5	P4	-	-	-	-	-	-	-	-	-	-	-	-	-	-	-	-	-	G	-	-
460	1_11786684_A/G	1:11786684-11786684	C	3_prime_UTR_variant	MODIFIER	MTHFR	ENSG00000177000	Transcript	ENST00000376585.6	protein_coding	13/13	-	-	-	7142	-	-	-	-	-	-	-1	-	HGNC	HGNC:7436	-	-	5	P4	-	-	-	-	-	-	-	-	-	-	-	-	-	-	-	-	-	T	-	-
478	1_11786706_A/G	1:11786706-11786706	C	3_prime_UTR_variant	MODIFIER	MTHFR	ENSG00000177000	Transcript	ENST00000376585.6	protein_coding	13/13	-	-	-	7120	-	-	-	-	-	-	-1	-	HGNC	HGNC:7436	-	-	5	P4	-	-	-	-	-	-	-	-	-	-	-	-	-	-	-	-	-	T	-	-
496	1_11786722_A/G	1:11786722-11786722	C	3_prime_UTR_variant	MODIFIER	MTHFR	ENSG00000177000	Transcript	ENST00000376585.6	protein_coding	13/13	-	-	-	7104	-	-	-	-	-	-	-1	-	HGNC	HGNC:7436	-	-	5	P4	-	-	-	-	-	-	-	-	-	-	-	-	-	-	-	-	-	T	-	-
514	1_11786738_C/T	1:11786738-11786738	A	3_prime_UTR_variant	MODIFIER	MTHFR	ENSG00000177000	Transcript	ENST00000376585.6	protein_coding	13/13	-	-	-	7088	-	-	-	-	-	-	-1	-	HGNC	HGNC:7436	-	-	5	P4	-	-	-	-	-	-	-	-	-	-	-	-	-	-	-	-	-	G	-	-
532	1_11786739_A/G	1:11786739-11786739	C	3_prime_UTR_variant	MODIFIER	MTHFR	ENSG00000177000	Transcript	ENST00000376585.6	protein_coding	13/13	-	-	-	7087	-	-	-	-	-	-	-1	-	HGNC	HGNC:7436	-	-	5	P4	-	-	-	-	-	-	-	-	-	-	-	-	-	-	-	-	-	T	-	-
550	1_11786837_A/G	1:11786837-11786837	C	3_prime_UTR_variant	MODIFIER	MTHFR	ENSG00000177000	Transcript	ENST00000376585.6	protein_coding	13/13	-	-	-	6989	-	-	-	-	-	-	-1	-	HGNC	HGNC:7436	-	-	5	P4	-	-	-	-	-	-	-	-	-	-	-	-	-	-	-	-	-	T	-	-
568	1_11786941_G/A	1:11786941-11786941	T	3_prime_UTR_variant	MODIFIER	MTHFR	ENSG00000177000	Transcript	ENST00000376585.6	protein_coding	13/13	-	-	-	6885	-	-	-	-	-	-	-1	-	HGNC	HGNC:7436	-	-	5	P4	-	-	-	-	-	-	-	-	-	-	-	-	-	-	-	-	-	C	-	-
586	1_11787156_T/A	1:11787156-11787156	T	3_prime_UTR_variant	MODIFIER	MTHFR	ENSG00000177000	Transcript	ENST00000376585.6	protein_coding	13/13	-	-	-	6670	-	-	-	-	-	-	-1	-	HGNC	HGNC:7436	-	-	5	P4	-	-	-	-	-	-	-	-	-	-	-	-	-	-	-	-	-	A	-	-
604	1_11787177_T/C	1:11787177-11787177	G	3_prime_UTR_variant	MODIFIER	MTHFR	ENSG00000177000	Transcript	ENST00000376585.6	protein_coding	13/13	-	-	-	6649	-	-	-	-	-	-	-1	-	HGNC	HGNC:7436	-	-	5	P4	-	-	-	-	-	-	-	-	-	-	-	-	-	-	-	-	-	A	-	-
622	1_11787257_A/G	1:11787257-11787257	C	3_prime_UTR_variant	MODIFIER	MTHFR	ENSG00000177000	Transcript	ENST00000376585.6	protein_coding	13/13	-	-	-	6569	-	-	-	-	-	-	-1	-	HGNC	HGNC:7436	-	-	5	P4	-	-	-	-	-	-	-	-	-	-	-	-	-	-	-	-	-	T	-	-
640	1_11787283_G/A	1:11787283-11787283	T	3_prime_UTR_variant	MODIFIER	MTHFR	ENSG00000177000	Transcript	ENST00000376585.6	protein_coding	13/13	-	-	-	6543	-	-	-	-	-	-	-1	-	HGNC	HGNC:7436	-	-	5	P4	-	-	-	-	-	-	-	-	-	-	-	-	-	-	-	-	-	C	-	-
658	1_11787378_A/G	1:11787378-11787378	C	3_prime_UTR_variant	MODIFIER	MTHFR	ENSG00000177000	Transcript	ENST00000376585.6	protein_coding	13/13	-	-	-	6448	-	-	-	-	-	-	-1	-	HGNC	HGNC:7436	-	-	5	P4	-	-	-	-	-	-	-	-	-	-	-	-	-	-	-	-	-	T	-	-
676	1_11787523_G/A	1:11787523-11787523	T	3_prime_UTR_variant	MODIFIER	MTHFR	ENSG00000177000	Transcript	ENST00000376585.6	protein_coding	13/13	-	-	-	6303	-	-	-	-	-	-	-1	-	HGNC	HGNC:7436	-	-	5	P4	-	-	-	-	-	-	-	-	-	-	-	-	-	-	-	-	-	C	-	-
694	1_11787703_G/A	1:11787703-11787703	T	3_prime_UTR_variant	MODIFIER	MTHFR	ENSG00000177000	Transcript	ENST00000376585.6	protein_coding	13/13	-	-	-	6123	-	-	-	-	-	-	-1	-	HGNC	HGNC:7436	-	-	5	P4	-	-	-	-	-	-	-	-	-	-	-	-	-	-	-	-	-	C	-	-
715	1_11787715_G/A	1:11787715-11787715	T	3_prime_UTR_variant	MODIFIER	MTHFR	ENSG00000177000	Transcript	ENST00000376585.6	protein_coding	13/13	-	-	-	6111	-	-	-	-	-	-	-1	-	HGNC	HGNC:7436	-	-	5	P4	-	-	-	-	-	-	-	-	-	-	-	-	-	-	-	-	-	C	-	-
735	1_11787719_A/C	1:11787719-11787719	G	3_prime_UTR_variant	MODIFIER	MTHFR	ENSG00000177000	Transcript	ENST00000376585.6	protein_coding	13/13	-	-	-	6107	-	-	-	-	-	-	-1	-	HGNC	HGNC:7436	-	-	5	P4	-	-	-	-	-	-	-	-	-	-	-	-	-	-	-	-	-	T	-	-
755	1_11787768_A/G	1:11787768-11787768	C	3_prime_UTR_variant	MODIFIER	MTHFR	ENSG00000177000	Transcript	ENST00000376585.6	protein_coding	13/13	-	-	-	6058	-	-	-	-	-	-	-1	-	HGNC	HGNC:7436	-	-	5	P4	-	-	-	-	-	-	-	-	-	-	-	-	-	-	-	-	-	T	-	-
774	1_11788006_A/G	1:11788006-11788006	C	3_prime_UTR_variant	MODIFIER	MTHFR	ENSG00000177000	Transcript	ENST00000376585.6	protein_coding	13/13	-	-	-	5820	-	-	-	-	-	-	-1	-	HGNC	HGNC:7436	-	-	5	P4	-	-	-	-	-	-	-	-	-	-	-	-	-	-	-	-	-	T	-	-
794	1_11788045_A/G	1:11788045-11788045	C	3_prime_UTR_variant	MODIFIER	MTHFR	ENSG00000177000	Transcript	ENST00000376585.6	protein_coding	13/13	-	-	-	5781	-	-	-	-	-	-	-1	-	HGNC	HGNC:7436	-	-	5	P4	-	-	-	-	-	-	-	-	-	-	-	-	-	-	-	-	-	T	-	-
814	1_11788075_T/G	1:11788075-11788075	C	3_prime_UTR_variant	MODIFIER	MTHFR	ENSG00000177000	Transcript	ENST00000376585.6	protein_coding	13/13	-	-	-	5751	-	-	-	-	-	-	-1	-	HGNC	HGNC:7436	-	-	5	P4	-	-	-	-	-	-	-	-	-	-	-	-	-	-	-	-	-	A	-	-
834	1_11788096_A/G	1:11788096-11788096	C	3_prime_UTR_variant	MODIFIER	MTHFR	ENSG00000177000	Transcript	ENST00000376585.6	protein_coding	13/13	-	-	-	5730	-	-	-	-	-	-	-1	-	HGNC	HGNC:7436	-	-	5	P4	-	-	-	-	-	-	-	-	-	-	-	-	-	-	-	-	-	T	-	-
855	1_11788101_T/C	1:11788101-11788101	G	3_prime_UTR_variant	MODIFIER	MTHFR	ENSG00000177000	Transcript	ENST00000376585.6	protein_coding	13/13	-	-	-	5725	-	-	-	-	-	-	-1	-	HGNC	HGNC:7436	-	-	5	P4	-	-	-	-	-	-	-	-	-	-	-	-	-	-	-	-	-	A	-	-
876	1_11788127_C/G	1:11788127-11788127	C	3_prime_UTR_variant	MODIFIER	MTHFR	ENSG00000177000	Transcript	ENST00000376585.6	protein_coding	13/13	-	-	-	5699	-	-	-	-	-	-	-1	-	HGNC	HGNC:7436	-	-	5	P4	-	-	-	-	-	-	-	-	-	-	-	-	-	-	-	-	-	G	-	-
896	1_11788154_G/T	1:11788154-11788154	A	3_prime_UTR_variant	MODIFIER	MTHFR	ENSG00000177000	Transcript	ENST00000376585.6	protein_coding	13/13	-	-	-	5672	-	-	-	-	-	-	-1	-	HGNC	HGNC:7436	-	-	5	P4	-	-	-	-	-	-	-	-	-	-	-	-	-	-	-	-	-	C	-	-
916	1_11788284_A/G	1:11788284-11788284	C	3_prime_UTR_variant	MODIFIER	MTHFR	ENSG00000177000	Transcript	ENST00000376585.6	protein_coding	13/13	-	-	-	5542	-	-	-	-	-	-	-1	-	HGNC	HGNC:7436	-	-	5	P4	-	-	-	-	-	-	-	-	-	-	-	-	-	-	-	-	-	T	-	-
935	1_11788285_C/T	1:11788285-11788285	A	3_prime_UTR_variant	MODIFIER	MTHFR	ENSG00000177000	Transcript	ENST00000376585.6	protein_coding	13/13	-	-	-	5541	-	-	-	-	COSV57174737	-	-1	-	HGNC	HGNC:7436	-	-	5	P4	-	-	-	-	1	1	-	-	-	-	-	-	-	-	-	-	-	G	-	-
954	1_11788464_G/T	1:11788464-11788464	A	3_prime_UTR_variant	MODIFIER	MTHFR	ENSG00000177000	Transcript	ENST00000376585.6	protein_coding	13/13	-	-	-	5362	-	-	-	-	-	-	-1	-	HGNC	HGNC:7436	-	-	5	P4	-	-	-	-	-	-	-	-	-	-	-	-	-	-	-	-	-	C	-	-
973	1_11788989_G/A	1:11788989-11788989	T	3_prime_UTR_variant	MODIFIER	MTHFR	ENSG00000177000	Transcript	ENST00000376585.6	protein_coding	13/13	-	-	-	4837	-	-	-	-	-	-	-1	-	HGNC	HGNC:7436	-	-	5	P4	-	-	-	-	-	-	-	-	-	-	-	-	-	-	-	-	-	C	-	-
992	1_11789088_C/A	1:11789088-11789088	T	3_prime_UTR_variant	MODIFIER	MTHFR	ENSG00000177000	Transcript	ENST00000376585.6	protein_coding	13/13	-	-	-	4738	-	-	-	-	-	-	-1	-	HGNC	HGNC:7436	-	-	5	P4	-	-	-	-	-	-	-	-	-	-	-	-	-	-	-	-	-	G	-	-
1011	1_11789223_C/T	1:11789223-11789223	A	3_prime_UTR_variant	MODIFIER	MTHFR	ENSG00000177000	Transcript	ENST00000376585.6	protein_coding	13/13	-	-	-	4603	-	-	-	-	-	-	-1	-	HGNC	HGNC:7436	-	-	5	P4	-	-	-	-	-	-	-	-	-	-	-	-	-	-	-	-	-	G	-	-
1030	1_11789359_C/T	1:11789359-11789359	A	3_prime_UTR_variant	MODIFIER	MTHFR	ENSG00000177000	Transcript	ENST00000376585.6	protein_coding	13/13	-	-	-	4467	-	-	-	-	-	-	-1	-	HGNC	HGNC:7436	-	-	5	P4	-	-	-	-	-	-	-	-	-	-	-	-	-	-	-	-	-	G	-	-
1049	1_11789368_C/T	1:11789368-11789368	A	3_prime_UTR_variant	MODIFIER	MTHFR	ENSG00000177000	Transcript	ENST00000376585.6	protein_coding	13/13	-	-	-	4458	-	-	-	-	-	-	-1	-	HGNC	HGNC:7436	-	-	5	P4	-	-	-	-	-	-	-	-	-	-	-	-	-	-	-	-	-	G	-	-
1068	1_11789712_C/G	1:11789712-11789712	C	3_prime_UTR_variant	MODIFIER	MTHFR	ENSG00000177000	Transcript	ENST00000376585.6	protein_coding	13/13	-	-	-	4114	-	-	-	-	-	-	-1	-	HGNC	HGNC:7436	-	-	5	P4	-	-	-	-	-	-	-	-	-	-	-	-	-	-	-	-	-	G	-	-
1086	1_11789749_A/G	1:11789749-11789749	C	3_prime_UTR_variant	MODIFIER	MTHFR	ENSG00000177000	Transcript	ENST00000376585.6	protein_coding	13/13	-	-	-	4077	-	-	-	-	-	-	-1	-	HGNC	HGNC:7436	-	-	5	P4	-	-	-	-	-	-	-	-	-	-	-	-	-	-	-	-	-	T	-	-
1104	1_11789784_A/G	1:11789784-11789784	C	3_prime_UTR_variant	MODIFIER	MTHFR	ENSG00000177000	Transcript	ENST00000376585.6	protein_coding	13/13	-	-	-	4042	-	-	-	-	-	-	-1	-	HGNC	HGNC:7436	-	-	5	P4	-	-	-	-	-	-	-	-	-	-	-	-	-	-	-	-	-	T	-	-
1122	1_11789843_A/G	1:11789843-11789843	C	3_prime_UTR_variant	MODIFIER	MTHFR	ENSG00000177000	Transcript	ENST00000376585.6	protein_coding	13/13	-	-	-	3983	-	-	-	-	-	-	-1	-	HGNC	HGNC:7436	-	-	5	P4	-	-	-	-	-	-	-	-	-	-	-	-	-	-	-	-	-	T	-	-
1140	1_11789863_C/A	1:11789863-11789863	T	3_prime_UTR_variant	MODIFIER	MTHFR	ENSG00000177000	Transcript	ENST00000376585.6	protein_coding	13/13	-	-	-	3963	-	-	-	-	-	-	-1	-	HGNC	HGNC:7436	-	-	5	P4	-	-	-	-	-	-	-	-	-	-	-	-	-	-	-	-	-	G	-	-
1158	1_11789889_G/C	1:11789889-11789889	G	3_prime_UTR_variant	MODIFIER	MTHFR	ENSG00000177000	Transcript	ENST00000376585.6	protein_coding	13/13	-	-	-	3937	-	-	-	-	-	-	-1	-	HGNC	HGNC:7436	-	-	5	P4	-	-	-	-	-	-	-	-	-	-	-	-	-	-	-	-	-	C	-	-
1176	1_11789919_C/T	1:11789919-11789919	A	3_prime_UTR_variant	MODIFIER	MTHFR	ENSG00000177000	Transcript	ENST00000376585.6	protein_coding	13/13	-	-	-	3907	-	-	-	-	-	-	-1	-	HGNC	HGNC:7436	-	-	5	P4	-	-	-	-	-	-	-	-	-	-	-	-	-	-	-	-	-	G	-	-
1194	1_11789937_C/T	1:11789937-11789937	A	3_prime_UTR_variant	MODIFIER	MTHFR	ENSG00000177000	Transcript	ENST00000376585.6	protein_coding	13/13	-	-	-	3889	-	-	-	-	-	-	-1	-	HGNC	HGNC:7436	-	-	5	P4	-	-	-	-	-	-	-	-	-	-	-	-	-	-	-	-	-	G	-	-
1212	1_11789959_C/T	1:11789959-11789959	A	3_prime_UTR_variant	MODIFIER	MTHFR	ENSG00000177000	Transcript	ENST00000376585.6	protein_coding	13/13	-	-	-	3867	-	-	-	-	-	-	-1	-	HGNC	HGNC:7436	-	-	5	P4	-	-	-	-	-	-	-	-	-	-	-	-	-	-	-	-	-	G	-	-
1230	1_11789996_G/C	1:11789996-11789996	G	3_prime_UTR_variant	MODIFIER	MTHFR	ENSG00000177000	Transcript	ENST00000376585.6	protein_coding	13/13	-	-	-	3830	-	-	-	-	-	-	-1	-	HGNC	HGNC:7436	-	-	5	P4	-	-	-	-	-	-	-	-	-	-	-	-	-	-	-	-	-	C	-	-
1248	1_11790042_C/T	1:11790042-11790042	A	3_prime_UTR_variant	MODIFIER	MTHFR	ENSG00000177000	Transcript	ENST00000376585.6	protein_coding	13/13	-	-	-	3784	-	-	-	-	-	-	-1	-	HGNC	HGNC:7436	-	-	5	P4	-	-	-	-	-	-	-	-	-	-	-	-	-	-	-	-	-	G	-	-
1266	1_11790475_A/G	1:11790475-11790475	C	3_prime_UTR_variant	MODIFIER	MTHFR	ENSG00000177000	Transcript	ENST00000376585.6	protein_coding	13/13	-	-	-	3351	-	-	-	-	-	-	-1	-	HGNC	HGNC:7436	-	-	5	P4	-	-	-	-	-	-	-	-	-	-	-	-	-	-	-	-	-	T	-	-
1285	1_11790589_C/T	1:11790589-11790589	A	3_prime_UTR_variant	MODIFIER	MTHFR	ENSG00000177000	Transcript	ENST00000376585.6	protein_coding	13/13	-	-	-	3237	-	-	-	-	COSV100453355	-	-1	-	HGNC	HGNC:7436	-	-	5	P4	-	-	-	-	1	1	-	-	-	-	-	-	-	-	-	-	-	G	-	-
1304	1_11790683_T/C	1:11790683-11790683	G	synonymous_variant	LOW	MTHFR	ENSG00000177000	Transcript	ENST00000376585.6	protein_coding	13/13	-	-	-	3143	2091	697	P	ccT/ccC	-	-	-1	-	HGNC	HGNC:7436	-	-	5	P4	-	-	-	-	-	-	-	-	-	-	-	-	-	-	-	-	-	A	-	-
1323	1_11790755_G/C	1:11790755-11790755	G	synonymous_variant	LOW	MTHFR	ENSG00000177000	Transcript	ENST00000376585.6	protein_coding	13/13	-	-	-	3071	2019	673	L	ctG/ctC	-	-	-1	-	HGNC	HGNC:7436	-	-	5	P4	-	-	-	-	-	-	-	-	-	-	-	-	-	-	-	-	-	C	-	-
1342	1_11790830_G/C	1:11790830-11790830	G	synonymous_variant	LOW	MTHFR	ENSG00000177000	Transcript	ENST00000376585.6	protein_coding	13/13	-	-	-	2996	1944	648	T	acG/acC	-	-	-1	-	HGNC	HGNC:7436	-	-	5	P4	-	-	-	-	-	-	-	-	-	-	-	-	-	-	-	-	-	C	-	-
1361	1_11790863_T/G	1:11790863-11790863	C	synonymous_variant	LOW	MTHFR	ENSG00000177000	Transcript	ENST00000376585.6	protein_coding	13/13	-	-	-	2963	1911	637	G	ggT/ggG	COSV57174627	-	-1	-	HGNC	HGNC:7436	-	-	5	P4	-	-	-	-	1	1	-	-	-	-	-	-	-	-	-	-	-	A	-	-
1380	1_11790910_T/C	1:11790910-11790910	G	splice_polypyrimidine_tract_variant,intron_variant	LOW	MTHFR	ENSG00000177000	Transcript	ENST00000376585.6	protein_coding	-	12/12	-	-	-	-	-	-	-	-	-	-1	-	HGNC	HGNC:7436	-	-	5	P4	-	-	-	-	-	-	-	-	-	-	-	-	-	-	5.150	-1.167	3.983	A	-	-
1399	1_11791060_C/T	1:11791060-11791060	A	intron_variant	MODIFIER	MTHFR	ENSG00000177000	Transcript	ENST00000376585.6	protein_coding	-	12/12	-	-	-	-	-	-	-	-	-	-1	-	HGNC	HGNC:7436	-	-	5	P4	-	-	-	-	-	-	-	-	-	-	-	-	-	-	-	-	-	G	-	-
1419	1_11791410_T/C	1:11791410-11791410	G	intron_variant	MODIFIER	MTHFR	ENSG00000177000	Transcript	ENST00000376585.6	protein_coding	-	11/12	-	-	-	-	-	-	-	-	-	-1	-	HGNC	HGNC:7436	-	-	5	P4	-	-	-	-	-	-	-	-	-	-	-	-	-	-	-	-	-	A	-	-
1440	1_11791411_G/A	1:11791411-11791411	T	intron_variant	MODIFIER	MTHFR	ENSG00000177000	Transcript	ENST00000376585.6	protein_coding	-	11/12	-	-	-	-	-	-	-	-	-	-1	-	HGNC	HGNC:7436	-	-	5	P4	-	-	-	-	-	-	-	-	-	-	-	-	-	-	-	-	-	C	-	-
1461	1_11791511_G/A	1:11791511-11791511	T	intron_variant	MODIFIER	MTHFR	ENSG00000177000	Transcript	ENST00000376585.6	protein_coding	-	11/12	-	-	-	-	-	-	-	-	-	-1	-	HGNC	HGNC:7436	-	-	5	P4	-	-	-	-	-	-	-	-	-	-	-	-	-	-	-	-	-	C	-	-
1482	1_11791529_T/C	1:11791529-11791529	G	intron_variant	MODIFIER	MTHFR	ENSG00000177000	Transcript	ENST00000376585.6	protein_coding	-	11/12	-	-	-	-	-	-	-	-	-	-1	-	HGNC	HGNC:7436	-	-	5	P4	-	-	-	-	-	-	-	-	-	-	-	-	-	-	-	-	-	A	-	-
1503	1_11791792_T/C	1:11791792-11791792	G	intron_variant	MODIFIER	MTHFR	ENSG00000177000	Transcript	ENST00000376585.6	protein_coding	-	11/12	-	-	-	-	-	-	-	-	-	-1	-	HGNC	HGNC:7436	-	-	5	P4	-	-	-	-	-	-	-	-	-	-	-	-	-	-	-	-	-	A	-	-
1524	1_11792012_T/C	1:11792012-11792012	G	intron_variant	MODIFIER	MTHFR	ENSG00000177000	Transcript	ENST00000376585.6	protein_coding	-	11/12	-	-	-	-	-	-	-	-	-	-1	-	HGNC	HGNC:7436	-	-	5	P4	-	-	-	-	-	-	-	-	-	-	-	-	-	-	-	-	-	A	-	-
1544	1_11792058_C/T	1:11792058-11792058	A	intron_variant	MODIFIER	MTHFR	ENSG00000177000	Transcript	ENST00000376585.6	protein_coding	-	11/12	-	-	-	-	-	-	-	-	-	-1	-	HGNC	HGNC:7436	-	-	5	P4	-	-	-	-	-	-	-	-	-	-	-	-	-	-	-	-	-	G	-	-
1564	1_11792365_A/G	1:11792365-11792365	C	synonymous_variant	LOW	MTHFR	ENSG00000177000	Transcript	ENST00000376585.6	protein_coding	11/13	-	-	-	2720	1668	556	L	ttA/ttG	-	-	-1	-	HGNC	HGNC:7436	-	-	5	P4	-	-	-	-	-	-	-	-	-	-	-	-	-	-	-	-	-	T	-	-
1584	1_11792459_C/G	1:11792459-11792459	C	intron_variant	MODIFIER	MTHFR	ENSG00000177000	Transcript	ENST00000376585.6	protein_coding	-	10/12	-	-	-	-	-	-	-	-	-	-1	-	HGNC	HGNC:7436	-	-	5	P4	-	-	-	-	-	-	-	-	-	-	-	-	-	-	-	-	-	G	-	-
1604	1_11792476_G/A	1:11792476-11792476	T	intron_variant	MODIFIER	MTHFR	ENSG00000177000	Transcript	ENST00000376585.6	protein_coding	-	10/12	-	-	-	-	-	-	-	-	-	-1	-	HGNC	HGNC:7436	-	-	5	P4	-	-	-	-	-	-	-	-	-	-	-	-	-	-	-	-	-	C	-	-
1624	1_11792606_C/T	1:11792606-11792606	A	intron_variant	MODIFIER	MTHFR	ENSG00000177000	Transcript	ENST00000376585.6	protein_coding	-	10/12	-	-	-	-	-	-	-	-	-	-1	-	HGNC	HGNC:7436	-	-	5	P4	-	-	-	-	-	-	-	-	-	-	-	-	-	-	-	-	-	G	-	-
1644	1_11792629_A/G	1:11792629-11792629	C	intron_variant	MODIFIER	MTHFR	ENSG00000177000	Transcript	ENST00000376585.6	protein_coding	-	10/12	-	-	-	-	-	-	-	-	-	-1	-	HGNC	HGNC:7436	-	-	5	P4	-	-	-	-	-	-	-	-	-	-	-	-	-	-	-	-	-	T	-	-
1664	1_11792922_A/G	1:11792922-11792922	C	intron_variant	MODIFIER	MTHFR	ENSG00000177000	Transcript	ENST00000376585.6	protein_coding	-	10/12	-	-	-	-	-	-	-	-	-	-1	-	HGNC	HGNC:7436	-	-	5	P4	-	-	-	-	-	-	-	-	-	-	-	-	-	-	-	-	-	T	-	-
1684	1_11792924_A/T	1:11792924-11792924	A	intron_variant	MODIFIER	MTHFR	ENSG00000177000	Transcript	ENST00000376585.6	protein_coding	-	10/12	-	-	-	-	-	-	-	-	-	-1	-	HGNC	HGNC:7436	-	-	5	P4	-	-	-	-	-	-	-	-	-	-	-	-	-	-	-	-	-	T	-	-
1704	1_11793556_A/G	1:11793556-11793556	C	intron_variant	MODIFIER	MTHFR	ENSG00000177000	Transcript	ENST00000376585.6	protein_coding	-	10/12	-	-	-	-	-	-	-	-	-	-1	-	HGNC	HGNC:7436	-	-	5	P4	-	-	-	-	-	-	-	-	-	-	-	-	-	-	-	-	-	T	-	-
1723	1_11793576_C/T	1:11793576-11793576	A	intron_variant	MODIFIER	MTHFR	ENSG00000177000	Transcript	ENST00000376585.6	protein_coding	-	10/12	-	-	-	-	-	-	-	-	-	-1	-	HGNC	HGNC:7436	-	-	5	P4	-	-	-	-	-	-	-	-	-	-	-	-	-	-	-	-	-	G	-	-
1742	1_11793788_C/T	1:11793788-11793788	A	intron_variant	MODIFIER	MTHFR	ENSG00000177000	Transcript	ENST00000376585.6	protein_coding	-	10/12	-	-	-	-	-	-	-	-	-	-1	-	HGNC	HGNC:7436	-	-	5	P4	-	-	-	-	-	-	-	-	-	-	-	-	-	-	-	-	-	G	-	-
1761	1_11793859_A/G	1:11793859-11793859	C	intron_variant	MODIFIER	MTHFR	ENSG00000177000	Transcript	ENST00000376585.6	protein_coding	-	10/12	-	-	-	-	-	-	-	-	-	-1	-	HGNC	HGNC:7436	-	-	5	P4	-	-	-	-	-	-	-	-	-	-	-	-	-	-	-	-	-	T	-	-
1780	1_11794208_T/C	1:11794208-11794208	G	intron_variant	MODIFIER	MTHFR	ENSG00000177000	Transcript	ENST00000376585.6	protein_coding	-	9/12	-	-	-	-	-	-	-	-	-	-1	-	HGNC	HGNC:7436	-	-	5	P4	-	-	-	-	-	-	-	-	-	-	-	-	-	-	-	-	-	A	-	-
1799	1_11794218_T/C	1:11794218-11794218	G	intron_variant	MODIFIER	MTHFR	ENSG00000177000	Transcript	ENST00000376585.6	protein_coding	-	9/12	-	-	-	-	-	-	-	-	-	-1	-	HGNC	HGNC:7436	-	-	5	P4	-	-	-	-	-	-	-	-	-	-	-	-	-	-	-	-	-	A	-	-
1818	1_11794343_T/C	1:11794343-11794343	G	intron_variant	MODIFIER	MTHFR	ENSG00000177000	Transcript	ENST00000376585.6	protein_coding	-	9/12	-	-	-	-	-	-	-	-	-	-1	-	HGNC	HGNC:7436	-	-	5	P4	-	-	-	-	-	-	-	-	-	-	-	-	-	-	-	-	-	A	-	-
1837	1_11794394_A/G	1:11794394-11794394	C	synonymous_variant	LOW	MTHFR	ENSG00000177000	Transcript	ENST00000376585.6	protein_coding	9/13	-	-	-	2486	1434	478	L	ctA/ctG	-	-	-1	-	HGNC	HGNC:7436	-	-	5	P4	-	-	-	-	-	-	-	-	-	-	-	-	-	-	-	-	-	T	-	-
1856	1_11794464_T/C	1:11794464-11794464	G	missense_variant	MODERATE	MTHFR	ENSG00000177000	Transcript	ENST00000376585.6	protein_coding	9/13	-	-	-	2416	1364	455	M/T	aTg/aCg	-	-	-1	-	HGNC	HGNC:7436	-	-	5	P4	deleterious(0.02)	benign(0.14)	-	-	-	-	-	-	-	-	-	-	-	-	-	-	-	A	-	-
1874	1_11794740_A/G	1:11794740-11794740	C	synonymous_variant	LOW	MTHFR	ENSG00000177000	Transcript	ENST00000376585.6	protein_coding	8/13	-	-	-	2330	1278	426	P	ccA/ccG	-	-	-1	-	HGNC	HGNC:7436	-	-	5	P4	-	-	-	-	-	-	-	-	-	-	-	-	-	-	-	-	-	T	-	-
1887	1_11794959_T/C	1:11794959-11794959	G	intron_variant	MODIFIER	MTHFR	ENSG00000177000	Transcript	ENST00000376585.6	protein_coding	-	7/12	-	-	-	-	-	-	-	-	-	-1	-	HGNC	HGNC:7436	-	-	5	P4	-	-	-	-	-	-	-	-	-	-	-	-	-	-	-	-	-	A	-	-
1902	1_11794979_T/C	1:11794979-11794979	G	intron_variant	MODIFIER	MTHFR	ENSG00000177000	Transcript	ENST00000376585.6	protein_coding	-	7/12	-	-	-	-	-	-	-	-	-	-1	-	HGNC	HGNC:7436	-	-	5	P4	-	-	-	-	-	-	-	-	-	-	-	-	-	-	-	-	-	A	-	-
1917	1_11795012_C/A	1:11795012-11795012	T	intron_variant	MODIFIER	MTHFR	ENSG00000177000	Transcript	ENST00000376585.6	protein_coding	-	7/12	-	-	-	-	-	-	-	-	-	-1	-	HGNC	HGNC:7436	-	-	5	P4	-	-	-	-	-	-	-	-	-	-	-	-	-	-	-	-	-	G	-	-
1932	1_11795079_T/G	1:11795079-11795079	C	intron_variant	MODIFIER	MTHFR	ENSG00000177000	Transcript	ENST00000376585.6	protein_coding	-	7/12	-	-	-	-	-	-	-	-	-	-1	-	HGNC	HGNC:7436	-	-	5	P4	-	-	-	-	-	-	-	-	-	-	-	-	-	-	-	-	-	A	-	-
1947	1_11795469_C/T	1:11795469-11795469	A	intron_variant	MODIFIER	MTHFR	ENSG00000177000	Transcript	ENST00000376585.6	protein_coding	-	6/12	-	-	-	-	-	-	-	-	-	-1	-	HGNC	HGNC:7436	-	-	5	P4	-	-	-	-	-	-	-	-	-	-	-	-	-	-	-	-	-	G	-	-
1962	1_11795602_C/T	1:11795602-11795602	A	intron_variant	MODIFIER	MTHFR	ENSG00000177000	Transcript	ENST00000376585.6	protein_coding	-	6/12	-	-	-	-	-	-	-	-	-	-1	-	HGNC	HGNC:7436	-	-	5	P4	-	-	-	-	-	-	-	-	-	-	-	-	-	-	-	-	-	G	-	-
1977	1_11795704_C/A	1:11795704-11795704	T	intron_variant	MODIFIER	MTHFR	ENSG00000177000	Transcript	ENST00000376585.6	protein_coding	-	6/12	-	-	-	-	-	-	-	-	-	-1	-	HGNC	HGNC:7436	-	-	5	P4	-	-	-	-	-	-	-	-	-	-	-	-	-	-	-	-	-	G	-	-
1992	1_11795721_G/A	1:11795721-11795721	T	intron_variant	MODIFIER	MTHFR	ENSG00000177000	Transcript	ENST00000376585.6	protein_coding	-	6/12	-	-	-	-	-	-	-	-	-	-1	-	HGNC	HGNC:7436	-	-	5	P4	-	-	-	-	-	-	-	-	-	-	-	-	-	-	-	-	-	C	-	-
2007	1_11795745_C/T	1:11795745-11795745	A	intron_variant	MODIFIER	MTHFR	ENSG00000177000	Transcript	ENST00000376585.6	protein_coding	-	6/12	-	-	-	-	-	-	-	-	-	-1	-	HGNC	HGNC:7436	-	-	5	P4	-	-	-	-	-	-	-	-	-	-	-	-	-	-	-	-	-	G	-	-
2022	1_11795770_C/A	1:11795770-11795770	T	intron_variant	MODIFIER	MTHFR	ENSG00000177000	Transcript	ENST00000376585.6	protein_coding	-	6/12	-	-	-	-	-	-	-	-	-	-1	-	HGNC	HGNC:7436	-	-	5	P4	-	-	-	-	-	-	-	-	-	-	-	-	-	-	-	-	-	G	-	-
2037	1_11795804_C/A	1:11795804-11795804	T	intron_variant	MODIFIER	MTHFR	ENSG00000177000	Transcript	ENST00000376585.6	protein_coding	-	6/12	-	-	-	-	-	-	-	-	-	-1	-	HGNC	HGNC:7436	-	-	5	P4	-	-	-	-	-	-	-	-	-	-	-	-	-	-	-	-	-	G	-	-
2052	1_11795810_G/C	1:11795810-11795810	G	intron_variant	MODIFIER	MTHFR	ENSG00000177000	Transcript	ENST00000376585.6	protein_coding	-	6/12	-	-	-	-	-	-	-	-	-	-1	-	HGNC	HGNC:7436	-	-	5	P4	-	-	-	-	-	-	-	-	-	-	-	-	-	-	-	-	-	C	-	-
2067	1_11795930_G/C	1:11795930-11795930	G	intron_variant	MODIFIER	MTHFR	ENSG00000177000	Transcript	ENST00000376585.6	protein_coding	-	6/12	-	-	-	-	-	-	-	-	-	-1	-	HGNC	HGNC:7436	-	-	5	P4	-	-	-	-	-	-	-	-	-	-	-	-	-	-	-	-	-	C	-	-
2082	1_11796001_C/T	1:11796001-11796001	A	intron_variant	MODIFIER	MTHFR	ENSG00000177000	Transcript	ENST00000376585.6	protein_coding	-	6/12	-	-	-	-	-	-	-	-	-	-1	-	HGNC	HGNC:7436	-	-	5	P4	-	-	-	-	-	-	-	-	-	-	-	-	-	-	-	-	-	G	-	-
2097	1_11796420_C/A	1:11796420-11796420	T	intron_variant	MODIFIER	MTHFR	ENSG00000177000	Transcript	ENST00000376585.6	protein_coding	-	5/12	-	-	-	-	-	-	-	-	-	-1	-	HGNC	HGNC:7436	-	-	5	P4	-	-	-	-	-	-	-	-	-	-	-	-	-	-	-	-	-	G	-	-
2115	1_11796535_C/T	1:11796535-11796535	A	intron_variant	MODIFIER	MTHFR	ENSG00000177000	Transcript	ENST00000376585.6	protein_coding	-	5/12	-	-	-	-	-	-	-	-	-	-1	-	HGNC	HGNC:7436	-	-	5	P4	-	-	-	-	-	-	-	-	-	-	-	-	-	-	-	-	-	G	-	-
2133	1_11796584_T/C	1:11796584-11796584	G	intron_variant	MODIFIER	MTHFR	ENSG00000177000	Transcript	ENST00000376585.6	protein_coding	-	5/12	-	-	-	-	-	-	-	-	-	-1	-	HGNC	HGNC:7436	-	-	5	P4	-	-	-	-	-	-	-	-	-	-	-	-	-	-	-	-	-	A	-	-
2151	1_11796590_C/T	1:11796590-11796590	A	intron_variant	MODIFIER	MTHFR	ENSG00000177000	Transcript	ENST00000376585.6	protein_coding	-	5/12	-	-	-	-	-	-	-	-	-	-1	-	HGNC	HGNC:7436	-	-	5	P4	-	-	-	-	-	-	-	-	-	-	-	-	-	-	-	-	-	G	-	-
2169	1_11796591_A/G	1:11796591-11796591	C	intron_variant	MODIFIER	MTHFR	ENSG00000177000	Transcript	ENST00000376585.6	protein_coding	-	5/12	-	-	-	-	-	-	-	-	-	-1	-	HGNC	HGNC:7436	-	-	5	P4	-	-	-	-	-	-	-	-	-	-	-	-	-	-	-	-	-	T	-	-
2187	1_11797386_C/T	1:11797386-11797386	A	intron_variant	MODIFIER	MTHFR	ENSG00000177000	Transcript	ENST00000376585.6	protein_coding	-	5/12	-	-	-	-	-	-	-	-	-	-1	-	HGNC	HGNC:7436	-	-	5	P4	-	-	-	-	-	-	-	-	-	-	-	-	-	-	-	-	-	G	-	-
2205	1_11797426_T/G	1:11797426-11797426	C	intron_variant	MODIFIER	MTHFR	ENSG00000177000	Transcript	ENST00000376585.6	protein_coding	-	5/12	-	-	-	-	-	-	-	-	-	-1	-	HGNC	HGNC:7436	-	-	5	P4	-	-	-	-	-	-	-	-	-	-	-	-	-	-	-	-	-	A	-	-
2223	1_11797441_A/T	1:11797441-11797441	A	intron_variant	MODIFIER	MTHFR	ENSG00000177000	Transcript	ENST00000376585.6	protein_coding	-	5/12	-	-	-	-	-	-	-	-	-	-1	-	HGNC	HGNC:7436	-	-	5	P4	-	-	-	-	-	-	-	-	-	-	-	-	-	-	-	-	-	T	-	-
2241	1_11797620_G/C	1:11797620-11797620	G	intron_variant	MODIFIER	MTHFR	ENSG00000177000	Transcript	ENST00000376585.6	protein_coding	-	5/12	-	-	-	-	-	-	-	-	-	-1	-	HGNC	HGNC:7436	-	-	5	P4	-	-	-	-	-	-	-	-	-	-	-	-	-	-	-	-	-	C	-	-
2259	1_11797732_T/C	1:11797732-11797732	G	intron_variant	MODIFIER	MTHFR	ENSG00000177000	Transcript	ENST00000376585.6	protein_coding	-	5/12	-	-	-	-	-	-	-	-	-	-1	-	HGNC	HGNC:7436	-	-	5	P4	-	-	-	-	-	-	-	-	-	-	-	-	-	-	-	-	-	A	-	-
2277	1_11797805_A/G	1:11797805-11797805	C	intron_variant	MODIFIER	MTHFR	ENSG00000177000	Transcript	ENST00000376585.6	protein_coding	-	5/12	-	-	-	-	-	-	-	-	-	-1	-	HGNC	HGNC:7436	-	-	5	P4	-	-	-	-	-	-	-	-	-	-	-	-	-	-	-	-	-	T	-	-
2295	1_11797848_C/A	1:11797848-11797848	T	intron_variant	MODIFIER	MTHFR	ENSG00000177000	Transcript	ENST00000376585.6	protein_coding	-	5/12	-	-	-	-	-	-	-	-	-	-1	-	HGNC	HGNC:7436	-	-	5	P4	-	-	-	-	-	-	-	-	-	-	-	-	-	-	-	-	-	G	-	-
2313	1_11797877_C/T	1:11797877-11797877	A	intron_variant	MODIFIER	MTHFR	ENSG00000177000	Transcript	ENST00000376585.6	protein_coding	-	5/12	-	-	-	-	-	-	-	-	-	-1	-	HGNC	HGNC:7436	-	-	5	P4	-	-	-	-	-	-	-	-	-	-	-	-	-	-	-	-	-	G	-	-
2331	1_11797889_C/T	1:11797889-11797889	A	intron_variant	MODIFIER	MTHFR	ENSG00000177000	Transcript	ENST00000376585.6	protein_coding	-	5/12	-	-	-	-	-	-	-	-	-	-1	-	HGNC	HGNC:7436	-	-	5	P4	-	-	-	-	-	-	-	-	-	-	-	-	-	-	-	-	-	G	-	-
2349	1_11798088_A/C	1:11798088-11798088	G	intron_variant	MODIFIER	MTHFR	ENSG00000177000	Transcript	ENST00000376585.6	protein_coding	-	5/12	-	-	-	-	-	-	-	-	-	-1	-	HGNC	HGNC:7436	-	-	5	P4	-	-	-	-	-	-	-	-	-	-	-	-	-	-	-	-	-	T	-	-
2368	1_11798118_A/G	1:11798118-11798118	C	intron_variant	MODIFIER	MTHFR	ENSG00000177000	Transcript	ENST00000376585.6	protein_coding	-	5/12	-	-	-	-	-	-	-	-	-	-1	-	HGNC	HGNC:7436	-	-	5	P4	-	-	-	-	-	-	-	-	-	-	-	-	-	-	-	-	-	T	-	-
2387	1_11798159_T/C	1:11798159-11798159	G	intron_variant	MODIFIER	MTHFR	ENSG00000177000	Transcript	ENST00000376585.6	protein_coding	-	5/12	-	-	-	-	-	-	-	-	-	-1	-	HGNC	HGNC:7436	-	-	5	P4	-	-	-	-	-	-	-	-	-	-	-	-	-	-	-	-	-	A	-	-
2406	1_11798178_C/T	1:11798178-11798178	A	intron_variant	MODIFIER	MTHFR	ENSG00000177000	Transcript	ENST00000376585.6	protein_coding	-	5/12	-	-	-	-	-	-	-	-	-	-1	-	HGNC	HGNC:7436	-	-	5	P4	-	-	-	-	-	-	-	-	-	-	-	-	-	-	-	-	-	G	-	-
2425	1_11798284_G/T	1:11798284-11798284	A	intron_variant	MODIFIER	MTHFR	ENSG00000177000	Transcript	ENST00000376585.6	protein_coding	-	5/12	-	-	-	-	-	-	-	-	-	-1	-	HGNC	HGNC:7436	-	-	5	P4	-	-	-	-	-	-	-	-	-	-	-	-	-	-	-	-	-	C	-	-
2444	1_11798305_A/G	1:11798305-11798305	C	intron_variant	MODIFIER	MTHFR	ENSG00000177000	Transcript	ENST00000376585.6	protein_coding	-	5/12	-	-	-	-	-	-	-	-	-	-1	-	HGNC	HGNC:7436	-	-	5	P4	-	-	-	-	-	-	-	-	-	-	-	-	-	-	-	-	-	T	-	-
2463	1_11798500_T/G	1:11798500-11798500	C	intron_variant	MODIFIER	MTHFR	ENSG00000177000	Transcript	ENST00000376585.6	protein_coding	-	5/12	-	-	-	-	-	-	-	-	-	-1	-	HGNC	HGNC:7436	-	-	5	P4	-	-	-	-	-	-	-	-	-	-	-	-	-	-	-	-	-	A	-	-
2482	1_11798592_T/C	1:11798592-11798592	G	intron_variant	MODIFIER	MTHFR	ENSG00000177000	Transcript	ENST00000376585.6	protein_coding	-	5/12	-	-	-	-	-	-	-	-	-	-1	-	HGNC	HGNC:7436	-	-	5	P4	-	-	-	-	-	-	-	-	-	-	-	-	-	-	-	-	-	A	-	-
2501	1_11798669_C/G	1:11798669-11798669	C	intron_variant	MODIFIER	MTHFR	ENSG00000177000	Transcript	ENST00000376585.6	protein_coding	-	5/12	-	-	-	-	-	-	-	-	-	-1	-	HGNC	HGNC:7436	-	-	5	P4	-	-	-	-	-	-	-	-	-	-	-	-	-	-	-	-	-	G	-	-
2520	1_11798705_T/A	1:11798705-11798705	T	intron_variant	MODIFIER	MTHFR	ENSG00000177000	Transcript	ENST00000376585.6	protein_coding	-	5/12	-	-	-	-	-	-	-	-	-	-1	-	HGNC	HGNC:7436	-	-	5	P4	-	-	-	-	-	-	-	-	-	-	-	-	-	-	-	-	-	A	-	-
2539	1_11799195_T/C	1:11799195-11799195	G	intron_variant	MODIFIER	MTHFR	ENSG00000177000	Transcript	ENST00000376585.6	protein_coding	-	5/12	-	-	-	-	-	-	-	-	-	-1	-	HGNC	HGNC:7436	-	-	5	P4	-	-	-	-	-	-	-	-	-	-	-	-	-	-	-	-	-	A	-	-
2558	1_11799238_G/C	1:11799238-11799238	G	intron_variant	MODIFIER	MTHFR	ENSG00000177000	Transcript	ENST00000376585.6	protein_coding	-	5/12	-	-	-	-	-	-	-	-	-	-1	-	HGNC	HGNC:7436	-	-	5	P4	-	-	-	-	-	-	-	-	-	-	-	-	-	-	-	-	-	C	-	-
2577	1_11799265_A/G	1:11799265-11799265	C	intron_variant	MODIFIER	MTHFR	ENSG00000177000	Transcript	ENST00000376585.6	protein_coding	-	5/12	-	-	-	-	-	-	-	-	-	-1	-	HGNC	HGNC:7436	-	-	5	P4	-	-	-	-	-	-	-	-	-	-	-	-	-	-	-	-	-	T	-	-
2596	1_11799358_T/C	1:11799358-11799358	G	intron_variant	MODIFIER	MTHFR	ENSG00000177000	Transcript	ENST00000376585.6	protein_coding	-	5/12	-	-	-	-	-	-	-	-	-	-1	-	HGNC	HGNC:7436	-	-	5	P4	-	-	-	-	-	-	-	-	-	-	-	-	-	-	-	-	-	A	-	-
2615	1_11799359_G/A	1:11799359-11799359	T	intron_variant	MODIFIER	MTHFR	ENSG00000177000	Transcript	ENST00000376585.6	protein_coding	-	5/12	-	-	-	-	-	-	-	-	-	-1	-	HGNC	HGNC:7436	-	-	5	P4	-	-	-	-	-	-	-	-	-	-	-	-	-	-	-	-	-	C	-	-
2634	1_11799641_T/G	1:11799641-11799641	C	intron_variant	MODIFIER	MTHFR	ENSG00000177000	Transcript	ENST00000376585.6	protein_coding	-	5/12	-	-	-	-	-	-	-	-	-	-1	-	HGNC	HGNC:7436	-	-	5	P4	-	-	-	-	-	-	-	-	-	-	-	-	-	-	-	-	-	A	-	-
2654	1_11799646_T/C	1:11799646-11799646	G	intron_variant	MODIFIER	MTHFR	ENSG00000177000	Transcript	ENST00000376585.6	protein_coding	-	5/12	-	-	-	-	-	-	-	-	-	-1	-	HGNC	HGNC:7436	-	-	5	P4	-	-	-	-	-	-	-	-	-	-	-	-	-	-	-	-	-	A	-	-
2674	1_11799705_C/T	1:11799705-11799705	A	intron_variant	MODIFIER	MTHFR	ENSG00000177000	Transcript	ENST00000376585.6	protein_coding	-	5/12	-	-	-	-	-	-	-	-	-	-1	-	HGNC	HGNC:7436	-	-	5	P4	-	-	-	-	-	-	-	-	-	-	-	-	-	-	-	-	-	G	-	-
2695	1_11799707_C/T	1:11799707-11799707	A	intron_variant	MODIFIER	MTHFR	ENSG00000177000	Transcript	ENST00000376585.6	protein_coding	-	5/12	-	-	-	-	-	-	-	-	-	-1	-	HGNC	HGNC:7436	-	-	5	P4	-	-	-	-	-	-	-	-	-	-	-	-	-	-	-	-	-	G	-	-
2716	1_11799775_C/G	1:11799775-11799775	C	intron_variant	MODIFIER	MTHFR	ENSG00000177000	Transcript	ENST00000376585.6	protein_coding	-	5/12	-	-	-	-	-	-	-	-	-	-1	-	HGNC	HGNC:7436	-	-	5	P4	-	-	-	-	-	-	-	-	-	-	-	-	-	-	-	-	-	G	-	-
2736	1_11799776_C/T	1:11799776-11799776	A	intron_variant	MODIFIER	MTHFR	ENSG00000177000	Transcript	ENST00000376585.6	protein_coding	-	5/12	-	-	-	-	-	-	-	-	-	-1	-	HGNC	HGNC:7436	-	-	5	P4	-	-	-	-	-	-	-	-	-	-	-	-	-	-	-	-	-	G	-	-
2756	1_11799788_C/T	1:11799788-11799788	A	intron_variant	MODIFIER	MTHFR	ENSG00000177000	Transcript	ENST00000376585.6	protein_coding	-	5/12	-	-	-	-	-	-	-	-	-	-1	-	HGNC	HGNC:7436	-	-	5	P4	-	-	-	-	-	-	-	-	-	-	-	-	-	-	-	-	-	G	-	-
2776	1_11799820_C/T	1:11799820-11799820	A	intron_variant	MODIFIER	MTHFR	ENSG00000177000	Transcript	ENST00000376585.6	protein_coding	-	5/12	-	-	-	-	-	-	-	-	-	-1	-	HGNC	HGNC:7436	-	-	5	P4	-	-	-	-	-	-	-	-	-	-	-	-	-	-	-	-	-	G	-	-
2795	1_11799898_T/C	1:11799898-11799898	G	intron_variant	MODIFIER	MTHFR	ENSG00000177000	Transcript	ENST00000376585.6	protein_coding	-	5/12	-	-	-	-	-	-	-	-	-	-1	-	HGNC	HGNC:7436	-	-	5	P4	-	-	-	-	-	-	-	-	-	-	-	-	-	-	-	-	-	A	-	-
2814	1_11799921_C/T	1:11799921-11799921	A	intron_variant	MODIFIER	MTHFR	ENSG00000177000	Transcript	ENST00000376585.6	protein_coding	-	5/12	-	-	-	-	-	-	-	-	-	-1	-	HGNC	HGNC:7436	-	-	5	P4	-	-	-	-	-	-	-	-	-	-	-	-	-	-	-	-	-	G	-	-
2833	1_11799928_A/G	1:11799928-11799928	C	intron_variant	MODIFIER	MTHFR	ENSG00000177000	Transcript	ENST00000376585.6	protein_coding	-	5/12	-	-	-	-	-	-	-	-	-	-1	-	HGNC	HGNC:7436	-	-	5	P4	-	-	-	-	-	-	-	-	-	-	-	-	-	-	-	-	-	T	-	-
2852	1_11799930_A/C	1:11799930-11799930	G	intron_variant	MODIFIER	MTHFR	ENSG00000177000	Transcript	ENST00000376585.6	protein_coding	-	5/12	-	-	-	-	-	-	-	-	-	-1	-	HGNC	HGNC:7436	-	-	5	P4	-	-	-	-	-	-	-	-	-	-	-	-	-	-	-	-	-	T	-	-
2871	1_11799957_T/C	1:11799957-11799957	G	intron_variant	MODIFIER	MTHFR	ENSG00000177000	Transcript	ENST00000376585.6	protein_coding	-	5/12	-	-	-	-	-	-	-	-	-	-1	-	HGNC	HGNC:7436	-	-	5	P4	-	-	-	-	-	-	-	-	-	-	-	-	-	-	-	-	-	A	-	-
2890	1_11800006_G/A	1:11800006-11800006	T	intron_variant	MODIFIER	MTHFR	ENSG00000177000	Transcript	ENST00000376585.6	protein_coding	-	5/12	-	-	-	-	-	-	-	-	-	-1	-	HGNC	HGNC:7436	-	-	5	P4	-	-	-	-	-	-	-	-	-	-	-	-	-	-	-	-	-	C	-	-
2909	1_11800108_G/A	1:11800108-11800108	T	intron_variant	MODIFIER	MTHFR	ENSG00000177000	Transcript	ENST00000376585.6	protein_coding	-	5/12	-	-	-	-	-	-	-	-	-	-1	-	HGNC	HGNC:7436	-	-	5	P4	-	-	-	-	-	-	-	-	-	-	-	-	-	-	-	-	-	C	-	-
2935	1_11804915_T/G	1:11804915-11804915	C	intron_variant	MODIFIER	MTHFR	ENSG00000177000	Transcript	ENST00000376585.6	protein_coding	-	1/12	-	-	-	-	-	-	-	-	-	-1	-	HGNC	HGNC:7436	-	-	5	P4	-	-	-	-	-	-	-	-	-	-	-	-	-	-	-	-	-	A	-	-
2962	1_11804974_T/C	1:11804974-11804974	G	intron_variant	MODIFIER	MTHFR	ENSG00000177000	Transcript	ENST00000376585.6	protein_coding	-	1/12	-	-	-	-	-	-	-	-	-	-1	-	HGNC	HGNC:7436	-	-	5	P4	-	-	-	-	-	-	-	-	-	-	-	-	-	-	-	-	-	A	-	-
2989	1_11804977_C/T	1:11804977-11804977	A	intron_variant	MODIFIER	MTHFR	ENSG00000177000	Transcript	ENST00000376585.6	protein_coding	-	1/12	-	-	-	-	-	-	-	-	-	-1	-	HGNC	HGNC:7436	-	-	5	P4	-	-	-	-	-	-	-	-	-	-	-	-	-	-	-	-	-	G	-	-
3016	1_11804994_C/A	1:11804994-11804994	T	intron_variant	MODIFIER	MTHFR	ENSG00000177000	Transcript	ENST00000376585.6	protein_coding	-	1/12	-	-	-	-	-	-	-	-	-	-1	-	HGNC	HGNC:7436	-	-	5	P4	-	-	-	-	-	-	-	-	-	-	-	-	-	-	-	-	-	G	-	-
3043	1_11805011_T/C	1:11805011-11805011	G	intron_variant	MODIFIER	MTHFR	ENSG00000177000	Transcript	ENST00000376585.6	protein_coding	-	1/12	-	-	-	-	-	-	-	-	-	-1	-	HGNC	HGNC:7436	-	-	5	P4	-	-	-	-	-	-	-	-	-	-	-	-	-	-	-	-	-	A	-	-
3070	1_11805033_A/G	1:11805033-11805033	C	intron_variant	MODIFIER	MTHFR	ENSG00000177000	Transcript	ENST00000376585.6	protein_coding	-	1/12	-	-	-	-	-	-	-	-	-	-1	-	HGNC	HGNC:7436	-	-	5	P4	-	-	-	-	-	-	-	-	-	-	-	-	-	-	-	-	-	T	-	-
3097	1_11805040_A/G	1:11805040-11805040	C	intron_variant	MODIFIER	MTHFR	ENSG00000177000	Transcript	ENST00000376585.6	protein_coding	-	1/12	-	-	-	-	-	-	-	-	-	-1	-	HGNC	HGNC:7436	-	-	5	P4	-	-	-	-	-	-	-	-	-	-	-	-	-	-	-	-	-	T	-	-
3124	1_11805127_T/A	1:11805127-11805127	T	intron_variant	MODIFIER	MTHFR	ENSG00000177000	Transcript	ENST00000376585.6	protein_coding	-	1/12	-	-	-	-	-	-	-	-	-	-1	-	HGNC	HGNC:7436	-	-	5	P4	-	-	-	-	-	-	-	-	-	-	-	-	-	-	-	-	-	A	-	-
3151	1_11805146_T/C	1:11805146-11805146	G	intron_variant	MODIFIER	MTHFR	ENSG00000177000	Transcript	ENST00000376585.6	protein_coding	-	1/12	-	-	-	-	-	-	-	-	-	-1	-	HGNC	HGNC:7436	-	-	5	P4	-	-	-	-	-	-	-	-	-	-	-	-	-	-	-	-	-	A	-	-
3178	1_11805187_G/T	1:11805187-11805187	A	intron_variant	MODIFIER	MTHFR	ENSG00000177000	Transcript	ENST00000376585.6	protein_coding	-	1/12	-	-	-	-	-	-	-	-	-	-1	-	HGNC	HGNC:7436	-	-	5	P4	-	-	-	-	-	-	-	-	-	-	-	-	-	-	-	-	-	C	-	-
3205	1_11805553_C/G	1:11805553-11805553	C	upstream_gene_variant	MODIFIER	MTHFR	ENSG00000177000	Transcript	ENST00000376585.6	protein_coding	-	-	-	-	-	-	-	-	-	-	140	-1	-	HGNC	HGNC:7436	-	-	5	P4	-	-	-	-	-	-	-	-	-	-	-	-	-	-	-	-	-	G	-	-
3232	1_11805570_A/G	1:11805570-11805570	C	upstream_gene_variant	MODIFIER	MTHFR	ENSG00000177000	Transcript	ENST00000376585.6	protein_coding	-	-	-	-	-	-	-	-	-	-	157	-1	-	HGNC	HGNC:7436	-	-	5	P4	-	-	-	-	-	-	-	-	-	-	-	-	-	-	-	-	-	T	-	-
3259	1_11805611_A/G	1:11805611-11805611	C	upstream_gene_variant	MODIFIER	MTHFR	ENSG00000177000	Transcript	ENST00000376585.6	protein_coding	-	-	-	-	-	-	-	-	-	-	198	-1	-	HGNC	HGNC:7436	-	-	5	P4	-	-	-	-	-	-	-	-	-	-	-	-	-	-	-	-	-	T	-	-
3286	1_11805746_A/G	1:11805746-11805746	C	upstream_gene_variant	MODIFIER	MTHFR	ENSG00000177000	Transcript	ENST00000376585.6	protein_coding	-	-	-	-	-	-	-	-	-	-	333	-1	-	HGNC	HGNC:7436	-	-	5	P4	-	-	-	-	-	-	-	-	-	-	-	-	-	-	-	-	-	T	-	-
3313	1_11805763_C/T	1:11805763-11805763	A	upstream_gene_variant	MODIFIER	MTHFR	ENSG00000177000	Transcript	ENST00000376585.6	protein_coding	-	-	-	-	-	-	-	-	-	-	350	-1	-	HGNC	HGNC:7436	-	-	5	P4	-	-	-	-	-	-	-	-	-	-	-	-	-	-	-	-	-	G	-	-
3340	1_11805837_T/C	1:11805837-11805837	G	upstream_gene_variant	MODIFIER	MTHFR	ENSG00000177000	Transcript	ENST00000376585.6	protein_coding	-	-	-	-	-	-	-	-	-	-	424	-1	-	HGNC	HGNC:7436	-	-	5	P4	-	-	-	-	-	-	-	-	-	-	-	-	-	-	-	-	-	A	-	-
3367	1_11806681_T/G	1:11806681-11806681	C	upstream_gene_variant	MODIFIER	MTHFR	ENSG00000177000	Transcript	ENST00000376585.6	protein_coding	-	-	-	-	-	-	-	-	-	-	1268	-1	-	HGNC	HGNC:7436	-	-	5	P4	-	-	-	-	-	-	-	-	-	-	-	-	-	-	-	-	-	A	-	-
3394	1_11806874_G/A	1:11806874-11806874	T	upstream_gene_variant	MODIFIER	MTHFR	ENSG00000177000	Transcript	ENST00000376585.6	protein_coding	-	-	-	-	-	-	-	-	-	-	1461	-1	-	HGNC	HGNC:7436	-	-	5	P4	-	-	-	-	-	-	-	-	-	-	-	-	-	-	-	-	-	C	-	-
3421	1_11806988_G/C	1:11806988-11806988	G	upstream_gene_variant	MODIFIER	MTHFR	ENSG00000177000	Transcript	ENST00000376585.6	protein_coding	-	-	-	-	-	-	-	-	-	-	1575	-1	-	HGNC	HGNC:7436	-	-	5	P4	-	-	-	-	-	-	-	-	-	-	-	-	-	-	-	-	-	C	-	-
3448	1_11807102_A/G	1:11807102-11807102	C	upstream_gene_variant	MODIFIER	MTHFR	ENSG00000177000	Transcript	ENST00000376585.6	protein_coding	-	-	-	-	-	-	-	-	-	-	1689	-1	-	HGNC	HGNC:7436	-	-	5	P4	-	-	-	-	-	-	-	-	-	-	-	-	-	-	-	-	-	T	-	-
3475	1_11807216_C/T	1:11807216-11807216	A	upstream_gene_variant	MODIFIER	MTHFR	ENSG00000177000	Transcript	ENST00000376585.6	protein_coding	-	-	-	-	-	-	-	-	-	-	1803	-1	-	HGNC	HGNC:7436	-	-	5	P4	-	-	-	-	-	-	-	-	-	-	-	-	-	-	-	-	-	G	-	-
3502	1_11807255_G/A	1:11807255-11807255	T	upstream_gene_variant	MODIFIER	MTHFR	ENSG00000177000	Transcript	ENST00000376585.6	protein_coding	-	-	-	-	-	-	-	-	-	-	1842	-1	-	HGNC	HGNC:7436	-	-	5	P4	-	-	-	-	-	-	-	-	-	-	-	-	-	-	-	-	-	C	-	-
3529	1_11807329_A/G	1:11807329-11807329	C	upstream_gene_variant	MODIFIER	MTHFR	ENSG00000177000	Transcript	ENST00000376585.6	protein_coding	-	-	-	-	-	-	-	-	-	-	1916	-1	-	HGNC	HGNC:7436	-	-	5	P4	-	-	-	-	-	-	-	-	-	-	-	-	-	-	-	-	-	T	-	-
3556	1_11807384_G/A	1:11807384-11807384	T	upstream_gene_variant	MODIFIER	MTHFR	ENSG00000177000	Transcript	ENST00000376585.6	protein_coding	-	-	-	-	-	-	-	-	-	-	1971	-1	-	HGNC	HGNC:7436	-	-	5	P4	-	-	-	-	-	-	-	-	-	-	-	-	-	-	-	-	-	C	-	-
3583	1_11807479_T/C	1:11807479-11807479	G	upstream_gene_variant	MODIFIER	MTHFR	ENSG00000177000	Transcript	ENST00000376585.6	protein_coding	-	-	-	-	-	-	-	-	-	-	2066	-1	-	HGNC	HGNC:7436	-	-	5	P4	-	-	-	-	-	-	-	-	-	-	-	-	-	-	-	-	-	A	-	-
3610	1_11808020_G/A	1:11808020-11808020	T	upstream_gene_variant	MODIFIER	MTHFR	ENSG00000177000	Transcript	ENST00000376585.6	protein_coding	-	-	-	-	-	-	-	-	-	-	2607	-1	-	HGNC	HGNC:7436	-	-	5	P4	-	-	-	-	-	-	-	-	-	-	-	-	-	-	-	-	-	C	-	-
3637	1_11808149_A/T	1:11808149-11808149	A	upstream_gene_variant	MODIFIER	MTHFR	ENSG00000177000	Transcript	ENST00000376585.6	protein_coding	-	-	-	-	-	-	-	-	-	-	2736	-1	-	HGNC	HGNC:7436	-	-	5	P4	-	-	-	-	-	-	-	-	-	-	-	-	-	-	-	-	-	T	-	-
3664	1_11808187_T/A	1:11808187-11808187	T	upstream_gene_variant	MODIFIER	MTHFR	ENSG00000177000	Transcript	ENST00000376585.6	protein_coding	-	-	-	-	-	-	-	-	-	-	2774	-1	-	HGNC	HGNC:7436	-	-	5	P4	-	-	-	-	-	-	-	-	-	-	-	-	-	-	-	-	-	A	-	-
3691	1_11808214_T/A	1:11808214-11808214	T	upstream_gene_variant	MODIFIER	MTHFR	ENSG00000177000	Transcript	ENST00000376585.6	protein_coding	-	-	-	-	-	-	-	-	-	-	2801	-1	-	HGNC	HGNC:7436	-	-	5	P4	-	-	-	-	-	-	-	-	-	-	-	-	-	-	-	-	-	A	-	-
3718	1_11808314_G/A	1:11808314-11808314	T	upstream_gene_variant	MODIFIER	MTHFR	ENSG00000177000	Transcript	ENST00000376585.6	protein_coding	-	-	-	-	-	-	-	-	-	-	2901	-1	-	HGNC	HGNC:7436	-	-	5	P4	-	-	-	-	-	-	-	-	-	-	-	-	-	-	-	-	-	C	-	-
3745	1_11808393_C/T	1:11808393-11808393	A	upstream_gene_variant	MODIFIER	MTHFR	ENSG00000177000	Transcript	ENST00000376585.6	protein_coding	-	-	-	-	-	-	-	-	-	-	2980	-1	-	HGNC	HGNC:7436	-	-	5	P4	-	-	-	-	-	-	-	-	-	-	-	-	-	-	-	-	-	G	-	-
3770	1_11808607_T/C	1:11808607-11808607	G	upstream_gene_variant	MODIFIER	MTHFR	ENSG00000177000	Transcript	ENST00000376585.6	protein_coding	-	-	-	-	-	-	-	-	-	-	3194	-1	-	HGNC	HGNC:7436	-	-	5	P4	-	-	-	-	-	-	-	-	-	-	-	-	-	-	-	-	-	A	-	-
3790	1_11808641_A/G	1:11808641-11808641	C	upstream_gene_variant	MODIFIER	MTHFR	ENSG00000177000	Transcript	ENST00000376585.6	protein_coding	-	-	-	-	-	-	-	-	-	-	3228	-1	-	HGNC	HGNC:7436	-	-	5	P4	-	-	-	-	-	-	-	-	-	-	-	-	-	-	-	-	-	T	-	-
3810	1_11808761_G/C	1:11808761-11808761	G	upstream_gene_variant	MODIFIER	MTHFR	ENSG00000177000	Transcript	ENST00000376585.6	protein_coding	-	-	-	-	-	-	-	-	-	-	3348	-1	-	HGNC	HGNC:7436	-	-	5	P4	-	-	-	-	-	-	-	-	-	-	-	-	-	-	-	-	-	C	-	-
3829	1_11808922_G/A	1:11808922-11808922	T	upstream_gene_variant	MODIFIER	MTHFR	ENSG00000177000	Transcript	ENST00000376585.6	protein_coding	-	-	-	-	-	-	-	-	-	-	3509	-1	-	HGNC	HGNC:7436	-	-	5	P4	-	-	-	-	-	-	-	-	-	-	-	-	-	-	-	-	-	C	-	-
3848	1_11808928_A/G	1:11808928-11808928	C	upstream_gene_variant	MODIFIER	MTHFR	ENSG00000177000	Transcript	ENST00000376585.6	protein_coding	-	-	-	-	-	-	-	-	-	-	3515	-1	-	HGNC	HGNC:7436	-	-	5	P4	-	-	-	-	-	-	-	-	-	-	-	-	-	-	-	-	-	T	-	-
3867	1_11808972_C/T	1:11808972-11808972	A	upstream_gene_variant	MODIFIER	MTHFR	ENSG00000177000	Transcript	ENST00000376585.6	protein_coding	-	-	-	-	-	-	-	-	-	-	3559	-1	-	HGNC	HGNC:7436	-	-	5	P4	-	-	-	-	-	-	-	-	-	-	-	-	-	-	-	-	-	G	-	-
3886	1_11809148_T/C	1:11809148-11809148	G	upstream_gene_variant	MODIFIER	MTHFR	ENSG00000177000	Transcript	ENST00000376585.6	protein_coding	-	-	-	-	-	-	-	-	-	-	3735	-1	-	HGNC	HGNC:7436	-	-	5	P4	-	-	-	-	-	-	-	-	-	-	-	-	-	-	-	-	-	A	-	-
3905	1_11809151_A/G	1:11809151-11809151	C	upstream_gene_variant	MODIFIER	MTHFR	ENSG00000177000	Transcript	ENST00000376585.6	protein_coding	-	-	-	-	-	-	-	-	-	-	3738	-1	-	HGNC	HGNC:7436	-	-	5	P4	-	-	-	-	-	-	-	-	-	-	-	-	-	-	-	-	-	T	-	-
3924	1_11809234_C/T	1:11809234-11809234	A	upstream_gene_variant	MODIFIER	MTHFR	ENSG00000177000	Transcript	ENST00000376585.6	protein_coding	-	-	-	-	-	-	-	-	-	-	3821	-1	-	HGNC	HGNC:7436	-	-	5	P4	-	-	-	-	-	-	-	-	-	-	-	-	-	-	-	-	-	G	-	-
3943	1_11809235_A/G	1:11809235-11809235	C	upstream_gene_variant	MODIFIER	MTHFR	ENSG00000177000	Transcript	ENST00000376585.6	protein_coding	-	-	-	-	-	-	-	-	-	-	3822	-1	-	HGNC	HGNC:7436	-	-	5	P4	-	-	-	-	-	-	-	-	-	-	-	-	-	-	-	-	-	T	-	-
3962	1_11809463_C/T	1:11809463-11809463	A	upstream_gene_variant	MODIFIER	MTHFR	ENSG00000177000	Transcript	ENST00000376585.6	protein_coding	-	-	-	-	-	-	-	-	-	-	4050	-1	-	HGNC	HGNC:7436	-	-	5	P4	-	-	-	-	-	-	-	-	-	-	-	-	-	-	-	-	-	G	-	-
3981	1_11809467_G/C	1:11809467-11809467	G	upstream_gene_variant	MODIFIER	MTHFR	ENSG00000177000	Transcript	ENST00000376585.6	protein_coding	-	-	-	-	-	-	-	-	-	-	4054	-1	-	HGNC	HGNC:7436	-	-	5	P4	-	-	-	-	-	-	-	-	-	-	-	-	-	-	-	-	-	C	-	-
4000	1_11809514_A/G	1:11809514-11809514	C	upstream_gene_variant	MODIFIER	MTHFR	ENSG00000177000	Transcript	ENST00000376585.6	protein_coding	-	-	-	-	-	-	-	-	-	-	4101	-1	-	HGNC	HGNC:7436	-	-	5	P4	-	-	-	-	-	-	-	-	-	-	-	-	-	-	-	-	-	T	-	-
4019	1_11809583_A/G	1:11809583-11809583	C	upstream_gene_variant	MODIFIER	MTHFR	ENSG00000177000	Transcript	ENST00000376585.6	protein_coding	-	-	-	-	-	-	-	-	-	-	4170	-1	-	HGNC	HGNC:7436	-	-	5	P4	-	-	-	-	-	-	-	-	-	-	-	-	-	-	-	-	-	T	-	-
4038	1_11810004_T/C	1:11810004-11810004	G	upstream_gene_variant	MODIFIER	MTHFR	ENSG00000177000	Transcript	ENST00000376585.6	protein_coding	-	-	-	-	-	-	-	-	-	-	4591	-1	-	HGNC	HGNC:7436	-	-	5	P4	-	-	-	-	-	-	-	-	-	-	-	-	-	-	-	-	-	A	-	-
4058	1_11810016_G/A	1:11810016-11810016	T	upstream_gene_variant	MODIFIER	MTHFR	ENSG00000177000	Transcript	ENST00000376585.6	protein_coding	-	-	-	-	-	-	-	-	-	-	4603	-1	-	HGNC	HGNC:7436	-	-	5	P4	-	-	-	-	-	-	-	-	-	-	-	-	-	-	-	-	-	C	-	-
4078	1_11810181_T/C	1:11810181-11810181	G	upstream_gene_variant	MODIFIER	MTHFR	ENSG00000177000	Transcript	ENST00000376585.6	protein_coding	-	-	-	-	-	-	-	-	-	-	4768	-1	-	HGNC	HGNC:7436	-	-	5	P4	-	-	-	-	-	-	-	-	-	-	-	-	-	-	-	-	-	A	-	-
4098	1_11810234_T/C	1:11810234-11810234	G	upstream_gene_variant	MODIFIER	MTHFR	ENSG00000177000	Transcript	ENST00000376585.6	protein_coding	-	-	-	-	-	-	-	-	-	-	4821	-1	-	HGNC	HGNC:7436	-	-	5	P4	-	-	-	-	-	-	-	-	-	-	-	-	-	-	-	-	-	A	-	-
4118	1_11810296_A/T	1:11810296-11810296	A	upstream_gene_variant	MODIFIER	MTHFR	ENSG00000177000	Transcript	ENST00000376585.6	protein_coding	-	-	-	-	-	-	-	-	-	-	4883	-1	-	HGNC	HGNC:7436	-	-	5	P4	-	-	-	-	-	-	-	-	-	-	-	-	-	-	-	-	-	T	-	-
4137	1_11810396_A/C	1:11810396-11810396	G	upstream_gene_variant	MODIFIER	MTHFR	ENSG00000177000	Transcript	ENST00000376585.6	protein_coding	-	-	-	-	-	-	-	-	-	-	4983	-1	-	HGNC	HGNC:7436	-	-	5	P4	-	-	-	-	-	-	-	-	-	-	-	-	-	-	-	-	-	T	-	-
4772	1_11975404_G/A	1:11975404-11975404	A	upstream_gene_variant	MODIFIER	MFN2	ENSG00000116688	Transcript	ENST00000675231.1	protein_coding	-	-	-	-	-	-	-	-	-	rs946023019	4895	1	-	HGNC	HGNC:16877	-	-	-	P1	-	-	-	-	-	-	-	-	-	-	-	-	-	-	-	-	-	G	1.067	-0.047329
4798	1_11975568_G/A	1:11975568-11975568	A	upstream_gene_variant	MODIFIER	MFN2	ENSG00000116688	Transcript	ENST00000675231.1	protein_coding	-	-	-	-	-	-	-	-	-	rs1016559246	4731	1	-	HGNC	HGNC:16877	-	-	-	P1	-	-	-	-	-	-	-	-	-	-	-	-	-	-	-	-	-	G	0.290	-0.314881
4829	1_11979272_C/T	1:11979272-11979272	T	upstream_gene_variant	MODIFIER	MFN2	ENSG00000116688	Transcript	ENST00000675231.1	protein_coding	-	-	-	-	-	-	-	-	-	rs12758442	1027	1	-	HGNC	HGNC:16877	-	-	-	P1	-	-	-	-	-	-	-	-	-	-	-	-	-	-	-	-	-	C	0.431	-0.234354
4860	1_11979342_C/T	1:11979342-11979342	T	upstream_gene_variant	MODIFIER	MFN2	ENSG00000116688	Transcript	ENST00000675231.1	protein_coding	-	-	-	-	-	-	-	-	-	-	957	1	-	HGNC	HGNC:16877	-	-	-	P1	-	-	-	-	-	-	-	-	-	-	-	-	-	-	-	-	-	C	0.251	-0.345033
4891	1_11979522_C/T	1:11979522-11979522	T	upstream_gene_variant	MODIFIER	MFN2	ENSG00000116688	Transcript	ENST00000675231.1	protein_coding	-	-	-	-	-	-	-	-	-	-	777	1	-	HGNC	HGNC:16877	-	-	-	P1	-	-	-	-	-	-	-	-	-	-	-	-	-	-	-	-	-	C	0.395	-0.251622
4923	1_11979523_C/G	1:11979523-11979523	G	upstream_gene_variant	MODIFIER	MFN2	ENSG00000116688	Transcript	ENST00000675231.1	protein_coding	-	-	-	-	-	-	-	-	-	-	776	1	-	HGNC	HGNC:16877	-	-	-	P1	-	-	-	-	-	-	-	-	-	-	-	-	-	-	-	-	-	C	0.366	-0.267279
4955	1_11979525_G/A	1:11979525-11979525	A	upstream_gene_variant	MODIFIER	MFN2	ENSG00000116688	Transcript	ENST00000675231.1	protein_coding	-	-	-	-	-	-	-	-	-	rs908316591	774	1	-	HGNC	HGNC:16877	-	-	-	P1	-	-	-	-	-	-	-	-	-	-	-	-	-	-	-	-	-	G	0.620	-0.160641
4987	1_11979631_C/T	1:11979631-11979631	T	upstream_gene_variant	MODIFIER	MFN2	ENSG00000116688	Transcript	ENST00000675231.1	protein_coding	-	-	-	-	-	-	-	-	-	-	668	1	-	HGNC	HGNC:16877	-	-	-	P1	-	-	-	-	-	-	-	-	-	-	-	-	-	-	-	-	-	C	0.127	-0.486647
5027	1_11979699_A/G	1:11979699-11979699	G	upstream_gene_variant	MODIFIER	MFN2	ENSG00000116688	Transcript	ENST00000675231.1	protein_coding	-	-	-	-	-	-	-	-	-	-	600	1	-	HGNC	HGNC:16877	-	-	-	P1	-	-	-	-	-	-	-	-	-	-	-	-	-	-	-	-	-	A	6.764	0.525088
5059	1_11979752_G/A	1:11979752-11979752	A	upstream_gene_variant	MODIFIER	MFN2	ENSG00000116688	Transcript	ENST00000675231.1	protein_coding	-	-	-	-	-	-	-	-	-	-	547	1	-	HGNC	HGNC:16877	-	-	-	P1	-	-	-	-	-	-	-	-	-	-	-	-	-	-	-	-	-	G	2.629	0.155120
5092	1_11979817_C/G	1:11979817-11979817	G	upstream_gene_variant	MODIFIER	MFN2	ENSG00000116688	Transcript	ENST00000675231.1	protein_coding	-	-	-	-	-	-	-	-	-	-	482	1	-	HGNC	HGNC:16877	-	-	-	P1	-	-	-	-	-	-	-	-	-	-	-	-	-	-	-	-	-	C	6.143	0.465783
5124	1_11979924_T/G	1:11979924-11979924	G	upstream_gene_variant	MODIFIER	MFN2	ENSG00000116688	Transcript	ENST00000675231.1	protein_coding	-	-	-	-	-	-	-	-	-	-	375	1	-	HGNC	HGNC:16877	-	-	-	P1	-	-	-	-	-	-	-	-	-	-	-	-	-	-	-	-	-	T	4.499	0.318162
5157	1_11979974_T/C	1:11979974-11979974	C	upstream_gene_variant	MODIFIER	MFN2	ENSG00000116688	Transcript	ENST00000675231.1	protein_coding	-	-	-	-	-	-	-	-	-	-	325	1	-	HGNC	HGNC:16877	-	-	-	P1	-	-	-	-	-	-	-	-	-	-	-	-	-	-	-	-	-	T	1.326	-0.001550
5189	1_11980068_C/T	1:11980068-11980068	T	upstream_gene_variant	MODIFIER	MFN2	ENSG00000116688	Transcript	ENST00000675231.1	protein_coding	-	-	-	-	-	-	-	-	-	-	231	1	-	HGNC	HGNC:16877	-	-	-	P1	-	-	-	-	-	-	-	-	-	-	-	-	-	-	-	-	-	C	7.228	0.570958
5222	1_11980085_C/T	1:11980085-11980085	T	upstream_gene_variant	MODIFIER	MFN2	ENSG00000116688	Transcript	ENST00000675231.1	protein_coding	-	-	-	-	-	-	-	-	-	-	214	1	-	HGNC	HGNC:16877	-	-	-	P1	-	-	-	-	-	-	-	-	-	-	-	-	-	-	-	-	-	C	5.734	0.427908
5254	1_11980393_T/G	1:11980393-11980393	G	5_prime_UTR_variant	MODIFIER	MFN2	ENSG00000116688	Transcript	ENST00000675231.1	protein_coding	1/20	-	-	-	95	-	-	-	-	-	-	1	-	HGNC	HGNC:16877	-	-	-	P1	-	-	-	-	-	-	-	-	-	-	-	-	-	-	-	-	-	T	9.185	0.778983
5293	1_11980394_T/C	1:11980394-11980394	C	5_prime_UTR_variant	MODIFIER	MFN2	ENSG00000116688	Transcript	ENST00000675231.1	protein_coding	1/20	-	-	-	96	-	-	-	-	-	-	1	-	HGNC	HGNC:16877	-	-	-	P1	-	-	-	-	-	-	-	-	-	-	-	-	-	-	-	-	-	T	9.947	0.854448
5330	1_11980643_C/A	1:11980643-11980643	A	intron_variant	MODIFIER	MFN2	ENSG00000116688	Transcript	ENST00000675231.1	protein_coding	-	1/19	-	-	-	-	-	-	-	-	-	1	-	HGNC	HGNC:16877	-	-	-	P1	-	-	-	-	-	-	-	-	-	-	-	-	-	-	-	-	-	C	3.390	0.223126
5360	1_11980693_G/C	1:11980693-11980693	C	intron_variant	MODIFIER	MFN2	ENSG00000116688	Transcript	ENST00000675231.1	protein_coding	-	1/19	-	-	-	-	-	-	-	-	-	1	-	HGNC	HGNC:16877	-	-	-	P1	-	-	-	-	-	-	-	-	-	-	-	-	-	-	-	-	-	G	1.658	0.047059
5389	1_11980844_A/C	1:11980844-11980844	C	intron_variant	MODIFIER	MFN2	ENSG00000116688	Transcript	ENST00000675231.1	protein_coding	-	1/19	-	-	-	-	-	-	-	-	-	1	-	HGNC	HGNC:16877	-	-	-	P1	-	-	-	-	-	-	-	-	-	-	-	-	-	-	-	-	-	A	9.523	0.813146
5418	1_11980860_G/C	1:11980860-11980860	C	intron_variant	MODIFIER	MFN2	ENSG00000116688	Transcript	ENST00000675231.1	protein_coding	-	1/19	-	-	-	-	-	-	-	rs939650858	-	1	-	HGNC	HGNC:16877	-	-	-	P1	-	-	-	-	-	-	-	-	-	-	-	-	-	-	-	-	-	G	2.563	0.148792
5447	1_11981011_A/T	1:11981011-11981011	T	intron_variant	MODIFIER	MFN2	ENSG00000116688	Transcript	ENST00000675231.1	protein_coding	-	1/19	-	-	-	-	-	-	-	-	-	1	-	HGNC	HGNC:16877	-	-	-	P1	-	-	-	-	-	-	-	-	-	-	-	-	-	-	-	-	-	A	5.380	0.395827
5476	1_11981340_G/A	1:11981340-11981340	A	intron_variant	MODIFIER	MFN2	ENSG00000116688	Transcript	ENST00000675231.1	protein_coding	-	1/19	-	-	-	-	-	-	-	-	-	1	-	HGNC	HGNC:16877	-	-	-	P1	-	-	-	-	-	-	-	-	-	-	-	-	-	-	-	-	-	G	0.386	-0.256308
5505	1_11981455_G/T	1:11981455-11981455	T	intron_variant	MODIFIER	MFN2	ENSG00000116688	Transcript	ENST00000675231.1	protein_coding	-	1/19	-	-	-	-	-	-	-	-	-	1	-	HGNC	HGNC:16877	-	-	-	P1	-	-	-	-	-	-	-	-	-	-	-	-	-	-	-	-	-	G	0.363	-0.269132
5534	1_11981457_T/C	1:11981457-11981457	C	intron_variant	MODIFIER	MFN2	ENSG00000116688	Transcript	ENST00000675231.1	protein_coding	-	1/19	-	-	-	-	-	-	-	-	-	1	-	HGNC	HGNC:16877	-	-	-	P1	-	-	-	-	-	-	-	-	-	-	-	-	-	-	-	-	-	T	2.722	0.163837
5563	1_11981458_G/A	1:11981458-11981458	A	intron_variant	MODIFIER	MFN2	ENSG00000116688	Transcript	ENST00000675231.1	protein_coding	-	1/19	-	-	-	-	-	-	-	-	-	1	-	HGNC	HGNC:16877	-	-	-	P1	-	-	-	-	-	-	-	-	-	-	-	-	-	-	-	-	-	G	0.967	-0.067865
5592	1_11981554_A/T	1:11981554-11981554	T	intron_variant	MODIFIER	MFN2	ENSG00000116688	Transcript	ENST00000675231.1	protein_coding	-	1/19	-	-	-	-	-	-	-	-	-	1	-	HGNC	HGNC:16877	-	-	-	P1	-	-	-	-	-	-	-	-	-	-	-	-	-	-	-	-	-	A	6.763	0.524908
5621	1_11981557_G/T	1:11981557-11981557	T	intron_variant	MODIFIER	MFN2	ENSG00000116688	Transcript	ENST00000675231.1	protein_coding	-	1/19	-	-	-	-	-	-	-	-	-	1	-	HGNC	HGNC:16877	-	-	-	P1	-	-	-	-	-	-	-	-	-	-	-	-	-	-	-	-	-	G	1.867	0.073844
5650	1_11981617_C/G	1:11981617-11981617	G	intron_variant	MODIFIER	MFN2	ENSG00000116688	Transcript	ENST00000675231.1	protein_coding	-	1/19	-	-	-	-	-	-	-	-	-	1	-	HGNC	HGNC:16877	-	-	-	P1	-	-	-	-	-	-	-	-	-	-	-	-	-	-	-	-	-	C	3.833	0.260983
5679	1_11981622_A/G	1:11981622-11981622	G	intron_variant	MODIFIER	MFN2	ENSG00000116688	Transcript	ENST00000675231.1	protein_coding	-	1/19	-	-	-	-	-	-	-	-	-	1	-	HGNC	HGNC:16877	-	-	-	P1	-	-	-	-	-	-	-	-	-	-	-	-	-	-	-	-	-	A	3.987	0.274120
5708	1_11981648_G/T	1:11981648-11981648	T	intron_variant	MODIFIER	MFN2	ENSG00000116688	Transcript	ENST00000675231.1	protein_coding	-	1/19	-	-	-	-	-	-	-	-	-	1	-	HGNC	HGNC:16877	-	-	-	P1	-	-	-	-	-	-	-	-	-	-	-	-	-	-	-	-	-	G	0.438	-0.230904
5737	1_11981658_G/T	1:11981658-11981658	T	intron_variant	MODIFIER	MFN2	ENSG00000116688	Transcript	ENST00000675231.1	protein_coding	-	1/19	-	-	-	-	-	-	-	-	-	1	-	HGNC	HGNC:16877	-	-	-	P1	-	-	-	-	-	-	-	-	-	-	-	-	-	-	-	-	-	G	2.818	0.172684
5766	1_11981664_A/G	1:11981664-11981664	G	intron_variant	MODIFIER	MFN2	ENSG00000116688	Transcript	ENST00000675231.1	protein_coding	-	1/19	-	-	-	-	-	-	-	-	-	1	-	HGNC	HGNC:16877	-	-	-	P1	-	-	-	-	-	-	-	-	-	-	-	-	-	-	-	-	-	A	3.027	0.191481
5795	1_11981755_G/A	1:11981755-11981755	A	intron_variant	MODIFIER	MFN2	ENSG00000116688	Transcript	ENST00000675231.1	protein_coding	-	1/19	-	-	-	-	-	-	-	-	-	1	-	HGNC	HGNC:16877	-	-	-	P1	-	-	-	-	-	-	-	-	-	-	-	-	-	-	-	-	-	G	0.805	-0.106247
5824	1_11981762_G/A	1:11981762-11981762	A	intron_variant	MODIFIER	MFN2	ENSG00000116688	Transcript	ENST00000675231.1	protein_coding	-	1/19	-	-	-	-	-	-	-	-	-	1	-	HGNC	HGNC:16877	-	-	-	P1	-	-	-	-	-	-	-	-	-	-	-	-	-	-	-	-	-	G	0.040	-0.716272
5853	1_11981945_C/T	1:11981945-11981945	T	5_prime_UTR_variant	MODIFIER	MFN2	ENSG00000116688	Transcript	ENST00000675231.1	protein_coding	2/20	-	-	-	322	-	-	-	-	-	-	1	-	HGNC	HGNC:16877	-	-	-	P1	-	-	-	-	-	-	-	-	-	-	-	-	-	-	-	-	-	C	3.803	0.258437
5882	1_11982024_G/A	1:11982024-11982024	A	5_prime_UTR_variant	MODIFIER	MFN2	ENSG00000116688	Transcript	ENST00000675231.1	protein_coding	2/20	-	-	-	401	-	-	-	-	-	-	1	-	HGNC	HGNC:16877	-	-	-	P1	-	-	-	-	-	-	-	-	-	-	-	-	-	-	-	-	-	G	7.381	0.586496
5912	1_11982169_T/C	1:11982169-11982169	C	intron_variant	MODIFIER	MFN2	ENSG00000116688	Transcript	ENST00000675231.1	protein_coding	-	2/19	-	-	-	-	-	-	-	-	-	1	-	HGNC	HGNC:16877	-	-	-	P1	-	-	-	-	-	-	-	-	-	-	-	-	-	-	-	-	-	T	1.590	0.037790
5942	1_11982244_G/C	1:11982244-11982244	C	intron_variant	MODIFIER	MFN2	ENSG00000116688	Transcript	ENST00000675231.1	protein_coding	-	2/19	-	-	-	-	-	-	-	-	-	1	-	HGNC	HGNC:16877	-	-	-	P1	-	-	-	-	-	-	-	-	-	-	-	-	-	-	-	-	-	G	0.216	-0.375490
5972	1_11982354_T/C	1:11982354-11982354	C	intron_variant	MODIFIER	MFN2	ENSG00000116688	Transcript	ENST00000675231.1	protein_coding	-	2/19	-	-	-	-	-	-	-	-	-	1	-	HGNC	HGNC:16877	-	-	-	P1	-	-	-	-	-	-	-	-	-	-	-	-	-	-	-	-	-	T	0.279	-0.323188
6002	1_11982414_G/T	1:11982414-11982414	T	intron_variant	MODIFIER	MFN2	ENSG00000116688	Transcript	ENST00000675231.1	protein_coding	-	2/19	-	-	-	-	-	-	-	-	-	1	-	HGNC	HGNC:16877	-	-	-	P1	-	-	-	-	-	-	-	-	-	-	-	-	-	-	-	-	-	G	9.851	0.845189
6031	1_11982699_A/G	1:11982699-11982699	G	intron_variant	MODIFIER	MFN2	ENSG00000116688	Transcript	ENST00000675231.1	protein_coding	-	3/19	-	-	-	-	-	-	-	rs1569774777	-	1	-	HGNC	HGNC:16877	-	-	-	P1	-	-	-	-	-	-	-	-	-	-	-	-	-	-	-	-	-	A	7.424	0.590935
6060	1_11982796_A/G	1:11982796-11982796	G	intron_variant	MODIFIER	MFN2	ENSG00000116688	Transcript	ENST00000675231.1	protein_coding	-	3/19	-	-	-	-	-	-	-	-	-	1	-	HGNC	HGNC:16877	-	-	-	P1	-	-	-	-	-	-	-	-	-	-	-	-	-	-	-	-	-	A	1.819	0.067923
6089	1_11983456_G/A	1:11983456-11983456	A	intron_variant	MODIFIER	MFN2	ENSG00000116688	Transcript	ENST00000675231.1	protein_coding	-	3/19	-	-	-	-	-	-	-	-	-	1	-	HGNC	HGNC:16877	-	-	-	P1	-	-	-	-	-	-	-	-	-	-	-	-	-	-	-	-	-	G	0.125	-0.489491
6117	1_11983490_A/T	1:11983490-11983490	T	intron_variant	MODIFIER	MFN2	ENSG00000116688	Transcript	ENST00000675231.1	protein_coding	-	3/19	-	-	-	-	-	-	-	-	-	1	-	HGNC	HGNC:16877	-	-	-	P1	-	-	-	-	-	-	-	-	-	-	-	-	-	-	-	-	-	A	1.624	0.042541
6146	1_11983548_C/A	1:11983548-11983548	A	intron_variant	MODIFIER	MFN2	ENSG00000116688	Transcript	ENST00000675231.1	protein_coding	-	3/19	-	-	-	-	-	-	-	-	-	1	-	HGNC	HGNC:16877	-	-	-	P1	-	-	-	-	-	-	-	-	-	-	-	-	-	-	-	-	-	C	0.168	-0.427942
6174	1_11983584_C/T	1:11983584-11983584	T	intron_variant	MODIFIER	MFN2	ENSG00000116688	Transcript	ENST00000675231.1	protein_coding	-	3/19	-	-	-	-	-	-	-	-	-	1	-	HGNC	HGNC:16877	-	-	-	P1	-	-	-	-	-	-	-	-	-	-	-	-	-	-	-	-	-	C	1.359	0.003736
6202	1_11983613_G/C	1:11983613-11983613	C	intron_variant	MODIFIER	MFN2	ENSG00000116688	Transcript	ENST00000675231.1	protein_coding	-	3/19	-	-	-	-	-	-	-	-	-	1	-	HGNC	HGNC:16877	-	-	-	P1	-	-	-	-	-	-	-	-	-	-	-	-	-	-	-	-	-	G	3.091	0.197144
6231	1_11983682_C/T	1:11983682-11983682	T	intron_variant	MODIFIER	MFN2	ENSG00000116688	Transcript	ENST00000675231.1	protein_coding	-	3/19	-	-	-	-	-	-	-	-	-	1	-	HGNC	HGNC:16877	-	-	-	P1	-	-	-	-	-	-	-	-	-	-	-	-	-	-	-	-	-	C	0.019	-0.846288
6259	1_11983729_A/G	1:11983729-11983729	G	intron_variant	MODIFIER	MFN2	ENSG00000116688	Transcript	ENST00000675231.1	protein_coding	-	3/19	-	-	-	-	-	-	-	-	-	1	-	HGNC	HGNC:16877	-	-	-	P1	-	-	-	-	-	-	-	-	-	-	-	-	-	-	-	-	-	A	0.391	-0.253628
6287	1_11983827_C/G	1:11983827-11983827	G	intron_variant	MODIFIER	MFN2	ENSG00000116688	Transcript	ENST00000675231.1	protein_coding	-	3/19	-	-	-	-	-	-	-	-	-	1	-	HGNC	HGNC:16877	-	-	-	P1	-	-	-	-	-	-	-	-	-	-	-	-	-	-	-	-	-	C	1.293	-0.006881
6315	1_11984151_T/C	1:11984151-11984151	C	intron_variant	MODIFIER	MFN2	ENSG00000116688	Transcript	ENST00000675231.1	protein_coding	-	3/19	-	-	-	-	-	-	-	-	-	1	-	HGNC	HGNC:16877	-	-	-	P1	-	-	-	-	-	-	-	-	-	-	-	-	-	-	-	-	-	T	10.14	0.872172
6343	1_11984184_A/G	1:11984184-11984184	G	intron_variant	MODIFIER	MFN2	ENSG00000116688	Transcript	ENST00000675231.1	protein_coding	-	3/19	-	-	-	-	-	-	-	-	-	1	-	HGNC	HGNC:16877	-	-	-	P1	-	-	-	-	-	-	-	-	-	-	-	-	-	-	-	-	-	A	5.506	0.407164
6371	1_11984200_G/A	1:11984200-11984200	A	intron_variant	MODIFIER	MFN2	ENSG00000116688	Transcript	ENST00000675231.1	protein_coding	-	3/19	-	-	-	-	-	-	-	-	-	1	-	HGNC	HGNC:16877	-	-	-	P1	-	-	-	-	-	-	-	-	-	-	-	-	-	-	-	-	-	G	0.654	-0.149728
6399	1_11984661_T/C	1:11984661-11984661	C	intron_variant	MODIFIER	MFN2	ENSG00000116688	Transcript	ENST00000675231.1	protein_coding	-	3/19	-	-	-	-	-	-	-	rs1345488784	-	1	-	HGNC	HGNC:16877	-	-	-	P1	-	-	-	-	-	-	-	-	-	-	-	-	-	-	-	-	-	T	0.815	-0.103608
6427	1_11984817_C/T	1:11984817-11984817	T	intron_variant	MODIFIER	MFN2	ENSG00000116688	Transcript	ENST00000675231.1	protein_coding	-	3/19	-	-	-	-	-	-	-	rs1569782368	-	1	-	HGNC	HGNC:16877	-	-	-	P1	-	-	-	-	-	-	-	-	-	-	-	-	-	-	-	-	-	C	1.828	0.069058
6455	1_11984833_A/G	1:11984833-11984833	G	intron_variant	MODIFIER	MFN2	ENSG00000116688	Transcript	ENST00000675231.1	protein_coding	-	3/19	-	-	-	-	-	-	-	-	-	1	-	HGNC	HGNC:16877	-	-	-	P1	-	-	-	-	-	-	-	-	-	-	-	-	-	-	-	-	-	A	3.082	0.196373
6483	1_11984910_T/C	1:11984910-11984910	C	intron_variant	MODIFIER	MFN2	ENSG00000116688	Transcript	ENST00000675231.1	protein_coding	-	3/19	-	-	-	-	-	-	-	-	-	1	-	HGNC	HGNC:16877	-	-	-	P1	-	-	-	-	-	-	-	-	-	-	-	-	-	-	-	-	-	T	1.708	0.053660
6511	1_11984911_G/A	1:11984911-11984911	A	intron_variant	MODIFIER	MFN2	ENSG00000116688	Transcript	ENST00000675231.1	protein_coding	-	3/19	-	-	-	-	-	-	-	-	-	1	-	HGNC	HGNC:16877	-	-	-	P1	-	-	-	-	-	-	-	-	-	-	-	-	-	-	-	-	-	G	0.493	-0.207280
6539	1_11984918_G/A	1:11984918-11984918	A	intron_variant	MODIFIER	MFN2	ENSG00000116688	Transcript	ENST00000675231.1	protein_coding	-	3/19	-	-	-	-	-	-	-	-	-	1	-	HGNC	HGNC:16877	-	-	-	P1	-	-	-	-	-	-	-	-	-	-	-	-	-	-	-	-	-	G	1.083	-0.044168
6567	1_11984939_C/T	1:11984939-11984939	T	intron_variant	MODIFIER	MFN2	ENSG00000116688	Transcript	ENST00000675231.1	protein_coding	-	3/19	-	-	-	-	-	-	-	-	-	1	-	HGNC	HGNC:16877	-	-	-	P1	-	-	-	-	-	-	-	-	-	-	-	-	-	-	-	-	-	C	1.070	-0.046656
6595	1_11985014_G/C	1:11985014-11985014	C	intron_variant	MODIFIER	MFN2	ENSG00000116688	Transcript	ENST00000675231.1	protein_coding	-	3/19	-	-	-	-	-	-	-	-	-	1	-	HGNC	HGNC:16877	-	-	-	P1	-	-	-	-	-	-	-	-	-	-	-	-	-	-	-	-	-	G	0.804	-0.106649
6622	1_11985136_C/T	1:11985136-11985136	T	intron_variant	MODIFIER	MFN2	ENSG00000116688	Transcript	ENST00000675231.1	protein_coding	-	3/19	-	-	-	-	-	-	-	-	-	1	-	HGNC	HGNC:16877	-	-	-	P1	-	-	-	-	-	-	-	-	-	-	-	-	-	-	-	-	-	C	1.133	-0.034733
6649	1_11985148_A/G	1:11985148-11985148	G	intron_variant	MODIFIER	MFN2	ENSG00000116688	Transcript	ENST00000675231.1	protein_coding	-	3/19	-	-	-	-	-	-	-	-	-	1	-	HGNC	HGNC:16877	-	-	-	P1	-	-	-	-	-	-	-	-	-	-	-	-	-	-	-	-	-	A	1.496	0.024480
6676	1_11985571_A/G	1:11985571-11985571	G	intron_variant	MODIFIER	MFN2	ENSG00000116688	Transcript	ENST00000675231.1	protein_coding	-	3/19	-	-	-	-	-	-	-	-	-	1	-	HGNC	HGNC:16877	-	-	-	P1	-	-	-	-	-	-	-	-	-	-	-	-	-	-	-	-	-	A	0.895	-0.083964
6703	1_11985583_T/C	1:11985583-11985583	C	intron_variant	MODIFIER	MFN2	ENSG00000116688	Transcript	ENST00000675231.1	protein_coding	-	3/19	-	-	-	-	-	-	-	-	-	1	-	HGNC	HGNC:16877	-	-	-	P1	-	-	-	-	-	-	-	-	-	-	-	-	-	-	-	-	-	T	1.464	0.019725
6730	1_11985679_A/G	1:11985679-11985679	G	intron_variant	MODIFIER	MFN2	ENSG00000116688	Transcript	ENST00000675231.1	protein_coding	-	3/19	-	-	-	-	-	-	-	-	-	1	-	HGNC	HGNC:16877	-	-	-	P1	-	-	-	-	-	-	-	-	-	-	-	-	-	-	-	-	-	A	2.478	0.140555
6757	1_11985874_C/T	1:11985874-11985874	T	intron_variant	MODIFIER	MFN2	ENSG00000116688	Transcript	ENST00000675231.1	protein_coding	-	3/19	-	-	-	-	-	-	-	rs147943332	-	1	-	HGNC	HGNC:16877	-	-	-	P1	-	-	0.0002	-	-	-	-	-	-	-	-	-	-	-	-	-	-	C	0.029	-0.772772
6784	1_11986056_T/C	1:11986056-11986056	C	intron_variant	MODIFIER	MFN2	ENSG00000116688	Transcript	ENST00000675231.1	protein_coding	-	3/19	-	-	-	-	-	-	-	-	-	1	-	HGNC	HGNC:16877	-	-	-	P1	-	-	-	-	-	-	-	-	-	-	-	-	-	-	-	-	-	T	0.872	-0.089403
6811	1_11986057_G/A	1:11986057-11986057	A	intron_variant	MODIFIER	MFN2	ENSG00000116688	Transcript	ENST00000675231.1	protein_coding	-	3/19	-	-	-	-	-	-	-	rs921942787	-	1	-	HGNC	HGNC:16877	-	-	-	P1	-	-	-	-	-	-	-	-	-	-	-	-	-	-	-	-	-	G	0.021	-0.832064
6838	1_11988216_C/T	1:11988216-11988216	T	intron_variant	MODIFIER	MFN2	ENSG00000116688	Transcript	ENST00000675231.1	protein_coding	-	3/19	-	-	-	-	-	-	-	rs528063244	-	1	-	HGNC	HGNC:16877	-	-	-	P1	-	-	0.0002	-	-	-	-	-	-	-	-	-	-	-	-	-	-	C	0.231	-0.362045
6866	1_11988727_A/G	1:11988727-11988727	G	intron_variant	MODIFIER	MFN2	ENSG00000116688	Transcript	ENST00000675231.1	protein_coding	-	3/19	-	-	-	-	-	-	-	-	-	1	-	HGNC	HGNC:16877	-	-	-	P1	-	-	-	-	-	-	-	-	-	-	-	-	-	-	-	-	-	A	1.634	0.043898
6894	1_11988762_A/G	1:11988762-11988762	G	intron_variant	MODIFIER	MFN2	ENSG00000116688	Transcript	ENST00000675231.1	protein_coding	-	3/19	-	-	-	-	-	-	-	rs1274975617	-	1	-	HGNC	HGNC:16877	-	-	-	P1	-	-	-	-	-	-	-	-	-	-	-	-	-	-	-	-	-	A	1.007	-0.059334
6922	1_11988770_G/A	1:11988770-11988770	A	intron_variant	MODIFIER	MFN2	ENSG00000116688	Transcript	ENST00000675231.1	protein_coding	-	3/19	-	-	-	-	-	-	-	-	-	1	-	HGNC	HGNC:16877	-	-	-	P1	-	-	-	-	-	-	-	-	-	-	-	-	-	-	-	-	-	G	0.252	-0.344208
6950	1_11988854_T/C	1:11988854-11988854	C	intron_variant	MODIFIER	MFN2	ENSG00000116688	Transcript	ENST00000675231.1	protein_coding	-	3/19	-	-	-	-	-	-	-	rs561335561	-	1	-	HGNC	HGNC:16877	-	-	-	P1	-	-	0.0004	-	-	-	-	-	-	-	-	-	-	-	-	-	-	T	1.472	0.021009
6978	1_11988856_G/A	1:11988856-11988856	A	intron_variant	MODIFIER	MFN2	ENSG00000116688	Transcript	ENST00000675231.1	protein_coding	-	3/19	-	-	-	-	-	-	-	-	-	1	-	HGNC	HGNC:16877	-	-	-	P1	-	-	-	-	-	-	-	-	-	-	-	-	-	-	-	-	-	G	0.377	-0.261281
7006	1_11988870_A/T	1:11988870-11988870	T	intron_variant	MODIFIER	MFN2	ENSG00000116688	Transcript	ENST00000675231.1	protein_coding	-	3/19	-	-	-	-	-	-	-	-	-	1	-	HGNC	HGNC:16877	-	-	-	P1	-	-	-	-	-	-	-	-	-	-	-	-	-	-	-	-	-	A	1.333	-0.000409
7034	1_11988955_A/G	1:11988955-11988955	G	intron_variant	MODIFIER	MFN2	ENSG00000116688	Transcript	ENST00000675231.1	protein_coding	-	3/19	-	-	-	-	-	-	-	-	-	1	-	HGNC	HGNC:16877	-	-	-	P1	-	-	-	-	-	-	-	-	-	-	-	-	-	-	-	-	-	A	1.181	-0.026067
7062	1_11989107_T/C	1:11989107-11989107	C	intron_variant	MODIFIER	MFN2	ENSG00000116688	Transcript	ENST00000675231.1	protein_coding	-	3/19	-	-	-	-	-	-	-	-	-	1	-	HGNC	HGNC:16877	-	-	-	P1	-	-	-	-	-	-	-	-	-	-	-	-	-	-	-	-	-	T	0.043	-0.700692
7091	1_11989120_C/T	1:11989120-11989120	T	intron_variant	MODIFIER	MFN2	ENSG00000116688	Transcript	ENST00000675231.1	protein_coding	-	3/19	-	-	-	-	-	-	-	rs199876739	-	1	-	HGNC	HGNC:16877	-	-	-	P1	-	-	0.0004	-	-	-	-	-	-	-	-	-	-	-	-	-	-	C	0.066	-0.618263
7120	1_11989137_G/T	1:11989137-11989137	T	intron_variant	MODIFIER	MFN2	ENSG00000116688	Transcript	ENST00000675231.1	protein_coding	-	3/19	-	-	-	-	-	-	-	rs768751069	-	1	-	HGNC	HGNC:16877	-	-	-	P1	-	-	-	-	-	-	-	-	-	-	-	-	-	-	-	-	-	G	0.637	-0.155081
7149	1_11989246_A/T	1:11989246-11989246	T	synonymous_variant	LOW	MFN2	ENSG00000116688	Transcript	ENST00000675231.1	protein_coding	4/20	-	-	-	641	78	26	A	gcA/gcT	-	-	1	-	HGNC	HGNC:16877	-	-	-	P1	-	-	-	-	-	-	-	-	-	-	-	-	-	-	-	-	-	A	7.734	0.622985
7177	1_11989255_T/C	1:11989255-11989255	C	synonymous_variant	LOW	MFN2	ENSG00000116688	Transcript	ENST00000675231.1	protein_coding	4/20	-	-	-	650	87	29	L	ctT/ctC	-	-	1	-	HGNC	HGNC:16877	-	-	-	P1	-	-	-	-	-	-	-	-	-	-	-	-	-	-	-	-	-	T	10.77	0.930421
7205	1_11989372_G/A	1:11989372-11989372	A	intron_variant	MODIFIER	MFN2	ENSG00000116688	Transcript	ENST00000675231.1	protein_coding	-	4/19	-	-	-	-	-	-	-	rs374801409	-	1	-	HGNC	HGNC:16877	-	-	-	P1	-	-	-	-	-	-	-	-	-	-	-	-	-	-	-	-	-	G	0.032	-0.760286
7233	1_11989409_C/T	1:11989409-11989409	T	intron_variant	MODIFIER	MFN2	ENSG00000116688	Transcript	ENST00000675231.1	protein_coding	-	4/19	-	-	-	-	-	-	-	rs1291807275,COSV52425553	-	1	-	HGNC	HGNC:16877	-	-	-	P1	-	-	-	-	0,1	0,1	-	-	-	-	-	-	-	-	-	-	-	C	1.443	0.016608
7261	1_11989425_T/G	1:11989425-11989425	G	intron_variant	MODIFIER	MFN2	ENSG00000116688	Transcript	ENST00000675231.1	protein_coding	-	4/19	-	-	-	-	-	-	-	-	-	1	-	HGNC	HGNC:16877	-	-	-	P1	-	-	-	-	-	-	-	-	-	-	-	-	-	-	-	-	-	T	6.884	0.536801
7289	1_11989447_A/G	1:11989447-11989447	G	intron_variant	MODIFIER	MFN2	ENSG00000116688	Transcript	ENST00000675231.1	protein_coding	-	4/19	-	-	-	-	-	-	-	-	-	1	-	HGNC	HGNC:16877	-	-	-	P1	-	-	-	-	-	-	-	-	-	-	-	-	-	-	-	-	-	A	1.579	0.036269
7317	1_11989448_A/C	1:11989448-11989448	C	intron_variant	MODIFIER	MFN2	ENSG00000116688	Transcript	ENST00000675231.1	protein_coding	-	4/19	-	-	-	-	-	-	-	-	-	1	-	HGNC	HGNC:16877	-	-	-	P1	-	-	-	-	-	-	-	-	-	-	-	-	-	-	-	-	-	A	0.509	-0.200622
7345	1_11989767_C/G	1:11989767-11989767	G	intron_variant	MODIFIER	MFN2	ENSG00000116688	Transcript	ENST00000675231.1	protein_coding	-	4/19	-	-	-	-	-	-	-	-	-	1	-	HGNC	HGNC:16877	-	-	-	P1	-	-	-	-	-	-	-	-	-	-	-	-	-	-	-	-	-	C	0.117	-0.503452
7374	1_11989829_C/T	1:11989829-11989829	T	intron_variant	MODIFIER	MFN2	ENSG00000116688	Transcript	ENST00000675231.1	protein_coding	-	4/19	-	-	-	-	-	-	-	rs956579561	-	1	-	HGNC	HGNC:16877	-	-	-	P1	-	-	-	-	-	-	-	-	-	-	-	-	-	-	-	-	-	C	0.375	-0.262048
7403	1_11989926_C/T	1:11989926-11989926	T	intron_variant	MODIFIER	MFN2	ENSG00000116688	Transcript	ENST00000675231.1	protein_coding	-	4/19	-	-	-	-	-	-	-	-	-	1	-	HGNC	HGNC:16877	-	-	-	P1	-	-	-	-	-	-	-	-	-	-	-	-	-	-	-	-	-	C	3.083	0.196437
7432	1_11990019_A/G	1:11990019-11990019	G	intron_variant	MODIFIER	MFN2	ENSG00000116688	Transcript	ENST00000675231.1	protein_coding	-	4/19	-	-	-	-	-	-	-	-	-	1	-	HGNC	HGNC:16877	-	-	-	P1	-	-	-	-	-	-	-	-	-	-	-	-	-	-	-	-	-	A	5.960	0.448762
7461	1_11990130_G/C	1:11990130-11990130	C	intron_variant	MODIFIER	MFN2	ENSG00000116688	Transcript	ENST00000675231.1	protein_coding	-	4/19	-	-	-	-	-	-	-	-	-	1	-	HGNC	HGNC:16877	-	-	-	P1	-	-	-	-	-	-	-	-	-	-	-	-	-	-	-	-	-	G	0.208	-0.383274
7490	1_11990182_A/C	1:11990182-11990182	C	intron_variant	MODIFIER	MFN2	ENSG00000116688	Transcript	ENST00000675231.1	protein_coding	-	4/19	-	-	-	-	-	-	-	-	-	1	-	HGNC	HGNC:16877	-	-	-	P1	-	-	-	-	-	-	-	-	-	-	-	-	-	-	-	-	-	A	1.604	0.039798
7519	1_11990213_T/C	1:11990213-11990213	C	intron_variant	MODIFIER	MFN2	ENSG00000116688	Transcript	ENST00000675231.1	protein_coding	-	4/19	-	-	-	-	-	-	-	-	-	1	-	HGNC	HGNC:16877	-	-	-	P1	-	-	-	-	-	-	-	-	-	-	-	-	-	-	-	-	-	T	0.581	-0.174009
7548	1_11990493_C/G	1:11990493-11990493	G	intron_variant	MODIFIER	MFN2	ENSG00000116688	Transcript	ENST00000675231.1	protein_coding	-	4/19	-	-	-	-	-	-	-	rs774481448	-	1	-	HGNC	HGNC:16877	-	-	-	P1	-	-	-	-	-	-	-	-	-	-	-	-	-	-	-	-	-	c	0.496	-0.205909
7577	1_11990552_G/T	1:11990552-11990552	T	intron_variant	MODIFIER	MFN2	ENSG00000116688	Transcript	ENST00000675231.1	protein_coding	-	4/19	-	-	-	-	-	-	-	-	-	1	-	HGNC	HGNC:16877	-	-	-	P1	-	-	-	-	-	-	-	-	-	-	-	-	-	-	-	-	-	G	1.649	0.045828
7606	1_11990745_G/A	1:11990745-11990745	A	intron_variant	MODIFIER	MFN2	ENSG00000116688	Transcript	ENST00000675231.1	protein_coding	-	4/19	-	-	-	-	-	-	-	rs562661174	-	1	-	HGNC	HGNC:16877	-	-	-	P1	-	-	0.0002	-	-	-	-	-	-	-	-	-	-	-	-	-	-	G	0.424	-0.237593
7636	1_11990876_A/C	1:11990876-11990876	C	intron_variant	MODIFIER	MFN2	ENSG00000116688	Transcript	ENST00000675231.1	protein_coding	-	4/19	-	-	-	-	-	-	-	-	-	1	-	HGNC	HGNC:16877	-	-	-	P1	-	-	-	-	-	-	-	-	-	-	-	-	-	-	-	-	-	A	1.719	0.055117
7665	1_11990975_C/G	1:11990975-11990975	G	intron_variant	MODIFIER	MFN2	ENSG00000116688	Transcript	ENST00000675231.1	protein_coding	-	4/19	-	-	-	-	-	-	-	-	-	1	-	HGNC	HGNC:16877	-	-	-	P1	-	-	-	-	-	-	-	-	-	-	-	-	-	-	-	-	-	C	6.064	0.458443
7694	1_11991086_T/C	1:11991086-11991086	C	intron_variant	MODIFIER	MFN2	ENSG00000116688	Transcript	ENST00000675231.1	protein_coding	-	4/19	-	-	-	-	-	-	-	-	-	1	-	HGNC	HGNC:16877	-	-	-	P1	-	-	-	-	-	-	-	-	-	-	-	-	-	-	-	-	-	T	0.618	-0.161169
7723	1_11992119_C/T	1:11992119-11992119	T	intron_variant	MODIFIER	MFN2	ENSG00000116688	Transcript	ENST00000675231.1	protein_coding	-	4/19	-	-	-	-	-	-	-	-	-	1	-	HGNC	HGNC:16877	-	-	-	P1	-	-	-	-	-	-	-	-	-	-	-	-	-	-	-	-	-	C	0.259	-0.337917
7752	1_11992166_T/C	1:11992166-11992166	C	intron_variant	MODIFIER	MFN2	ENSG00000116688	Transcript	ENST00000675231.1	protein_coding	-	4/19	-	-	-	-	-	-	-	-	-	1	-	HGNC	HGNC:16877	-	-	-	P1	-	-	-	-	-	-	-	-	-	-	-	-	-	-	-	-	-	T	0.414	-0.242426
7781	1_11992168_A/G	1:11992168-11992168	G	intron_variant	MODIFIER	MFN2	ENSG00000116688	Transcript	ENST00000675231.1	protein_coding	-	4/19	-	-	-	-	-	-	-	-	-	1	-	HGNC	HGNC:16877	-	-	-	P1	-	-	-	-	-	-	-	-	-	-	-	-	-	-	-	-	-	A	0.046	-0.691468
7810	1_11992255_A/C	1:11992255-11992255	C	intron_variant	MODIFIER	MFN2	ENSG00000116688	Transcript	ENST00000675231.1	protein_coding	-	4/19	-	-	-	-	-	-	-	-	-	1	-	HGNC	HGNC:16877	-	-	-	P1	-	-	-	-	-	-	-	-	-	-	-	-	-	-	-	-	-	A	0.014	-0.895758
7839	1_11992265_G/A	1:11992265-11992265	A	intron_variant	MODIFIER	MFN2	ENSG00000116688	Transcript	ENST00000675231.1	protein_coding	-	4/19	-	-	-	-	-	-	-	-	-	1	-	HGNC	HGNC:16877	-	-	-	P1	-	-	-	-	-	-	-	-	-	-	-	-	-	-	-	-	-	G	0.018	-0.859478
7868	1_11992394_G/A	1:11992394-11992394	A	intron_variant	MODIFIER	MFN2	ENSG00000116688	Transcript	ENST00000675231.1	protein_coding	-	4/19	-	-	-	-	-	-	-	rs1165481356	-	1	-	HGNC	HGNC:16877	-	-	-	P1	-	-	-	-	-	-	-	-	-	-	-	-	-	-	-	-	-	G	0.013	-0.918054
7897	1_11992540_A/C	1:11992540-11992540	C	splice_polypyrimidine_tract_variant,intron_variant	LOW	MFN2	ENSG00000116688	Transcript	ENST00000675231.1	protein_coding	-	4/19	-	-	-	-	-	-	-	-	-	1	-	HGNC	HGNC:16877	-	-	-	P1	-	-	-	-	-	-	-	-	-	-	-	-	-	-	8.504	-0.486	8.019	A	0.021	-0.834651
7927	1_11992559_G/C	1:11992559-11992559	C	synonymous_variant	LOW	MFN2	ENSG00000116688	Transcript	ENST00000675231.1	protein_coding	5/20	-	-	-	743	180	60	T	acG/acC	-	-	1	-	HGNC	HGNC:16877	-	-	-	P1	-	-	-	-	-	-	-	-	-	-	-	-	-	-	-	-	-	G	8.334	0.686879
7957	1_11992646_T/C	1:11992646-11992646	C	synonymous_variant	LOW	MFN2	ENSG00000116688	Transcript	ENST00000675231.1	protein_coding	5/20	-	-	-	830	267	89	S	agT/agC	-	-	1	-	HGNC	HGNC:16877	-	-	-	P1	-	-	-	-	-	-	-	-	-	-	-	-	-	-	-	-	-	T	6.065	0.458461
7987	1_11992694_A/T	1:11992694-11992694	T	splice_donor_region_variant,intron_variant	LOW	MFN2	ENSG00000116688	Transcript	ENST00000675231.1	protein_coding	-	5/19	-	-	-	-	-	-	-	-	-	1	-	HGNC	HGNC:16877	-	-	-	P1	-	-	-	-	-	-	-	-	-	-	-	-	-	-	9.201	1.711	10.912	A	13.56	1.191033
8017	1_11992979_T/A	1:11992979-11992979	A	intron_variant	MODIFIER	MFN2	ENSG00000116688	Transcript	ENST00000675231.1	protein_coding	-	5/19	-	-	-	-	-	-	-	rs1569817794	-	1	-	HGNC	HGNC:16877	-	-	-	P1	-	-	-	-	-	-	-	-	-	-	-	-	-	-	-	-	-	T	0.147	-0.455953
8046	1_11992987_A/G	1:11992987-11992987	G	intron_variant	MODIFIER	MFN2	ENSG00000116688	Transcript	ENST00000675231.1	protein_coding	-	5/19	-	-	-	-	-	-	-	-	-	1	-	HGNC	HGNC:16877	-	-	-	P1	-	-	-	-	-	-	-	-	-	-	-	-	-	-	-	-	-	A	0.286	-0.317948
8075	1_11992991_A/G	1:11992991-11992991	G	intron_variant	MODIFIER	MFN2	ENSG00000116688	Transcript	ENST00000675231.1	protein_coding	-	5/19	-	-	-	-	-	-	-	-	-	1	-	HGNC	HGNC:16877	-	-	-	P1	-	-	-	-	-	-	-	-	-	-	-	-	-	-	-	-	-	A	0.500	-0.204222
8104	1_11992992_A/T	1:11992992-11992992	T	intron_variant	MODIFIER	MFN2	ENSG00000116688	Transcript	ENST00000675231.1	protein_coding	-	5/19	-	-	-	-	-	-	-	-	-	1	-	HGNC	HGNC:16877	-	-	-	P1	-	-	-	-	-	-	-	-	-	-	-	-	-	-	-	-	-	A	0.620	-0.160494
8133	1_11992994_G/A	1:11992994-11992994	A	intron_variant	MODIFIER	MFN2	ENSG00000116688	Transcript	ENST00000675231.1	protein_coding	-	5/19	-	-	-	-	-	-	-	-	-	1	-	HGNC	HGNC:16877	-	-	-	P1	-	-	-	-	-	-	-	-	-	-	-	-	-	-	-	-	-	G	0.208	-0.383467
8162	1_11993022_A/C	1:11993022-11993022	C	intron_variant	MODIFIER	MFN2	ENSG00000116688	Transcript	ENST00000675231.1	protein_coding	-	5/19	-	-	-	-	-	-	-	-	-	1	-	HGNC	HGNC:16877	-	-	-	P1	-	-	-	-	-	-	-	-	-	-	-	-	-	-	-	-	-	A	0.184	-0.408785
8189	1_11995770_A/G	1:11995770-11995770	G	intron_variant	MODIFIER	MFN2	ENSG00000116688	Transcript	ENST00000675231.1	protein_coding	-	5/19	-	-	-	-	-	-	-	-	-	1	-	HGNC	HGNC:16877	-	-	-	P1	-	-	-	-	-	-	-	-	-	-	-	-	-	-	-	-	-	A	4.639	0.330313
8218	1_11995804_A/G	1:11995804-11995804	G	intron_variant	MODIFIER	MFN2	ENSG00000116688	Transcript	ENST00000675231.1	protein_coding	-	5/19	-	-	-	-	-	-	-	rs1394029118	-	1	-	HGNC	HGNC:16877	-	-	-	P1	-	-	-	-	-	-	-	-	-	-	-	-	-	-	-	-	-	A	0.078	-0.584887
8247	1_11995915_C/T	1:11995915-11995915	T	intron_variant	MODIFIER	MFN2	ENSG00000116688	Transcript	ENST00000675231.1	protein_coding	-	5/19	-	-	-	-	-	-	-	-	-	1	-	HGNC	HGNC:16877	-	-	-	P1	-	-	-	-	-	-	-	-	-	-	-	-	-	-	-	-	-	C	0.681	-0.141205
8276	1_11996406_G/A	1:11996406-11996406	A	intron_variant	MODIFIER	MFN2	ENSG00000116688	Transcript	ENST00000675231.1	protein_coding	-	6/19	-	-	-	-	-	-	-	-	-	1	-	HGNC	HGNC:16877	-	-	-	P1	-	-	-	-	-	-	-	-	-	-	-	-	-	-	-	-	-	G	1.082	-0.044271
8305	1_11996416_C/T	1:11996416-11996416	T	intron_variant	MODIFIER	MFN2	ENSG00000116688	Transcript	ENST00000675231.1	protein_coding	-	6/19	-	-	-	-	-	-	-	-	-	1	-	HGNC	HGNC:16877	-	-	-	P1	-	-	-	-	-	-	-	-	-	-	-	-	-	-	-	-	-	C	1.796	0.065032
8334	1_11996471_A/G	1:11996471-11996471	G	intron_variant	MODIFIER	MFN2	ENSG00000116688	Transcript	ENST00000675231.1	protein_coding	-	6/19	-	-	-	-	-	-	-	rs1178445120	-	1	-	HGNC	HGNC:16877	-	-	-	P1	-	-	-	-	-	-	-	-	-	-	-	-	-	-	-	-	-	A	0.043	-0.702040
8363	1_11996675_A/G	1:11996675-11996675	G	intron_variant	MODIFIER	MFN2	ENSG00000116688	Transcript	ENST00000675231.1	protein_coding	-	6/19	-	-	-	-	-	-	-	-	-	1	-	HGNC	HGNC:16877	-	-	-	P1	-	-	-	-	-	-	-	-	-	-	-	-	-	-	-	-	-	A	0.505	-0.202397
8392	1_11997141_T/C	1:11997141-11997141	C	intron_variant	MODIFIER	MFN2	ENSG00000116688	Transcript	ENST00000675231.1	protein_coding	-	6/19	-	-	-	-	-	-	-	rs1055873625	-	1	-	HGNC	HGNC:16877	-	-	-	P1	-	-	-	-	-	-	-	-	-	-	-	-	-	-	-	-	-	T	0.103	-0.529303
8421	1_11997204_T/G	1:11997204-11997204	G	intron_variant	MODIFIER	MFN2	ENSG00000116688	Transcript	ENST00000675231.1	protein_coding	-	6/19	-	-	-	-	-	-	-	-	-	1	-	HGNC	HGNC:16877	-	-	-	P1	-	-	-	-	-	-	-	-	-	-	-	-	-	-	-	-	-	T	1.045	-0.051534
8450	1_11997270_C/T	1:11997270-11997270	T	intron_variant	MODIFIER	MFN2	ENSG00000116688	Transcript	ENST00000675231.1	protein_coding	-	6/19	-	-	-	-	-	-	-	-	-	1	-	HGNC	HGNC:16877	-	-	-	P1	-	-	-	-	-	-	-	-	-	-	-	-	-	-	-	-	-	C	1.315	-0.003227
8479	1_11997326_C/T	1:11997326-11997326	T	synonymous_variant	LOW	MFN2	ENSG00000116688	Transcript	ENST00000675231.1	protein_coding	7/20	-	-	-	1067	504	168	H	caC/caT	-	-	1	-	HGNC	HGNC:16877	-	-	-	P1	-	-	-	-	-	-	-	-	-	-	-	-	-	-	-	-	-	C	5.380	0.395793
8508	1_11997489_T/C	1:11997489-11997489	C	intron_variant	MODIFIER	MFN2	ENSG00000116688	Transcript	ENST00000675231.1	protein_coding	-	7/19	-	-	-	-	-	-	-	-	-	1	-	HGNC	HGNC:16877	-	-	-	P1	-	-	-	-	-	-	-	-	-	-	-	-	-	-	-	-	-	T	2.371	0.129822
8537	1_11997497_G/A	1:11997497-11997497	A	intron_variant	MODIFIER	MFN2	ENSG00000116688	Transcript	ENST00000675231.1	protein_coding	-	7/19	-	-	-	-	-	-	-	-	-	1	-	HGNC	HGNC:16877	-	-	-	P1	-	-	-	-	-	-	-	-	-	-	-	-	-	-	-	-	-	G	0.002	-1.224308
8566	1_11997585_G/A	1:11997585-11997585	A	intron_variant	MODIFIER	MFN2	ENSG00000116688	Transcript	ENST00000675231.1	protein_coding	-	7/19	-	-	-	-	-	-	-	-	-	1	-	HGNC	HGNC:16877	-	-	-	P1	-	-	-	-	-	-	-	-	-	-	-	-	-	-	-	-	-	G	2.918	0.181775
8593	1_11997689_T/C	1:11997689-11997689	C	intron_variant	MODIFIER	MFN2	ENSG00000116688	Transcript	ENST00000675231.1	protein_coding	-	7/19	-	-	-	-	-	-	-	-	-	1	-	HGNC	HGNC:16877	-	-	-	P1	-	-	-	-	-	-	-	-	-	-	-	-	-	-	-	-	-	T	0.352	-0.275129
8617	1_11997708_T/C	1:11997708-11997708	C	intron_variant	MODIFIER	MFN2	ENSG00000116688	Transcript	ENST00000675231.1	protein_coding	-	7/19	-	-	-	-	-	-	-	rs1557523267	-	1	-	HGNC	HGNC:16877	-	-	-	P1	-	-	-	-	-	-	-	-	-	-	-	-	-	-	-	-	-	T	0.004	-1.118070
8641	1_11998247_G/T	1:11998247-11998247	T	intron_variant	MODIFIER	MFN2	ENSG00000116688	Transcript	ENST00000675231.1	protein_coding	-	7/19	-	-	-	-	-	-	-	-	-	1	-	HGNC	HGNC:16877	-	-	-	P1	-	-	-	-	-	-	-	-	-	-	-	-	-	-	-	-	-	G	0.057	-0.649548
8665	1_11999104_T/C	1:11999104-11999104	C	intron_variant	MODIFIER	MFN2	ENSG00000116688	Transcript	ENST00000675231.1	protein_coding	-	9/19	-	-	-	-	-	-	-	-	-	1	-	HGNC	HGNC:16877	-	-	-	P1	-	-	-	-	-	-	-	-	-	-	-	-	-	-	-	-	-	T	12.24	1.050244
8689	1_11999173_C/T	1:11999173-11999173	T	intron_variant	MODIFIER	MFN2	ENSG00000116688	Transcript	ENST00000675231.1	protein_coding	-	9/19	-	-	-	-	-	-	-	rs1204500947	-	1	-	HGNC	HGNC:16877	-	-	-	P1	-	-	-	-	-	-	-	-	-	-	-	-	-	-	-	-	-	C	0.039	-0.722729
8713	1_11999236_G/A	1:11999236-11999236	A	intron_variant	MODIFIER	MFN2	ENSG00000116688	Transcript	ENST00000675231.1	protein_coding	-	9/19	-	-	-	-	-	-	-	-	-	1	-	HGNC	HGNC:16877	-	-	-	P1	-	-	-	-	-	-	-	-	-	-	-	-	-	-	-	-	-	G	0.082	-0.575985
8737	1_11999569_G/T	1:11999569-11999569	T	intron_variant	MODIFIER	MFN2	ENSG00000116688	Transcript	ENST00000675231.1	protein_coding	-	9/19	-	-	-	-	-	-	-	-	-	1	-	HGNC	HGNC:16877	-	-	-	P1	-	-	-	-	-	-	-	-	-	-	-	-	-	-	-	-	-	G	0.192	-0.399862
8761	1_11999693_A/C	1:11999693-11999693	C	intron_variant	MODIFIER	MFN2	ENSG00000116688	Transcript	ENST00000675231.1	protein_coding	-	9/19	-	-	-	-	-	-	-	-	-	1	-	HGNC	HGNC:16877	-	-	-	P1	-	-	-	-	-	-	-	-	-	-	-	-	-	-	-	-	-	A	0.328	-0.289624
8785	1_12000902_A/T	1:12000902-12000902	T	intron_variant	MODIFIER	MFN2	ENSG00000116688	Transcript	ENST00000675231.1	protein_coding	-	9/19	-	-	-	-	-	-	-	-	-	1	-	HGNC	HGNC:16877	-	-	-	P1	-	-	-	-	-	-	-	-	-	-	-	-	-	-	-	-	-	A	0.083	-0.574051
8809	1_12000903_C/A	1:12000903-12000903	A	intron_variant	MODIFIER	MFN2	ENSG00000116688	Transcript	ENST00000675231.1	protein_coding	-	9/19	-	-	-	-	-	-	-	-	-	1	-	HGNC	HGNC:16877	-	-	-	P1	-	-	-	-	-	-	-	-	-	-	-	-	-	-	-	-	-	C	0.014	-0.906076
8833	1_12000923_G/A	1:12000923-12000923	A	intron_variant	MODIFIER	MFN2	ENSG00000116688	Transcript	ENST00000675231.1	protein_coding	-	9/19	-	-	-	-	-	-	-	COSV52421298	-	1	-	HGNC	HGNC:16877	-	-	-	P1	-	-	-	-	1	1	-	-	-	-	-	-	-	-	-	-	-	G	0.430	-0.234474
8857	1_12001268_T/C	1:12001268-12001268	C	intron_variant	MODIFIER	MFN2	ENSG00000116688	Transcript	ENST00000675231.1	protein_coding	-	9/19	-	-	-	-	-	-	-	rs1411427156	-	1	-	HGNC	HGNC:16877	-	-	-	P1	-	-	-	-	-	-	-	-	-	-	-	-	-	-	-	-	-	T	2.111	0.102203
8881	1_12001367_A/G	1:12001367-12001367	G	intron_variant	MODIFIER	MFN2	ENSG00000116688	Transcript	ENST00000675231.1	protein_coding	-	9/19	-	-	-	-	-	-	-	rs533196175	-	1	-	HGNC	HGNC:16877	-	-	-	P1	-	-	0.0002	-	-	-	-	-	-	-	-	-	-	-	-	-	-	A	0.780	-0.112959
8905	1_12001454_C/T	1:12001454-12001454	T	synonymous_variant	LOW	MFN2	ENSG00000116688	Transcript	ENST00000675231.1	protein_coding	10/20	-	-	-	1433	870	290	G	ggC/ggT	rs368302487,COSV99336736	-	1	-	HGNC	HGNC:16877	-	-	-	P1	-	-	-	likely_benign	0,1	1,1	-	-	-	-	-	-	-	-	-	-	-	C	3.439	0.227295
8931	1_12001578_C/T	1:12001578-12001578	T	intron_variant	MODIFIER	MFN2	ENSG00000116688	Transcript	ENST00000675231.1	protein_coding	-	10/19	-	-	-	-	-	-	-	-	-	1	-	HGNC	HGNC:16877	-	-	-	P1	-	-	-	-	-	-	-	-	-	-	-	-	-	-	-	-	-	C	0.720	-0.129668
8957	1_12001585_T/C	1:12001585-12001585	C	intron_variant	MODIFIER	MFN2	ENSG00000116688	Transcript	ENST00000675231.1	protein_coding	-	10/19	-	-	-	-	-	-	-	-	-	1	-	HGNC	HGNC:16877	-	-	-	P1	-	-	-	-	-	-	-	-	-	-	-	-	-	-	-	-	-	T	2.823	0.173137
8983	1_12001716_G/C	1:12001716-12001716	C	intron_variant	MODIFIER	MFN2	ENSG00000116688	Transcript	ENST00000675231.1	protein_coding	-	10/19	-	-	-	-	-	-	-	-	-	1	-	HGNC	HGNC:16877	-	-	-	P1	-	-	-	-	-	-	-	-	-	-	-	-	-	-	-	-	-	G	0.056	-0.650244
9009	1_12001863_C/T	1:12001863-12001863	T	intron_variant	MODIFIER	MFN2	ENSG00000116688	Transcript	ENST00000675231.1	protein_coding	-	11/19	-	-	-	-	-	-	-	rs746011464	-	1	-	HGNC	HGNC:16877	-	-	-	P1	-	-	-	-	-	-	-	-	-	-	-	-	-	-	-	-	-	C	0.006	-1.046953
9036	1_12001931_T/C	1:12001931-12001931	C	intron_variant	MODIFIER	MFN2	ENSG00000116688	Transcript	ENST00000675231.1	protein_coding	-	11/19	-	-	-	-	-	-	-	rs1043350112	-	1	-	HGNC	HGNC:16877	-	-	-	P1	-	-	-	-	-	-	-	-	-	-	-	-	-	-	-	-	-	T	4.575	0.324762
9063	1_12002083_C/T	1:12002083-12002083	T	synonymous_variant	LOW	MFN2	ENSG00000116688	Transcript	ENST00000675231.1	protein_coding	12/20	-	-	-	1703	1140	380	H	caC/caT	rs1419651884	-	1	-	HGNC	HGNC:16877	-	-	-	P1	-	-	-	-	-	-	-	-	-	-	-	-	-	-	-	-	-	C	2.456	0.138368
9094	1_12002147_C/T	1:12002147-12002147	T	intron_variant	MODIFIER	MFN2	ENSG00000116688	Transcript	ENST00000675231.1	protein_coding	-	12/19	-	-	-	-	-	-	-	rs376175598,COSV52426293	-	1	-	HGNC	HGNC:16877	-	-	-	P1	-	-	-	-	0,1	0,1	-	-	-	-	-	-	-	-	-	-	-	C	0.037	-0.729603
9121	1_12002224_A/G	1:12002224-12002224	G	intron_variant	MODIFIER	MFN2	ENSG00000116688	Transcript	ENST00000675231.1	protein_coding	-	12/19	-	-	-	-	-	-	-	-	-	1	-	HGNC	HGNC:16877	-	-	-	P1	-	-	-	-	-	-	-	-	-	-	-	-	-	-	-	-	-	A	0.634	-0.155983
9147	1_12002256_A/G	1:12002256-12002256	G	intron_variant	MODIFIER	MFN2	ENSG00000116688	Transcript	ENST00000675231.1	protein_coding	-	12/19	-	-	-	-	-	-	-	-	-	1	-	HGNC	HGNC:16877	-	-	-	P1	-	-	-	-	-	-	-	-	-	-	-	-	-	-	-	-	-	A	1.280	-0.009066
9175	1_12002322_C/T	1:12002322-12002322	T	intron_variant	MODIFIER	MFN2	ENSG00000116688	Transcript	ENST00000675231.1	protein_coding	-	12/19	-	-	-	-	-	-	-	rs142852908	-	1	-	HGNC	HGNC:16877	-	-	-	P1	-	-	0.0006	-	-	-	-	-	-	-	-	-	-	-	-	-	-	C	0.147	-0.455137
9205	1_12002606_G/T	1:12002606-12002606	T	intron_variant	MODIFIER	MFN2	ENSG00000116688	Transcript	ENST00000675231.1	protein_coding	-	12/19	-	-	-	-	-	-	-	-	-	1	-	HGNC	HGNC:16877	-	-	-	P1	-	-	-	-	-	-	-	-	-	-	-	-	-	-	-	-	-	G	0.457	-0.222413
9230	1_12003533_G/A	1:12003533-12003533	A	intron_variant	MODIFIER	MFN2	ENSG00000116688	Transcript	ENST00000675231.1	protein_coding	-	12/19	-	-	-	-	-	-	-	rs112733894	-	1	-	HGNC	HGNC:16877	-	-	-	P1	-	-	0.0132	-	-	-	-	-	-	-	-	-	-	-	-	-	-	G	0.462	-0.220320
9255	1_12003782_A/G	1:12003782-12003782	G	intron_variant	MODIFIER	MFN2	ENSG00000116688	Transcript	ENST00000675231.1	protein_coding	-	12/19	-	-	-	-	-	-	-	-	-	1	-	HGNC	HGNC:16877	-	-	-	P1	-	-	-	-	-	-	-	-	-	-	-	-	-	-	-	-	-	A	0.032	-0.756168
9280	1_12003787_A/T	1:12003787-12003787	T	intron_variant	MODIFIER	MFN2	ENSG00000116688	Transcript	ENST00000675231.1	protein_coding	-	12/19	-	-	-	-	-	-	-	-	-	1	-	HGNC	HGNC:16877	-	-	-	P1	-	-	-	-	-	-	-	-	-	-	-	-	-	-	-	-	-	A	2.315	0.124112
9305	1_12003828_T/C	1:12003828-12003828	C	intron_variant	MODIFIER	MFN2	ENSG00000116688	Transcript	ENST00000675231.1	protein_coding	-	12/19	-	-	-	-	-	-	-	-	-	1	-	HGNC	HGNC:16877	-	-	-	P1	-	-	-	-	-	-	-	-	-	-	-	-	-	-	-	-	-	T	0.423	-0.238161
9330	1_12004214_T/C	1:12004214-12004214	C	intron_variant	MODIFIER	MFN2	ENSG00000116688	Transcript	ENST00000675231.1	protein_coding	-	13/19	-	-	-	-	-	-	-	-	-	1	-	HGNC	HGNC:16877	-	-	-	P1	-	-	-	-	-	-	-	-	-	-	-	-	-	-	-	-	-	T	5.305	0.389054
9355	1_12004221_A/G	1:12004221-12004221	G	intron_variant	MODIFIER	MFN2	ENSG00000116688	Transcript	ENST00000675231.1	protein_coding	-	13/19	-	-	-	-	-	-	-	-	-	1	-	HGNC	HGNC:16877	-	-	-	P1	-	-	-	-	-	-	-	-	-	-	-	-	-	-	-	-	-	A	3.367	0.221151
9380	1_12004273_C/T	1:12004273-12004273	T	intron_variant	MODIFIER	MFN2	ENSG00000116688	Transcript	ENST00000675231.1	protein_coding	-	13/19	-	-	-	-	-	-	-	rs547071866	-	1	-	HGNC	HGNC:16877	-	-	-	P1	-	-	0.0002	-	-	-	-	-	-	-	-	-	-	-	-	-	-	C	0.059	-0.641303
9405	1_12004458_G/C	1:12004458-12004458	C	intron_variant	MODIFIER	MFN2	ENSG00000116688	Transcript	ENST00000675231.1	protein_coding	-	13/19	-	-	-	-	-	-	-	-	-	1	-	HGNC	HGNC:16877	-	-	-	P1	-	-	-	-	-	-	-	-	-	-	-	-	-	-	-	-	-	G	0.007	-1.008835
9431	1_12004806_T/C	1:12004806-12004806	C	intron_variant	MODIFIER	MFN2	ENSG00000116688	Transcript	ENST00000675231.1	protein_coding	-	14/19	-	-	-	-	-	-	-	-	-	1	-	HGNC	HGNC:16877	-	-	-	P1	-	-	-	-	-	-	-	-	-	-	-	-	-	-	7.059	0.289	7.348	T	5.839	0.437547
9455	1_12004984_G/A	1:12004984-12004984	A	intron_variant	MODIFIER	MFN2	ENSG00000116688	Transcript	ENST00000675231.1	protein_coding	-	15/19	-	-	-	-	-	-	-	-	-	1	-	HGNC	HGNC:16877	-	-	-	P1	-	-	-	-	-	-	-	-	-	-	-	-	-	-	-	-	-	G	0.015	-0.889929
9479	1_12005048_G/A	1:12005048-12005048	A	intron_variant	MODIFIER	MFN2	ENSG00000116688	Transcript	ENST00000675231.1	protein_coding	-	15/19	-	-	-	-	-	-	-	rs548495212	-	1	-	HGNC	HGNC:16877	-	-	-	P1	-	-	0.0004	-	-	-	-	-	-	-	-	-	-	-	-	-	-	G	0.015	-0.895349
9503	1_12005117_C/T	1:12005117-12005117	T	intron_variant	MODIFIER	MFN2	ENSG00000116688	Transcript	ENST00000675231.1	protein_coding	-	15/19	-	-	-	-	-	-	-	rs1479887139	-	1	-	HGNC	HGNC:16877	-	-	-	P1	-	-	-	-	-	-	-	-	-	-	-	-	-	-	-	-	-	C	0.308	-0.302510
9527	1_12005197_C/T	1:12005197-12005197	T	intron_variant	MODIFIER	MFN2	ENSG00000116688	Transcript	ENST00000675231.1	protein_coding	-	15/19	-	-	-	-	-	-	-	rs561674349	-	1	-	HGNC	HGNC:16877	-	-	-	P1	-	-	-	-	-	-	-	-	-	-	-	-	-	-	-	-	-	C	0.423	-0.237986
9551	1_12005284_C/T	1:12005284-12005284	T	intron_variant	MODIFIER	MFN2	ENSG00000116688	Transcript	ENST00000675231.1	protein_coding	-	15/19	-	-	-	-	-	-	-	rs532075063	-	1	-	HGNC	HGNC:16877	-	-	-	P1	-	-	0.0002	-	-	-	-	-	-	-	-	-	-	-	-	-	-	C	0.381	-0.259204
9576	1_12005351_A/G	1:12005351-12005351	G	intron_variant	MODIFIER	MFN2	ENSG00000116688	Transcript	ENST00000675231.1	protein_coding	-	15/19	-	-	-	-	-	-	-	rs1252137908	-	1	-	HGNC	HGNC:16877	-	-	-	P1	-	-	-	-	-	-	-	-	-	-	-	-	-	-	-	-	-	A	0.979	-0.065346
9601	1_12005656_C/T	1:12005656-12005656	T	intron_variant	MODIFIER	MFN2	ENSG00000116688	Transcript	ENST00000675231.1	protein_coding	-	15/19	-	-	-	-	-	-	-	rs1463105543	-	1	-	HGNC	HGNC:16877	-	-	-	P1	-	-	-	-	-	-	-	-	-	-	-	-	-	-	-	-	-	C	0.079	-0.583770
9626	1_12005664_T/C	1:12005664-12005664	C	intron_variant	MODIFIER	MFN2	ENSG00000116688	Transcript	ENST00000675231.1	protein_coding	-	15/19	-	-	-	-	-	-	-	-	-	1	-	HGNC	HGNC:16877	-	-	-	P1	-	-	-	-	-	-	-	-	-	-	-	-	-	-	-	-	-	T	2.721	0.163788
9651	1_12005702_T/C	1:12005702-12005702	C	splice_polypyrimidine_tract_variant,intron_variant	LOW	MFN2	ENSG00000116688	Transcript	ENST00000675231.1	protein_coding	-	15/19	-	-	-	-	-	-	-	-	-	1	-	HGNC	HGNC:16877	-	-	-	P1	-	-	-	-	-	-	-	-	-	-	-	-	-	-	11.909	-0.311	11.598	T	0.658	-0.148466
9679	1_12005954_A/G	1:12005954-12005954	G	intron_variant	MODIFIER	MFN2	ENSG00000116688	Transcript	ENST00000675231.1	protein_coding	-	16/19	-	-	-	-	-	-	-	-	-	1	-	HGNC	HGNC:16877	-	-	-	P1	-	-	-	-	-	-	-	-	-	-	-	-	-	-	-	-	-	A	0.071	-0.605554
9704	1_12006071_A/T	1:12006071-12006071	T	intron_variant	MODIFIER	MFN2	ENSG00000116688	Transcript	ENST00000675231.1	protein_coding	-	16/19	-	-	-	-	-	-	-	-	-	1	-	HGNC	HGNC:16877	-	-	-	P1	-	-	-	-	-	-	-	-	-	-	-	-	-	-	-	-	-	A	2.212	0.113268
9730	1_12006349_T/G	1:12006349-12006349	G	intron_variant	MODIFIER	MFN2	ENSG00000116688	Transcript	ENST00000675231.1	protein_coding	-	16/19	-	-	-	-	-	-	-	-	-	1	-	HGNC	HGNC:16877	-	-	-	P1	-	-	-	-	-	-	-	-	-	-	-	-	-	-	-	-	-	T	0.133	-0.476447
9754	1_12006355_G/A	1:12006355-12006355	A	intron_variant	MODIFIER	MFN2	ENSG00000116688	Transcript	ENST00000675231.1	protein_coding	-	16/19	-	-	-	-	-	-	-	rs948764083	-	1	-	HGNC	HGNC:16877	-	-	-	P1	-	-	-	-	-	-	-	-	-	-	-	-	-	-	-	-	-	G	0.022	-0.827162
9778	1_12006500_A/C	1:12006500-12006500	C	intron_variant	MODIFIER	MFN2	ENSG00000116688	Transcript	ENST00000675231.1	protein_coding	-	16/19	-	-	-	-	-	-	-	-	-	1	-	HGNC	HGNC:16877	-	-	-	P1	-	-	-	-	-	-	-	-	-	-	-	-	-	-	-	-	-	A	1.237	-0.016156
9802	1_12006524_G/C	1:12006524-12006524	C	splice_polypyrimidine_tract_variant,intron_variant	LOW	MFN2	ENSG00000116688	Transcript	ENST00000675231.1	protein_coding	-	16/19	-	-	-	-	-	-	-	-	-	1	-	HGNC	HGNC:16877	-	-	-	P1	-	-	-	-	-	-	-	-	-	-	-	-	-	-	13.491	-0.747	12.744	G	0.003	-1.170613
9826	1_12006540_C/T	1:12006540-12006540	T	splice_region_variant,synonymous_variant	LOW	MFN2	ENSG00000116688	Transcript	ENST00000675231.1	protein_coding	17/20	-	-	-	2282	1719	573	V	gtC/gtT	COSV52421562	-	1	-	HGNC	HGNC:16877	-	-	-	P1	-	-	-	-	1	1	-	-	-	-	-	-	-	-	12.406	0.338	12.744	C	0.062	-0.632819
9850	1_12006713_C/T	1:12006713-12006713	T	intron_variant	MODIFIER	MFN2	ENSG00000116688	Transcript	ENST00000675231.1	protein_coding	-	17/19	-	-	-	-	-	-	-	rs549245117	-	1	-	HGNC	HGNC:16877	-	-	-	P1	-	-	0.0002	likely_benign	-	1	-	-	-	-	-	-	-	-	-	-	-	C	0.002	-1.220290
9874	1_12006766_C/T	1:12006766-12006766	T	intron_variant	MODIFIER	MFN2	ENSG00000116688	Transcript	ENST00000675231.1	protein_coding	-	17/19	-	-	-	-	-	-	-	-	-	1	-	HGNC	HGNC:16877	-	-	-	P1	-	-	-	-	-	-	-	-	-	-	-	-	-	-	-	-	-	C	0.449	-0.226145
9898	1_12006825_T/G	1:12006825-12006825	G	intron_variant	MODIFIER	MFN2	ENSG00000116688	Transcript	ENST00000675231.1	protein_coding	-	17/19	-	-	-	-	-	-	-	-	-	1	-	HGNC	HGNC:16877	-	-	-	P1	-	-	-	-	-	-	-	-	-	-	-	-	-	-	-	-	-	T	0.233	-0.360326
9922	1_12006887_A/C	1:12006887-12006887	C	intron_variant	MODIFIER	MFN2	ENSG00000116688	Transcript	ENST00000675231.1	protein_coding	-	17/19	-	-	-	-	-	-	-	-	-	1	-	HGNC	HGNC:16877	-	-	-	P1	-	-	-	-	-	-	-	-	-	-	-	-	-	-	-	-	-	A	1.684	0.050577
9946	1_12006889_C/T	1:12006889-12006889	T	intron_variant	MODIFIER	MFN2	ENSG00000116688	Transcript	ENST00000675231.1	protein_coding	-	17/19	-	-	-	-	-	-	-	-	-	1	-	HGNC	HGNC:16877	-	-	-	P1	-	-	-	-	-	-	-	-	-	-	-	-	-	-	-	-	-	C	0.630	-0.157452
9970	1_12007190_C/T	1:12007190-12007190	T	synonymous_variant	LOW	MFN2	ENSG00000116688	Transcript	ENST00000675231.1	protein_coding	18/20	-	-	-	2573	2010	670	S	agC/agT	rs777640054	-	1	-	HGNC	HGNC:16877	-	-	-	P1	-	-	-	uncertain_significance	-	1	-	-	-	-	-	-	-	-	-	-	-	C	2.759	0.167260
9994	1_12007457_G/T	1:12007457-12007457	T	intron_variant	MODIFIER	MFN2	ENSG00000116688	Transcript	ENST00000675231.1	protein_coding	-	18/19	-	-	-	-	-	-	-	-	-	1	-	HGNC	HGNC:16877	-	-	-	P1	-	-	-	-	-	-	-	-	-	-	-	-	-	-	-	-	-	G	0.216	-0.375741
10018	1_12007626_C/T	1:12007626-12007626	T	intron_variant	MODIFIER	MFN2	ENSG00000116688	Transcript	ENST00000675231.1	protein_coding	-	18/19	-	-	-	-	-	-	-	-	-	1	-	HGNC	HGNC:16877	-	-	-	P1	-	-	-	-	-	-	-	-	-	-	-	-	-	-	-	-	-	C	0.018	-0.856537
10042	1_12007642_G/T	1:12007642-12007642	T	intron_variant	MODIFIER	MFN2	ENSG00000116688	Transcript	ENST00000675231.1	protein_coding	-	18/19	-	-	-	-	-	-	-	-	-	1	-	HGNC	HGNC:16877	-	-	-	P1	-	-	-	-	-	-	-	-	-	-	-	-	-	-	-	-	-	G	0.196	-0.396294
10066	1_12007646_T/C	1:12007646-12007646	C	intron_variant	MODIFIER	MFN2	ENSG00000116688	Transcript	ENST00000675231.1	protein_coding	-	18/19	-	-	-	-	-	-	-	-	-	1	-	HGNC	HGNC:16877	-	-	-	P1	-	-	-	-	-	-	-	-	-	-	-	-	-	-	-	-	-	T	0.010	-0.948667
10089	1_12009293_G/C	1:12009293-12009293	C	intron_variant	MODIFIER	MFN2	ENSG00000116688	Transcript	ENST00000675231.1	protein_coding	-	18/19	-	-	-	-	-	-	-	-	-	1	-	HGNC	HGNC:16877	-	-	-	P1	-	-	-	-	-	-	-	-	-	-	-	-	-	-	-	-	-	G	0.786	-0.111251
10112	1_12009296_G/A	1:12009296-12009296	A	intron_variant	MODIFIER	MFN2	ENSG00000116688	Transcript	ENST00000675231.1	protein_coding	-	18/19	-	-	-	-	-	-	-	rs1038382090	-	1	-	HGNC	HGNC:16877	-	-	-	P1	-	-	-	-	-	-	-	-	-	-	-	-	-	-	-	-	-	G	0.048	-0.683003
10135	1_12009463_C/G	1:12009463-12009463	G	intron_variant	MODIFIER	MFN2	ENSG00000116688	Transcript	ENST00000675231.1	protein_coding	-	18/19	-	-	-	-	-	-	-	-	-	1	-	HGNC	HGNC:16877	-	-	-	P1	-	-	-	-	-	-	-	-	-	-	-	-	-	-	-	-	-	C	0.379	-0.260203
10159	1_12009516_T/C	1:12009516-12009516	C	intron_variant	MODIFIER	MFN2	ENSG00000116688	Transcript	ENST00000675231.1	protein_coding	-	18/19	-	-	-	-	-	-	-	rs1004388132	-	1	-	HGNC	HGNC:16877	-	-	-	P1	-	-	-	-	-	-	-	-	-	-	-	-	-	-	-	-	-	T	0.024	-0.806689
10183	1_12009570_G/A	1:12009570-12009570	A	intron_variant	MODIFIER	MFN2	ENSG00000116688	Transcript	ENST00000675231.1	protein_coding	-	18/19	-	-	-	-	-	-	-	-	-	1	-	HGNC	HGNC:16877	-	-	-	P1	-	-	-	-	-	-	-	-	-	-	-	-	-	-	-	-	-	G	0.057	-0.649800
10207	1_12009667_C/T	1:12009667-12009667	T	synonymous_variant	LOW	MFN2	ENSG00000116688	Transcript	ENST00000675231.1	protein_coding	19/20	-	-	-	2708	2145	715	A	gcC/gcT	rs571011689,COSV52422794	-	1	-	HGNC	HGNC:16877	-	-	-	P1	-	-	0.0002	conflicting_interpretations_of_pathogenicity,likely_benign	0,1	1,1	-	-	-	-	-	-	-	-	-	-	-	C	1.040	-0.052591
10231	1_12009827_T/G	1:12009827-12009827	G	intron_variant	MODIFIER	MFN2	ENSG00000116688	Transcript	ENST00000675231.1	protein_coding	-	19/19	-	-	-	-	-	-	-	-	-	1	-	HGNC	HGNC:16877	-	-	-	P1	-	-	-	-	-	-	-	-	-	-	-	-	-	-	-	-	-	T	0.140	-0.465346
10254	1_12009829_T/C	1:12009829-12009829	C	intron_variant	MODIFIER	MFN2	ENSG00000116688	Transcript	ENST00000675231.1	protein_coding	-	19/19	-	-	-	-	-	-	-	-	-	1	-	HGNC	HGNC:16877	-	-	-	P1	-	-	-	-	-	-	-	-	-	-	-	-	-	-	-	-	-	T	1.554	0.032814
10277	1_12009831_C/T	1:12009831-12009831	T	intron_variant	MODIFIER	MFN2	ENSG00000116688	Transcript	ENST00000675231.1	protein_coding	-	19/19	-	-	-	-	-	-	-	-	-	1	-	HGNC	HGNC:16877	-	-	-	P1	-	-	-	-	-	-	-	-	-	-	-	-	-	-	-	-	-	C	1.160	-0.029687
10300	1_12010196_A/G	1:12010196-12010196	G	intron_variant	MODIFIER	MFN2	ENSG00000116688	Transcript	ENST00000675231.1	protein_coding	-	19/19	-	-	-	-	-	-	-	rs765151230	-	1	-	HGNC	HGNC:16877	-	-	-	P1	-	-	-	-	-	-	-	-	-	-	-	-	-	-	-	-	-	A	0.772	-0.115069
10323	1_12010623_T/C	1:12010623-12010623	C	intron_variant	MODIFIER	MFN2	ENSG00000116688	Transcript	ENST00000675231.1	protein_coding	-	19/19	-	-	-	-	-	-	-	-	-	1	-	HGNC	HGNC:16877	-	-	-	P1	-	-	-	-	-	-	-	-	-	-	-	-	-	-	-	-	-	T	7.310	0.579311
10346	1_12010625_A/G	1:12010625-12010625	G	intron_variant	MODIFIER	MFN2	ENSG00000116688	Transcript	ENST00000675231.1	protein_coding	-	19/19	-	-	-	-	-	-	-	-	-	1	-	HGNC	HGNC:16877	-	-	-	P1	-	-	-	-	-	-	-	-	-	-	-	-	-	-	-	-	-	A	8.199	0.672288
10369	1_12010713_G/A	1:12010713-12010713	A	intron_variant	MODIFIER	MFN2	ENSG00000116688	Transcript	ENST00000675231.1	protein_coding	-	19/19	-	-	-	-	-	-	-	-	-	1	-	HGNC	HGNC:16877	-	-	-	P1	-	-	-	-	-	-	-	-	-	-	-	-	-	-	-	-	-	G	0.034	-0.748589
10392	1_12010796_G/A	1:12010796-12010796	A	intron_variant	MODIFIER	MFN2	ENSG00000116688	Transcript	ENST00000675231.1	protein_coding	-	19/19	-	-	-	-	-	-	-	-	-	1	-	HGNC	HGNC:16877	-	-	-	P1	-	-	-	-	-	-	-	-	-	-	-	-	-	-	-	-	-	G	1.127	-0.035856
10415	1_12010875_G/A	1:12010875-12010875	A	intron_variant	MODIFIER	MFN2	ENSG00000116688	Transcript	ENST00000675231.1	protein_coding	-	19/19	-	-	-	-	-	-	-	rs1239055345	-	1	-	HGNC	HGNC:16877	-	-	-	P1	-	-	-	-	-	-	-	-	-	-	-	-	-	-	-	-	-	G	6.682	0.517073
10438	1_12010886_C/T	1:12010886-12010886	T	intron_variant	MODIFIER	MFN2	ENSG00000116688	Transcript	ENST00000675231.1	protein_coding	-	19/19	-	-	-	-	-	-	-	rs1029042154	-	1	-	HGNC	HGNC:16877	-	-	-	P1	-	-	-	-	-	-	-	-	-	-	-	-	-	-	-	-	-	C	0.214	-0.377737
10461	1_12011144_C/T	1:12011144-12011144	T	intron_variant	MODIFIER	MFN2	ENSG00000116688	Transcript	ENST00000675231.1	protein_coding	-	19/19	-	-	-	-	-	-	-	-	-	1	-	HGNC	HGNC:16877	-	-	-	P1	-	-	-	-	-	-	-	-	-	-	-	-	-	-	-	-	-	C	0.634	-0.156062
10484	1_12011212_C/T	1:12011212-12011212	T	intron_variant	MODIFIER	MFN2	ENSG00000116688	Transcript	ENST00000675231.1	protein_coding	-	19/19	-	-	-	-	-	-	-	rs770949888	-	1	-	HGNC	HGNC:16877	-	-	-	P1	-	-	-	-	-	-	-	-	-	-	-	-	-	-	-	-	-	C	0.011	-0.943376
10507	1_12011286_T/C	1:12011286-12011286	C	intron_variant	MODIFIER	MFN2	ENSG00000116688	Transcript	ENST00000675231.1	protein_coding	-	19/19	-	-	-	-	-	-	-	-	-	1	-	HGNC	HGNC:16877	-	-	-	P1	-	-	-	-	-	-	-	-	-	-	-	-	-	-	-	-	-	T	0.127	-0.486093
10530	1_12011622_C/T	1:12011622-12011622	T	3_prime_UTR_variant	MODIFIER	MFN2	ENSG00000116688	Transcript	ENST00000675231.1	protein_coding	20/20	-	-	-	2894	-	-	-	-	rs886045221	-	1	-	HGNC	HGNC:16877	-	-	-	P1	-	-	-	uncertain_significance	-	1	-	-	-	-	-	-	-	-	-	-	-	C	0.783	-0.112148
10553	1_12011722_C/G	1:12011722-12011722	G	3_prime_UTR_variant	MODIFIER	MFN2	ENSG00000116688	Transcript	ENST00000675231.1	protein_coding	20/20	-	-	-	2994	-	-	-	-	-	-	1	-	HGNC	HGNC:16877	-	-	-	P1	-	-	-	-	-	-	-	-	-	-	-	-	-	-	-	-	-	C	9.945	0.854298
10576	1_12011735_A/T	1:12011735-12011735	T	3_prime_UTR_variant	MODIFIER	MFN2	ENSG00000116688	Transcript	ENST00000675231.1	protein_coding	20/20	-	-	-	3007	-	-	-	-	-	-	1	-	HGNC	HGNC:16877	-	-	-	P1	-	-	-	-	-	-	-	-	-	-	-	-	-	-	-	-	-	A	2.198	0.111768
10599	1_12011753_T/A	1:12011753-12011753	A	3_prime_UTR_variant	MODIFIER	MFN2	ENSG00000116688	Transcript	ENST00000675231.1	protein_coding	20/20	-	-	-	3025	-	-	-	-	-	-	1	-	HGNC	HGNC:16877	-	-	-	P1	-	-	-	-	-	-	-	-	-	-	-	-	-	-	-	-	-	T	10.96	0.947057
10622	1_12011760_G/T	1:12011760-12011760	T	3_prime_UTR_variant	MODIFIER	MFN2	ENSG00000116688	Transcript	ENST00000675231.1	protein_coding	20/20	-	-	-	3032	-	-	-	-	-	-	1	-	HGNC	HGNC:16877	-	-	-	P1	-	-	-	-	-	-	-	-	-	-	-	-	-	-	-	-	-	G	4.248	0.296446
10645	1_12011775_C/T	1:12011775-12011775	T	3_prime_UTR_variant	MODIFIER	MFN2	ENSG00000116688	Transcript	ENST00000675231.1	protein_coding	20/20	-	-	-	3047	-	-	-	-	-	-	1	-	HGNC	HGNC:16877	-	-	-	P1	-	-	-	-	-	-	-	-	-	-	-	-	-	-	-	-	-	C	0.089	-0.559628
10668	1_12011850_T/G	1:12011850-12011850	G	3_prime_UTR_variant	MODIFIER	MFN2	ENSG00000116688	Transcript	ENST00000675231.1	protein_coding	20/20	-	-	-	3122	-	-	-	-	-	-	1	-	HGNC	HGNC:16877	-	-	-	P1	-	-	-	-	-	-	-	-	-	-	-	-	-	-	-	-	-	T	0.643	-0.153071
10691	1_12011878_C/T	1:12011878-12011878	T	3_prime_UTR_variant	MODIFIER	MFN2	ENSG00000116688	Transcript	ENST00000675231.1	protein_coding	20/20	-	-	-	3150	-	-	-	-	-	-	1	-	HGNC	HGNC:16877	-	-	-	P1	-	-	-	-	-	-	-	-	-	-	-	-	-	-	-	-	-	C	0.010	-0.957322
10714	1_12011959_G/A	1:12011959-12011959	A	3_prime_UTR_variant	MODIFIER	MFN2	ENSG00000116688	Transcript	ENST00000675231.1	protein_coding	20/20	-	-	-	3231	-	-	-	-	rs560577796	-	1	-	HGNC	HGNC:16877	-	-	-	P1	-	-	0.0004	-	-	-	-	-	-	-	-	-	-	-	-	-	-	G	0.295	-0.311027
10737	1_12012137_C/A	1:12012137-12012137	A	3_prime_UTR_variant	MODIFIER	MFN2	ENSG00000116688	Transcript	ENST00000675231.1	protein_coding	20/20	-	-	-	3409	-	-	-	-	-	-	1	-	HGNC	HGNC:16877	-	-	-	P1	-	-	-	-	-	-	-	-	-	-	-	-	-	-	-	-	-	C	0.442	-0.228962
10760	1_12012188_T/A	1:12012188-12012188	A	3_prime_UTR_variant	MODIFIER	MFN2	ENSG00000116688	Transcript	ENST00000675231.1	protein_coding	20/20	-	-	-	3460	-	-	-	-	-	-	1	-	HGNC	HGNC:16877	-	-	-	P1	-	-	-	-	-	-	-	-	-	-	-	-	-	-	-	-	-	T	0.030	-0.769978
10784	1_12012225_G/A	1:12012225-12012225	A	3_prime_UTR_variant	MODIFIER	MFN2	ENSG00000116688	Transcript	ENST00000675231.1	protein_coding	20/20	-	-	-	3497	-	-	-	-	-	-	1	-	HGNC	HGNC:16877	-	-	-	P1	-	-	-	-	-	-	-	-	-	-	-	-	-	-	-	-	-	G	0.253	-0.343130
10809	1_12012250_C/A	1:12012250-12012250	A	3_prime_UTR_variant	MODIFIER	MFN2	ENSG00000116688	Transcript	ENST00000675231.1	protein_coding	20/20	-	-	-	3522	-	-	-	-	-	-	1	-	HGNC	HGNC:16877	-	-	-	P1	-	-	-	-	-	-	-	-	-	-	-	-	-	-	-	-	-	C	0.546	-0.186601
10834	1_12012315_T/C	1:12012315-12012315	C	3_prime_UTR_variant	MODIFIER	MFN2	ENSG00000116688	Transcript	ENST00000675231.1	protein_coding	20/20	-	-	-	3587	-	-	-	-	-	-	1	-	HGNC	HGNC:16877	-	-	-	P1	-	-	-	-	-	-	-	-	-	-	-	-	-	-	-	-	-	T	4.243	0.296081
10859	1_12012454_T/A	1:12012454-12012454	A	3_prime_UTR_variant	MODIFIER	MFN2	ENSG00000116688	Transcript	ENST00000675231.1	protein_coding	20/20	-	-	-	3726	-	-	-	-	-	-	1	-	HGNC	HGNC:16877	-	-	-	P1	-	-	-	-	-	-	-	-	-	-	-	-	-	-	-	-	-	T	2.965	0.185975
10884	1_12012570_C/T	1:12012570-12012570	T	3_prime_UTR_variant	MODIFIER	MFN2	ENSG00000116688	Transcript	ENST00000675231.1	protein_coding	20/20	-	-	-	3842	-	-	-	-	-	-	1	-	HGNC	HGNC:16877	-	-	-	P1	-	-	-	-	-	-	-	-	-	-	-	-	-	-	-	-	-	C	0.264	-0.334041
10909	1_12012593_C/T	1:12012593-12012593	T	3_prime_UTR_variant	MODIFIER	MFN2	ENSG00000116688	Transcript	ENST00000675231.1	protein_coding	20/20	-	-	-	3865	-	-	-	-	rs763004280	-	1	-	HGNC	HGNC:16877	-	-	-	P1	-	-	-	-	-	-	-	-	-	-	-	-	-	-	-	-	-	C	0.056	-0.650699
10934	1_12012676_C/T	1:12012676-12012676	T	3_prime_UTR_variant	MODIFIER	MFN2	ENSG00000116688	Transcript	ENST00000675231.1	protein_coding	20/20	-	-	-	3948	-	-	-	-	rs553732662	-	1	-	HGNC	HGNC:16877	-	-	-	P1	-	-	0.0004	-	-	-	-	-	-	-	-	-	-	-	-	-	-	C	0.521	-0.195838
10959	1_12012689_T/C	1:12012689-12012689	C	3_prime_UTR_variant	MODIFIER	MFN2	ENSG00000116688	Transcript	ENST00000675231.1	protein_coding	20/20	-	-	-	3961	-	-	-	-	-	-	1	-	HGNC	HGNC:16877	-	-	-	P1	-	-	-	-	-	-	-	-	-	-	-	-	-	-	-	-	-	T	1.201	-0.022477
10984	1_12012707_T/C	1:12012707-12012707	C	3_prime_UTR_variant	MODIFIER	MFN2	ENSG00000116688	Transcript	ENST00000675231.1	protein_coding	20/20	-	-	-	3979	-	-	-	-	-	-	1	-	HGNC	HGNC:16877	-	-	-	P1	-	-	-	-	-	-	-	-	-	-	-	-	-	-	-	-	-	T	7.317	0.580001
11009	1_12012718_C/G	1:12012718-12012718	G	3_prime_UTR_variant	MODIFIER	MFN2	ENSG00000116688	Transcript	ENST00000675231.1	protein_coding	20/20	-	-	-	3990	-	-	-	-	-	-	1	-	HGNC	HGNC:16877	-	-	-	P1	-	-	-	-	-	-	-	-	-	-	-	-	-	-	-	-	-	C	0.087	-0.562924
11034	1_12012735_T/C	1:12012735-12012735	C	3_prime_UTR_variant	MODIFIER	MFN2	ENSG00000116688	Transcript	ENST00000675231.1	protein_coding	20/20	-	-	-	4007	-	-	-	-	-	-	1	-	HGNC	HGNC:16877	-	-	-	P1	-	-	-	-	-	-	-	-	-	-	-	-	-	-	-	-	-	T	4.445	0.313428
11059	1_12012904_A/G	1:12012904-12012904	G	3_prime_UTR_variant	MODIFIER	MFN2	ENSG00000116688	Transcript	ENST00000675231.1	protein_coding	20/20	-	-	-	4176	-	-	-	-	-	-	1	-	HGNC	HGNC:16877	-	-	-	P1	-	-	-	-	-	-	-	-	-	-	-	-	-	-	-	-	-	A	3.012	0.190107
11083	1_12013208_C/A	1:12013208-12013208	A	3_prime_UTR_variant	MODIFIER	MFN2	ENSG00000116688	Transcript	ENST00000675231.1	protein_coding	20/20	-	-	-	4480	-	-	-	-	rs1035683232,COSV104580894	-	1	-	HGNC	HGNC:16877	-	-	-	P1	-	-	-	-	0,1	0,1	-	-	-	-	-	-	-	-	-	-	-	C	0.257	-0.339422
11108	1_12014144_T/C	1:12014144-12014144	C	downstream_gene_variant	MODIFIER	MFN2	ENSG00000116688	Transcript	ENST00000675231.1	protein_coding	-	-	-	-	-	-	-	-	-	-	644	1	-	HGNC	HGNC:16877	-	-	-	P1	-	-	-	-	-	-	-	-	-	-	-	-	-	-	-	-	-	T	2.147	0.106216
11133	1_12014159_G/A	1:12014159-12014159	A	downstream_gene_variant	MODIFIER	MFN2	ENSG00000116688	Transcript	ENST00000675231.1	protein_coding	-	-	-	-	-	-	-	-	-	rs1033388496	659	1	-	HGNC	HGNC:16877	-	-	-	P1	-	-	-	-	-	-	-	-	-	-	-	-	-	-	-	-	-	G	0.252	-0.344193
11158	1_12014179_G/A	1:12014179-12014179	A	downstream_gene_variant	MODIFIER	MFN2	ENSG00000116688	Transcript	ENST00000675231.1	protein_coding	-	-	-	-	-	-	-	-	-	-	679	1	-	HGNC	HGNC:16877	-	-	-	P1	-	-	-	-	-	-	-	-	-	-	-	-	-	-	-	-	-	G	0.520	-0.196483
11183	1_12014267_T/C	1:12014267-12014267	C	downstream_gene_variant	MODIFIER	MFN2	ENSG00000116688	Transcript	ENST00000675231.1	protein_coding	-	-	-	-	-	-	-	-	-	-	767	1	-	HGNC	HGNC:16877	-	-	-	P1	-	-	-	-	-	-	-	-	-	-	-	-	-	-	-	-	-	T	2.435	0.136224
11212	1_12014289_C/T	1:12014289-12014289	T	downstream_gene_variant	MODIFIER	MFN2	ENSG00000116688	Transcript	ENST00000675231.1	protein_coding	-	-	-	-	-	-	-	-	-	rs1038656619	789	1	-	HGNC	HGNC:16877	-	-	-	P1	-	-	-	-	-	-	-	-	-	-	-	-	-	-	-	-	-	C	0.215	-0.377184
11241	1_12014316_A/T	1:12014316-12014316	T	downstream_gene_variant	MODIFIER	MFN2	ENSG00000116688	Transcript	ENST00000675231.1	protein_coding	-	-	-	-	-	-	-	-	-	-	816	1	-	HGNC	HGNC:16877	-	-	-	P1	-	-	-	-	-	-	-	-	-	-	-	-	-	-	-	-	-	A	0.732	-0.126100
11274	1_12014345_G/A	1:12014345-12014345	A	downstream_gene_variant	MODIFIER	MFN2	ENSG00000116688	Transcript	ENST00000675231.1	protein_coding	-	-	-	-	-	-	-	-	-	-	845	1	-	HGNC	HGNC:16877	-	-	-	P1	-	-	-	-	-	-	-	-	-	-	-	-	-	-	-	-	-	G	0.300	-0.307997
11300	1_12014377_T/C	1:12014377-12014377	C	downstream_gene_variant	MODIFIER	MFN2	ENSG00000116688	Transcript	ENST00000675231.1	protein_coding	-	-	-	-	-	-	-	-	-	-	877	1	-	HGNC	HGNC:16877	-	-	-	P1	-	-	-	-	-	-	-	-	-	-	-	-	-	-	-	-	-	T	2.123	0.103562
11326	1_12014405_T/C	1:12014405-12014405	C	downstream_gene_variant	MODIFIER	MFN2	ENSG00000116688	Transcript	ENST00000675231.1	protein_coding	-	-	-	-	-	-	-	-	-	-	905	1	-	HGNC	HGNC:16877	-	-	-	P1	-	-	-	-	-	-	-	-	-	-	-	-	-	-	-	-	-	T	2.211	0.113171
11354	1_12014502_C/T	1:12014502-12014502	T	downstream_gene_variant	MODIFIER	MFN2	ENSG00000116688	Transcript	ENST00000675231.1	protein_coding	-	-	-	-	-	-	-	-	-	-	1002	1	-	HGNC	HGNC:16877	-	-	-	P1	-	-	-	-	-	-	-	-	-	-	-	-	-	-	-	-	-	C	0.386	-0.256332
11382	1_12014595_C/T	1:12014595-12014595	T	downstream_gene_variant	MODIFIER	MFN2	ENSG00000116688	Transcript	ENST00000675231.1	protein_coding	-	-	-	-	-	-	-	-	-	rs575100618	1095	1	-	HGNC	HGNC:16877	-	-	-	P1	-	-	0.0002	-	-	-	-	-	-	-	-	-	-	-	-	-	-	C	0.114	-0.508659
11410	1_12014624_C/T	1:12014624-12014624	T	downstream_gene_variant	MODIFIER	MFN2	ENSG00000116688	Transcript	ENST00000675231.1	protein_coding	-	-	-	-	-	-	-	-	-	rs1354525234	1124	1	-	HGNC	HGNC:16877	-	-	-	P1	-	-	-	-	-	-	-	-	-	-	-	-	-	-	-	-	-	C	0.179	-0.414810
11438	1_12017358_C/T	1:12017358-12017358	T	downstream_gene_variant	MODIFIER	MFN2	ENSG00000116688	Transcript	ENST00000675231.1	protein_coding	-	-	-	-	-	-	-	-	-	-	3858	1	-	HGNC	HGNC:16877	-	-	-	P1	-	-	-	-	-	-	-	-	-	-	-	-	-	-	-	-	-	C	0.106	-0.524381
12036	1_16119439_A/G	1:16119439-16119439	C	downstream_gene_variant	MODIFIER	EPHA2	ENSG00000142627	Transcript	ENST00000358432.8	protein_coding	-	-	-	-	-	-	-	-	-	-	4898	-1	-	HGNC	HGNC:3386	NM_004431.5	-	1	P1	-	-	-	-	-	-	-	-	-	-	-	-	-	-	-	-	-	T	-	-
12038	1_16119447_T/C	1:16119447-16119447	G	downstream_gene_variant	MODIFIER	EPHA2	ENSG00000142627	Transcript	ENST00000358432.8	protein_coding	-	-	-	-	-	-	-	-	-	-	4890	-1	-	HGNC	HGNC:3386	NM_004431.5	-	1	P1	-	-	-	-	-	-	-	-	-	-	-	-	-	-	-	-	-	A	-	-
12040	1_16119501_C/T	1:16119501-16119501	A	downstream_gene_variant	MODIFIER	EPHA2	ENSG00000142627	Transcript	ENST00000358432.8	protein_coding	-	-	-	-	-	-	-	-	-	-	4836	-1	-	HGNC	HGNC:3386	NM_004431.5	-	1	P1	-	-	-	-	-	-	-	-	-	-	-	-	-	-	-	-	-	G	-	-
12042	1_16119531_G/A	1:16119531-16119531	T	downstream_gene_variant	MODIFIER	EPHA2	ENSG00000142627	Transcript	ENST00000358432.8	protein_coding	-	-	-	-	-	-	-	-	-	-	4806	-1	-	HGNC	HGNC:3386	NM_004431.5	-	1	P1	-	-	-	-	-	-	-	-	-	-	-	-	-	-	-	-	-	C	-	-
12044	1_16119823_A/G	1:16119823-16119823	C	downstream_gene_variant	MODIFIER	EPHA2	ENSG00000142627	Transcript	ENST00000358432.8	protein_coding	-	-	-	-	-	-	-	-	-	-	4514	-1	-	HGNC	HGNC:3386	NM_004431.5	-	1	P1	-	-	-	-	-	-	-	-	-	-	-	-	-	-	-	-	-	T	-	-
12046	1_16119824_C/T	1:16119824-16119824	A	downstream_gene_variant	MODIFIER	EPHA2	ENSG00000142627	Transcript	ENST00000358432.8	protein_coding	-	-	-	-	-	-	-	-	-	-	4513	-1	-	HGNC	HGNC:3386	NM_004431.5	-	1	P1	-	-	-	-	-	-	-	-	-	-	-	-	-	-	-	-	-	G	-	-
12048	1_16119967_C/G	1:16119967-16119967	C	downstream_gene_variant	MODIFIER	EPHA2	ENSG00000142627	Transcript	ENST00000358432.8	protein_coding	-	-	-	-	-	-	-	-	-	-	4370	-1	-	HGNC	HGNC:3386	NM_004431.5	-	1	P1	-	-	-	-	-	-	-	-	-	-	-	-	-	-	-	-	-	G	-	-
12050	1_16120207_C/T	1:16120207-16120207	A	downstream_gene_variant	MODIFIER	EPHA2	ENSG00000142627	Transcript	ENST00000358432.8	protein_coding	-	-	-	-	-	-	-	-	-	-	4130	-1	-	HGNC	HGNC:3386	NM_004431.5	-	1	P1	-	-	-	-	-	-	-	-	-	-	-	-	-	-	-	-	-	G	-	-
12052	1_16120489_C/G	1:16120489-16120489	C	downstream_gene_variant	MODIFIER	EPHA2	ENSG00000142627	Transcript	ENST00000358432.8	protein_coding	-	-	-	-	-	-	-	-	-	-	3848	-1	-	HGNC	HGNC:3386	NM_004431.5	-	1	P1	-	-	-	-	-	-	-	-	-	-	-	-	-	-	-	-	-	G	-	-
12055	1_16120521_G/A	1:16120521-16120521	T	downstream_gene_variant	MODIFIER	EPHA2	ENSG00000142627	Transcript	ENST00000358432.8	protein_coding	-	-	-	-	-	-	-	-	-	-	3816	-1	-	HGNC	HGNC:3386	NM_004431.5	-	1	P1	-	-	-	-	-	-	-	-	-	-	-	-	-	-	-	-	-	C	-	-
12058	1_16120618_T/C	1:16120618-16120618	G	downstream_gene_variant	MODIFIER	EPHA2	ENSG00000142627	Transcript	ENST00000358432.8	protein_coding	-	-	-	-	-	-	-	-	-	-	3719	-1	-	HGNC	HGNC:3386	NM_004431.5	-	1	P1	-	-	-	-	-	-	-	-	-	-	-	-	-	-	-	-	-	A	-	-
12060	1_16120629_C/T	1:16120629-16120629	A	downstream_gene_variant	MODIFIER	EPHA2	ENSG00000142627	Transcript	ENST00000358432.8	protein_coding	-	-	-	-	-	-	-	-	-	-	3708	-1	-	HGNC	HGNC:3386	NM_004431.5	-	1	P1	-	-	-	-	-	-	-	-	-	-	-	-	-	-	-	-	-	G	-	-
12062	1_16120630_C/G	1:16120630-16120630	C	downstream_gene_variant	MODIFIER	EPHA2	ENSG00000142627	Transcript	ENST00000358432.8	protein_coding	-	-	-	-	-	-	-	-	-	-	3707	-1	-	HGNC	HGNC:3386	NM_004431.5	-	1	P1	-	-	-	-	-	-	-	-	-	-	-	-	-	-	-	-	-	G	-	-
12064	1_16120729_G/A	1:16120729-16120729	T	downstream_gene_variant	MODIFIER	EPHA2	ENSG00000142627	Transcript	ENST00000358432.8	protein_coding	-	-	-	-	-	-	-	-	-	-	3608	-1	-	HGNC	HGNC:3386	NM_004431.5	-	1	P1	-	-	-	-	-	-	-	-	-	-	-	-	-	-	-	-	-	C	-	-
12066	1_16120820_C/G	1:16120820-16120820	C	downstream_gene_variant	MODIFIER	EPHA2	ENSG00000142627	Transcript	ENST00000358432.8	protein_coding	-	-	-	-	-	-	-	-	-	-	3517	-1	-	HGNC	HGNC:3386	NM_004431.5	-	1	P1	-	-	-	-	-	-	-	-	-	-	-	-	-	-	-	-	-	G	-	-
12068	1_16121232_A/G	1:16121232-16121232	C	downstream_gene_variant	MODIFIER	EPHA2	ENSG00000142627	Transcript	ENST00000358432.8	protein_coding	-	-	-	-	-	-	-	-	-	-	3105	-1	-	HGNC	HGNC:3386	NM_004431.5	-	1	P1	-	-	-	-	-	-	-	-	-	-	-	-	-	-	-	-	-	T	-	-
12070	1_16121320_A/G	1:16121320-16121320	C	downstream_gene_variant	MODIFIER	EPHA2	ENSG00000142627	Transcript	ENST00000358432.8	protein_coding	-	-	-	-	-	-	-	-	-	-	3017	-1	-	HGNC	HGNC:3386	NM_004431.5	-	1	P1	-	-	-	-	-	-	-	-	-	-	-	-	-	-	-	-	-	T	-	-
12072	1_16121362_C/T	1:16121362-16121362	A	downstream_gene_variant	MODIFIER	EPHA2	ENSG00000142627	Transcript	ENST00000358432.8	protein_coding	-	-	-	-	-	-	-	-	-	-	2975	-1	-	HGNC	HGNC:3386	NM_004431.5	-	1	P1	-	-	-	-	-	-	-	-	-	-	-	-	-	-	-	-	-	G	-	-
12074	1_16121398_G/A	1:16121398-16121398	T	downstream_gene_variant	MODIFIER	EPHA2	ENSG00000142627	Transcript	ENST00000358432.8	protein_coding	-	-	-	-	-	-	-	-	-	-	2939	-1	-	HGNC	HGNC:3386	NM_004431.5	-	1	P1	-	-	-	-	-	-	-	-	-	-	-	-	-	-	-	-	-	C	-	-
12076	1_16121538_G/T	1:16121538-16121538	A	downstream_gene_variant	MODIFIER	EPHA2	ENSG00000142627	Transcript	ENST00000358432.8	protein_coding	-	-	-	-	-	-	-	-	-	-	2799	-1	-	HGNC	HGNC:3386	NM_004431.5	-	1	P1	-	-	-	-	-	-	-	-	-	-	-	-	-	-	-	-	-	C	-	-
12078	1_16121540_G/A	1:16121540-16121540	T	downstream_gene_variant	MODIFIER	EPHA2	ENSG00000142627	Transcript	ENST00000358432.8	protein_coding	-	-	-	-	-	-	-	-	-	-	2797	-1	-	HGNC	HGNC:3386	NM_004431.5	-	1	P1	-	-	-	-	-	-	-	-	-	-	-	-	-	-	-	-	-	C	-	-
12080	1_16121546_G/A	1:16121546-16121546	T	downstream_gene_variant	MODIFIER	EPHA2	ENSG00000142627	Transcript	ENST00000358432.8	protein_coding	-	-	-	-	-	-	-	-	-	-	2791	-1	-	HGNC	HGNC:3386	NM_004431.5	-	1	P1	-	-	-	-	-	-	-	-	-	-	-	-	-	-	-	-	-	C	-	-
12082	1_16121552_C/T	1:16121552-16121552	A	downstream_gene_variant	MODIFIER	EPHA2	ENSG00000142627	Transcript	ENST00000358432.8	protein_coding	-	-	-	-	-	-	-	-	-	-	2785	-1	-	HGNC	HGNC:3386	NM_004431.5	-	1	P1	-	-	-	-	-	-	-	-	-	-	-	-	-	-	-	-	-	G	-	-
12084	1_16121695_A/G	1:16121695-16121695	C	downstream_gene_variant	MODIFIER	EPHA2	ENSG00000142627	Transcript	ENST00000358432.8	protein_coding	-	-	-	-	-	-	-	-	-	-	2642	-1	-	HGNC	HGNC:3386	NM_004431.5	-	1	P1	-	-	-	-	-	-	-	-	-	-	-	-	-	-	-	-	-	T	-	-
12086	1_16121781_A/G	1:16121781-16121781	C	downstream_gene_variant	MODIFIER	EPHA2	ENSG00000142627	Transcript	ENST00000358432.8	protein_coding	-	-	-	-	-	-	-	-	-	-	2556	-1	-	HGNC	HGNC:3386	NM_004431.5	-	1	P1	-	-	-	-	-	-	-	-	-	-	-	-	-	-	-	-	-	T	-	-
12088	1_16121786_T/G	1:16121786-16121786	C	downstream_gene_variant	MODIFIER	EPHA2	ENSG00000142627	Transcript	ENST00000358432.8	protein_coding	-	-	-	-	-	-	-	-	-	-	2551	-1	-	HGNC	HGNC:3386	NM_004431.5	-	1	P1	-	-	-	-	-	-	-	-	-	-	-	-	-	-	-	-	-	A	-	-
12090	1_16122205_A/C	1:16122205-16122205	G	downstream_gene_variant	MODIFIER	EPHA2	ENSG00000142627	Transcript	ENST00000358432.8	protein_coding	-	-	-	-	-	-	-	-	-	-	2132	-1	-	HGNC	HGNC:3386	NM_004431.5	-	1	P1	-	-	-	-	-	-	-	-	-	-	-	-	-	-	-	-	-	T	-	-
12092	1_16122996_A/G	1:16122996-16122996	C	downstream_gene_variant	MODIFIER	EPHA2	ENSG00000142627	Transcript	ENST00000358432.8	protein_coding	-	-	-	-	-	-	-	-	-	-	1341	-1	-	HGNC	HGNC:3386	NM_004431.5	-	1	P1	-	-	-	-	-	-	-	-	-	-	-	-	-	-	-	-	-	T	-	-
12094	1_16123322_C/T	1:16123322-16123322	A	downstream_gene_variant	MODIFIER	EPHA2	ENSG00000142627	Transcript	ENST00000358432.8	protein_coding	-	-	-	-	-	-	-	-	-	-	1015	-1	-	HGNC	HGNC:3386	NM_004431.5	-	1	P1	-	-	-	-	-	-	-	-	-	-	-	-	-	-	-	-	-	G	-	-
12097	1_16123350_G/A	1:16123350-16123350	T	downstream_gene_variant	MODIFIER	EPHA2	ENSG00000142627	Transcript	ENST00000358432.8	protein_coding	-	-	-	-	-	-	-	-	-	-	987	-1	-	HGNC	HGNC:3386	NM_004431.5	-	1	P1	-	-	-	-	-	-	-	-	-	-	-	-	-	-	-	-	-	C	-	-
12099	1_16123383_A/G	1:16123383-16123383	C	downstream_gene_variant	MODIFIER	EPHA2	ENSG00000142627	Transcript	ENST00000358432.8	protein_coding	-	-	-	-	-	-	-	-	-	-	954	-1	-	HGNC	HGNC:3386	NM_004431.5	-	1	P1	-	-	-	-	-	-	-	-	-	-	-	-	-	-	-	-	-	T	-	-
12101	1_16123394_T/C	1:16123394-16123394	G	downstream_gene_variant	MODIFIER	EPHA2	ENSG00000142627	Transcript	ENST00000358432.8	protein_coding	-	-	-	-	-	-	-	-	-	-	943	-1	-	HGNC	HGNC:3386	NM_004431.5	-	1	P1	-	-	-	-	-	-	-	-	-	-	-	-	-	-	-	-	-	A	-	-
12103	1_16123478_T/C	1:16123478-16123478	G	downstream_gene_variant	MODIFIER	EPHA2	ENSG00000142627	Transcript	ENST00000358432.8	protein_coding	-	-	-	-	-	-	-	-	-	-	859	-1	-	HGNC	HGNC:3386	NM_004431.5	-	1	P1	-	-	-	-	-	-	-	-	-	-	-	-	-	-	-	-	-	A	-	-
12105	1_16123539_T/C	1:16123539-16123539	G	downstream_gene_variant	MODIFIER	EPHA2	ENSG00000142627	Transcript	ENST00000358432.8	protein_coding	-	-	-	-	-	-	-	-	-	-	798	-1	-	HGNC	HGNC:3386	NM_004431.5	-	1	P1	-	-	-	-	-	-	-	-	-	-	-	-	-	-	-	-	-	A	-	-
12107	1_16123575_A/G	1:16123575-16123575	C	downstream_gene_variant	MODIFIER	EPHA2	ENSG00000142627	Transcript	ENST00000358432.8	protein_coding	-	-	-	-	-	-	-	-	-	-	762	-1	-	HGNC	HGNC:3386	NM_004431.5	-	1	P1	-	-	-	-	-	-	-	-	-	-	-	-	-	-	-	-	-	T	-	-
12109	1_16123585_C/T	1:16123585-16123585	A	downstream_gene_variant	MODIFIER	EPHA2	ENSG00000142627	Transcript	ENST00000358432.8	protein_coding	-	-	-	-	-	-	-	-	-	-	752	-1	-	HGNC	HGNC:3386	NM_004431.5	-	1	P1	-	-	-	-	-	-	-	-	-	-	-	-	-	-	-	-	-	G	-	-
12111	1_16123749_A/G	1:16123749-16123749	C	downstream_gene_variant	MODIFIER	EPHA2	ENSG00000142627	Transcript	ENST00000358432.8	protein_coding	-	-	-	-	-	-	-	-	-	-	588	-1	-	HGNC	HGNC:3386	NM_004431.5	-	1	P1	-	-	-	-	-	-	-	-	-	-	-	-	-	-	-	-	-	T	-	-
12113	1_16123860_A/G	1:16123860-16123860	C	downstream_gene_variant	MODIFIER	EPHA2	ENSG00000142627	Transcript	ENST00000358432.8	protein_coding	-	-	-	-	-	-	-	-	-	-	477	-1	-	HGNC	HGNC:3386	NM_004431.5	-	1	P1	-	-	-	-	-	-	-	-	-	-	-	-	-	-	-	-	-	T	-	-
12115	1_16124165_C/T	1:16124165-16124165	A	downstream_gene_variant	MODIFIER	EPHA2	ENSG00000142627	Transcript	ENST00000358432.8	protein_coding	-	-	-	-	-	-	-	-	-	-	172	-1	-	HGNC	HGNC:3386	NM_004431.5	-	1	P1	-	-	-	-	-	-	-	-	-	-	-	-	-	-	-	-	-	G	-	-
12117	1_16124272_G/A	1:16124272-16124272	T	downstream_gene_variant	MODIFIER	EPHA2	ENSG00000142627	Transcript	ENST00000358432.8	protein_coding	-	-	-	-	-	-	-	-	-	-	65	-1	-	HGNC	HGNC:3386	NM_004431.5	-	1	P1	-	-	-	-	-	-	-	-	-	-	-	-	-	-	-	-	-	C	-	-
12119	1_16124480_C/T	1:16124480-16124480	A	3_prime_UTR_variant	MODIFIER	EPHA2	ENSG00000142627	Transcript	ENST00000358432.8	protein_coding	17/17	-	-	-	3803	-	-	-	-	-	-	-1	-	HGNC	HGNC:3386	NM_004431.5	-	1	P1	-	-	-	-	-	-	-	-	-	-	-	-	-	-	-	-	-	G	-	-
12120	1_16125169_T/G	1:16125169-16125169	C	3_prime_UTR_variant	MODIFIER	EPHA2	ENSG00000142627	Transcript	ENST00000358432.8	protein_coding	17/17	-	-	-	3114	-	-	-	-	-	-	-1	-	HGNC	HGNC:3386	NM_004431.5	-	1	P1	-	-	-	-	-	-	-	-	-	-	-	-	-	-	-	-	-	A	-	-
12121	1_16125233_A/C	1:16125233-16125233	G	synonymous_variant	LOW	EPHA2	ENSG00000142627	Transcript	ENST00000358432.8	protein_coding	17/17	-	-	-	3050	2913	971	T	acA/acC	-	-	-1	-	HGNC	HGNC:3386	NM_004431.5	-	1	P1	-	-	-	-	-	-	-	-	-	-	-	-	-	-	-	-	-	T	-	-
12122	1_16125385_G/A	1:16125385-16125385	T	intron_variant	MODIFIER	EPHA2	ENSG00000142627	Transcript	ENST00000358432.8	protein_coding	-	16/16	-	-	-	-	-	-	-	-	-	-1	-	HGNC	HGNC:3386	NM_004431.5	-	1	P1	-	-	-	-	-	-	-	-	-	-	-	-	-	-	-	-	-	C	-	-
12123	1_16125452_T/G	1:16125452-16125452	C	intron_variant	MODIFIER	EPHA2	ENSG00000142627	Transcript	ENST00000358432.8	protein_coding	-	16/16	-	-	-	-	-	-	-	-	-	-1	-	HGNC	HGNC:3386	NM_004431.5	-	1	P1	-	-	-	-	-	-	-	-	-	-	-	-	-	-	-	-	-	A	-	-
12124	1_16125780_T/C	1:16125780-16125780	G	intron_variant	MODIFIER	EPHA2	ENSG00000142627	Transcript	ENST00000358432.8	protein_coding	-	16/16	-	-	-	-	-	-	-	-	-	-1	-	HGNC	HGNC:3386	NM_004431.5	-	1	P1	-	-	-	-	-	-	-	-	-	-	-	-	-	-	-	-	-	A	-	-
12125	1_16125918_A/G	1:16125918-16125918	C	intron_variant	MODIFIER	EPHA2	ENSG00000142627	Transcript	ENST00000358432.8	protein_coding	-	16/16	-	-	-	-	-	-	-	-	-	-1	-	HGNC	HGNC:3386	NM_004431.5	-	1	P1	-	-	-	-	-	-	-	-	-	-	-	-	-	-	-	-	-	T	-	-
12127	1_16125970_T/C	1:16125970-16125970	G	intron_variant	MODIFIER	EPHA2	ENSG00000142627	Transcript	ENST00000358432.8	protein_coding	-	16/16	-	-	-	-	-	-	-	-	-	-1	-	HGNC	HGNC:3386	NM_004431.5	-	1	P1	-	-	-	-	-	-	-	-	-	-	-	-	-	-	-	-	-	A	-	-
12129	1_16126075_G/A	1:16126075-16126075	T	intron_variant	MODIFIER	EPHA2	ENSG00000142627	Transcript	ENST00000358432.8	protein_coding	-	16/16	-	-	-	-	-	-	-	-	-	-1	-	HGNC	HGNC:3386	NM_004431.5	-	1	P1	-	-	-	-	-	-	-	-	-	-	-	-	-	-	-	-	-	C	-	-
12131	1_16126101_A/G	1:16126101-16126101	C	intron_variant	MODIFIER	EPHA2	ENSG00000142627	Transcript	ENST00000358432.8	protein_coding	-	16/16	-	-	-	-	-	-	-	-	-	-1	-	HGNC	HGNC:3386	NM_004431.5	-	1	P1	-	-	-	-	-	-	-	-	-	-	-	-	-	-	-	-	-	T	-	-
12132	1_16126199_G/C	1:16126199-16126199	G	intron_variant	MODIFIER	EPHA2	ENSG00000142627	Transcript	ENST00000358432.8	protein_coding	-	16/16	-	-	-	-	-	-	-	-	-	-1	-	HGNC	HGNC:3386	NM_004431.5	-	1	P1	-	-	-	-	-	-	-	-	-	-	-	-	-	-	-	-	-	C	-	-
12133	1_16126338_A/G	1:16126338-16126338	C	intron_variant	MODIFIER	EPHA2	ENSG00000142627	Transcript	ENST00000358432.8	protein_coding	-	16/16	-	-	-	-	-	-	-	-	-	-1	-	HGNC	HGNC:3386	NM_004431.5	-	1	P1	-	-	-	-	-	-	-	-	-	-	-	-	-	-	-	-	-	T	-	-
12134	1_16126445_C/G	1:16126445-16126445	C	intron_variant	MODIFIER	EPHA2	ENSG00000142627	Transcript	ENST00000358432.8	protein_coding	-	16/16	-	-	-	-	-	-	-	-	-	-1	-	HGNC	HGNC:3386	NM_004431.5	-	1	P1	-	-	-	-	-	-	-	-	-	-	-	-	-	-	-	-	-	G	-	-
12135	1_16126495_A/G	1:16126495-16126495	C	intron_variant	MODIFIER	EPHA2	ENSG00000142627	Transcript	ENST00000358432.8	protein_coding	-	16/16	-	-	-	-	-	-	-	-	-	-1	-	HGNC	HGNC:3386	NM_004431.5	-	1	P1	-	-	-	-	-	-	-	-	-	-	-	-	-	-	-	-	-	T	-	-
12136	1_16126504_C/A	1:16126504-16126504	T	intron_variant	MODIFIER	EPHA2	ENSG00000142627	Transcript	ENST00000358432.8	protein_coding	-	16/16	-	-	-	-	-	-	-	-	-	-1	-	HGNC	HGNC:3386	NM_004431.5	-	1	P1	-	-	-	-	-	-	-	-	-	-	-	-	-	-	-	-	-	G	-	-
12137	1_16126555_T/C	1:16126555-16126555	G	intron_variant	MODIFIER	EPHA2	ENSG00000142627	Transcript	ENST00000358432.8	protein_coding	-	16/16	-	-	-	-	-	-	-	-	-	-1	-	HGNC	HGNC:3386	NM_004431.5	-	1	P1	-	-	-	-	-	-	-	-	-	-	-	-	-	-	-	-	-	A	-	-
12138	1_16126584_A/G	1:16126584-16126584	C	intron_variant	MODIFIER	EPHA2	ENSG00000142627	Transcript	ENST00000358432.8	protein_coding	-	16/16	-	-	-	-	-	-	-	-	-	-1	-	HGNC	HGNC:3386	NM_004431.5	-	1	P1	-	-	-	-	-	-	-	-	-	-	-	-	-	-	-	-	-	T	-	-
12139	1_16126662_T/C	1:16126662-16126662	G	intron_variant	MODIFIER	EPHA2	ENSG00000142627	Transcript	ENST00000358432.8	protein_coding	-	16/16	-	-	-	-	-	-	-	-	-	-1	-	HGNC	HGNC:3386	NM_004431.5	-	1	P1	-	-	-	-	-	-	-	-	-	-	-	-	-	-	-	-	-	A	-	-
12140	1_16126670_A/C	1:16126670-16126670	G	intron_variant	MODIFIER	EPHA2	ENSG00000142627	Transcript	ENST00000358432.8	protein_coding	-	16/16	-	-	-	-	-	-	-	-	-	-1	-	HGNC	HGNC:3386	NM_004431.5	-	1	P1	-	-	-	-	-	-	-	-	-	-	-	-	-	-	-	-	-	T	-	-
12141	1_16126711_T/C	1:16126711-16126711	G	intron_variant	MODIFIER	EPHA2	ENSG00000142627	Transcript	ENST00000358432.8	protein_coding	-	16/16	-	-	-	-	-	-	-	-	-	-1	-	HGNC	HGNC:3386	NM_004431.5	-	1	P1	-	-	-	-	-	-	-	-	-	-	-	-	-	-	-	-	-	A	-	-
12142	1_16126753_A/G	1:16126753-16126753	C	intron_variant	MODIFIER	EPHA2	ENSG00000142627	Transcript	ENST00000358432.8	protein_coding	-	16/16	-	-	-	-	-	-	-	-	-	-1	-	HGNC	HGNC:3386	NM_004431.5	-	1	P1	-	-	-	-	-	-	-	-	-	-	-	-	-	-	-	-	-	T	-	-
12143	1_16126936_T/C	1:16126936-16126936	G	intron_variant	MODIFIER	EPHA2	ENSG00000142627	Transcript	ENST00000358432.8	protein_coding	-	16/16	-	-	-	-	-	-	-	-	-	-1	-	HGNC	HGNC:3386	NM_004431.5	-	1	P1	-	-	-	-	-	-	-	-	-	-	-	-	-	-	-	-	-	A	-	-
12144	1_16126983_G/A	1:16126983-16126983	T	intron_variant	MODIFIER	EPHA2	ENSG00000142627	Transcript	ENST00000358432.8	protein_coding	-	16/16	-	-	-	-	-	-	-	-	-	-1	-	HGNC	HGNC:3386	NM_004431.5	-	1	P1	-	-	-	-	-	-	-	-	-	-	-	-	-	-	-	-	-	C	-	-
12145	1_16127027_T/C	1:16127027-16127027	G	intron_variant	MODIFIER	EPHA2	ENSG00000142627	Transcript	ENST00000358432.8	protein_coding	-	16/16	-	-	-	-	-	-	-	-	-	-1	-	HGNC	HGNC:3386	NM_004431.5	-	1	P1	-	-	-	-	-	-	-	-	-	-	-	-	-	-	-	-	-	A	-	-
12146	1_16127030_T/C	1:16127030-16127030	G	intron_variant	MODIFIER	EPHA2	ENSG00000142627	Transcript	ENST00000358432.8	protein_coding	-	16/16	-	-	-	-	-	-	-	-	-	-1	-	HGNC	HGNC:3386	NM_004431.5	-	1	P1	-	-	-	-	-	-	-	-	-	-	-	-	-	-	-	-	-	A	-	-
12147	1_16127068_T/C	1:16127068-16127068	G	intron_variant	MODIFIER	EPHA2	ENSG00000142627	Transcript	ENST00000358432.8	protein_coding	-	16/16	-	-	-	-	-	-	-	COSV64453297	-	-1	-	HGNC	HGNC:3386	NM_004431.5	-	1	P1	-	-	-	-	1	1	-	-	-	-	-	-	-	-	-	-	-	A	-	-
12148	1_16127153_A/G	1:16127153-16127153	C	intron_variant	MODIFIER	EPHA2	ENSG00000142627	Transcript	ENST00000358432.8	protein_coding	-	16/16	-	-	-	-	-	-	-	-	-	-1	-	HGNC	HGNC:3386	NM_004431.5	-	1	P1	-	-	-	-	-	-	-	-	-	-	-	-	-	-	-	-	-	T	-	-
12149	1_16127178_T/C	1:16127178-16127178	G	intron_variant	MODIFIER	EPHA2	ENSG00000142627	Transcript	ENST00000358432.8	protein_coding	-	16/16	-	-	-	-	-	-	-	-	-	-1	-	HGNC	HGNC:3386	NM_004431.5	-	1	P1	-	-	-	-	-	-	-	-	-	-	-	-	-	-	-	-	-	A	-	-
12150	1_16127290_A/G	1:16127290-16127290	C	intron_variant	MODIFIER	EPHA2	ENSG00000142627	Transcript	ENST00000358432.8	protein_coding	-	16/16	-	-	-	-	-	-	-	-	-	-1	-	HGNC	HGNC:3386	NM_004431.5	-	1	P1	-	-	-	-	-	-	-	-	-	-	-	-	-	-	-	-	-	T	-	-
12151	1_16127559_T/A	1:16127559-16127559	T	intron_variant	MODIFIER	EPHA2	ENSG00000142627	Transcript	ENST00000358432.8	protein_coding	-	16/16	-	-	-	-	-	-	-	-	-	-1	-	HGNC	HGNC:3386	NM_004431.5	-	1	P1	-	-	-	-	-	-	-	-	-	-	-	-	-	-	-	-	-	A	-	-
12152	1_16127584_T/A	1:16127584-16127584	T	intron_variant	MODIFIER	EPHA2	ENSG00000142627	Transcript	ENST00000358432.8	protein_coding	-	16/16	-	-	-	-	-	-	-	-	-	-1	-	HGNC	HGNC:3386	NM_004431.5	-	1	P1	-	-	-	-	-	-	-	-	-	-	-	-	-	-	-	-	-	A	-	-
12153	1_16127810_G/A	1:16127810-16127810	T	intron_variant	MODIFIER	EPHA2	ENSG00000142627	Transcript	ENST00000358432.8	protein_coding	-	16/16	-	-	-	-	-	-	-	-	-	-1	-	HGNC	HGNC:3386	NM_004431.5	-	1	P1	-	-	-	-	-	-	-	-	-	-	-	-	-	-	-	-	-	C	-	-
12155	1_16127858_G/A	1:16127858-16127858	T	intron_variant	MODIFIER	EPHA2	ENSG00000142627	Transcript	ENST00000358432.8	protein_coding	-	16/16	-	-	-	-	-	-	-	-	-	-1	-	HGNC	HGNC:3386	NM_004431.5	-	1	P1	-	-	-	-	-	-	-	-	-	-	-	-	-	-	-	-	-	C	-	-
12157	1_16128072_G/A	1:16128072-16128072	T	intron_variant	MODIFIER	EPHA2	ENSG00000142627	Transcript	ENST00000358432.8	protein_coding	-	16/16	-	-	-	-	-	-	-	-	-	-1	-	HGNC	HGNC:3386	NM_004431.5	-	1	P1	-	-	-	-	-	-	-	-	-	-	-	-	-	-	-	-	-	C	-	-
12160	1_16128128_A/G	1:16128128-16128128	C	intron_variant	MODIFIER	EPHA2	ENSG00000142627	Transcript	ENST00000358432.8	protein_coding	-	16/16	-	-	-	-	-	-	-	-	-	-1	-	HGNC	HGNC:3386	NM_004431.5	-	1	P1	-	-	-	-	-	-	-	-	-	-	-	-	-	-	-	-	-	T	-	-
12163	1_16128144_T/G	1:16128144-16128144	C	intron_variant	MODIFIER	EPHA2	ENSG00000142627	Transcript	ENST00000358432.8	protein_coding	-	16/16	-	-	-	-	-	-	-	-	-	-1	-	HGNC	HGNC:3386	NM_004431.5	-	1	P1	-	-	-	-	-	-	-	-	-	-	-	-	-	-	-	-	-	A	-	-
12166	1_16128199_G/A	1:16128199-16128199	T	intron_variant	MODIFIER	EPHA2	ENSG00000142627	Transcript	ENST00000358432.8	protein_coding	-	16/16	-	-	-	-	-	-	-	-	-	-1	-	HGNC	HGNC:3386	NM_004431.5	-	1	P1	-	-	-	-	-	-	-	-	-	-	-	-	-	-	-	-	-	C	-	-
12169	1_16128269_G/A	1:16128269-16128269	T	intron_variant	MODIFIER	EPHA2	ENSG00000142627	Transcript	ENST00000358432.8	protein_coding	-	16/16	-	-	-	-	-	-	-	-	-	-1	-	HGNC	HGNC:3386	NM_004431.5	-	1	P1	-	-	-	-	-	-	-	-	-	-	-	-	-	-	-	-	-	C	-	-
12172	1_16128347_T/C	1:16128347-16128347	G	intron_variant	MODIFIER	EPHA2	ENSG00000142627	Transcript	ENST00000358432.8	protein_coding	-	16/16	-	-	-	-	-	-	-	-	-	-1	-	HGNC	HGNC:3386	NM_004431.5	-	1	P1	-	-	-	-	-	-	-	-	-	-	-	-	-	-	-	-	-	A	-	-
12175	1_16128367_C/G	1:16128367-16128367	C	intron_variant	MODIFIER	EPHA2	ENSG00000142627	Transcript	ENST00000358432.8	protein_coding	-	16/16	-	-	-	-	-	-	-	-	-	-1	-	HGNC	HGNC:3386	NM_004431.5	-	1	P1	-	-	-	-	-	-	-	-	-	-	-	-	-	-	-	-	-	G	-	-
12178	1_16128389_A/G	1:16128389-16128389	C	intron_variant	MODIFIER	EPHA2	ENSG00000142627	Transcript	ENST00000358432.8	protein_coding	-	16/16	-	-	-	-	-	-	-	-	-	-1	-	HGNC	HGNC:3386	NM_004431.5	-	1	P1	-	-	-	-	-	-	-	-	-	-	-	-	-	-	-	-	-	T	-	-
12181	1_16128486_T/C	1:16128486-16128486	G	intron_variant	MODIFIER	EPHA2	ENSG00000142627	Transcript	ENST00000358432.8	protein_coding	-	16/16	-	-	-	-	-	-	-	-	-	-1	-	HGNC	HGNC:3386	NM_004431.5	-	1	P1	-	-	-	-	-	-	-	-	-	-	-	-	-	-	-	-	-	A	-	-
12184	1_16128545_C/G	1:16128545-16128545	C	intron_variant	MODIFIER	EPHA2	ENSG00000142627	Transcript	ENST00000358432.8	protein_coding	-	16/16	-	-	-	-	-	-	-	-	-	-1	-	HGNC	HGNC:3386	NM_004431.5	-	1	P1	-	-	-	-	-	-	-	-	-	-	-	-	-	-	-	-	-	G	-	-
12187	1_16128546_C/G	1:16128546-16128546	C	intron_variant	MODIFIER	EPHA2	ENSG00000142627	Transcript	ENST00000358432.8	protein_coding	-	16/16	-	-	-	-	-	-	-	-	-	-1	-	HGNC	HGNC:3386	NM_004431.5	-	1	P1	-	-	-	-	-	-	-	-	-	-	-	-	-	-	-	-	-	G	-	-
12190	1_16128558_G/A	1:16128558-16128558	T	intron_variant	MODIFIER	EPHA2	ENSG00000142627	Transcript	ENST00000358432.8	protein_coding	-	16/16	-	-	-	-	-	-	-	-	-	-1	-	HGNC	HGNC:3386	NM_004431.5	-	1	P1	-	-	-	-	-	-	-	-	-	-	-	-	-	-	-	-	-	C	-	-
12193	1_16128599_G/C	1:16128599-16128599	G	intron_variant	MODIFIER	EPHA2	ENSG00000142627	Transcript	ENST00000358432.8	protein_coding	-	16/16	-	-	-	-	-	-	-	-	-	-1	-	HGNC	HGNC:3386	NM_004431.5	-	1	P1	-	-	-	-	-	-	-	-	-	-	-	-	-	-	-	-	-	C	-	-
12196	1_16128701_A/G	1:16128701-16128701	C	intron_variant	MODIFIER	EPHA2	ENSG00000142627	Transcript	ENST00000358432.8	protein_coding	-	16/16	-	-	-	-	-	-	-	-	-	-1	-	HGNC	HGNC:3386	NM_004431.5	-	1	P1	-	-	-	-	-	-	-	-	-	-	-	-	-	-	-	-	-	T	-	-
12199	1_16128734_A/T	1:16128734-16128734	A	intron_variant	MODIFIER	EPHA2	ENSG00000142627	Transcript	ENST00000358432.8	protein_coding	-	16/16	-	-	-	-	-	-	-	-	-	-1	-	HGNC	HGNC:3386	NM_004431.5	-	1	P1	-	-	-	-	-	-	-	-	-	-	-	-	-	-	-	-	-	T	-	-
12202	1_16128754_G/C	1:16128754-16128754	G	intron_variant	MODIFIER	EPHA2	ENSG00000142627	Transcript	ENST00000358432.8	protein_coding	-	16/16	-	-	-	-	-	-	-	-	-	-1	-	HGNC	HGNC:3386	NM_004431.5	-	1	P1	-	-	-	-	-	-	-	-	-	-	-	-	-	-	-	-	-	C	-	-
12205	1_16129003_C/G	1:16129003-16129003	C	intron_variant	MODIFIER	EPHA2	ENSG00000142627	Transcript	ENST00000358432.8	protein_coding	-	16/16	-	-	-	-	-	-	-	-	-	-1	-	HGNC	HGNC:3386	NM_004431.5	-	1	P1	-	-	-	-	-	-	-	-	-	-	-	-	-	-	-	-	-	G	-	-
12207	1_16129019_C/G	1:16129019-16129019	C	intron_variant	MODIFIER	EPHA2	ENSG00000142627	Transcript	ENST00000358432.8	protein_coding	-	16/16	-	-	-	-	-	-	-	-	-	-1	-	HGNC	HGNC:3386	NM_004431.5	-	1	P1	-	-	-	-	-	-	-	-	-	-	-	-	-	-	-	-	-	G	-	-
12209	1_16129025_C/A	1:16129025-16129025	T	intron_variant	MODIFIER	EPHA2	ENSG00000142627	Transcript	ENST00000358432.8	protein_coding	-	16/16	-	-	-	-	-	-	-	-	-	-1	-	HGNC	HGNC:3386	NM_004431.5	-	1	P1	-	-	-	-	-	-	-	-	-	-	-	-	-	-	-	-	-	G	-	-
12211	1_16129156_T/C	1:16129156-16129156	G	intron_variant	MODIFIER	EPHA2	ENSG00000142627	Transcript	ENST00000358432.8	protein_coding	-	16/16	-	-	-	-	-	-	-	-	-	-1	-	HGNC	HGNC:3386	NM_004431.5	-	1	P1	-	-	-	-	-	-	-	-	-	-	-	-	-	-	-	-	-	A	-	-
12213	1_16129180_T/C	1:16129180-16129180	G	intron_variant	MODIFIER	EPHA2	ENSG00000142627	Transcript	ENST00000358432.8	protein_coding	-	16/16	-	-	-	-	-	-	-	-	-	-1	-	HGNC	HGNC:3386	NM_004431.5	-	1	P1	-	-	-	-	-	-	-	-	-	-	-	-	-	-	-	-	-	A	-	-
12215	1_16129238_A/G	1:16129238-16129238	C	intron_variant	MODIFIER	EPHA2	ENSG00000142627	Transcript	ENST00000358432.8	protein_coding	-	16/16	-	-	-	-	-	-	-	-	-	-1	-	HGNC	HGNC:3386	NM_004431.5	-	1	P1	-	-	-	-	-	-	-	-	-	-	-	-	-	-	-	-	-	T	-	-
12217	1_16129261_G/A	1:16129261-16129261	T	intron_variant	MODIFIER	EPHA2	ENSG00000142627	Transcript	ENST00000358432.8	protein_coding	-	16/16	-	-	-	-	-	-	-	-	-	-1	-	HGNC	HGNC:3386	NM_004431.5	-	1	P1	-	-	-	-	-	-	-	-	-	-	-	-	-	-	-	-	-	C	-	-
12219	1_16129292_T/C	1:16129292-16129292	G	intron_variant	MODIFIER	EPHA2	ENSG00000142627	Transcript	ENST00000358432.8	protein_coding	-	16/16	-	-	-	-	-	-	-	-	-	-1	-	HGNC	HGNC:3386	NM_004431.5	-	1	P1	-	-	-	-	-	-	-	-	-	-	-	-	-	-	-	-	-	A	-	-
12221	1_16129406_A/T	1:16129406-16129406	A	intron_variant	MODIFIER	EPHA2	ENSG00000142627	Transcript	ENST00000358432.8	protein_coding	-	16/16	-	-	-	-	-	-	-	-	-	-1	-	HGNC	HGNC:3386	NM_004431.5	-	1	P1	-	-	-	-	-	-	-	-	-	-	-	-	-	-	-	-	-	T	-	-
12223	1_16129431_T/C	1:16129431-16129431	G	splice_donor_region_variant,intron_variant	LOW	EPHA2	ENSG00000142627	Transcript	ENST00000358432.8	protein_coding	-	16/16	-	-	-	-	-	-	-	-	-	-1	-	HGNC	HGNC:3386	NM_004431.5	-	1	P1	-	-	-	-	-	-	-	-	-	-	-	-	-	-	0.533	9.614	10.148	A	-	-
12225	1_16129565_C/T	1:16129565-16129565	A	synonymous_variant	LOW	EPHA2	ENSG00000142627	Transcript	ENST00000358432.8	protein_coding	16/17	-	-	-	2831	2694	898	T	acC/acT	-	-	-1	-	HGNC	HGNC:3386	NM_004431.5	-	1	P1	-	-	-	-	-	-	-	-	-	-	-	-	-	-	-	-	-	G	-	-
12228	1_16129649_A/G	1:16129649-16129649	C	intron_variant	MODIFIER	EPHA2	ENSG00000142627	Transcript	ENST00000358432.8	protein_coding	-	15/16	-	-	-	-	-	-	-	-	-	-1	-	HGNC	HGNC:3386	NM_004431.5	-	1	P1	-	-	-	-	-	-	-	-	-	-	-	-	-	-	-	-	-	T	-	-
12231	1_16129717_A/G	1:16129717-16129717	C	intron_variant	MODIFIER	EPHA2	ENSG00000142627	Transcript	ENST00000358432.8	protein_coding	-	15/16	-	-	-	-	-	-	-	-	-	-1	-	HGNC	HGNC:3386	NM_004431.5	-	1	P1	-	-	-	-	-	-	-	-	-	-	-	-	-	-	-	-	-	T	-	-
12234	1_16129732_A/C	1:16129732-16129732	G	intron_variant	MODIFIER	EPHA2	ENSG00000142627	Transcript	ENST00000358432.8	protein_coding	-	15/16	-	-	-	-	-	-	-	-	-	-1	-	HGNC	HGNC:3386	NM_004431.5	-	1	P1	-	-	-	-	-	-	-	-	-	-	-	-	-	-	-	-	-	T	-	-
12237	1_16129835_C/G	1:16129835-16129835	C	intron_variant	MODIFIER	EPHA2	ENSG00000142627	Transcript	ENST00000358432.8	protein_coding	-	15/16	-	-	-	-	-	-	-	-	-	-1	-	HGNC	HGNC:3386	NM_004431.5	-	1	P1	-	-	-	-	-	-	-	-	-	-	-	-	-	-	-	-	-	G	-	-
12240	1_16129959_C/A	1:16129959-16129959	T	intron_variant	MODIFIER	EPHA2	ENSG00000142627	Transcript	ENST00000358432.8	protein_coding	-	15/16	-	-	-	-	-	-	-	-	-	-1	-	HGNC	HGNC:3386	NM_004431.5	-	1	P1	-	-	-	-	-	-	-	-	-	-	-	-	-	-	-	-	-	G	-	-
12243	1_16129961_C/T	1:16129961-16129961	A	intron_variant	MODIFIER	EPHA2	ENSG00000142627	Transcript	ENST00000358432.8	protein_coding	-	15/16	-	-	-	-	-	-	-	-	-	-1	-	HGNC	HGNC:3386	NM_004431.5	-	1	P1	-	-	-	-	-	-	-	-	-	-	-	-	-	-	-	-	-	G	-	-
12246	1_16130033_A/T	1:16130033-16130033	A	intron_variant	MODIFIER	EPHA2	ENSG00000142627	Transcript	ENST00000358432.8	protein_coding	-	15/16	-	-	-	-	-	-	-	-	-	-1	-	HGNC	HGNC:3386	NM_004431.5	-	1	P1	-	-	-	-	-	-	-	-	-	-	-	-	-	-	-	-	-	T	-	-
12249	1_16130112_T/G	1:16130112-16130112	C	intron_variant	MODIFIER	EPHA2	ENSG00000142627	Transcript	ENST00000358432.8	protein_coding	-	15/16	-	-	-	-	-	-	-	-	-	-1	-	HGNC	HGNC:3386	NM_004431.5	-	1	P1	-	-	-	-	-	-	-	-	-	-	-	-	-	-	-	-	-	A	-	-
12252	1_16130187_A/G	1:16130187-16130187	C	intron_variant	MODIFIER	EPHA2	ENSG00000142627	Transcript	ENST00000358432.8	protein_coding	-	15/16	-	-	-	-	-	-	-	-	-	-1	-	HGNC	HGNC:3386	NM_004431.5	-	1	P1	-	-	-	-	-	-	-	-	-	-	-	-	-	-	-	-	-	T	-	-
12255	1_16130216_T/C	1:16130216-16130216	G	intron_variant	MODIFIER	EPHA2	ENSG00000142627	Transcript	ENST00000358432.8	protein_coding	-	15/16	-	-	-	-	-	-	-	-	-	-1	-	HGNC	HGNC:3386	NM_004431.5	-	1	P1	-	-	-	-	-	-	-	-	-	-	-	-	-	-	-	-	-	A	-	-
12258	1_16130270_A/G	1:16130270-16130270	C	missense_variant	MODERATE	EPHA2	ENSG00000142627	Transcript	ENST00000358432.8	protein_coding	15/17	-	-	-	2762	2625	875	I/M	atA/atG	-	-	-1	-	HGNC	HGNC:3386	NM_004431.5	-	1	P1	deleterious(0.03)	probably_damaging(0.998)	-	-	-	-	-	-	-	-	-	-	-	-	-	-	-	T	-	-
12261	1_16130444_C/T	1:16130444-16130444	A	intron_variant	MODIFIER	EPHA2	ENSG00000142627	Transcript	ENST00000358432.8	protein_coding	-	14/16	-	-	-	-	-	-	-	-	-	-1	-	HGNC	HGNC:3386	NM_004431.5	-	1	P1	-	-	-	-	-	-	-	-	-	-	-	-	-	-	-	-	-	G	-	-
12264	1_16130472_C/A	1:16130472-16130472	T	intron_variant	MODIFIER	EPHA2	ENSG00000142627	Transcript	ENST00000358432.8	protein_coding	-	14/16	-	-	-	-	-	-	-	-	-	-1	-	HGNC	HGNC:3386	NM_004431.5	-	1	P1	-	-	-	-	-	-	-	-	-	-	-	-	-	-	-	-	-	G	-	-
12267	1_16130493_G/A	1:16130493-16130493	T	intron_variant	MODIFIER	EPHA2	ENSG00000142627	Transcript	ENST00000358432.8	protein_coding	-	14/16	-	-	-	-	-	-	-	-	-	-1	-	HGNC	HGNC:3386	NM_004431.5	-	1	P1	-	-	-	-	-	-	-	-	-	-	-	-	-	-	-	-	-	C	-	-
12270	1_16130561_C/A	1:16130561-16130561	T	intron_variant	MODIFIER	EPHA2	ENSG00000142627	Transcript	ENST00000358432.8	protein_coding	-	14/16	-	-	-	-	-	-	-	-	-	-1	-	HGNC	HGNC:3386	NM_004431.5	-	1	P1	-	-	-	-	-	-	-	-	-	-	-	-	-	-	-	-	-	G	-	-
12273	1_16130602_G/A	1:16130602-16130602	T	intron_variant	MODIFIER	EPHA2	ENSG00000142627	Transcript	ENST00000358432.8	protein_coding	-	14/16	-	-	-	-	-	-	-	-	-	-1	-	HGNC	HGNC:3386	NM_004431.5	-	1	P1	-	-	-	-	-	-	-	-	-	-	-	-	-	-	-	-	-	C	-	-
12276	1_16130724_T/G	1:16130724-16130724	C	intron_variant	MODIFIER	EPHA2	ENSG00000142627	Transcript	ENST00000358432.8	protein_coding	-	14/16	-	-	-	-	-	-	-	-	-	-1	-	HGNC	HGNC:3386	NM_004431.5	-	1	P1	-	-	-	-	-	-	-	-	-	-	-	-	-	-	-	-	-	A	-	-
12279	1_16130747_C/T	1:16130747-16130747	A	intron_variant	MODIFIER	EPHA2	ENSG00000142627	Transcript	ENST00000358432.8	protein_coding	-	14/16	-	-	-	-	-	-	-	-	-	-1	-	HGNC	HGNC:3386	NM_004431.5	-	1	P1	-	-	-	-	-	-	-	-	-	-	-	-	-	-	-	-	-	G	-	-
12282	1_16130919_T/G	1:16130919-16130919	C	intron_variant	MODIFIER	EPHA2	ENSG00000142627	Transcript	ENST00000358432.8	protein_coding	-	14/16	-	-	-	-	-	-	-	-	-	-1	-	HGNC	HGNC:3386	NM_004431.5	-	1	P1	-	-	-	-	-	-	-	-	-	-	-	-	-	-	-	-	-	A	-	-
12285	1_16131062_T/C	1:16131062-16131062	G	intron_variant	MODIFIER	EPHA2	ENSG00000142627	Transcript	ENST00000358432.8	protein_coding	-	14/16	-	-	-	-	-	-	-	-	-	-1	-	HGNC	HGNC:3386	NM_004431.5	-	1	P1	-	-	-	-	-	-	-	-	-	-	-	-	-	-	-	-	-	A	-	-
12288	1_16131102_G/A	1:16131102-16131102	T	intron_variant	MODIFIER	EPHA2	ENSG00000142627	Transcript	ENST00000358432.8	protein_coding	-	14/16	-	-	-	-	-	-	-	-	-	-1	-	HGNC	HGNC:3386	NM_004431.5	-	1	P1	-	-	-	-	-	-	-	-	-	-	-	-	-	-	-	-	-	C	-	-
12291	1_16131199_T/C	1:16131199-16131199	G	intron_variant	MODIFIER	EPHA2	ENSG00000142627	Transcript	ENST00000358432.8	protein_coding	-	14/16	-	-	-	-	-	-	-	-	-	-1	-	HGNC	HGNC:3386	NM_004431.5	-	1	P1	-	-	-	-	-	-	-	-	-	-	-	-	-	-	-	-	-	A	-	-
12294	1_16131237_T/C	1:16131237-16131237	G	intron_variant	MODIFIER	EPHA2	ENSG00000142627	Transcript	ENST00000358432.8	protein_coding	-	14/16	-	-	-	-	-	-	-	-	-	-1	-	HGNC	HGNC:3386	NM_004431.5	-	1	P1	-	-	-	-	-	-	-	-	-	-	-	-	-	-	-	-	-	A	-	-
12297	1_16131626_A/G	1:16131626-16131626	C	intron_variant	MODIFIER	EPHA2	ENSG00000142627	Transcript	ENST00000358432.8	protein_coding	-	14/16	-	-	-	-	-	-	-	-	-	-1	-	HGNC	HGNC:3386	NM_004431.5	-	1	P1	-	-	-	-	-	-	-	-	-	-	-	-	-	-	-	-	-	T	-	-
12300	1_16131635_G/C	1:16131635-16131635	G	intron_variant	MODIFIER	EPHA2	ENSG00000142627	Transcript	ENST00000358432.8	protein_coding	-	14/16	-	-	-	-	-	-	-	-	-	-1	-	HGNC	HGNC:3386	NM_004431.5	-	1	P1	-	-	-	-	-	-	-	-	-	-	-	-	-	-	-	-	-	C	-	-
12303	1_16131654_C/G	1:16131654-16131654	C	intron_variant	MODIFIER	EPHA2	ENSG00000142627	Transcript	ENST00000358432.8	protein_coding	-	14/16	-	-	-	-	-	-	-	-	-	-1	-	HGNC	HGNC:3386	NM_004431.5	-	1	P1	-	-	-	-	-	-	-	-	-	-	-	-	-	-	-	-	-	G	-	-
12306	1_16131844_G/C	1:16131844-16131844	G	synonymous_variant	LOW	EPHA2	ENSG00000142627	Transcript	ENST00000358432.8	protein_coding	14/17	-	-	-	2489	2352	784	T	acG/acC	COSV64454949	-	-1	-	HGNC	HGNC:3386	NM_004431.5	-	1	P1	-	-	-	-	1	1	-	-	-	-	-	-	-	-	-	-	-	C	-	-
12309	1_16131902_G/C	1:16131902-16131902	G	intron_variant	MODIFIER	EPHA2	ENSG00000142627	Transcript	ENST00000358432.8	protein_coding	-	13/16	-	-	-	-	-	-	-	-	-	-1	-	HGNC	HGNC:3386	NM_004431.5	-	1	P1	-	-	-	-	-	-	-	-	-	-	-	-	-	-	-	-	-	C	-	-
12312	1_16131942_C/G	1:16131942-16131942	C	intron_variant	MODIFIER	EPHA2	ENSG00000142627	Transcript	ENST00000358432.8	protein_coding	-	13/16	-	-	-	-	-	-	-	-	-	-1	-	HGNC	HGNC:3386	NM_004431.5	-	1	P1	-	-	-	-	-	-	-	-	-	-	-	-	-	-	-	-	-	G	-	-
12315	1_16131998_G/A	1:16131998-16131998	T	intron_variant	MODIFIER	EPHA2	ENSG00000142627	Transcript	ENST00000358432.8	protein_coding	-	13/16	-	-	-	-	-	-	-	-	-	-1	-	HGNC	HGNC:3386	NM_004431.5	-	1	P1	-	-	-	-	-	-	-	-	-	-	-	-	-	-	-	-	-	C	-	-
12318	1_16132030_C/T	1:16132030-16132030	A	intron_variant	MODIFIER	EPHA2	ENSG00000142627	Transcript	ENST00000358432.8	protein_coding	-	13/16	-	-	-	-	-	-	-	-	-	-1	-	HGNC	HGNC:3386	NM_004431.5	-	1	P1	-	-	-	-	-	-	-	-	-	-	-	-	-	-	-	-	-	G	-	-
12321	1_16132658_T/C	1:16132658-16132658	G	intron_variant	MODIFIER	EPHA2	ENSG00000142627	Transcript	ENST00000358432.8	protein_coding	-	11/16	-	-	-	-	-	-	-	-	-	-1	-	HGNC	HGNC:3386	NM_004431.5	-	1	P1	-	-	-	-	-	-	-	-	-	-	-	-	-	-	-	-	-	A	-	-
12324	1_16132659_T/A	1:16132659-16132659	T	intron_variant	MODIFIER	EPHA2	ENSG00000142627	Transcript	ENST00000358432.8	protein_coding	-	11/16	-	-	-	-	-	-	-	-	-	-1	-	HGNC	HGNC:3386	NM_004431.5	-	1	P1	-	-	-	-	-	-	-	-	-	-	-	-	-	-	-	-	-	A	-	-
12327	1_16132679_C/T	1:16132679-16132679	A	intron_variant	MODIFIER	EPHA2	ENSG00000142627	Transcript	ENST00000358432.8	protein_coding	-	11/16	-	-	-	-	-	-	-	-	-	-1	-	HGNC	HGNC:3386	NM_004431.5	-	1	P1	-	-	-	-	-	-	-	-	-	-	-	-	-	-	-	-	-	G	-	-
12330	1_16132689_G/A	1:16132689-16132689	T	intron_variant	MODIFIER	EPHA2	ENSG00000142627	Transcript	ENST00000358432.8	protein_coding	-	11/16	-	-	-	-	-	-	-	-	-	-1	-	HGNC	HGNC:3386	NM_004431.5	-	1	P1	-	-	-	-	-	-	-	-	-	-	-	-	-	-	-	-	-	C	-	-
12333	1_16132862_G/A	1:16132862-16132862	T	intron_variant	MODIFIER	EPHA2	ENSG00000142627	Transcript	ENST00000358432.8	protein_coding	-	11/16	-	-	-	-	-	-	-	-	-	-1	-	HGNC	HGNC:3386	NM_004431.5	-	1	P1	-	-	-	-	-	-	-	-	-	-	-	-	-	-	-	-	-	-	-	-
12336	1_16133077_G/A	1:16133077-16133077	T	intron_variant	MODIFIER	EPHA2	ENSG00000142627	Transcript	ENST00000358432.8	protein_coding	-	11/16	-	-	-	-	-	-	-	-	-	-1	-	HGNC	HGNC:3386	NM_004431.5	-	1	P1	-	-	-	-	-	-	-	-	-	-	-	-	-	-	-	-	-	C	-	-
12340	1_16133307_C/G	1:16133307-16133307	C	synonymous_variant	LOW	EPHA2	ENSG00000142627	Transcript	ENST00000358432.8	protein_coding	11/17	-	-	-	2063	1926	642	P	ccC/ccG	COSV64454700	-	-1	-	HGNC	HGNC:3386	NM_004431.5	-	1	P1	-	-	-	-	1	1	-	-	-	-	-	-	-	-	-	-	-	G	-	-
12344	1_16133379_A/G	1:16133379-16133379	C	splice_polypyrimidine_tract_variant,intron_variant	LOW	EPHA2	ENSG00000142627	Transcript	ENST00000358432.8	protein_coding	-	10/16	-	-	-	-	-	-	-	-	-	-1	-	HGNC	HGNC:3386	NM_004431.5	-	1	P1	-	-	-	-	-	-	-	-	-	-	-	-	-	-	8.599	3.148	11.747	T	-	-
12348	1_16133406_C/G	1:16133406-16133406	C	intron_variant	MODIFIER	EPHA2	ENSG00000142627	Transcript	ENST00000358432.8	protein_coding	-	10/16	-	-	-	-	-	-	-	-	-	-1	-	HGNC	HGNC:3386	NM_004431.5	-	1	P1	-	-	-	-	-	-	-	-	-	-	-	-	-	-	-	-	-	G	-	-
12352	1_16133441_G/A	1:16133441-16133441	T	intron_variant	MODIFIER	EPHA2	ENSG00000142627	Transcript	ENST00000358432.8	protein_coding	-	10/16	-	-	-	-	-	-	-	-	-	-1	-	HGNC	HGNC:3386	NM_004431.5	-	1	P1	-	-	-	-	-	-	-	-	-	-	-	-	-	-	-	-	-	C	-	-
12356	1_16133530_A/G	1:16133530-16133530	C	synonymous_variant	LOW	EPHA2	ENSG00000142627	Transcript	ENST00000358432.8	protein_coding	10/17	-	-	-	1952	1815	605	T	acA/acG	-	-	-1	-	HGNC	HGNC:3386	NM_004431.5	-	1	P1	-	-	-	-	-	-	-	-	-	-	-	-	-	-	-	-	-	T	-	-
12360	1_16133596_C/T	1:16133596-16133596	A	synonymous_variant	LOW	EPHA2	ENSG00000142627	Transcript	ENST00000358432.8	protein_coding	10/17	-	-	-	1886	1749	583	N	aaC/aaT	COSV100626098	-	-1	-	HGNC	HGNC:3386	NM_004431.5	-	1	P1	-	-	-	-	1	1	-	-	-	-	-	-	-	-	-	-	-	G	-	-
12364	1_16133823_G/C	1:16133823-16133823	G	intron_variant	MODIFIER	EPHA2	ENSG00000142627	Transcript	ENST00000358432.8	protein_coding	-	9/16	-	-	-	-	-	-	-	COSV64454442	-	-1	-	HGNC	HGNC:3386	NM_004431.5	-	1	P1	-	-	-	-	1	1	-	-	-	-	-	-	-	-	-	-	-	C	-	-
12368	1_16133853_G/A	1:16133853-16133853	T	splice_region_variant,intron_variant	LOW	EPHA2	ENSG00000142627	Transcript	ENST00000358432.8	protein_coding	-	9/16	-	-	-	-	-	-	-	-	-	-1	-	HGNC	HGNC:3386	NM_004431.5	-	1	P1	-	-	-	-	-	-	-	-	-	-	-	-	-	-	-	-	-	C	-	-
12372	1_16134006_A/G	1:16134006-16134006	C	intron_variant	MODIFIER	EPHA2	ENSG00000142627	Transcript	ENST00000358432.8	protein_coding	-	8/16	-	-	-	-	-	-	-	-	-	-1	-	HGNC	HGNC:3386	NM_004431.5	-	1	P1	-	-	-	-	-	-	-	-	-	-	-	-	-	-	-	-	-	T	-	-
12376	1_16134169_T/C	1:16134169-16134169	G	intron_variant	MODIFIER	EPHA2	ENSG00000142627	Transcript	ENST00000358432.8	protein_coding	-	8/16	-	-	-	-	-	-	-	-	-	-1	-	HGNC	HGNC:3386	NM_004431.5	-	1	P1	-	-	-	-	-	-	-	-	-	-	-	-	-	-	-	-	-	A	-	-
12380	1_16134199_T/C	1:16134199-16134199	G	intron_variant	MODIFIER	EPHA2	ENSG00000142627	Transcript	ENST00000358432.8	protein_coding	-	8/16	-	-	-	-	-	-	-	-	-	-1	-	HGNC	HGNC:3386	NM_004431.5	-	1	P1	-	-	-	-	-	-	-	-	-	-	-	-	-	-	-	-	-	A	-	-
12384	1_16134205_A/T	1:16134205-16134205	A	intron_variant	MODIFIER	EPHA2	ENSG00000142627	Transcript	ENST00000358432.8	protein_coding	-	8/16	-	-	-	-	-	-	-	-	-	-1	-	HGNC	HGNC:3386	NM_004431.5	-	1	P1	-	-	-	-	-	-	-	-	-	-	-	-	-	-	-	-	-	T	-	-
12388	1_16134387_C/G	1:16134387-16134387	C	intron_variant	MODIFIER	EPHA2	ENSG00000142627	Transcript	ENST00000358432.8	protein_coding	-	8/16	-	-	-	-	-	-	-	-	-	-1	-	HGNC	HGNC:3386	NM_004431.5	-	1	P1	-	-	-	-	-	-	-	-	-	-	-	-	-	-	-	-	-	G	-	-
12392	1_16134520_C/A	1:16134520-16134520	T	missense_variant	MODERATE	EPHA2	ENSG00000142627	Transcript	ENST00000358432.8	protein_coding	8/17	-	-	-	1767	1630	544	R/S	Cgt/Agt	COSV64452302	-	-1	-	HGNC	HGNC:3386	NM_004431.5	-	1	P1	deleterious(0.03)	benign(0.1)	-	-	1	1	-	-	-	-	-	-	-	-	-	-	-	G	-	-
12396	1_16134530_G/A	1:16134530-16134530	T	synonymous_variant	LOW	EPHA2	ENSG00000142627	Transcript	ENST00000358432.8	protein_coding	8/17	-	-	-	1757	1620	540	G	ggG/ggA	COSV64454732	-	-1	-	HGNC	HGNC:3386	NM_004431.5	-	1	P1	-	-	-	-	1	1	-	-	-	-	-	-	-	-	-	-	-	C	-	-
12400	1_16134764_A/G	1:16134764-16134764	C	intron_variant	MODIFIER	EPHA2	ENSG00000142627	Transcript	ENST00000358432.8	protein_coding	-	7/16	-	-	-	-	-	-	-	-	-	-1	-	HGNC	HGNC:3386	NM_004431.5	-	1	P1	-	-	-	-	-	-	-	-	-	-	-	-	-	-	-	-	-	T	-	-
12403	1_16135205_C/A	1:16135205-16135205	T	splice_polypyrimidine_tract_variant,intron_variant	LOW	EPHA2	ENSG00000142627	Transcript	ENST00000358432.8	protein_coding	-	6/16	-	-	-	-	-	-	-	-	-	-1	-	HGNC	HGNC:3386	NM_004431.5	-	1	P1	-	-	-	-	-	-	-	-	-	-	-	-	-	-	5.323	3.033	8.356	G	-	-
12406	1_16135209_G/A	1:16135209-16135209	T	intron_variant	MODIFIER	EPHA2	ENSG00000142627	Transcript	ENST00000358432.8	protein_coding	-	6/16	-	-	-	-	-	-	-	-	-	-1	-	HGNC	HGNC:3386	NM_004431.5	-	1	P1	-	-	-	-	-	-	-	-	-	-	-	-	-	-	6.911	1.445	8.356	C	-	-
12409	1_16135243_C/T	1:16135243-16135243	A	intron_variant	MODIFIER	EPHA2	ENSG00000142627	Transcript	ENST00000358432.8	protein_coding	-	6/16	-	-	-	-	-	-	-	-	-	-1	-	HGNC	HGNC:3386	NM_004431.5	-	1	P1	-	-	-	-	-	-	-	-	-	-	-	-	-	-	-	-	-	G	-	-
12412	1_16135339_G/A	1:16135339-16135339	T	intron_variant	MODIFIER	EPHA2	ENSG00000142627	Transcript	ENST00000358432.8	protein_coding	-	6/16	-	-	-	-	-	-	-	-	-	-1	-	HGNC	HGNC:3386	NM_004431.5	-	1	P1	-	-	-	-	-	-	-	-	-	-	-	-	-	-	-	-	-	C	-	-
12415	1_16135617_G/A	1:16135617-16135617	T	intron_variant	MODIFIER	EPHA2	ENSG00000142627	Transcript	ENST00000358432.8	protein_coding	-	6/16	-	-	-	-	-	-	-	-	-	-1	-	HGNC	HGNC:3386	NM_004431.5	-	1	P1	-	-	-	-	-	-	-	-	-	-	-	-	-	-	-	-	-	C	-	-
12419	1_16135639_C/A	1:16135639-16135639	T	intron_variant	MODIFIER	EPHA2	ENSG00000142627	Transcript	ENST00000358432.8	protein_coding	-	6/16	-	-	-	-	-	-	-	-	-	-1	-	HGNC	HGNC:3386	NM_004431.5	-	1	P1	-	-	-	-	-	-	-	-	-	-	-	-	-	-	-	-	-	G	-	-
12423	1_16135797_T/C	1:16135797-16135797	G	intron_variant	MODIFIER	EPHA2	ENSG00000142627	Transcript	ENST00000358432.8	protein_coding	-	5/16	-	-	-	-	-	-	-	-	-	-1	-	HGNC	HGNC:3386	NM_004431.5	-	1	P1	-	-	-	-	-	-	-	-	-	-	-	-	-	-	-	-	-	A	-	-
12427	1_16135814_A/G	1:16135814-16135814	C	intron_variant	MODIFIER	EPHA2	ENSG00000142627	Transcript	ENST00000358432.8	protein_coding	-	5/16	-	-	-	-	-	-	-	-	-	-1	-	HGNC	HGNC:3386	NM_004431.5	-	1	P1	-	-	-	-	-	-	-	-	-	-	-	-	-	-	-	-	-	T	-	-
12431	1_16135880_C/T	1:16135880-16135880	A	intron_variant	MODIFIER	EPHA2	ENSG00000142627	Transcript	ENST00000358432.8	protein_coding	-	5/16	-	-	-	-	-	-	-	-	-	-1	-	HGNC	HGNC:3386	NM_004431.5	-	1	P1	-	-	-	-	-	-	-	-	-	-	-	-	-	-	-	-	-	G	-	-
12434	1_16136124_A/G	1:16136124-16136124	C	intron_variant	MODIFIER	EPHA2	ENSG00000142627	Transcript	ENST00000358432.8	protein_coding	-	5/16	-	-	-	-	-	-	-	-	-	-1	-	HGNC	HGNC:3386	NM_004431.5	-	1	P1	-	-	-	-	-	-	-	-	-	-	-	-	-	-	-	-	-	T	-	-
12437	1_16137629_A/C	1:16137629-16137629	G	intron_variant	MODIFIER	EPHA2	ENSG00000142627	Transcript	ENST00000358432.8	protein_coding	-	5/16	-	-	-	-	-	-	-	-	-	-1	-	HGNC	HGNC:3386	NM_004431.5	-	1	P1	-	-	-	-	-	-	-	-	-	-	-	-	-	-	-	-	-	T	-	-
12440	1_16137728_C/G	1:16137728-16137728	C	intron_variant	MODIFIER	EPHA2	ENSG00000142627	Transcript	ENST00000358432.8	protein_coding	-	5/16	-	-	-	-	-	-	-	-	-	-1	-	HGNC	HGNC:3386	NM_004431.5	-	1	P1	-	-	-	-	-	-	-	-	-	-	-	-	-	-	-	-	-	G	-	-
12443	1_16138007_C/T	1:16138007-16138007	A	synonymous_variant	LOW	EPHA2	ENSG00000142627	Transcript	ENST00000358432.8	protein_coding	5/17	-	-	-	1295	1158	386	S	tcC/tcT	-	-	-1	-	HGNC	HGNC:3386	NM_004431.5	-	1	P1	-	-	-	-	-	-	-	-	-	-	-	-	-	-	-	-	-	G	-	-
12447	1_16138085_A/G	1:16138085-16138085	C	missense_variant	MODERATE	EPHA2	ENSG00000142627	Transcript	ENST00000358432.8	protein_coding	5/17	-	-	-	1217	1080	360	I/M	atA/atG	-	-	-1	-	HGNC	HGNC:3386	NM_004431.5	-	1	P1	deleterious(0)	probably_damaging(0.909)	-	-	-	-	-	-	-	-	-	-	-	-	-	-	-	T	-	-
12451	1_16138112_A/G	1:16138112-16138112	C	synonymous_variant	LOW	EPHA2	ENSG00000142627	Transcript	ENST00000358432.8	protein_coding	5/17	-	-	-	1190	1053	351	P	ccA/ccG	-	-	-1	-	HGNC	HGNC:3386	NM_004431.5	-	1	P1	-	-	-	-	-	-	-	-	-	-	-	-	-	-	-	-	-	T	-	-
12455	1_16138212_G/C	1:16138212-16138212	G	intron_variant	MODIFIER	EPHA2	ENSG00000142627	Transcript	ENST00000358432.8	protein_coding	-	4/16	-	-	-	-	-	-	-	-	-	-1	-	HGNC	HGNC:3386	NM_004431.5	-	1	P1	-	-	-	-	-	-	-	-	-	-	-	-	-	-	-	-	-	C	-	-
12458	1_16138282_A/G	1:16138282-16138282	C	synonymous_variant	LOW	EPHA2	ENSG00000142627	Transcript	ENST00000358432.8	protein_coding	4/17	-	-	-	1109	972	324	P	ccA/ccG	-	-	-1	-	HGNC	HGNC:3386	NM_004431.5	-	1	P1	-	-	-	-	-	-	-	-	-	-	-	-	-	-	-	-	-	T	-	-
12461	1_16139193_G/A	1:16139193-16139193	T	intron_variant	MODIFIER	EPHA2	ENSG00000142627	Transcript	ENST00000358432.8	protein_coding	-	3/16	-	-	-	-	-	-	-	-	-	-1	-	HGNC	HGNC:3386	NM_004431.5	-	1	P1	-	-	-	-	-	-	-	-	-	-	-	-	-	-	-	-	-	C	-	-
12464	1_16139686_G/A	1:16139686-16139686	T	intron_variant	MODIFIER	EPHA2	ENSG00000142627	Transcript	ENST00000358432.8	protein_coding	-	3/16	-	-	-	-	-	-	-	-	-	-1	-	HGNC	HGNC:3386	NM_004431.5	-	1	P1	-	-	-	-	-	-	-	-	-	-	-	-	-	-	-	-	-	C	-	-
12466	1_16139715_T/A	1:16139715-16139715	T	intron_variant	MODIFIER	EPHA2	ENSG00000142627	Transcript	ENST00000358432.8	protein_coding	-	3/16	-	-	-	-	-	-	-	-	-	-1	-	HGNC	HGNC:3386	NM_004431.5	-	1	P1	-	-	-	-	-	-	-	-	-	-	-	-	-	-	-	-	-	A	-	-
12470	1_16139782_A/G	1:16139782-16139782	C	intron_variant	MODIFIER	EPHA2	ENSG00000142627	Transcript	ENST00000358432.8	protein_coding	-	3/16	-	-	-	-	-	-	-	-	-	-1	-	HGNC	HGNC:3386	NM_004431.5	-	1	P1	-	-	-	-	-	-	-	-	-	-	-	-	-	-	-	-	-	T	-	-
12472	1_16139800_C/G	1:16139800-16139800	C	intron_variant	MODIFIER	EPHA2	ENSG00000142627	Transcript	ENST00000358432.8	protein_coding	-	3/16	-	-	-	-	-	-	-	-	-	-1	-	HGNC	HGNC:3386	NM_004431.5	-	1	P1	-	-	-	-	-	-	-	-	-	-	-	-	-	-	-	-	-	G	-	-
12475	1_16139871_A/G	1:16139871-16139871	C	intron_variant	MODIFIER	EPHA2	ENSG00000142627	Transcript	ENST00000358432.8	protein_coding	-	3/16	-	-	-	-	-	-	-	-	-	-1	-	HGNC	HGNC:3386	NM_004431.5	-	1	P1	-	-	-	-	-	-	-	-	-	-	-	-	-	-	-	-	-	T	-	-
12478	1_16139879_C/T	1:16139879-16139879	A	intron_variant	MODIFIER	EPHA2	ENSG00000142627	Transcript	ENST00000358432.8	protein_coding	-	3/16	-	-	-	-	-	-	-	-	-	-1	-	HGNC	HGNC:3386	NM_004431.5	-	1	P1	-	-	-	-	-	-	-	-	-	-	-	-	-	-	-	-	-	G	-	-
12482	1_16140024_G/A	1:16140024-16140024	T	intron_variant	MODIFIER	EPHA2	ENSG00000142627	Transcript	ENST00000358432.8	protein_coding	-	3/16	-	-	-	-	-	-	-	-	-	-1	-	HGNC	HGNC:3386	NM_004431.5	-	1	P1	-	-	-	-	-	-	-	-	-	-	-	-	-	-	-	-	-	C	-	-
12484	1_16141080_T/G	1:16141080-16141080	C	intron_variant	MODIFIER	EPHA2	ENSG00000142627	Transcript	ENST00000358432.8	protein_coding	-	3/16	-	-	-	-	-	-	-	-	-	-1	-	HGNC	HGNC:3386	NM_004431.5	-	1	P1	-	-	-	-	-	-	-	-	-	-	-	-	-	-	-	-	-	A	-	-
12486	1_16141157_G/T	1:16141157-16141157	A	intron_variant	MODIFIER	EPHA2	ENSG00000142627	Transcript	ENST00000358432.8	protein_coding	-	3/16	-	-	-	-	-	-	-	-	-	-1	-	HGNC	HGNC:3386	NM_004431.5	-	1	P1	-	-	-	-	-	-	-	-	-	-	-	-	-	-	-	-	-	C	-	-
12488	1_16141204_T/C	1:16141204-16141204	G	intron_variant	MODIFIER	EPHA2	ENSG00000142627	Transcript	ENST00000358432.8	protein_coding	-	3/16	-	-	-	-	-	-	-	-	-	-1	-	HGNC	HGNC:3386	NM_004431.5	-	1	P1	-	-	-	-	-	-	-	-	-	-	-	-	-	-	-	-	-	A	-	-
12490	1_16141298_G/A	1:16141298-16141298	T	intron_variant	MODIFIER	EPHA2	ENSG00000142627	Transcript	ENST00000358432.8	protein_coding	-	3/16	-	-	-	-	-	-	-	-	-	-1	-	HGNC	HGNC:3386	NM_004431.5	-	1	P1	-	-	-	-	-	-	-	-	-	-	-	-	-	-	-	-	-	C	-	-
12493	1_16141418_A/C	1:16141418-16141418	G	intron_variant	MODIFIER	EPHA2	ENSG00000142627	Transcript	ENST00000358432.8	protein_coding	-	3/16	-	-	-	-	-	-	-	-	-	-1	-	HGNC	HGNC:3386	NM_004431.5	-	1	P1	-	-	-	-	-	-	-	-	-	-	-	-	-	-	-	-	-	T	-	-
12495	1_16141839_C/T	1:16141839-16141839	A	intron_variant	MODIFIER	EPHA2	ENSG00000142627	Transcript	ENST00000358432.8	protein_coding	-	3/16	-	-	-	-	-	-	-	-	-	-1	-	HGNC	HGNC:3386	NM_004431.5	-	1	P1	-	-	-	-	-	-	-	-	-	-	-	-	-	-	-	-	-	G	-	-
12497	1_16141840_A/G	1:16141840-16141840	C	intron_variant	MODIFIER	EPHA2	ENSG00000142627	Transcript	ENST00000358432.8	protein_coding	-	3/16	-	-	-	-	-	-	-	-	-	-1	-	HGNC	HGNC:3386	NM_004431.5	-	1	P1	-	-	-	-	-	-	-	-	-	-	-	-	-	-	-	-	-	T	-	-
12499	1_16142333_A/T	1:16142333-16142333	A	intron_variant	MODIFIER	EPHA2	ENSG00000142627	Transcript	ENST00000358432.8	protein_coding	-	3/16	-	-	-	-	-	-	-	-	-	-1	-	HGNC	HGNC:3386	NM_004431.5	-	1	P1	-	-	-	-	-	-	-	-	-	-	-	-	-	-	-	-	-	T	-	-
12501	1_16142345_T/C	1:16142345-16142345	G	intron_variant	MODIFIER	EPHA2	ENSG00000142627	Transcript	ENST00000358432.8	protein_coding	-	3/16	-	-	-	-	-	-	-	-	-	-1	-	HGNC	HGNC:3386	NM_004431.5	-	1	P1	-	-	-	-	-	-	-	-	-	-	-	-	-	-	-	-	-	A	-	-
12503	1_16142387_C/T	1:16142387-16142387	A	intron_variant	MODIFIER	EPHA2	ENSG00000142627	Transcript	ENST00000358432.8	protein_coding	-	3/16	-	-	-	-	-	-	-	-	-	-1	-	HGNC	HGNC:3386	NM_004431.5	-	1	P1	-	-	-	-	-	-	-	-	-	-	-	-	-	-	-	-	-	G	-	-
12505	1_16144345_A/G	1:16144345-16144345	C	intron_variant	MODIFIER	EPHA2	ENSG00000142627	Transcript	ENST00000358432.8	protein_coding	-	3/16	-	-	-	-	-	-	-	-	-	-1	-	HGNC	HGNC:3386	NM_004431.5	-	1	P1	-	-	-	-	-	-	-	-	-	-	-	-	-	-	-	-	-	T	-	-
12509	1_16144346_G/A	1:16144346-16144346	T	intron_variant	MODIFIER	EPHA2	ENSG00000142627	Transcript	ENST00000358432.8	protein_coding	-	3/16	-	-	-	-	-	-	-	-	-	-1	-	HGNC	HGNC:3386	NM_004431.5	-	1	P1	-	-	-	-	-	-	-	-	-	-	-	-	-	-	-	-	-	C	-	-
12513	1_16144350_A/G	1:16144350-16144350	C	intron_variant	MODIFIER	EPHA2	ENSG00000142627	Transcript	ENST00000358432.8	protein_coding	-	3/16	-	-	-	-	-	-	-	-	-	-1	-	HGNC	HGNC:3386	NM_004431.5	-	1	P1	-	-	-	-	-	-	-	-	-	-	-	-	-	-	-	-	-	T	-	-
12517	1_16144351_C/A	1:16144351-16144351	T	intron_variant	MODIFIER	EPHA2	ENSG00000142627	Transcript	ENST00000358432.8	protein_coding	-	3/16	-	-	-	-	-	-	-	-	-	-1	-	HGNC	HGNC:3386	NM_004431.5	-	1	P1	-	-	-	-	-	-	-	-	-	-	-	-	-	-	-	-	-	G	-	-
12521	1_16144352_A/C	1:16144352-16144352	G	intron_variant	MODIFIER	EPHA2	ENSG00000142627	Transcript	ENST00000358432.8	protein_coding	-	3/16	-	-	-	-	-	-	-	-	-	-1	-	HGNC	HGNC:3386	NM_004431.5	-	1	P1	-	-	-	-	-	-	-	-	-	-	-	-	-	-	-	-	-	T	-	-
12525	1_16144388_T/C	1:16144388-16144388	G	intron_variant	MODIFIER	EPHA2	ENSG00000142627	Transcript	ENST00000358432.8	protein_coding	-	3/16	-	-	-	-	-	-	-	-	-	-1	-	HGNC	HGNC:3386	NM_004431.5	-	1	P1	-	-	-	-	-	-	-	-	-	-	-	-	-	-	-	-	-	A	-	-
12529	1_16144389_T/C	1:16144389-16144389	G	intron_variant	MODIFIER	EPHA2	ENSG00000142627	Transcript	ENST00000358432.8	protein_coding	-	3/16	-	-	-	-	-	-	-	-	-	-1	-	HGNC	HGNC:3386	NM_004431.5	-	1	P1	-	-	-	-	-	-	-	-	-	-	-	-	-	-	-	-	-	A	-	-
12533	1_16144407_T/C	1:16144407-16144407	G	intron_variant	MODIFIER	EPHA2	ENSG00000142627	Transcript	ENST00000358432.8	protein_coding	-	3/16	-	-	-	-	-	-	-	-	-	-1	-	HGNC	HGNC:3386	NM_004431.5	-	1	P1	-	-	-	-	-	-	-	-	-	-	-	-	-	-	-	-	-	A	-	-
12537	1_16144487_C/G	1:16144487-16144487	C	intron_variant	MODIFIER	EPHA2	ENSG00000142627	Transcript	ENST00000358432.8	protein_coding	-	3/16	-	-	-	-	-	-	-	-	-	-1	-	HGNC	HGNC:3386	NM_004431.5	-	1	P1	-	-	-	-	-	-	-	-	-	-	-	-	-	-	-	-	-	G	-	-
12541	1_16144649_G/A	1:16144649-16144649	T	intron_variant	MODIFIER	EPHA2	ENSG00000142627	Transcript	ENST00000358432.8	protein_coding	-	3/16	-	-	-	-	-	-	-	-	-	-1	-	HGNC	HGNC:3386	NM_004431.5	-	1	P1	-	-	-	-	-	-	-	-	-	-	-	-	-	-	-	-	-	C	-	-
12545	1_16144663_A/G	1:16144663-16144663	C	intron_variant	MODIFIER	EPHA2	ENSG00000142627	Transcript	ENST00000358432.8	protein_coding	-	3/16	-	-	-	-	-	-	-	-	-	-1	-	HGNC	HGNC:3386	NM_004431.5	-	1	P1	-	-	-	-	-	-	-	-	-	-	-	-	-	-	-	-	-	T	-	-
12549	1_16144731_C/G	1:16144731-16144731	C	intron_variant	MODIFIER	EPHA2	ENSG00000142627	Transcript	ENST00000358432.8	protein_coding	-	3/16	-	-	-	-	-	-	-	-	-	-1	-	HGNC	HGNC:3386	NM_004431.5	-	1	P1	-	-	-	-	-	-	-	-	-	-	-	-	-	-	-	-	-	G	-	-
12553	1_16144770_C/T	1:16144770-16144770	A	intron_variant	MODIFIER	EPHA2	ENSG00000142627	Transcript	ENST00000358432.8	protein_coding	-	3/16	-	-	-	-	-	-	-	-	-	-1	-	HGNC	HGNC:3386	NM_004431.5	-	1	P1	-	-	-	-	-	-	-	-	-	-	-	-	-	-	-	-	-	G	-	-
12557	1_16144835_C/T	1:16144835-16144835	A	intron_variant	MODIFIER	EPHA2	ENSG00000142627	Transcript	ENST00000358432.8	protein_coding	-	3/16	-	-	-	-	-	-	-	-	-	-1	-	HGNC	HGNC:3386	NM_004431.5	-	1	P1	-	-	-	-	-	-	-	-	-	-	-	-	-	-	-	-	-	G	-	-
12561	1_16144903_T/A	1:16144903-16144903	T	intron_variant	MODIFIER	EPHA2	ENSG00000142627	Transcript	ENST00000358432.8	protein_coding	-	3/16	-	-	-	-	-	-	-	-	-	-1	-	HGNC	HGNC:3386	NM_004431.5	-	1	P1	-	-	-	-	-	-	-	-	-	-	-	-	-	-	-	-	-	A	-	-
12565	1_16144904_G/A	1:16144904-16144904	T	intron_variant	MODIFIER	EPHA2	ENSG00000142627	Transcript	ENST00000358432.8	protein_coding	-	3/16	-	-	-	-	-	-	-	-	-	-1	-	HGNC	HGNC:3386	NM_004431.5	-	1	P1	-	-	-	-	-	-	-	-	-	-	-	-	-	-	-	-	-	C	-	-
12569	1_16145209_T/G	1:16145209-16145209	C	intron_variant	MODIFIER	EPHA2	ENSG00000142627	Transcript	ENST00000358432.8	protein_coding	-	3/16	-	-	-	-	-	-	-	-	-	-1	-	HGNC	HGNC:3386	NM_004431.5	-	1	P1	-	-	-	-	-	-	-	-	-	-	-	-	-	-	-	-	-	A	-	-
12573	1_16145250_C/T	1:16145250-16145250	A	intron_variant	MODIFIER	EPHA2	ENSG00000142627	Transcript	ENST00000358432.8	protein_coding	-	3/16	-	-	-	-	-	-	-	-	-	-1	-	HGNC	HGNC:3386	NM_004431.5	-	1	P1	-	-	-	-	-	-	-	-	-	-	-	-	-	-	-	-	-	G	-	-
12577	1_16145584_G/A	1:16145584-16145584	T	intron_variant	MODIFIER	EPHA2	ENSG00000142627	Transcript	ENST00000358432.8	protein_coding	-	3/16	-	-	-	-	-	-	-	-	-	-1	-	HGNC	HGNC:3386	NM_004431.5	-	1	P1	-	-	-	-	-	-	-	-	-	-	-	-	-	-	-	-	-	C	-	-
12581	1_16145631_A/G	1:16145631-16145631	C	intron_variant	MODIFIER	EPHA2	ENSG00000142627	Transcript	ENST00000358432.8	protein_coding	-	3/16	-	-	-	-	-	-	-	-	-	-1	-	HGNC	HGNC:3386	NM_004431.5	-	1	P1	-	-	-	-	-	-	-	-	-	-	-	-	-	-	-	-	-	T	-	-
12585	1_16145810_G/A	1:16145810-16145810	T	intron_variant	MODIFIER	EPHA2	ENSG00000142627	Transcript	ENST00000358432.8	protein_coding	-	3/16	-	-	-	-	-	-	-	-	-	-1	-	HGNC	HGNC:3386	NM_004431.5	-	1	P1	-	-	-	-	-	-	-	-	-	-	-	-	-	-	-	-	-	C	-	-
12589	1_16145883_G/C	1:16145883-16145883	G	intron_variant	MODIFIER	EPHA2	ENSG00000142627	Transcript	ENST00000358432.8	protein_coding	-	3/16	-	-	-	-	-	-	-	-	-	-1	-	HGNC	HGNC:3386	NM_004431.5	-	1	P1	-	-	-	-	-	-	-	-	-	-	-	-	-	-	-	-	-	C	-	-
12593	1_16145941_G/A	1:16145941-16145941	T	intron_variant	MODIFIER	EPHA2	ENSG00000142627	Transcript	ENST00000358432.8	protein_coding	-	3/16	-	-	-	-	-	-	-	-	-	-1	-	HGNC	HGNC:3386	NM_004431.5	-	1	P1	-	-	-	-	-	-	-	-	-	-	-	-	-	-	-	-	-	C	-	-
12597	1_16145963_G/A	1:16145963-16145963	T	intron_variant	MODIFIER	EPHA2	ENSG00000142627	Transcript	ENST00000358432.8	protein_coding	-	3/16	-	-	-	-	-	-	-	-	-	-1	-	HGNC	HGNC:3386	NM_004431.5	-	1	P1	-	-	-	-	-	-	-	-	-	-	-	-	-	-	-	-	-	C	-	-
12601	1_16146010_G/C	1:16146010-16146010	G	intron_variant	MODIFIER	EPHA2	ENSG00000142627	Transcript	ENST00000358432.8	protein_coding	-	3/16	-	-	-	-	-	-	-	-	-	-1	-	HGNC	HGNC:3386	NM_004431.5	-	1	P1	-	-	-	-	-	-	-	-	-	-	-	-	-	-	-	-	-	C	-	-
12605	1_16146049_A/C	1:16146049-16146049	G	intron_variant	MODIFIER	EPHA2	ENSG00000142627	Transcript	ENST00000358432.8	protein_coding	-	3/16	-	-	-	-	-	-	-	-	-	-1	-	HGNC	HGNC:3386	NM_004431.5	-	1	P1	-	-	-	-	-	-	-	-	-	-	-	-	-	-	-	-	-	T	-	-
12609	1_16146090_T/C	1:16146090-16146090	G	intron_variant	MODIFIER	EPHA2	ENSG00000142627	Transcript	ENST00000358432.8	protein_coding	-	3/16	-	-	-	-	-	-	-	-	-	-1	-	HGNC	HGNC:3386	NM_004431.5	-	1	P1	-	-	-	-	-	-	-	-	-	-	-	-	-	-	-	-	-	A	-	-
12613	1_16146296_C/T	1:16146296-16146296	A	intron_variant	MODIFIER	EPHA2	ENSG00000142627	Transcript	ENST00000358432.8	protein_coding	-	3/16	-	-	-	-	-	-	-	-	-	-1	-	HGNC	HGNC:3386	NM_004431.5	-	1	P1	-	-	-	-	-	-	-	-	-	-	-	-	-	-	-	-	-	G	-	-
12617	1_16146566_A/G	1:16146566-16146566	C	intron_variant	MODIFIER	EPHA2	ENSG00000142627	Transcript	ENST00000358432.8	protein_coding	-	3/16	-	-	-	-	-	-	-	-	-	-1	-	HGNC	HGNC:3386	NM_004431.5	-	1	P1	-	-	-	-	-	-	-	-	-	-	-	-	-	-	-	-	-	T	-	-
12621	1_16146672_C/T	1:16146672-16146672	A	intron_variant	MODIFIER	EPHA2	ENSG00000142627	Transcript	ENST00000358432.8	protein_coding	-	3/16	-	-	-	-	-	-	-	-	-	-1	-	HGNC	HGNC:3386	NM_004431.5	-	1	P1	-	-	-	-	-	-	-	-	-	-	-	-	-	-	-	-	-	G	-	-
12625	1_16146827_G/A	1:16146827-16146827	T	intron_variant	MODIFIER	EPHA2	ENSG00000142627	Transcript	ENST00000358432.8	protein_coding	-	3/16	-	-	-	-	-	-	-	-	-	-1	-	HGNC	HGNC:3386	NM_004431.5	-	1	P1	-	-	-	-	-	-	-	-	-	-	-	-	-	-	-	-	-	C	-	-
12629	1_16146894_T/G	1:16146894-16146894	C	intron_variant	MODIFIER	EPHA2	ENSG00000142627	Transcript	ENST00000358432.8	protein_coding	-	3/16	-	-	-	-	-	-	-	-	-	-1	-	HGNC	HGNC:3386	NM_004431.5	-	1	P1	-	-	-	-	-	-	-	-	-	-	-	-	-	-	-	-	-	A	-	-
12633	1_16146979_C/T	1:16146979-16146979	A	intron_variant	MODIFIER	EPHA2	ENSG00000142627	Transcript	ENST00000358432.8	protein_coding	-	3/16	-	-	-	-	-	-	-	-	-	-1	-	HGNC	HGNC:3386	NM_004431.5	-	1	P1	-	-	-	-	-	-	-	-	-	-	-	-	-	-	-	-	-	G	-	-
12637	1_16147217_G/T	1:16147217-16147217	A	intron_variant	MODIFIER	EPHA2	ENSG00000142627	Transcript	ENST00000358432.8	protein_coding	-	3/16	-	-	-	-	-	-	-	-	-	-1	-	HGNC	HGNC:3386	NM_004431.5	-	1	P1	-	-	-	-	-	-	-	-	-	-	-	-	-	-	-	-	-	C	-	-
12641	1_16147310_C/G	1:16147310-16147310	C	intron_variant	MODIFIER	EPHA2	ENSG00000142627	Transcript	ENST00000358432.8	protein_coding	-	3/16	-	-	-	-	-	-	-	-	-	-1	-	HGNC	HGNC:3386	NM_004431.5	-	1	P1	-	-	-	-	-	-	-	-	-	-	-	-	-	-	-	-	-	G	-	-
12645	1_16147713_C/A	1:16147713-16147713	T	intron_variant	MODIFIER	EPHA2	ENSG00000142627	Transcript	ENST00000358432.8	protein_coding	-	3/16	-	-	-	-	-	-	-	-	-	-1	-	HGNC	HGNC:3386	NM_004431.5	-	1	P1	-	-	-	-	-	-	-	-	-	-	-	-	-	-	-	-	-	G	-	-
12648	1_16147965_G/A	1:16147965-16147965	T	intron_variant	MODIFIER	EPHA2	ENSG00000142627	Transcript	ENST00000358432.8	protein_coding	-	3/16	-	-	-	-	-	-	-	-	-	-1	-	HGNC	HGNC:3386	NM_004431.5	-	1	P1	-	-	-	-	-	-	-	-	-	-	-	-	-	-	-	-	-	C	-	-
12651	1_16148074_T/C	1:16148074-16148074	G	intron_variant	MODIFIER	EPHA2	ENSG00000142627	Transcript	ENST00000358432.8	protein_coding	-	3/16	-	-	-	-	-	-	-	-	-	-1	-	HGNC	HGNC:3386	NM_004431.5	-	1	P1	-	-	-	-	-	-	-	-	-	-	-	-	-	-	-	-	-	A	-	-
12654	1_16148302_T/C	1:16148302-16148302	G	intron_variant	MODIFIER	EPHA2	ENSG00000142627	Transcript	ENST00000358432.8	protein_coding	-	3/16	-	-	-	-	-	-	-	-	-	-1	-	HGNC	HGNC:3386	NM_004431.5	-	1	P1	-	-	-	-	-	-	-	-	-	-	-	-	-	-	-	-	-	A	-	-
12657	1_16148895_T/C	1:16148895-16148895	G	synonymous_variant	LOW	EPHA2	ENSG00000142627	Transcript	ENST00000358432.8	protein_coding	3/17	-	-	-	443	306	102	V	gtT/gtC	-	-	-1	-	HGNC	HGNC:3386	NM_004431.5	-	1	P1	-	-	-	-	-	-	-	-	-	-	-	-	-	-	-	-	-	A	-	-
12661	1_16148928_A/G	1:16148928-16148928	C	synonymous_variant	LOW	EPHA2	ENSG00000142627	Transcript	ENST00000358432.8	protein_coding	3/17	-	-	-	410	273	91	A	gcA/gcG	-	-	-1	-	HGNC	HGNC:3386	NM_004431.5	-	1	P1	-	-	-	-	-	-	-	-	-	-	-	-	-	-	-	-	-	T	-	-
12665	1_16149033_C/T	1:16149033-16149033	A	synonymous_variant	LOW	EPHA2	ENSG00000142627	Transcript	ENST00000358432.8	protein_coding	3/17	-	-	-	305	168	56	H	caC/caT	-	-	-1	-	HGNC	HGNC:3386	NM_004431.5	-	1	P1	-	-	-	-	-	-	-	-	-	-	-	-	-	-	-	-	-	G	-	-
12668	1_16149161_G/A	1:16149161-16149161	T	intron_variant	MODIFIER	EPHA2	ENSG00000142627	Transcript	ENST00000358432.8	protein_coding	-	2/16	-	-	-	-	-	-	-	-	-	-1	-	HGNC	HGNC:3386	NM_004431.5	-	1	P1	-	-	-	-	-	-	-	-	-	-	-	-	-	-	-	-	-	C	-	-
12671	1_16149198_C/T	1:16149198-16149198	A	intron_variant	MODIFIER	EPHA2	ENSG00000142627	Transcript	ENST00000358432.8	protein_coding	-	2/16	-	-	-	-	-	-	-	-	-	-1	-	HGNC	HGNC:3386	NM_004431.5	-	1	P1	-	-	-	-	-	-	-	-	-	-	-	-	-	-	-	-	-	G	-	-
12674	1_16149217_T/C	1:16149217-16149217	G	intron_variant	MODIFIER	EPHA2	ENSG00000142627	Transcript	ENST00000358432.8	protein_coding	-	2/16	-	-	-	-	-	-	-	-	-	-1	-	HGNC	HGNC:3386	NM_004431.5	-	1	P1	-	-	-	-	-	-	-	-	-	-	-	-	-	-	-	-	-	A	-	-
12677	1_16149275_T/C	1:16149275-16149275	G	intron_variant	MODIFIER	EPHA2	ENSG00000142627	Transcript	ENST00000358432.8	protein_coding	-	2/16	-	-	-	-	-	-	-	-	-	-1	-	HGNC	HGNC:3386	NM_004431.5	-	1	P1	-	-	-	-	-	-	-	-	-	-	-	-	-	-	-	-	-	A	-	-
12680	1_16149286_C/A	1:16149286-16149286	T	intron_variant	MODIFIER	EPHA2	ENSG00000142627	Transcript	ENST00000358432.8	protein_coding	-	2/16	-	-	-	-	-	-	-	-	-	-1	-	HGNC	HGNC:3386	NM_004431.5	-	1	P1	-	-	-	-	-	-	-	-	-	-	-	-	-	-	-	-	-	G	-	-
12683	1_16149287_A/G	1:16149287-16149287	C	intron_variant	MODIFIER	EPHA2	ENSG00000142627	Transcript	ENST00000358432.8	protein_coding	-	2/16	-	-	-	-	-	-	-	-	-	-1	-	HGNC	HGNC:3386	NM_004431.5	-	1	P1	-	-	-	-	-	-	-	-	-	-	-	-	-	-	-	-	-	T	-	-
12686	1_16149428_A/G	1:16149428-16149428	C	intron_variant	MODIFIER	EPHA2	ENSG00000142627	Transcript	ENST00000358432.8	protein_coding	-	2/16	-	-	-	-	-	-	-	-	-	-1	-	HGNC	HGNC:3386	NM_004431.5	-	1	P1	-	-	-	-	-	-	-	-	-	-	-	-	-	-	-	-	-	T	-	-
12689	1_16149524_A/G	1:16149524-16149524	C	intron_variant	MODIFIER	EPHA2	ENSG00000142627	Transcript	ENST00000358432.8	protein_coding	-	2/16	-	-	-	-	-	-	-	-	-	-1	-	HGNC	HGNC:3386	NM_004431.5	-	1	P1	-	-	-	-	-	-	-	-	-	-	-	-	-	-	-	-	-	T	-	-
12692	1_16149526_G/A	1:16149526-16149526	T	intron_variant	MODIFIER	EPHA2	ENSG00000142627	Transcript	ENST00000358432.8	protein_coding	-	2/16	-	-	-	-	-	-	-	-	-	-1	-	HGNC	HGNC:3386	NM_004431.5	-	1	P1	-	-	-	-	-	-	-	-	-	-	-	-	-	-	-	-	-	C	-	-
12695	1_16149602_T/C	1:16149602-16149602	G	intron_variant	MODIFIER	EPHA2	ENSG00000142627	Transcript	ENST00000358432.8	protein_coding	-	2/16	-	-	-	-	-	-	-	-	-	-1	-	HGNC	HGNC:3386	NM_004431.5	-	1	P1	-	-	-	-	-	-	-	-	-	-	-	-	-	-	-	-	-	A	-	-
12698	1_16149661_T/C	1:16149661-16149661	G	intron_variant	MODIFIER	EPHA2	ENSG00000142627	Transcript	ENST00000358432.8	protein_coding	-	2/16	-	-	-	-	-	-	-	-	-	-1	-	HGNC	HGNC:3386	NM_004431.5	-	1	P1	-	-	-	-	-	-	-	-	-	-	-	-	-	-	-	-	-	A	-	-
12701	1_16149692_A/G	1:16149692-16149692	C	intron_variant	MODIFIER	EPHA2	ENSG00000142627	Transcript	ENST00000358432.8	protein_coding	-	2/16	-	-	-	-	-	-	-	-	-	-1	-	HGNC	HGNC:3386	NM_004431.5	-	1	P1	-	-	-	-	-	-	-	-	-	-	-	-	-	-	-	-	-	T	-	-
12704	1_16149699_A/C	1:16149699-16149699	G	intron_variant	MODIFIER	EPHA2	ENSG00000142627	Transcript	ENST00000358432.8	protein_coding	-	2/16	-	-	-	-	-	-	-	-	-	-1	-	HGNC	HGNC:3386	NM_004431.5	-	1	P1	-	-	-	-	-	-	-	-	-	-	-	-	-	-	-	-	-	T	-	-
12707	1_16149744_A/G	1:16149744-16149744	C	intron_variant	MODIFIER	EPHA2	ENSG00000142627	Transcript	ENST00000358432.8	protein_coding	-	2/16	-	-	-	-	-	-	-	-	-	-1	-	HGNC	HGNC:3386	NM_004431.5	-	1	P1	-	-	-	-	-	-	-	-	-	-	-	-	-	-	-	-	-	T	-	-
12710	1_16149793_G/A	1:16149793-16149793	T	intron_variant	MODIFIER	EPHA2	ENSG00000142627	Transcript	ENST00000358432.8	protein_coding	-	2/16	-	-	-	-	-	-	-	-	-	-1	-	HGNC	HGNC:3386	NM_004431.5	-	1	P1	-	-	-	-	-	-	-	-	-	-	-	-	-	-	-	-	-	C	-	-
12713	1_16149903_A/G	1:16149903-16149903	C	intron_variant	MODIFIER	EPHA2	ENSG00000142627	Transcript	ENST00000358432.8	protein_coding	-	2/16	-	-	-	-	-	-	-	-	-	-1	-	HGNC	HGNC:3386	NM_004431.5	-	1	P1	-	-	-	-	-	-	-	-	-	-	-	-	-	-	-	-	-	T	-	-
12716	1_16150138_T/C	1:16150138-16150138	G	intron_variant	MODIFIER	EPHA2	ENSG00000142627	Transcript	ENST00000358432.8	protein_coding	-	2/16	-	-	-	-	-	-	-	-	-	-1	-	HGNC	HGNC:3386	NM_004431.5	-	1	P1	-	-	-	-	-	-	-	-	-	-	-	-	-	-	-	-	-	A	-	-
12719	1_16150163_C/G	1:16150163-16150163	C	intron_variant	MODIFIER	EPHA2	ENSG00000142627	Transcript	ENST00000358432.8	protein_coding	-	2/16	-	-	-	-	-	-	-	-	-	-1	-	HGNC	HGNC:3386	NM_004431.5	-	1	P1	-	-	-	-	-	-	-	-	-	-	-	-	-	-	-	-	-	G	-	-
12722	1_16150203_T/C	1:16150203-16150203	G	intron_variant	MODIFIER	EPHA2	ENSG00000142627	Transcript	ENST00000358432.8	protein_coding	-	2/16	-	-	-	-	-	-	-	-	-	-1	-	HGNC	HGNC:3386	NM_004431.5	-	1	P1	-	-	-	-	-	-	-	-	-	-	-	-	-	-	-	-	-	A	-	-
12726	1_16150278_A/G	1:16150278-16150278	C	intron_variant	MODIFIER	EPHA2	ENSG00000142627	Transcript	ENST00000358432.8	protein_coding	-	2/16	-	-	-	-	-	-	-	-	-	-1	-	HGNC	HGNC:3386	NM_004431.5	-	1	P1	-	-	-	-	-	-	-	-	-	-	-	-	-	-	-	-	-	T	-	-
12730	1_16150321_A/G	1:16150321-16150321	C	intron_variant	MODIFIER	EPHA2	ENSG00000142627	Transcript	ENST00000358432.8	protein_coding	-	2/16	-	-	-	-	-	-	-	-	-	-1	-	HGNC	HGNC:3386	NM_004431.5	-	1	P1	-	-	-	-	-	-	-	-	-	-	-	-	-	-	-	-	-	T	-	-
12734	1_16150345_T/C	1:16150345-16150345	G	intron_variant	MODIFIER	EPHA2	ENSG00000142627	Transcript	ENST00000358432.8	protein_coding	-	2/16	-	-	-	-	-	-	-	-	-	-1	-	HGNC	HGNC:3386	NM_004431.5	-	1	P1	-	-	-	-	-	-	-	-	-	-	-	-	-	-	-	-	-	A	-	-
12738	1_16150364_G/A	1:16150364-16150364	T	intron_variant	MODIFIER	EPHA2	ENSG00000142627	Transcript	ENST00000358432.8	protein_coding	-	2/16	-	-	-	-	-	-	-	-	-	-1	-	HGNC	HGNC:3386	NM_004431.5	-	1	P1	-	-	-	-	-	-	-	-	-	-	-	-	-	-	-	-	-	C	-	-
12742	1_16150577_T/G	1:16150577-16150577	C	intron_variant	MODIFIER	EPHA2	ENSG00000142627	Transcript	ENST00000358432.8	protein_coding	-	2/16	-	-	-	-	-	-	-	-	-	-1	-	HGNC	HGNC:3386	NM_004431.5	-	1	P1	-	-	-	-	-	-	-	-	-	-	-	-	-	-	-	-	-	A	-	-
12747	1_16150693_C/A	1:16150693-16150693	T	intron_variant	MODIFIER	EPHA2	ENSG00000142627	Transcript	ENST00000358432.8	protein_coding	-	2/16	-	-	-	-	-	-	-	-	-	-1	-	HGNC	HGNC:3386	NM_004431.5	-	1	P1	-	-	-	-	-	-	-	-	-	-	-	-	-	-	-	-	-	G	-	-
12752	1_16150863_T/C	1:16150863-16150863	G	intron_variant	MODIFIER	EPHA2	ENSG00000142627	Transcript	ENST00000358432.8	protein_coding	-	2/16	-	-	-	-	-	-	-	-	-	-1	-	HGNC	HGNC:3386	NM_004431.5	-	1	P1	-	-	-	-	-	-	-	-	-	-	-	-	-	-	-	-	-	A	-	-
12757	1_16150971_G/A	1:16150971-16150971	T	splice_region_variant,splice_polypyrimidine_tract_variant,intron_variant	LOW	EPHA2	ENSG00000142627	Transcript	ENST00000358432.8	protein_coding	-	1/16	-	-	-	-	-	-	-	-	-	-1	-	HGNC	HGNC:3386	NM_004431.5	-	1	P1	-	-	-	-	-	-	-	-	-	-	-	-	-	-	10.477	0.609	11.086	C	-	-
12762	1_16151148_A/G	1:16151148-16151148	C	intron_variant	MODIFIER	EPHA2	ENSG00000142627	Transcript	ENST00000358432.8	protein_coding	-	1/16	-	-	-	-	-	-	-	-	-	-1	-	HGNC	HGNC:3386	NM_004431.5	-	1	P1	-	-	-	-	-	-	-	-	-	-	-	-	-	-	-	-	-	T	-	-
12768	1_16151168_G/C	1:16151168-16151168	G	intron_variant	MODIFIER	EPHA2	ENSG00000142627	Transcript	ENST00000358432.8	protein_coding	-	1/16	-	-	-	-	-	-	-	-	-	-1	-	HGNC	HGNC:3386	NM_004431.5	-	1	P1	-	-	-	-	-	-	-	-	-	-	-	-	-	-	-	-	-	C	-	-
12775	1_16151180_C/T	1:16151180-16151180	A	intron_variant	MODIFIER	EPHA2	ENSG00000142627	Transcript	ENST00000358432.8	protein_coding	-	1/16	-	-	-	-	-	-	-	-	-	-1	-	HGNC	HGNC:3386	NM_004431.5	-	1	P1	-	-	-	-	-	-	-	-	-	-	-	-	-	-	-	-	-	G	-	-
12781	1_16151390_G/A	1:16151390-16151390	T	intron_variant	MODIFIER	EPHA2	ENSG00000142627	Transcript	ENST00000358432.8	protein_coding	-	1/16	-	-	-	-	-	-	-	-	-	-1	-	HGNC	HGNC:3386	NM_004431.5	-	1	P1	-	-	-	-	-	-	-	-	-	-	-	-	-	-	-	-	-	C	-	-
12800	1_16151517_T/C	1:16151517-16151517	G	intron_variant	MODIFIER	EPHA2	ENSG00000142627	Transcript	ENST00000358432.8	protein_coding	-	1/16	-	-	-	-	-	-	-	-	-	-1	-	HGNC	HGNC:3386	NM_004431.5	-	1	P1	-	-	-	-	-	-	-	-	-	-	-	-	-	-	-	-	-	A	-	-
12806	1_16151781_A/G	1:16151781-16151781	C	intron_variant	MODIFIER	EPHA2	ENSG00000142627	Transcript	ENST00000358432.8	protein_coding	-	1/16	-	-	-	-	-	-	-	-	-	-1	-	HGNC	HGNC:3386	NM_004431.5	-	1	P1	-	-	-	-	-	-	-	-	-	-	-	-	-	-	-	-	-	T	-	-
12810	1_16151784_A/G	1:16151784-16151784	C	intron_variant	MODIFIER	EPHA2	ENSG00000142627	Transcript	ENST00000358432.8	protein_coding	-	1/16	-	-	-	-	-	-	-	-	-	-1	-	HGNC	HGNC:3386	NM_004431.5	-	1	P1	-	-	-	-	-	-	-	-	-	-	-	-	-	-	-	-	-	T	-	-
12814	1_16151883_G/A	1:16151883-16151883	T	intron_variant	MODIFIER	EPHA2	ENSG00000142627	Transcript	ENST00000358432.8	protein_coding	-	1/16	-	-	-	-	-	-	-	-	-	-1	-	HGNC	HGNC:3386	NM_004431.5	-	1	P1	-	-	-	-	-	-	-	-	-	-	-	-	-	-	-	-	-	C	-	-
12818	1_16151887_T/G	1:16151887-16151887	C	intron_variant	MODIFIER	EPHA2	ENSG00000142627	Transcript	ENST00000358432.8	protein_coding	-	1/16	-	-	-	-	-	-	-	-	-	-1	-	HGNC	HGNC:3386	NM_004431.5	-	1	P1	-	-	-	-	-	-	-	-	-	-	-	-	-	-	-	-	-	A	-	-
12822	1_16151996_A/G	1:16151996-16151996	C	intron_variant	MODIFIER	EPHA2	ENSG00000142627	Transcript	ENST00000358432.8	protein_coding	-	1/16	-	-	-	-	-	-	-	-	-	-1	-	HGNC	HGNC:3386	NM_004431.5	-	1	P1	-	-	-	-	-	-	-	-	-	-	-	-	-	-	-	-	-	T	-	-
12826	1_16152315_C/T	1:16152315-16152315	A	intron_variant	MODIFIER	EPHA2	ENSG00000142627	Transcript	ENST00000358432.8	protein_coding	-	1/16	-	-	-	-	-	-	-	-	-	-1	-	HGNC	HGNC:3386	NM_004431.5	-	1	P1	-	-	-	-	-	-	-	-	-	-	-	-	-	-	-	-	-	G	-	-
12830	1_16152458_A/G	1:16152458-16152458	C	intron_variant	MODIFIER	EPHA2	ENSG00000142627	Transcript	ENST00000358432.8	protein_coding	-	1/16	-	-	-	-	-	-	-	-	-	-1	-	HGNC	HGNC:3386	NM_004431.5	-	1	P1	-	-	-	-	-	-	-	-	-	-	-	-	-	-	-	-	-	T	-	-
12834	1_16152844_A/G	1:16152844-16152844	C	intron_variant	MODIFIER	EPHA2	ENSG00000142627	Transcript	ENST00000358432.8	protein_coding	-	1/16	-	-	-	-	-	-	-	-	-	-1	-	HGNC	HGNC:3386	NM_004431.5	-	1	P1	-	-	-	-	-	-	-	-	-	-	-	-	-	-	-	-	-	T	-	-
12838	1_16152863_G/C	1:16152863-16152863	G	intron_variant	MODIFIER	EPHA2	ENSG00000142627	Transcript	ENST00000358432.8	protein_coding	-	1/16	-	-	-	-	-	-	-	-	-	-1	-	HGNC	HGNC:3386	NM_004431.5	-	1	P1	-	-	-	-	-	-	-	-	-	-	-	-	-	-	-	-	-	C	-	-
12842	1_16153046_A/C	1:16153046-16153046	G	intron_variant	MODIFIER	EPHA2	ENSG00000142627	Transcript	ENST00000358432.8	protein_coding	-	1/16	-	-	-	-	-	-	-	-	-	-1	-	HGNC	HGNC:3386	NM_004431.5	-	1	P1	-	-	-	-	-	-	-	-	-	-	-	-	-	-	-	-	-	T	-	-
12846	1_16153098_T/C	1:16153098-16153098	G	intron_variant	MODIFIER	EPHA2	ENSG00000142627	Transcript	ENST00000358432.8	protein_coding	-	1/16	-	-	-	-	-	-	-	-	-	-1	-	HGNC	HGNC:3386	NM_004431.5	-	1	P1	-	-	-	-	-	-	-	-	-	-	-	-	-	-	-	-	-	A	-	-
12850	1_16153237_G/A	1:16153237-16153237	T	intron_variant	MODIFIER	EPHA2	ENSG00000142627	Transcript	ENST00000358432.8	protein_coding	-	1/16	-	-	-	-	-	-	-	-	-	-1	-	HGNC	HGNC:3386	NM_004431.5	-	1	P1	-	-	-	-	-	-	-	-	-	-	-	-	-	-	-	-	-	C	-	-
12854	1_16153247_C/G	1:16153247-16153247	C	intron_variant	MODIFIER	EPHA2	ENSG00000142627	Transcript	ENST00000358432.8	protein_coding	-	1/16	-	-	-	-	-	-	-	-	-	-1	-	HGNC	HGNC:3386	NM_004431.5	-	1	P1	-	-	-	-	-	-	-	-	-	-	-	-	-	-	-	-	-	G	-	-
12858	1_16153296_C/T	1:16153296-16153296	A	intron_variant	MODIFIER	EPHA2	ENSG00000142627	Transcript	ENST00000358432.8	protein_coding	-	1/16	-	-	-	-	-	-	-	-	-	-1	-	HGNC	HGNC:3386	NM_004431.5	-	1	P1	-	-	-	-	-	-	-	-	-	-	-	-	-	-	-	-	-	G	-	-
12862	1_16153358_A/G	1:16153358-16153358	C	intron_variant	MODIFIER	EPHA2	ENSG00000142627	Transcript	ENST00000358432.8	protein_coding	-	1/16	-	-	-	-	-	-	-	-	-	-1	-	HGNC	HGNC:3386	NM_004431.5	-	1	P1	-	-	-	-	-	-	-	-	-	-	-	-	-	-	-	-	-	T	-	-
12866	1_16153416_T/C	1:16153416-16153416	G	intron_variant	MODIFIER	EPHA2	ENSG00000142627	Transcript	ENST00000358432.8	protein_coding	-	1/16	-	-	-	-	-	-	-	-	-	-1	-	HGNC	HGNC:3386	NM_004431.5	-	1	P1	-	-	-	-	-	-	-	-	-	-	-	-	-	-	-	-	-	A	-	-
12870	1_16153582_G/A	1:16153582-16153582	T	intron_variant	MODIFIER	EPHA2	ENSG00000142627	Transcript	ENST00000358432.8	protein_coding	-	1/16	-	-	-	-	-	-	-	-	-	-1	-	HGNC	HGNC:3386	NM_004431.5	-	1	P1	-	-	-	-	-	-	-	-	-	-	-	-	-	-	-	-	-	C	-	-
12874	1_16153621_C/T	1:16153621-16153621	A	intron_variant	MODIFIER	EPHA2	ENSG00000142627	Transcript	ENST00000358432.8	protein_coding	-	1/16	-	-	-	-	-	-	-	-	-	-1	-	HGNC	HGNC:3386	NM_004431.5	-	1	P1	-	-	-	-	-	-	-	-	-	-	-	-	-	-	-	-	-	G	-	-
12878	1_16153644_G/A	1:16153644-16153644	T	intron_variant	MODIFIER	EPHA2	ENSG00000142627	Transcript	ENST00000358432.8	protein_coding	-	1/16	-	-	-	-	-	-	-	-	-	-1	-	HGNC	HGNC:3386	NM_004431.5	-	1	P1	-	-	-	-	-	-	-	-	-	-	-	-	-	-	-	-	-	C	-	-
12882	1_16153647_C/T	1:16153647-16153647	A	intron_variant	MODIFIER	EPHA2	ENSG00000142627	Transcript	ENST00000358432.8	protein_coding	-	1/16	-	-	-	-	-	-	-	-	-	-1	-	HGNC	HGNC:3386	NM_004431.5	-	1	P1	-	-	-	-	-	-	-	-	-	-	-	-	-	-	-	-	-	G	-	-
12886	1_16153704_T/C	1:16153704-16153704	G	intron_variant	MODIFIER	EPHA2	ENSG00000142627	Transcript	ENST00000358432.8	protein_coding	-	1/16	-	-	-	-	-	-	-	-	-	-1	-	HGNC	HGNC:3386	NM_004431.5	-	1	P1	-	-	-	-	-	-	-	-	-	-	-	-	-	-	-	-	-	A	-	-
12890	1_16153748_T/C	1:16153748-16153748	G	intron_variant	MODIFIER	EPHA2	ENSG00000142627	Transcript	ENST00000358432.8	protein_coding	-	1/16	-	-	-	-	-	-	-	-	-	-1	-	HGNC	HGNC:3386	NM_004431.5	-	1	P1	-	-	-	-	-	-	-	-	-	-	-	-	-	-	-	-	-	A	-	-
12894	1_16153749_G/A	1:16153749-16153749	T	intron_variant	MODIFIER	EPHA2	ENSG00000142627	Transcript	ENST00000358432.8	protein_coding	-	1/16	-	-	-	-	-	-	-	-	-	-1	-	HGNC	HGNC:3386	NM_004431.5	-	1	P1	-	-	-	-	-	-	-	-	-	-	-	-	-	-	-	-	-	C	-	-
12898	1_16153769_T/C	1:16153769-16153769	G	intron_variant	MODIFIER	EPHA2	ENSG00000142627	Transcript	ENST00000358432.8	protein_coding	-	1/16	-	-	-	-	-	-	-	-	-	-1	-	HGNC	HGNC:3386	NM_004431.5	-	1	P1	-	-	-	-	-	-	-	-	-	-	-	-	-	-	-	-	-	A	-	-
12902	1_16153770_G/A	1:16153770-16153770	T	intron_variant	MODIFIER	EPHA2	ENSG00000142627	Transcript	ENST00000358432.8	protein_coding	-	1/16	-	-	-	-	-	-	-	-	-	-1	-	HGNC	HGNC:3386	NM_004431.5	-	1	P1	-	-	-	-	-	-	-	-	-	-	-	-	-	-	-	-	-	C	-	-
12906	1_16153852_A/C	1:16153852-16153852	G	intron_variant	MODIFIER	EPHA2	ENSG00000142627	Transcript	ENST00000358432.8	protein_coding	-	1/16	-	-	-	-	-	-	-	-	-	-1	-	HGNC	HGNC:3386	NM_004431.5	-	1	P1	-	-	-	-	-	-	-	-	-	-	-	-	-	-	-	-	-	T	-	-
12910	1_16153893_A/G	1:16153893-16153893	C	intron_variant	MODIFIER	EPHA2	ENSG00000142627	Transcript	ENST00000358432.8	protein_coding	-	1/16	-	-	-	-	-	-	-	-	-	-1	-	HGNC	HGNC:3386	NM_004431.5	-	1	P1	-	-	-	-	-	-	-	-	-	-	-	-	-	-	-	-	-	T	-	-
12914	1_16154071_G/A	1:16154071-16154071	T	intron_variant	MODIFIER	EPHA2	ENSG00000142627	Transcript	ENST00000358432.8	protein_coding	-	1/16	-	-	-	-	-	-	-	-	-	-1	-	HGNC	HGNC:3386	NM_004431.5	-	1	P1	-	-	-	-	-	-	-	-	-	-	-	-	-	-	-	-	-	C	-	-
12918	1_16154177_A/G	1:16154177-16154177	C	intron_variant	MODIFIER	EPHA2	ENSG00000142627	Transcript	ENST00000358432.8	protein_coding	-	1/16	-	-	-	-	-	-	-	-	-	-1	-	HGNC	HGNC:3386	NM_004431.5	-	1	P1	-	-	-	-	-	-	-	-	-	-	-	-	-	-	-	-	-	T	-	-
12922	1_16154420_A/G	1:16154420-16154420	C	intron_variant	MODIFIER	EPHA2	ENSG00000142627	Transcript	ENST00000358432.8	protein_coding	-	1/16	-	-	-	-	-	-	-	-	-	-1	-	HGNC	HGNC:3386	NM_004431.5	-	1	P1	-	-	-	-	-	-	-	-	-	-	-	-	-	-	-	-	-	T	-	-
12927	1_16154479_G/C	1:16154479-16154479	G	intron_variant	MODIFIER	EPHA2	ENSG00000142627	Transcript	ENST00000358432.8	protein_coding	-	1/16	-	-	-	-	-	-	-	-	-	-1	-	HGNC	HGNC:3386	NM_004431.5	-	1	P1	-	-	-	-	-	-	-	-	-	-	-	-	-	-	-	-	-	C	-	-
12932	1_16154521_C/A	1:16154521-16154521	T	intron_variant	MODIFIER	EPHA2	ENSG00000142627	Transcript	ENST00000358432.8	protein_coding	-	1/16	-	-	-	-	-	-	-	-	-	-1	-	HGNC	HGNC:3386	NM_004431.5	-	1	P1	-	-	-	-	-	-	-	-	-	-	-	-	-	-	-	-	-	G	-	-
12937	1_16154616_C/A	1:16154616-16154616	T	intron_variant	MODIFIER	EPHA2	ENSG00000142627	Transcript	ENST00000358432.8	protein_coding	-	1/16	-	-	-	-	-	-	-	-	-	-1	-	HGNC	HGNC:3386	NM_004431.5	-	1	P1	-	-	-	-	-	-	-	-	-	-	-	-	-	-	-	-	-	G	-	-
12943	1_16154648_G/A	1:16154648-16154648	T	intron_variant	MODIFIER	EPHA2	ENSG00000142627	Transcript	ENST00000358432.8	protein_coding	-	1/16	-	-	-	-	-	-	-	-	-	-1	-	HGNC	HGNC:3386	NM_004431.5	-	1	P1	-	-	-	-	-	-	-	-	-	-	-	-	-	-	-	-	-	C	-	-
12949	1_16154710_T/A	1:16154710-16154710	T	intron_variant	MODIFIER	EPHA2	ENSG00000142627	Transcript	ENST00000358432.8	protein_coding	-	1/16	-	-	-	-	-	-	-	-	-	-1	-	HGNC	HGNC:3386	NM_004431.5	-	1	P1	-	-	-	-	-	-	-	-	-	-	-	-	-	-	-	-	-	A	-	-
12960	1_16154741_T/A	1:16154741-16154741	T	intron_variant	MODIFIER	EPHA2	ENSG00000142627	Transcript	ENST00000358432.8	protein_coding	-	1/16	-	-	-	-	-	-	-	-	-	-1	-	HGNC	HGNC:3386	NM_004431.5	-	1	P1	-	-	-	-	-	-	-	-	-	-	-	-	-	-	-	-	-	A	-	-
12969	1_16154863_A/C	1:16154863-16154863	G	intron_variant	MODIFIER	EPHA2	ENSG00000142627	Transcript	ENST00000358432.8	protein_coding	-	1/16	-	-	-	-	-	-	-	-	-	-1	-	HGNC	HGNC:3386	NM_004431.5	-	1	P1	-	-	-	-	-	-	-	-	-	-	-	-	-	-	-	-	-	T	-	-
12976	1_16154870_G/A	1:16154870-16154870	T	intron_variant	MODIFIER	EPHA2	ENSG00000142627	Transcript	ENST00000358432.8	protein_coding	-	1/16	-	-	-	-	-	-	-	-	-	-1	-	HGNC	HGNC:3386	NM_004431.5	-	1	P1	-	-	-	-	-	-	-	-	-	-	-	-	-	-	-	-	-	C	-	-
12983	1_16154905_G/C	1:16154905-16154905	G	intron_variant	MODIFIER	EPHA2	ENSG00000142627	Transcript	ENST00000358432.8	protein_coding	-	1/16	-	-	-	-	-	-	-	-	-	-1	-	HGNC	HGNC:3386	NM_004431.5	-	1	P1	-	-	-	-	-	-	-	-	-	-	-	-	-	-	-	-	-	C	-	-
12989	1_16155143_A/G	1:16155143-16155143	C	intron_variant	MODIFIER	EPHA2	ENSG00000142627	Transcript	ENST00000358432.8	protein_coding	-	1/16	-	-	-	-	-	-	-	-	-	-1	-	HGNC	HGNC:3386	NM_004431.5	-	1	P1	-	-	-	-	-	-	-	-	-	-	-	-	-	-	-	-	-	T	-	-
12995	1_16155459_C/T	1:16155459-16155459	A	intron_variant	MODIFIER	EPHA2	ENSG00000142627	Transcript	ENST00000358432.8	protein_coding	-	1/16	-	-	-	-	-	-	-	-	-	-1	-	HGNC	HGNC:3386	NM_004431.5	-	1	P1	-	-	-	-	-	-	-	-	-	-	-	-	-	-	-	-	-	G	-	-
13000	1_16155506_G/T	1:16155506-16155506	A	intron_variant	MODIFIER	EPHA2	ENSG00000142627	Transcript	ENST00000358432.8	protein_coding	-	1/16	-	-	-	-	-	-	-	-	-	-1	-	HGNC	HGNC:3386	NM_004431.5	-	1	P1	-	-	-	-	-	-	-	-	-	-	-	-	-	-	-	-	-	C	-	-
13005	1_16155779_C/G	1:16155779-16155779	C	intron_variant	MODIFIER	EPHA2	ENSG00000142627	Transcript	ENST00000358432.8	protein_coding	-	1/16	-	-	-	-	-	-	-	-	-	-1	-	HGNC	HGNC:3386	NM_004431.5	-	1	P1	-	-	-	-	-	-	-	-	-	-	-	-	-	-	-	-	-	G	-	-
13010	1_16155784_A/C	1:16155784-16155784	G	intron_variant	MODIFIER	EPHA2	ENSG00000142627	Transcript	ENST00000358432.8	protein_coding	-	1/16	-	-	-	-	-	-	-	-	-	-1	-	HGNC	HGNC:3386	NM_004431.5	-	1	P1	-	-	-	-	-	-	-	-	-	-	-	-	-	-	-	-	-	T	-	-
13015	1_16155864_C/T	1:16155864-16155864	A	synonymous_variant	LOW	EPHA2	ENSG00000142627	Transcript	ENST00000358432.8	protein_coding	1/17	-	-	-	206	69	23	A	gcC/gcT	-	-	-1	-	HGNC	HGNC:3386	NM_004431.5	-	1	P1	-	-	-	-	-	-	-	-	-	-	-	-	-	-	-	-	-	G	-	-
13020	1_16155922_T/C	1:16155922-16155922	G	missense_variant	MODERATE	EPHA2	ENSG00000142627	Transcript	ENST00000358432.8	protein_coding	1/17	-	-	-	148	11	4	L/P	cTg/cCg	-	-	-1	-	HGNC	HGNC:3386	NM_004431.5	-	1	P1	tolerated_low_confidence(0.2)	benign(0.003)	-	-	-	-	-	-	-	-	-	-	-	-	-	-	-	A	-	-
13025	1_16155941_T/C	1:16155941-16155941	G	5_prime_UTR_variant	MODIFIER	EPHA2	ENSG00000142627	Transcript	ENST00000358432.8	protein_coding	1/17	-	-	-	129	-	-	-	-	-	-	-1	-	HGNC	HGNC:3386	NM_004431.5	-	1	P1	-	-	-	-	-	-	-	-	-	-	-	-	-	-	-	-	-	A	-	-
13030	1_16156006_C/G	1:16156006-16156006	C	5_prime_UTR_variant	MODIFIER	EPHA2	ENSG00000142627	Transcript	ENST00000358432.8	protein_coding	1/17	-	-	-	64	-	-	-	-	-	-	-1	-	HGNC	HGNC:3386	NM_004431.5	-	1	P1	-	-	-	-	-	-	-	-	-	-	-	-	-	-	-	-	-	G	-	-
13035	1_16156023_C/A	1:16156023-16156023	T	5_prime_UTR_variant	MODIFIER	EPHA2	ENSG00000142627	Transcript	ENST00000358432.8	protein_coding	1/17	-	-	-	47	-	-	-	-	-	-	-1	-	HGNC	HGNC:3386	NM_004431.5	-	1	P1	-	-	-	-	-	-	-	-	-	-	-	-	-	-	-	-	-	G	-	-
13040	1_16156109_T/C	1:16156109-16156109	G	upstream_gene_variant	MODIFIER	EPHA2	ENSG00000142627	Transcript	ENST00000358432.8	protein_coding	-	-	-	-	-	-	-	-	-	-	40	-1	-	HGNC	HGNC:3386	NM_004431.5	-	1	P1	-	-	-	-	-	-	-	-	-	-	-	-	-	-	-	-	-	A	-	-
13045	1_16156123_A/G	1:16156123-16156123	C	upstream_gene_variant	MODIFIER	EPHA2	ENSG00000142627	Transcript	ENST00000358432.8	protein_coding	-	-	-	-	-	-	-	-	-	-	54	-1	-	HGNC	HGNC:3386	NM_004431.5	-	1	P1	-	-	-	-	-	-	-	-	-	-	-	-	-	-	-	-	-	T	-	-
13050	1_16156125_C/G	1:16156125-16156125	C	upstream_gene_variant	MODIFIER	EPHA2	ENSG00000142627	Transcript	ENST00000358432.8	protein_coding	-	-	-	-	-	-	-	-	-	-	56	-1	-	HGNC	HGNC:3386	NM_004431.5	-	1	P1	-	-	-	-	-	-	-	-	-	-	-	-	-	-	-	-	-	G	-	-
13055	1_16156238_C/T	1:16156238-16156238	A	upstream_gene_variant	MODIFIER	EPHA2	ENSG00000142627	Transcript	ENST00000358432.8	protein_coding	-	-	-	-	-	-	-	-	-	-	169	-1	-	HGNC	HGNC:3386	NM_004431.5	-	1	P1	-	-	-	-	-	-	-	-	-	-	-	-	-	-	-	-	-	G	-	-
13060	1_16156248_T/C	1:16156248-16156248	G	upstream_gene_variant	MODIFIER	EPHA2	ENSG00000142627	Transcript	ENST00000358432.8	protein_coding	-	-	-	-	-	-	-	-	-	-	179	-1	-	HGNC	HGNC:3386	NM_004431.5	-	1	P1	-	-	-	-	-	-	-	-	-	-	-	-	-	-	-	-	-	A	-	-
13065	1_16156335_T/G	1:16156335-16156335	C	upstream_gene_variant	MODIFIER	EPHA2	ENSG00000142627	Transcript	ENST00000358432.8	protein_coding	-	-	-	-	-	-	-	-	-	-	266	-1	-	HGNC	HGNC:3386	NM_004431.5	-	1	P1	-	-	-	-	-	-	-	-	-	-	-	-	-	-	-	-	-	A	-	-
13070	1_16156336_T/G	1:16156336-16156336	C	upstream_gene_variant	MODIFIER	EPHA2	ENSG00000142627	Transcript	ENST00000358432.8	protein_coding	-	-	-	-	-	-	-	-	-	-	267	-1	-	HGNC	HGNC:3386	NM_004431.5	-	1	P1	-	-	-	-	-	-	-	-	-	-	-	-	-	-	-	-	-	A	-	-
13075	1_16156537_A/G	1:16156537-16156537	C	upstream_gene_variant	MODIFIER	EPHA2	ENSG00000142627	Transcript	ENST00000358432.8	protein_coding	-	-	-	-	-	-	-	-	-	-	468	-1	-	HGNC	HGNC:3386	NM_004431.5	-	1	P1	-	-	-	-	-	-	-	-	-	-	-	-	-	-	-	-	-	T	-	-
13080	1_16156559_A/G	1:16156559-16156559	C	upstream_gene_variant	MODIFIER	EPHA2	ENSG00000142627	Transcript	ENST00000358432.8	protein_coding	-	-	-	-	-	-	-	-	-	-	490	-1	-	HGNC	HGNC:3386	NM_004431.5	-	1	P1	-	-	-	-	-	-	-	-	-	-	-	-	-	-	-	-	-	T	-	-
13085	1_16156602_G/A	1:16156602-16156602	T	upstream_gene_variant	MODIFIER	EPHA2	ENSG00000142627	Transcript	ENST00000358432.8	protein_coding	-	-	-	-	-	-	-	-	-	-	533	-1	-	HGNC	HGNC:3386	NM_004431.5	-	1	P1	-	-	-	-	-	-	-	-	-	-	-	-	-	-	-	-	-	C	-	-
13090	1_16156852_G/A	1:16156852-16156852	T	upstream_gene_variant	MODIFIER	EPHA2	ENSG00000142627	Transcript	ENST00000358432.8	protein_coding	-	-	-	-	-	-	-	-	-	-	783	-1	-	HGNC	HGNC:3386	NM_004431.5	-	1	P1	-	-	-	-	-	-	-	-	-	-	-	-	-	-	-	-	-	C	-	-
13095	1_16157235_A/G	1:16157235-16157235	C	upstream_gene_variant	MODIFIER	EPHA2	ENSG00000142627	Transcript	ENST00000358432.8	protein_coding	-	-	-	-	-	-	-	-	-	-	1166	-1	-	HGNC	HGNC:3386	NM_004431.5	-	1	P1	-	-	-	-	-	-	-	-	-	-	-	-	-	-	-	-	-	T	-	-
13099	1_16157399_A/G	1:16157399-16157399	C	upstream_gene_variant	MODIFIER	EPHA2	ENSG00000142627	Transcript	ENST00000358432.8	protein_coding	-	-	-	-	-	-	-	-	-	-	1330	-1	-	HGNC	HGNC:3386	NM_004431.5	-	1	P1	-	-	-	-	-	-	-	-	-	-	-	-	-	-	-	-	-	T	-	-
13103	1_16157415_T/G	1:16157415-16157415	C	upstream_gene_variant	MODIFIER	EPHA2	ENSG00000142627	Transcript	ENST00000358432.8	protein_coding	-	-	-	-	-	-	-	-	-	-	1346	-1	-	HGNC	HGNC:3386	NM_004431.5	-	1	P1	-	-	-	-	-	-	-	-	-	-	-	-	-	-	-	-	-	A	-	-
13107	1_16157477_A/T	1:16157477-16157477	A	upstream_gene_variant	MODIFIER	EPHA2	ENSG00000142627	Transcript	ENST00000358432.8	protein_coding	-	-	-	-	-	-	-	-	-	-	1408	-1	-	HGNC	HGNC:3386	NM_004431.5	-	1	P1	-	-	-	-	-	-	-	-	-	-	-	-	-	-	-	-	-	T	-	-
13111	1_16157584_C/T	1:16157584-16157584	A	upstream_gene_variant	MODIFIER	EPHA2	ENSG00000142627	Transcript	ENST00000358432.8	protein_coding	-	-	-	-	-	-	-	-	-	-	1515	-1	-	HGNC	HGNC:3386	NM_004431.5	-	1	P1	-	-	-	-	-	-	-	-	-	-	-	-	-	-	-	-	-	G	-	-
13115	1_16158600_T/C	1:16158600-16158600	G	upstream_gene_variant	MODIFIER	EPHA2	ENSG00000142627	Transcript	ENST00000358432.8	protein_coding	-	-	-	-	-	-	-	-	-	-	2531	-1	-	HGNC	HGNC:3386	NM_004431.5	-	1	P1	-	-	-	-	-	-	-	-	-	-	-	-	-	-	-	-	-	A	-	-
13119	1_16158711_A/G	1:16158711-16158711	C	upstream_gene_variant	MODIFIER	EPHA2	ENSG00000142627	Transcript	ENST00000358432.8	protein_coding	-	-	-	-	-	-	-	-	-	-	2642	-1	-	HGNC	HGNC:3386	NM_004431.5	-	1	P1	-	-	-	-	-	-	-	-	-	-	-	-	-	-	-	-	-	T	-	-
13123	1_16158713_G/A	1:16158713-16158713	T	upstream_gene_variant	MODIFIER	EPHA2	ENSG00000142627	Transcript	ENST00000358432.8	protein_coding	-	-	-	-	-	-	-	-	-	-	2644	-1	-	HGNC	HGNC:3386	NM_004431.5	-	1	P1	-	-	-	-	-	-	-	-	-	-	-	-	-	-	-	-	-	C	-	-
13127	1_16158732_T/C	1:16158732-16158732	G	upstream_gene_variant	MODIFIER	EPHA2	ENSG00000142627	Transcript	ENST00000358432.8	protein_coding	-	-	-	-	-	-	-	-	-	-	2663	-1	-	HGNC	HGNC:3386	NM_004431.5	-	1	P1	-	-	-	-	-	-	-	-	-	-	-	-	-	-	-	-	-	A	-	-
13131	1_16158800_C/A	1:16158800-16158800	T	upstream_gene_variant	MODIFIER	EPHA2	ENSG00000142627	Transcript	ENST00000358432.8	protein_coding	-	-	-	-	-	-	-	-	-	-	2731	-1	-	HGNC	HGNC:3386	NM_004431.5	-	1	P1	-	-	-	-	-	-	-	-	-	-	-	-	-	-	-	-	-	G	-	-
13135	1_16158920_G/A	1:16158920-16158920	T	upstream_gene_variant	MODIFIER	EPHA2	ENSG00000142627	Transcript	ENST00000358432.8	protein_coding	-	-	-	-	-	-	-	-	-	-	2851	-1	-	HGNC	HGNC:3386	NM_004431.5	-	1	P1	-	-	-	-	-	-	-	-	-	-	-	-	-	-	-	-	-	C	-	-
13139	1_16159037_G/A	1:16159037-16159037	T	upstream_gene_variant	MODIFIER	EPHA2	ENSG00000142627	Transcript	ENST00000358432.8	protein_coding	-	-	-	-	-	-	-	-	-	-	2968	-1	-	HGNC	HGNC:3386	NM_004431.5	-	1	P1	-	-	-	-	-	-	-	-	-	-	-	-	-	-	-	-	-	C	-	-
13143	1_16159070_T/C	1:16159070-16159070	G	upstream_gene_variant	MODIFIER	EPHA2	ENSG00000142627	Transcript	ENST00000358432.8	protein_coding	-	-	-	-	-	-	-	-	-	-	3001	-1	-	HGNC	HGNC:3386	NM_004431.5	-	1	P1	-	-	-	-	-	-	-	-	-	-	-	-	-	-	-	-	-	A	-	-
13147	1_16159078_T/C	1:16159078-16159078	G	upstream_gene_variant	MODIFIER	EPHA2	ENSG00000142627	Transcript	ENST00000358432.8	protein_coding	-	-	-	-	-	-	-	-	-	-	3009	-1	-	HGNC	HGNC:3386	NM_004431.5	-	1	P1	-	-	-	-	-	-	-	-	-	-	-	-	-	-	-	-	-	A	-	-
13151	1_16159152_T/C	1:16159152-16159152	G	upstream_gene_variant	MODIFIER	EPHA2	ENSG00000142627	Transcript	ENST00000358432.8	protein_coding	-	-	-	-	-	-	-	-	-	-	3083	-1	-	HGNC	HGNC:3386	NM_004431.5	-	1	P1	-	-	-	-	-	-	-	-	-	-	-	-	-	-	-	-	-	A	-	-
13155	1_16159166_T/G	1:16159166-16159166	C	upstream_gene_variant	MODIFIER	EPHA2	ENSG00000142627	Transcript	ENST00000358432.8	protein_coding	-	-	-	-	-	-	-	-	-	-	3097	-1	-	HGNC	HGNC:3386	NM_004431.5	-	1	P1	-	-	-	-	-	-	-	-	-	-	-	-	-	-	-	-	-	A	-	-
13159	1_16159167_C/G	1:16159167-16159167	C	upstream_gene_variant	MODIFIER	EPHA2	ENSG00000142627	Transcript	ENST00000358432.8	protein_coding	-	-	-	-	-	-	-	-	-	-	3098	-1	-	HGNC	HGNC:3386	NM_004431.5	-	1	P1	-	-	-	-	-	-	-	-	-	-	-	-	-	-	-	-	-	G	-	-
13163	1_16159168_C/G	1:16159168-16159168	C	upstream_gene_variant	MODIFIER	EPHA2	ENSG00000142627	Transcript	ENST00000358432.8	protein_coding	-	-	-	-	-	-	-	-	-	-	3099	-1	-	HGNC	HGNC:3386	NM_004431.5	-	1	P1	-	-	-	-	-	-	-	-	-	-	-	-	-	-	-	-	-	G	-	-
13167	1_16159170_C/T	1:16159170-16159170	A	upstream_gene_variant	MODIFIER	EPHA2	ENSG00000142627	Transcript	ENST00000358432.8	protein_coding	-	-	-	-	-	-	-	-	-	-	3101	-1	-	HGNC	HGNC:3386	NM_004431.5	-	1	P1	-	-	-	-	-	-	-	-	-	-	-	-	-	-	-	-	-	G	-	-
13171	1_16159171_C/G	1:16159171-16159171	C	upstream_gene_variant	MODIFIER	EPHA2	ENSG00000142627	Transcript	ENST00000358432.8	protein_coding	-	-	-	-	-	-	-	-	-	-	3102	-1	-	HGNC	HGNC:3386	NM_004431.5	-	1	P1	-	-	-	-	-	-	-	-	-	-	-	-	-	-	-	-	-	G	-	-
13175	1_16159172_T/G	1:16159172-16159172	C	upstream_gene_variant	MODIFIER	EPHA2	ENSG00000142627	Transcript	ENST00000358432.8	protein_coding	-	-	-	-	-	-	-	-	-	-	3103	-1	-	HGNC	HGNC:3386	NM_004431.5	-	1	P1	-	-	-	-	-	-	-	-	-	-	-	-	-	-	-	-	-	A	-	-
13179	1_16159176_T/C	1:16159176-16159176	G	upstream_gene_variant	MODIFIER	EPHA2	ENSG00000142627	Transcript	ENST00000358432.8	protein_coding	-	-	-	-	-	-	-	-	-	-	3107	-1	-	HGNC	HGNC:3386	NM_004431.5	-	1	P1	-	-	-	-	-	-	-	-	-	-	-	-	-	-	-	-	-	A	-	-
13183	1_16159177_T/G	1:16159177-16159177	C	upstream_gene_variant	MODIFIER	EPHA2	ENSG00000142627	Transcript	ENST00000358432.8	protein_coding	-	-	-	-	-	-	-	-	-	-	3108	-1	-	HGNC	HGNC:3386	NM_004431.5	-	1	P1	-	-	-	-	-	-	-	-	-	-	-	-	-	-	-	-	-	A	-	-
13187	1_16159244_T/C	1:16159244-16159244	G	upstream_gene_variant	MODIFIER	EPHA2	ENSG00000142627	Transcript	ENST00000358432.8	protein_coding	-	-	-	-	-	-	-	-	-	-	3175	-1	-	HGNC	HGNC:3386	NM_004431.5	-	1	P1	-	-	-	-	-	-	-	-	-	-	-	-	-	-	-	-	-	A	-	-
13191	1_16159471_T/C	1:16159471-16159471	G	upstream_gene_variant	MODIFIER	EPHA2	ENSG00000142627	Transcript	ENST00000358432.8	protein_coding	-	-	-	-	-	-	-	-	-	-	3402	-1	-	HGNC	HGNC:3386	NM_004431.5	-	1	P1	-	-	-	-	-	-	-	-	-	-	-	-	-	-	-	-	-	A	-	-
13195	1_16159563_G/A	1:16159563-16159563	T	upstream_gene_variant	MODIFIER	EPHA2	ENSG00000142627	Transcript	ENST00000358432.8	protein_coding	-	-	-	-	-	-	-	-	-	-	3494	-1	-	HGNC	HGNC:3386	NM_004431.5	-	1	P1	-	-	-	-	-	-	-	-	-	-	-	-	-	-	-	-	-	C	-	-
13199	1_16159653_C/T	1:16159653-16159653	A	upstream_gene_variant	MODIFIER	EPHA2	ENSG00000142627	Transcript	ENST00000358432.8	protein_coding	-	-	-	-	-	-	-	-	-	-	3584	-1	-	HGNC	HGNC:3386	NM_004431.5	-	1	P1	-	-	-	-	-	-	-	-	-	-	-	-	-	-	-	-	-	G	-	-
13203	1_16159707_T/A	1:16159707-16159707	T	upstream_gene_variant	MODIFIER	EPHA2	ENSG00000142627	Transcript	ENST00000358432.8	protein_coding	-	-	-	-	-	-	-	-	-	-	3638	-1	-	HGNC	HGNC:3386	NM_004431.5	-	1	P1	-	-	-	-	-	-	-	-	-	-	-	-	-	-	-	-	-	A	-	-
13207	1_16159732_C/T	1:16159732-16159732	A	upstream_gene_variant	MODIFIER	EPHA2	ENSG00000142627	Transcript	ENST00000358432.8	protein_coding	-	-	-	-	-	-	-	-	-	-	3663	-1	-	HGNC	HGNC:3386	NM_004431.5	-	1	P1	-	-	-	-	-	-	-	-	-	-	-	-	-	-	-	-	-	G	-	-
13211	1_16159749_G/A	1:16159749-16159749	T	upstream_gene_variant	MODIFIER	EPHA2	ENSG00000142627	Transcript	ENST00000358432.8	protein_coding	-	-	-	-	-	-	-	-	-	-	3680	-1	-	HGNC	HGNC:3386	NM_004431.5	-	1	P1	-	-	-	-	-	-	-	-	-	-	-	-	-	-	-	-	-	C	-	-
13215	1_16159894_A/G	1:16159894-16159894	C	upstream_gene_variant	MODIFIER	EPHA2	ENSG00000142627	Transcript	ENST00000358432.8	protein_coding	-	-	-	-	-	-	-	-	-	-	3825	-1	-	HGNC	HGNC:3386	NM_004431.5	-	1	P1	-	-	-	-	-	-	-	-	-	-	-	-	-	-	-	-	-	T	-	-
13219	1_16159952_A/C	1:16159952-16159952	G	upstream_gene_variant	MODIFIER	EPHA2	ENSG00000142627	Transcript	ENST00000358432.8	protein_coding	-	-	-	-	-	-	-	-	-	-	3883	-1	-	HGNC	HGNC:3386	NM_004431.5	-	1	P1	-	-	-	-	-	-	-	-	-	-	-	-	-	-	-	-	-	T	-	-
13223	1_16160086_G/A	1:16160086-16160086	T	upstream_gene_variant	MODIFIER	EPHA2	ENSG00000142627	Transcript	ENST00000358432.8	protein_coding	-	-	-	-	-	-	-	-	-	-	4017	-1	-	HGNC	HGNC:3386	NM_004431.5	-	1	P1	-	-	-	-	-	-	-	-	-	-	-	-	-	-	-	-	-	C	-	-
13290	1_26407357_G/A	1:26407357-26407357	A	upstream_gene_variant	MODIFIER	LIN28A	ENSG00000131914	Transcript	ENST00000254231.4	protein_coding	-	-	-	-	-	-	-	-	-	rs1023681145	3460	1	-	HGNC	HGNC:15986	-	-	1	P1	-	-	-	-	-	-	-	-	-	-	-	-	-	-	-	-	-	G	0.069	-0.611718
13292	1_26407566_A/G	1:26407566-26407566	G	upstream_gene_variant	MODIFIER	LIN28A	ENSG00000131914	Transcript	ENST00000254231.4	protein_coding	-	-	-	-	-	-	-	-	-	-	3251	1	-	HGNC	HGNC:15986	-	-	1	P1	-	-	-	-	-	-	-	-	-	-	-	-	-	-	-	-	-	A	0.277	-0.324594
13294	1_26407620_A/G	1:26407620-26407620	G	upstream_gene_variant	MODIFIER	LIN28A	ENSG00000131914	Transcript	ENST00000254231.4	protein_coding	-	-	-	-	-	-	-	-	-	-	3197	1	-	HGNC	HGNC:15986	-	-	1	P1	-	-	-	-	-	-	-	-	-	-	-	-	-	-	-	-	-	A	0.619	-0.160902
13296	1_26407661_C/T	1:26407661-26407661	T	upstream_gene_variant	MODIFIER	LIN28A	ENSG00000131914	Transcript	ENST00000254231.4	protein_coding	-	-	-	-	-	-	-	-	-	-	3156	1	-	HGNC	HGNC:15986	-	-	1	P1	-	-	-	-	-	-	-	-	-	-	-	-	-	-	-	-	-	C	0.388	-0.255259
13298	1_26407662_A/G	1:26407662-26407662	G	upstream_gene_variant	MODIFIER	LIN28A	ENSG00000131914	Transcript	ENST00000254231.4	protein_coding	-	-	-	-	-	-	-	-	-	rs1338153395	3155	1	-	HGNC	HGNC:15986	-	-	1	P1	-	-	-	-	-	-	-	-	-	-	-	-	-	-	-	-	-	A	0.944	-0.072817
13300	1_26407700_A/G	1:26407700-26407700	G	upstream_gene_variant	MODIFIER	LIN28A	ENSG00000131914	Transcript	ENST00000254231.4	protein_coding	-	-	-	-	-	-	-	-	-	-	3117	1	-	HGNC	HGNC:15986	-	-	1	P1	-	-	-	-	-	-	-	-	-	-	-	-	-	-	-	-	-	A	0.338	-0.283166
13302	1_26407976_C/G	1:26407976-26407976	G	upstream_gene_variant	MODIFIER	LIN28A	ENSG00000131914	Transcript	ENST00000254231.4	protein_coding	-	-	-	-	-	-	-	-	-	-	2841	1	-	HGNC	HGNC:15986	-	-	1	P1	-	-	-	-	-	-	-	-	-	-	-	-	-	-	-	-	-	C	0.393	-0.252882
13304	1_26408053_T/C	1:26408053-26408053	C	upstream_gene_variant	MODIFIER	LIN28A	ENSG00000131914	Transcript	ENST00000254231.4	protein_coding	-	-	-	-	-	-	-	-	-	-	2764	1	-	HGNC	HGNC:15986	-	-	1	P1	-	-	-	-	-	-	-	-	-	-	-	-	-	-	-	-	-	T	4.978	0.360017
13306	1_26408071_C/T	1:26408071-26408071	T	upstream_gene_variant	MODIFIER	LIN28A	ENSG00000131914	Transcript	ENST00000254231.4	protein_coding	-	-	-	-	-	-	-	-	-	-	2746	1	-	HGNC	HGNC:15986	-	-	1	P1	-	-	-	-	-	-	-	-	-	-	-	-	-	-	-	-	-	C	0.323	-0.292803
13308	1_26408080_C/T	1:26408080-26408080	T	upstream_gene_variant	MODIFIER	LIN28A	ENSG00000131914	Transcript	ENST00000254231.4	protein_coding	-	-	-	-	-	-	-	-	-	rs796344077	2737	1	-	HGNC	HGNC:15986	-	-	1	P1	-	-	-	-	-	-	-	-	-	-	-	-	-	-	-	-	-	C	0.758	-0.118959
13310	1_26408102_T/G	1:26408102-26408102	G	upstream_gene_variant	MODIFIER	LIN28A	ENSG00000131914	Transcript	ENST00000254231.4	protein_coding	-	-	-	-	-	-	-	-	-	-	2715	1	-	HGNC	HGNC:15986	-	-	1	P1	-	-	-	-	-	-	-	-	-	-	-	-	-	-	-	-	-	T	1.330	-0.000853
13312	1_26408118_G/A	1:26408118-26408118	A	upstream_gene_variant	MODIFIER	LIN28A	ENSG00000131914	Transcript	ENST00000254231.4	protein_coding	-	-	-	-	-	-	-	-	-	rs897903467	2699	1	-	HGNC	HGNC:15986	-	-	1	P1	-	-	-	-	-	-	-	-	-	-	-	-	-	-	-	-	-	G	0.390	-0.254421
13314	1_26408174_A/G	1:26408174-26408174	G	upstream_gene_variant	MODIFIER	LIN28A	ENSG00000131914	Transcript	ENST00000254231.4	protein_coding	-	-	-	-	-	-	-	-	-	-	2643	1	-	HGNC	HGNC:15986	-	-	1	P1	-	-	-	-	-	-	-	-	-	-	-	-	-	-	-	-	-	A	0.528	-0.193219
13316	1_26408184_A/G	1:26408184-26408184	G	upstream_gene_variant	MODIFIER	LIN28A	ENSG00000131914	Transcript	ENST00000254231.4	protein_coding	-	-	-	-	-	-	-	-	-	-	2633	1	-	HGNC	HGNC:15986	-	-	1	P1	-	-	-	-	-	-	-	-	-	-	-	-	-	-	-	-	-	A	3.189	0.205688
13318	1_26408213_G/A	1:26408213-26408213	A	upstream_gene_variant	MODIFIER	LIN28A	ENSG00000131914	Transcript	ENST00000254231.4	protein_coding	-	-	-	-	-	-	-	-	-	rs1007736905	2604	1	-	HGNC	HGNC:15986	-	-	1	P1	-	-	-	-	-	-	-	-	-	-	-	-	-	-	-	-	-	G	0.211	-0.380626
13320	1_26408220_C/A	1:26408220-26408220	A	upstream_gene_variant	MODIFIER	LIN28A	ENSG00000131914	Transcript	ENST00000254231.4	protein_coding	-	-	-	-	-	-	-	-	-	-	2597	1	-	HGNC	HGNC:15986	-	-	1	P1	-	-	-	-	-	-	-	-	-	-	-	-	-	-	-	-	-	C	0.117	-0.502521
13322	1_26408370_G/A	1:26408370-26408370	A	upstream_gene_variant	MODIFIER	LIN28A	ENSG00000131914	Transcript	ENST00000254231.4	protein_coding	-	-	-	-	-	-	-	-	-	-	2447	1	-	HGNC	HGNC:15986	-	-	1	P1	-	-	-	-	-	-	-	-	-	-	-	-	-	-	-	-	-	G	0.300	-0.307870
13324	1_26408395_A/C	1:26408395-26408395	C	upstream_gene_variant	MODIFIER	LIN28A	ENSG00000131914	Transcript	ENST00000254231.4	protein_coding	-	-	-	-	-	-	-	-	-	-	2422	1	-	HGNC	HGNC:15986	-	-	1	P1	-	-	-	-	-	-	-	-	-	-	-	-	-	-	-	-	-	A	0.421	-0.239111
13326	1_26408397_G/A	1:26408397-26408397	A	upstream_gene_variant	MODIFIER	LIN28A	ENSG00000131914	Transcript	ENST00000254231.4	protein_coding	-	-	-	-	-	-	-	-	-	rs771720097	2420	1	-	HGNC	HGNC:15986	-	-	1	P1	-	-	-	-	-	-	-	-	-	-	-	-	-	-	-	-	-	G	0.480	-0.212380
13328	1_26408447_C/G	1:26408447-26408447	G	upstream_gene_variant	MODIFIER	LIN28A	ENSG00000131914	Transcript	ENST00000254231.4	protein_coding	-	-	-	-	-	-	-	-	-	rs796397160	2370	1	-	HGNC	HGNC:15986	-	-	1	P1	-	-	-	-	-	-	-	-	-	-	-	-	-	-	-	-	-	C	0.672	-0.143826
13331	1_26408464_C/T	1:26408464-26408464	T	upstream_gene_variant	MODIFIER	LIN28A	ENSG00000131914	Transcript	ENST00000254231.4	protein_coding	-	-	-	-	-	-	-	-	-	-	2353	1	-	HGNC	HGNC:15986	-	-	1	P1	-	-	-	-	-	-	-	-	-	-	-	-	-	-	-	-	-	C	3.260	0.211868
13334	1_26408465_A/G	1:26408465-26408465	G	upstream_gene_variant	MODIFIER	LIN28A	ENSG00000131914	Transcript	ENST00000254231.4	protein_coding	-	-	-	-	-	-	-	-	-	-	2352	1	-	HGNC	HGNC:15986	-	-	1	P1	-	-	-	-	-	-	-	-	-	-	-	-	-	-	-	-	-	A	2.692	0.161085
13337	1_26408491_T/C	1:26408491-26408491	C	upstream_gene_variant	MODIFIER	LIN28A	ENSG00000131914	Transcript	ENST00000254231.4	protein_coding	-	-	-	-	-	-	-	-	-	-	2326	1	-	HGNC	HGNC:15986	-	-	1	P1	-	-	-	-	-	-	-	-	-	-	-	-	-	-	-	-	-	T	0.904	-0.081879
13340	1_26408549_G/A	1:26408549-26408549	A	upstream_gene_variant	MODIFIER	LIN28A	ENSG00000131914	Transcript	ENST00000254231.4	protein_coding	-	-	-	-	-	-	-	-	-	-	2268	1	-	HGNC	HGNC:15986	-	-	1	P1	-	-	-	-	-	-	-	-	-	-	-	-	-	-	-	-	-	G	0.080	-0.580905
13345	1_26408550_T/A	1:26408550-26408550	A	upstream_gene_variant	MODIFIER	LIN28A	ENSG00000131914	Transcript	ENST00000254231.4	protein_coding	-	-	-	-	-	-	-	-	-	-	2267	1	-	HGNC	HGNC:15986	-	-	1	P1	-	-	-	-	-	-	-	-	-	-	-	-	-	-	-	-	-	T	0.165	-0.432104
13350	1_26408720_T/C	1:26408720-26408720	C	upstream_gene_variant	MODIFIER	LIN28A	ENSG00000131914	Transcript	ENST00000254231.4	protein_coding	-	-	-	-	-	-	-	-	-	rs1324009950	2097	1	-	HGNC	HGNC:15986	-	-	1	P1	-	-	-	-	-	-	-	-	-	-	-	-	-	-	-	-	-	T	0.035	-0.741123
13358	1_26408757_G/T	1:26408757-26408757	T	upstream_gene_variant	MODIFIER	LIN28A	ENSG00000131914	Transcript	ENST00000254231.4	protein_coding	-	-	-	-	-	-	-	-	-	-	2060	1	-	HGNC	HGNC:15986	-	-	1	P1	-	-	-	-	-	-	-	-	-	-	-	-	-	-	-	-	-	G	3.646	0.245013
13398	1_26408768_G/T	1:26408768-26408768	T	upstream_gene_variant	MODIFIER	LIN28A	ENSG00000131914	Transcript	ENST00000254231.4	protein_coding	-	-	-	-	-	-	-	-	-	-	2049	1	-	HGNC	HGNC:15986	-	-	1	P1	-	-	-	-	-	-	-	-	-	-	-	-	-	-	-	-	-	G	0.557	-0.182484
13425	1_26408845_G/C	1:26408845-26408845	C	upstream_gene_variant	MODIFIER	LIN28A	ENSG00000131914	Transcript	ENST00000254231.4	protein_coding	-	-	-	-	-	-	-	-	-	-	1972	1	-	HGNC	HGNC:15986	-	-	1	P1	-	-	-	-	-	-	-	-	-	-	-	-	-	-	-	-	-	G	3.605	0.241547
13428	1_26408861_T/C	1:26408861-26408861	C	upstream_gene_variant	MODIFIER	LIN28A	ENSG00000131914	Transcript	ENST00000254231.4	protein_coding	-	-	-	-	-	-	-	-	-	-	1956	1	-	HGNC	HGNC:15986	-	-	1	P1	-	-	-	-	-	-	-	-	-	-	-	-	-	-	-	-	-	T	10.74	0.928089
13432	1_26409082_C/T	1:26409082-26409082	T	upstream_gene_variant	MODIFIER	LIN28A	ENSG00000131914	Transcript	ENST00000254231.4	protein_coding	-	-	-	-	-	-	-	-	-	-	1735	1	-	HGNC	HGNC:15986	-	-	1	P1	-	-	-	-	-	-	-	-	-	-	-	-	-	-	-	-	-	C	3.241	0.210260
13435	1_26409110_C/T	1:26409110-26409110	T	upstream_gene_variant	MODIFIER	LIN28A	ENSG00000131914	Transcript	ENST00000254231.4	protein_coding	-	-	-	-	-	-	-	-	-	-	1707	1	-	HGNC	HGNC:15986	-	-	1	P1	-	-	-	-	-	-	-	-	-	-	-	-	-	-	-	-	-	C	6.870	0.535409
13438	1_26409334_T/G	1:26409334-26409334	G	upstream_gene_variant	MODIFIER	LIN28A	ENSG00000131914	Transcript	ENST00000254231.4	protein_coding	-	-	-	-	-	-	-	-	-	-	1483	1	-	HGNC	HGNC:15986	-	-	1	P1	-	-	-	-	-	-	-	-	-	-	-	-	-	-	-	-	-	T	1.350	0.002274
13441	1_26409335_T/C	1:26409335-26409335	C	upstream_gene_variant	MODIFIER	LIN28A	ENSG00000131914	Transcript	ENST00000254231.4	protein_coding	-	-	-	-	-	-	-	-	-	-	1482	1	-	HGNC	HGNC:15986	-	-	1	P1	-	-	-	-	-	-	-	-	-	-	-	-	-	-	-	-	-	T	8.963	0.755465
13444	1_26409574_G/C	1:26409574-26409574	C	upstream_gene_variant	MODIFIER	LIN28A	ENSG00000131914	Transcript	ENST00000254231.4	protein_coding	-	-	-	-	-	-	-	-	-	rs1030364827	1243	1	-	HGNC	HGNC:15986	-	-	1	P1	-	-	-	-	-	-	-	-	-	-	-	-	-	-	-	-	-	G	7.223	0.570450
13447	1_26409630_T/A	1:26409630-26409630	A	upstream_gene_variant	MODIFIER	LIN28A	ENSG00000131914	Transcript	ENST00000254231.4	protein_coding	-	-	-	-	-	-	-	-	-	-	1187	1	-	HGNC	HGNC:15986	-	-	1	P1	-	-	-	-	-	-	-	-	-	-	-	-	-	-	-	-	-	T	8.757	0.733074
13450	1_26409655_A/G	1:26409655-26409655	G	upstream_gene_variant	MODIFIER	LIN28A	ENSG00000131914	Transcript	ENST00000254231.4	protein_coding	-	-	-	-	-	-	-	-	-	-	1162	1	-	HGNC	HGNC:15986	-	-	1	P1	-	-	-	-	-	-	-	-	-	-	-	-	-	-	-	-	-	A	6.222	0.473158
13453	1_26409719_A/G	1:26409719-26409719	G	upstream_gene_variant	MODIFIER	LIN28A	ENSG00000131914	Transcript	ENST00000254231.4	protein_coding	-	-	-	-	-	-	-	-	-	-	1098	1	-	HGNC	HGNC:15986	-	-	1	P1	-	-	-	-	-	-	-	-	-	-	-	-	-	-	-	-	-	A	4.852	0.348922
13456	1_26409725_G/C	1:26409725-26409725	C	upstream_gene_variant	MODIFIER	LIN28A	ENSG00000131914	Transcript	ENST00000254231.4	protein_coding	-	-	-	-	-	-	-	-	-	-	1092	1	-	HGNC	HGNC:15986	-	-	1	P1	-	-	-	-	-	-	-	-	-	-	-	-	-	-	-	-	-	G	7.579	0.606892
13459	1_26410527_T/C	1:26410527-26410527	C	upstream_gene_variant	MODIFIER	LIN28A	ENSG00000131914	Transcript	ENST00000254231.4	protein_coding	-	-	-	-	-	-	-	-	-	-	290	1	-	HGNC	HGNC:15986	-	-	1	P1	-	-	-	-	-	-	-	-	-	-	-	-	-	-	-	-	-	T	7.763	0.625981
13462	1_26410626_G/A	1:26410626-26410626	A	upstream_gene_variant	MODIFIER	LIN28A	ENSG00000131914	Transcript	ENST00000254231.4	protein_coding	-	-	-	-	-	-	-	-	-	rs546024473	191	1	-	HGNC	HGNC:15986	-	-	1	P1	-	-	0.0006	-	-	-	-	-	-	-	-	-	-	-	-	-	-	G	0.123	-0.493297
13465	1_26410656_C/T	1:26410656-26410656	T	upstream_gene_variant	MODIFIER	LIN28A	ENSG00000131914	Transcript	ENST00000254231.4	protein_coding	-	-	-	-	-	-	-	-	-	-	161	1	-	HGNC	HGNC:15986	-	-	1	P1	-	-	-	-	-	-	-	-	-	-	-	-	-	-	-	-	-	C	0.934	-0.075212
13468	1_26410800_T/C	1:26410800-26410800	C	upstream_gene_variant	MODIFIER	LIN28A	ENSG00000131914	Transcript	ENST00000254231.4	protein_coding	-	-	-	-	-	-	-	-	-	rs929376479	17	1	-	HGNC	HGNC:15986	-	-	1	P1	-	-	-	-	-	-	-	-	-	-	-	-	-	-	-	-	-	T	18.16	1.856745
13471	1_26410951_T/C	1:26410951-26410951	C	intron_variant	MODIFIER	LIN28A	ENSG00000131914	Transcript	ENST00000254231.4	protein_coding	-	1/4	-	-	-	-	-	-	-	-	-	1	-	HGNC	HGNC:15986	-	-	1	P1	-	-	-	-	-	-	-	-	-	-	-	-	-	-	-	-	-	T	12.89	1.112570
13474	1_26411066_G/A	1:26411066-26411066	A	intron_variant	MODIFIER	LIN28A	ENSG00000131914	Transcript	ENST00000254231.4	protein_coding	-	1/4	-	-	-	-	-	-	-	rs1477581268	-	1	-	HGNC	HGNC:15986	-	-	1	P1	-	-	-	-	-	-	-	-	-	-	-	-	-	-	-	-	-	G	10.63	0.918565
13477	1_26411194_T/C	1:26411194-26411194	C	intron_variant	MODIFIER	LIN28A	ENSG00000131914	Transcript	ENST00000254231.4	protein_coding	-	1/4	-	-	-	-	-	-	-	rs1397134685	-	1	-	HGNC	HGNC:15986	-	-	1	P1	-	-	-	-	-	-	-	-	-	-	-	-	-	-	-	-	-	T	7.744	0.624031
13480	1_26411291_G/A	1:26411291-26411291	A	intron_variant	MODIFIER	LIN28A	ENSG00000131914	Transcript	ENST00000254231.4	protein_coding	-	1/4	-	-	-	-	-	-	-	-	-	1	-	HGNC	HGNC:15986	-	-	1	P1	-	-	-	-	-	-	-	-	-	-	-	-	-	-	-	-	-	G	0.063	-0.628920
13483	1_26411367_C/T	1:26411367-26411367	T	intron_variant	MODIFIER	LIN28A	ENSG00000131914	Transcript	ENST00000254231.4	protein_coding	-	1/4	-	-	-	-	-	-	-	-	-	1	-	HGNC	HGNC:15986	-	-	1	P1	-	-	-	-	-	-	-	-	-	-	-	-	-	-	12.878	-0.274	12.603	C	0.060	-0.639720
13486	1_26411654_C/T	1:26411654-26411654	T	intron_variant	MODIFIER	LIN28A	ENSG00000131914	Transcript	ENST00000254231.4	protein_coding	-	2/4	-	-	-	-	-	-	-	-	-	1	-	HGNC	HGNC:15986	-	-	1	P1	-	-	-	-	-	-	-	-	-	-	-	-	-	-	-	-	-	C	1.928	0.081179
13489	1_26411659_A/T	1:26411659-26411659	T	intron_variant	MODIFIER	LIN28A	ENSG00000131914	Transcript	ENST00000254231.4	protein_coding	-	2/4	-	-	-	-	-	-	-	-	-	1	-	HGNC	HGNC:15986	-	-	1	P1	-	-	-	-	-	-	-	-	-	-	-	-	-	-	-	-	-	A	1.377	0.006587
13492	1_26412135_C/A	1:26412135-26412135	A	intron_variant	MODIFIER	LIN28A	ENSG00000131914	Transcript	ENST00000254231.4	protein_coding	-	2/4	-	-	-	-	-	-	-	-	-	1	-	HGNC	HGNC:15986	-	-	1	P1	-	-	-	-	-	-	-	-	-	-	-	-	-	-	-	-	-	C	0.088	-0.561565
13495	1_26412137_G/A	1:26412137-26412137	A	intron_variant	MODIFIER	LIN28A	ENSG00000131914	Transcript	ENST00000254231.4	protein_coding	-	2/4	-	-	-	-	-	-	-	-	-	1	-	HGNC	HGNC:15986	-	-	1	P1	-	-	-	-	-	-	-	-	-	-	-	-	-	-	-	-	-	G	0.016	-0.878950
13498	1_26412351_T/A	1:26412351-26412351	A	intron_variant	MODIFIER	LIN28A	ENSG00000131914	Transcript	ENST00000254231.4	protein_coding	-	2/4	-	-	-	-	-	-	-	-	-	1	-	HGNC	HGNC:15986	-	-	1	P1	-	-	-	-	-	-	-	-	-	-	-	-	-	-	-	-	-	T	9.560	0.816797
13501	1_26412503_C/T	1:26412503-26412503	T	intron_variant	MODIFIER	LIN28A	ENSG00000131914	Transcript	ENST00000254231.4	protein_coding	-	2/4	-	-	-	-	-	-	-	rs1407500354	-	1	-	HGNC	HGNC:15986	-	-	1	P1	-	-	-	-	-	-	-	-	-	-	-	-	-	-	-	-	-	C	5.300	0.388664
13507	1_26412740_T/G	1:26412740-26412740	G	intron_variant	MODIFIER	LIN28A	ENSG00000131914	Transcript	ENST00000254231.4	protein_coding	-	2/4	-	-	-	-	-	-	-	-	-	1	-	HGNC	HGNC:15986	-	-	1	P1	-	-	-	-	-	-	-	-	-	-	-	-	-	-	-	-	-	T	15.91	1.527591
13510	1_26412752_A/G	1:26412752-26412752	G	intron_variant	MODIFIER	LIN28A	ENSG00000131914	Transcript	ENST00000254231.4	protein_coding	-	2/4	-	-	-	-	-	-	-	-	-	1	-	HGNC	HGNC:15986	-	-	1	P1	-	-	-	-	-	-	-	-	-	-	-	-	-	-	-	-	-	A	10.57	0.912827
13513	1_26412956_T/G	1:26412956-26412956	G	intron_variant	MODIFIER	LIN28A	ENSG00000131914	Transcript	ENST00000254231.4	protein_coding	-	2/4	-	-	-	-	-	-	-	-	-	1	-	HGNC	HGNC:15986	-	-	1	P1	-	-	-	-	-	-	-	-	-	-	-	-	-	-	-	-	-	T	0.270	-0.329842
13516	1_26413294_A/T	1:26413294-26413294	T	intron_variant	MODIFIER	LIN28A	ENSG00000131914	Transcript	ENST00000254231.4	protein_coding	-	2/4	-	-	-	-	-	-	-	-	-	1	-	HGNC	HGNC:15986	-	-	1	P1	-	-	-	-	-	-	-	-	-	-	-	-	-	-	-	-	-	A	0.230	-0.362632
13519	1_26413391_G/T	1:26413391-26413391	T	intron_variant	MODIFIER	LIN28A	ENSG00000131914	Transcript	ENST00000254231.4	protein_coding	-	2/4	-	-	-	-	-	-	-	-	-	1	-	HGNC	HGNC:15986	-	-	1	P1	-	-	-	-	-	-	-	-	-	-	-	-	-	-	-	-	-	G	0.790	-0.110218
13522	1_26413395_G/T	1:26413395-26413395	T	intron_variant	MODIFIER	LIN28A	ENSG00000131914	Transcript	ENST00000254231.4	protein_coding	-	2/4	-	-	-	-	-	-	-	-	-	1	-	HGNC	HGNC:15986	-	-	1	P1	-	-	-	-	-	-	-	-	-	-	-	-	-	-	-	-	-	G	1.990	0.088442
13525	1_26413564_T/C	1:26413564-26413564	C	intron_variant	MODIFIER	LIN28A	ENSG00000131914	Transcript	ENST00000254231.4	protein_coding	-	2/4	-	-	-	-	-	-	-	-	-	1	-	HGNC	HGNC:15986	-	-	1	P1	-	-	-	-	-	-	-	-	-	-	-	-	-	-	-	-	-	T	1.428	0.014407
13528	1_26413747_C/T	1:26413747-26413747	T	intron_variant	MODIFIER	LIN28A	ENSG00000131914	Transcript	ENST00000254231.4	protein_coding	-	2/4	-	-	-	-	-	-	-	-	-	1	-	HGNC	HGNC:15986	-	-	1	P1	-	-	-	-	-	-	-	-	-	-	-	-	-	-	-	-	-	C	0.688	-0.138976
13531	1_26413756_A/G	1:26413756-26413756	G	intron_variant	MODIFIER	LIN28A	ENSG00000131914	Transcript	ENST00000254231.4	protein_coding	-	2/4	-	-	-	-	-	-	-	-	-	1	-	HGNC	HGNC:15986	-	-	1	P1	-	-	-	-	-	-	-	-	-	-	-	-	-	-	-	-	-	A	4.926	0.355447
13534	1_26413758_C/G	1:26413758-26413758	G	intron_variant	MODIFIER	LIN28A	ENSG00000131914	Transcript	ENST00000254231.4	protein_coding	-	2/4	-	-	-	-	-	-	-	-	-	1	-	HGNC	HGNC:15986	-	-	1	P1	-	-	-	-	-	-	-	-	-	-	-	-	-	-	-	-	-	C	0.136	-0.472146
13537	1_26414449_T/C	1:26414449-26414449	C	intron_variant	MODIFIER	LIN28A	ENSG00000131914	Transcript	ENST00000254231.4	protein_coding	-	2/4	-	-	-	-	-	-	-	-	-	1	-	HGNC	HGNC:15986	-	-	1	P1	-	-	-	-	-	-	-	-	-	-	-	-	-	-	-	-	-	T	0.063	-0.630142
13539	1_26414523_G/A	1:26414523-26414523	A	intron_variant	MODIFIER	LIN28A	ENSG00000131914	Transcript	ENST00000254231.4	protein_coding	-	2/4	-	-	-	-	-	-	-	rs1022630094	-	1	-	HGNC	HGNC:15986	-	-	1	P1	-	-	-	-	-	-	-	-	-	-	-	-	-	-	-	-	-	G	0.121	-0.495910
13541	1_26414551_G/A	1:26414551-26414551	A	intron_variant	MODIFIER	LIN28A	ENSG00000131914	Transcript	ENST00000254231.4	protein_coding	-	2/4	-	-	-	-	-	-	-	-	-	1	-	HGNC	HGNC:15986	-	-	1	P1	-	-	-	-	-	-	-	-	-	-	-	-	-	-	-	-	-	G	0.704	-0.134420
13543	1_26414691_T/C	1:26414691-26414691	C	intron_variant	MODIFIER	LIN28A	ENSG00000131914	Transcript	ENST00000254231.4	protein_coding	-	2/4	-	-	-	-	-	-	-	-	-	1	-	HGNC	HGNC:15986	-	-	1	P1	-	-	-	-	-	-	-	-	-	-	-	-	-	-	-	-	-	T	6.695	0.518329
13545	1_26414749_T/C	1:26414749-26414749	C	intron_variant	MODIFIER	LIN28A	ENSG00000131914	Transcript	ENST00000254231.4	protein_coding	-	2/4	-	-	-	-	-	-	-	-	-	1	-	HGNC	HGNC:15986	-	-	1	P1	-	-	-	-	-	-	-	-	-	-	-	-	-	-	-	-	-	T	2.242	0.116434
13547	1_26414793_A/G	1:26414793-26414793	G	intron_variant	MODIFIER	LIN28A	ENSG00000131914	Transcript	ENST00000254231.4	protein_coding	-	2/4	-	-	-	-	-	-	-	rs1284694017	-	1	-	HGNC	HGNC:15986	-	-	1	P1	-	-	-	-	-	-	-	-	-	-	-	-	-	-	-	-	-	A	0.740	-0.123924
13549	1_26415063_G/A	1:26415063-26415063	A	intron_variant	MODIFIER	LIN28A	ENSG00000131914	Transcript	ENST00000254231.4	protein_coding	-	2/4	-	-	-	-	-	-	-	-	-	1	-	HGNC	HGNC:15986	-	-	1	P1	-	-	-	-	-	-	-	-	-	-	-	-	-	-	-	-	-	G	0.273	-0.327689
13551	1_26415446_G/C	1:26415446-26415446	C	intron_variant	MODIFIER	LIN28A	ENSG00000131914	Transcript	ENST00000254231.4	protein_coding	-	2/4	-	-	-	-	-	-	-	-	-	1	-	HGNC	HGNC:15986	-	-	1	P1	-	-	-	-	-	-	-	-	-	-	-	-	-	-	-	-	-	G	0.062	-0.631465
13553	1_26415612_T/C	1:26415612-26415612	C	intron_variant	MODIFIER	LIN28A	ENSG00000131914	Transcript	ENST00000254231.4	protein_coding	-	2/4	-	-	-	-	-	-	-	-	-	1	-	HGNC	HGNC:15986	-	-	1	P1	-	-	-	-	-	-	-	-	-	-	-	-	-	-	-	-	-	T	3.010	0.189951
13555	1_26415613_G/A	1:26415613-26415613	A	intron_variant	MODIFIER	LIN28A	ENSG00000131914	Transcript	ENST00000254231.4	protein_coding	-	2/4	-	-	-	-	-	-	-	-	-	1	-	HGNC	HGNC:15986	-	-	1	P1	-	-	-	-	-	-	-	-	-	-	-	-	-	-	-	-	-	G	0.393	-0.252703
13557	1_26415675_C/G	1:26415675-26415675	G	intron_variant	MODIFIER	LIN28A	ENSG00000131914	Transcript	ENST00000254231.4	protein_coding	-	2/4	-	-	-	-	-	-	-	-	-	1	-	HGNC	HGNC:15986	-	-	1	P1	-	-	-	-	-	-	-	-	-	-	-	-	-	-	-	-	-	C	0.105	-0.525785
13559	1_26415680_T/C	1:26415680-26415680	C	intron_variant	MODIFIER	LIN28A	ENSG00000131914	Transcript	ENST00000254231.4	protein_coding	-	2/4	-	-	-	-	-	-	-	-	-	1	-	HGNC	HGNC:15986	-	-	1	P1	-	-	-	-	-	-	-	-	-	-	-	-	-	-	-	-	-	T	2.080	0.098746
13561	1_26415743_G/A	1:26415743-26415743	A	intron_variant	MODIFIER	LIN28A	ENSG00000131914	Transcript	ENST00000254231.4	protein_coding	-	2/4	-	-	-	-	-	-	-	COSV54262793	-	1	-	HGNC	HGNC:15986	-	-	1	P1	-	-	-	-	1	1	-	-	-	-	-	-	-	-	-	-	-	G	0.023	-0.814157
13563	1_26415749_A/G	1:26415749-26415749	G	intron_variant	MODIFIER	LIN28A	ENSG00000131914	Transcript	ENST00000254231.4	protein_coding	-	2/4	-	-	-	-	-	-	-	-	-	1	-	HGNC	HGNC:15986	-	-	1	P1	-	-	-	-	-	-	-	-	-	-	-	-	-	-	-	-	-	A	3.514	0.233726
13565	1_26415854_A/G	1:26415854-26415854	G	intron_variant	MODIFIER	LIN28A	ENSG00000131914	Transcript	ENST00000254231.4	protein_coding	-	2/4	-	-	-	-	-	-	-	-	-	1	-	HGNC	HGNC:15986	-	-	1	P1	-	-	-	-	-	-	-	-	-	-	-	-	-	-	-	-	-	A	0.501	-0.204023
13567	1_26416413_G/T	1:26416413-26416413	T	intron_variant	MODIFIER	LIN28A	ENSG00000131914	Transcript	ENST00000254231.4	protein_coding	-	2/4	-	-	-	-	-	-	-	-	-	1	-	HGNC	HGNC:15986	-	-	1	P1	-	-	-	-	-	-	-	-	-	-	-	-	-	-	-	-	-	G	0.158	-0.440568
13570	1_26416427_T/C	1:26416427-26416427	C	intron_variant	MODIFIER	LIN28A	ENSG00000131914	Transcript	ENST00000254231.4	protein_coding	-	2/4	-	-	-	-	-	-	-	-	-	1	-	HGNC	HGNC:15986	-	-	1	P1	-	-	-	-	-	-	-	-	-	-	-	-	-	-	-	-	-	t	2.253	0.117567
13573	1_26416496_G/A	1:26416496-26416496	A	intron_variant	MODIFIER	LIN28A	ENSG00000131914	Transcript	ENST00000254231.4	protein_coding	-	2/4	-	-	-	-	-	-	-	-	-	1	-	HGNC	HGNC:15986	-	-	1	P1	-	-	-	-	-	-	-	-	-	-	-	-	-	-	-	-	-	G	0.082	-0.576616
13576	1_26416540_T/G	1:26416540-26416540	G	intron_variant	MODIFIER	LIN28A	ENSG00000131914	Transcript	ENST00000254231.4	protein_coding	-	2/4	-	-	-	-	-	-	-	-	-	1	-	HGNC	HGNC:15986	-	-	1	P1	-	-	-	-	-	-	-	-	-	-	-	-	-	-	-	-	-	T	1.511	0.026588
13579	1_26416946_G/A	1:26416946-26416946	A	intron_variant	MODIFIER	LIN28A	ENSG00000131914	Transcript	ENST00000254231.4	protein_coding	-	2/4	-	-	-	-	-	-	-	-	-	1	-	HGNC	HGNC:15986	-	-	1	P1	-	-	-	-	-	-	-	-	-	-	-	-	-	-	-	-	-	G	0.851	-0.094501
13582	1_26417029_C/A	1:26417029-26417029	A	intron_variant	MODIFIER	LIN28A	ENSG00000131914	Transcript	ENST00000254231.4	protein_coding	-	2/4	-	-	-	-	-	-	-	-	-	1	-	HGNC	HGNC:15986	-	-	1	P1	-	-	-	-	-	-	-	-	-	-	-	-	-	-	-	-	-	C	0.213	-0.379151
13585	1_26417063_G/T	1:26417063-26417063	T	intron_variant	MODIFIER	LIN28A	ENSG00000131914	Transcript	ENST00000254231.4	protein_coding	-	2/4	-	-	-	-	-	-	-	-	-	1	-	HGNC	HGNC:15986	-	-	1	P1	-	-	-	-	-	-	-	-	-	-	-	-	-	-	-	-	-	G	0.183	-0.410156
13588	1_26417130_T/C	1:26417130-26417130	C	intron_variant	MODIFIER	LIN28A	ENSG00000131914	Transcript	ENST00000254231.4	protein_coding	-	2/4	-	-	-	-	-	-	-	-	-	1	-	HGNC	HGNC:15986	-	-	1	P1	-	-	-	-	-	-	-	-	-	-	-	-	-	-	-	-	-	T	2.104	0.101490
13591	1_26417145_G/A	1:26417145-26417145	A	intron_variant	MODIFIER	LIN28A	ENSG00000131914	Transcript	ENST00000254231.4	protein_coding	-	2/4	-	-	-	-	-	-	-	-	-	1	-	HGNC	HGNC:15986	-	-	1	P1	-	-	-	-	-	-	-	-	-	-	-	-	-	-	-	-	-	G	1.231	-0.017256
13594	1_26417393_C/T	1:26417393-26417393	T	intron_variant	MODIFIER	LIN28A	ENSG00000131914	Transcript	ENST00000254231.4	protein_coding	-	2/4	-	-	-	-	-	-	-	-	-	1	-	HGNC	HGNC:15986	-	-	1	P1	-	-	-	-	-	-	-	-	-	-	-	-	-	-	-	-	-	C	5.785	0.432612
13597	1_26417394_T/C	1:26417394-26417394	C	intron_variant	MODIFIER	LIN28A	ENSG00000131914	Transcript	ENST00000254231.4	protein_coding	-	2/4	-	-	-	-	-	-	-	-	-	1	-	HGNC	HGNC:15986	-	-	1	P1	-	-	-	-	-	-	-	-	-	-	-	-	-	-	-	-	-	T	1.779	0.062829
13600	1_26417396_C/T	1:26417396-26417396	T	intron_variant	MODIFIER	LIN28A	ENSG00000131914	Transcript	ENST00000254231.4	protein_coding	-	2/4	-	-	-	-	-	-	-	-	-	1	-	HGNC	HGNC:15986	-	-	1	P1	-	-	-	-	-	-	-	-	-	-	-	-	-	-	-	-	-	C	4.571	0.324378
13603	1_26417654_A/C	1:26417654-26417654	C	intron_variant	MODIFIER	LIN28A	ENSG00000131914	Transcript	ENST00000254231.4	protein_coding	-	2/4	-	-	-	-	-	-	-	-	-	1	-	HGNC	HGNC:15986	-	-	1	P1	-	-	-	-	-	-	-	-	-	-	-	-	-	-	-	-	-	A	0.610	-0.164047
13606	1_26417717_C/T	1:26417717-26417717	T	intron_variant	MODIFIER	LIN28A	ENSG00000131914	Transcript	ENST00000254231.4	protein_coding	-	2/4	-	-	-	-	-	-	-	-	-	1	-	HGNC	HGNC:15986	-	-	1	P1	-	-	-	-	-	-	-	-	-	-	-	-	-	-	-	-	-	C	0.722	-0.129110
13609	1_26417804_C/A	1:26417804-26417804	A	intron_variant	MODIFIER	LIN28A	ENSG00000131914	Transcript	ENST00000254231.4	protein_coding	-	2/4	-	-	-	-	-	-	-	-	-	1	-	HGNC	HGNC:15986	-	-	1	P1	-	-	-	-	-	-	-	-	-	-	-	-	-	-	-	-	-	C	0.201	-0.390486
13612	1_26417849_C/T	1:26417849-26417849	T	intron_variant	MODIFIER	LIN28A	ENSG00000131914	Transcript	ENST00000254231.4	protein_coding	-	2/4	-	-	-	-	-	-	-	-	-	1	-	HGNC	HGNC:15986	-	-	1	P1	-	-	-	-	-	-	-	-	-	-	-	-	-	-	-	-	-	C	1.250	-0.013990
13615	1_26417979_A/G	1:26417979-26417979	G	intron_variant	MODIFIER	LIN28A	ENSG00000131914	Transcript	ENST00000254231.4	protein_coding	-	2/4	-	-	-	-	-	-	-	-	-	1	-	HGNC	HGNC:15986	-	-	1	P1	-	-	-	-	-	-	-	-	-	-	-	-	-	-	-	-	-	A	0.793	-0.109369
13618	1_26417996_T/G	1:26417996-26417996	G	intron_variant	MODIFIER	LIN28A	ENSG00000131914	Transcript	ENST00000254231.4	protein_coding	-	2/4	-	-	-	-	-	-	-	-	-	1	-	HGNC	HGNC:15986	-	-	1	P1	-	-	-	-	-	-	-	-	-	-	-	-	-	-	-	-	-	T	0.184	-0.409148
13621	1_26418104_G/A	1:26418104-26418104	A	intron_variant	MODIFIER	LIN28A	ENSG00000131914	Transcript	ENST00000254231.4	protein_coding	-	2/4	-	-	-	-	-	-	-	rs79586373	-	1	-	HGNC	HGNC:15986	-	-	1	P1	-	-	0.0132	-	-	-	-	-	-	-	-	-	-	-	-	-	-	G	1.959	0.084837
13623	1_26418891_A/G	1:26418891-26418891	G	intron_variant	MODIFIER	LIN28A	ENSG00000131914	Transcript	ENST00000254231.4	protein_coding	-	2/4	-	-	-	-	-	-	-	-	-	1	-	HGNC	HGNC:15986	-	-	1	P1	-	-	-	-	-	-	-	-	-	-	-	-	-	-	-	-	-	A	9.660	0.826564
13625	1_26418955_T/G	1:26418955-26418955	G	intron_variant	MODIFIER	LIN28A	ENSG00000131914	Transcript	ENST00000254231.4	protein_coding	-	2/4	-	-	-	-	-	-	-	-	-	1	-	HGNC	HGNC:15986	-	-	1	P1	-	-	-	-	-	-	-	-	-	-	-	-	-	-	-	-	-	T	12.67	1.090237
13627	1_26419028_C/T	1:26419028-26419028	T	intron_variant	MODIFIER	LIN28A	ENSG00000131914	Transcript	ENST00000254231.4	protein_coding	-	2/4	-	-	-	-	-	-	-	-	-	1	-	HGNC	HGNC:15986	-	-	1	P1	-	-	-	-	-	-	-	-	-	-	-	-	-	-	-	-	-	C	16.13	1.561289
13629	1_26419450_A/G	1:26419450-26419450	G	intron_variant	MODIFIER	LIN28A	ENSG00000131914	Transcript	ENST00000254231.4	protein_coding	-	2/4	-	-	-	-	-	-	-	-	-	1	-	HGNC	HGNC:15986	-	-	1	P1	-	-	-	-	-	-	-	-	-	-	-	-	-	-	-	-	-	A	4.370	0.307022
13631	1_26419501_T/C	1:26419501-26419501	C	intron_variant	MODIFIER	LIN28A	ENSG00000131914	Transcript	ENST00000254231.4	protein_coding	-	2/4	-	-	-	-	-	-	-	-	-	1	-	HGNC	HGNC:15986	-	-	1	P1	-	-	-	-	-	-	-	-	-	-	-	-	-	-	-	-	-	T	3.598	0.240969
13633	1_26419585_G/C	1:26419585-26419585	C	intron_variant	MODIFIER	LIN28A	ENSG00000131914	Transcript	ENST00000254231.4	protein_coding	-	2/4	-	-	-	-	-	-	-	-	-	1	-	HGNC	HGNC:15986	-	-	1	P1	-	-	-	-	-	-	-	-	-	-	-	-	-	-	-	-	-	G	2.654	0.157478
13635	1_26419595_G/C	1:26419595-26419595	C	intron_variant	MODIFIER	LIN28A	ENSG00000131914	Transcript	ENST00000254231.4	protein_coding	-	2/4	-	-	-	-	-	-	-	-	-	1	-	HGNC	HGNC:15986	-	-	1	P1	-	-	-	-	-	-	-	-	-	-	-	-	-	-	-	-	-	G	1.415	0.012448
13637	1_26419744_A/C	1:26419744-26419744	C	intron_variant	MODIFIER	LIN28A	ENSG00000131914	Transcript	ENST00000254231.4	protein_coding	-	2/4	-	-	-	-	-	-	-	-	-	1	-	HGNC	HGNC:15986	-	-	1	P1	-	-	-	-	-	-	-	-	-	-	-	-	-	-	-	-	-	A	0.155	-0.444327
13639	1_26419897_A/G	1:26419897-26419897	G	intron_variant	MODIFIER	LIN28A	ENSG00000131914	Transcript	ENST00000254231.4	protein_coding	-	2/4	-	-	-	-	-	-	-	-	-	1	-	HGNC	HGNC:15986	-	-	1	P1	-	-	-	-	-	-	-	-	-	-	-	-	-	-	-	-	-	A	0.063	-0.630081
13641	1_26419931_C/A	1:26419931-26419931	A	intron_variant	MODIFIER	LIN28A	ENSG00000131914	Transcript	ENST00000254231.4	protein_coding	-	2/4	-	-	-	-	-	-	-	-	-	1	-	HGNC	HGNC:15986	-	-	1	P1	-	-	-	-	-	-	-	-	-	-	-	-	-	-	-	-	-	C	0.508	-0.201146
13643	1_26420018_C/T	1:26420018-26420018	T	intron_variant	MODIFIER	LIN28A	ENSG00000131914	Transcript	ENST00000254231.4	protein_coding	-	2/4	-	-	-	-	-	-	-	rs1164302263	-	1	-	HGNC	HGNC:15986	-	-	1	P1	-	-	-	-	-	-	-	-	-	-	-	-	-	-	-	-	-	C	0.239	-0.354991
13645	1_26420051_A/G	1:26420051-26420051	G	intron_variant	MODIFIER	LIN28A	ENSG00000131914	Transcript	ENST00000254231.4	protein_coding	-	2/4	-	-	-	-	-	-	-	-	-	1	-	HGNC	HGNC:15986	-	-	1	P1	-	-	-	-	-	-	-	-	-	-	-	-	-	-	-	-	-	A	0.149	-0.453615
13647	1_26420156_C/T	1:26420156-26420156	T	intron_variant	MODIFIER	LIN28A	ENSG00000131914	Transcript	ENST00000254231.4	protein_coding	-	2/4	-	-	-	-	-	-	-	rs1027230500	-	1	-	HGNC	HGNC:15986	-	-	1	P1	-	-	-	-	-	-	-	-	-	-	-	-	-	-	-	-	-	C	0.059	-0.642842
13649	1_26420362_G/A	1:26420362-26420362	A	intron_variant	MODIFIER	LIN28A	ENSG00000131914	Transcript	ENST00000254231.4	protein_coding	-	2/4	-	-	-	-	-	-	-	rs192021191	-	1	-	HGNC	HGNC:15986	-	-	1	P1	-	-	0.0004	-	-	-	-	-	-	-	-	-	-	-	-	-	-	G	0.599	-0.167574
13651	1_26420442_T/C	1:26420442-26420442	C	intron_variant	MODIFIER	LIN28A	ENSG00000131914	Transcript	ENST00000254231.4	protein_coding	-	2/4	-	-	-	-	-	-	-	rs1333915522	-	1	-	HGNC	HGNC:15986	-	-	1	P1	-	-	-	-	-	-	-	-	-	-	-	-	-	-	-	-	-	T	0.598	-0.167915
13653	1_26420535_C/T	1:26420535-26420535	T	intron_variant	MODIFIER	LIN28A	ENSG00000131914	Transcript	ENST00000254231.4	protein_coding	-	2/4	-	-	-	-	-	-	-	rs1303593009	-	1	-	HGNC	HGNC:15986	-	-	1	P1	-	-	-	-	-	-	-	-	-	-	-	-	-	-	-	-	-	C	0.568	-0.178405
13655	1_26420560_T/C	1:26420560-26420560	C	intron_variant	MODIFIER	LIN28A	ENSG00000131914	Transcript	ENST00000254231.4	protein_coding	-	2/4	-	-	-	-	-	-	-	-	-	1	-	HGNC	HGNC:15986	-	-	1	P1	-	-	-	-	-	-	-	-	-	-	-	-	-	-	-	-	-	T	0.898	-0.083255
13657	1_26420591_A/G	1:26420591-26420591	G	intron_variant	MODIFIER	LIN28A	ENSG00000131914	Transcript	ENST00000254231.4	protein_coding	-	2/4	-	-	-	-	-	-	-	rs1331917006	-	1	-	HGNC	HGNC:15986	-	-	1	P1	-	-	-	-	-	-	-	-	-	-	-	-	-	-	-	-	-	A	1.471	0.020808
13659	1_26420599_C/G	1:26420599-26420599	G	intron_variant	MODIFIER	LIN28A	ENSG00000131914	Transcript	ENST00000254231.4	protein_coding	-	2/4	-	-	-	-	-	-	-	-	-	1	-	HGNC	HGNC:15986	-	-	1	P1	-	-	-	-	-	-	-	-	-	-	-	-	-	-	-	-	-	C	2.947	0.184355
13661	1_26420607_A/T	1:26420607-26420607	T	intron_variant	MODIFIER	LIN28A	ENSG00000131914	Transcript	ENST00000254231.4	protein_coding	-	2/4	-	-	-	-	-	-	-	-	-	1	-	HGNC	HGNC:15986	-	-	1	P1	-	-	-	-	-	-	-	-	-	-	-	-	-	-	-	-	-	a	1.667	0.048326
13663	1_26420620_T/A	1:26420620-26420620	A	intron_variant	MODIFIER	LIN28A	ENSG00000131914	Transcript	ENST00000254231.4	protein_coding	-	2/4	-	-	-	-	-	-	-	rs927320110	-	1	-	HGNC	HGNC:15986	-	-	1	P1	-	-	-	-	-	-	-	-	-	-	-	-	-	-	-	-	-	T	0.764	-0.117147
13665	1_26420693_T/C	1:26420693-26420693	C	intron_variant	MODIFIER	LIN28A	ENSG00000131914	Transcript	ENST00000254231.4	protein_coding	-	2/4	-	-	-	-	-	-	-	-	-	1	-	HGNC	HGNC:15986	-	-	1	P1	-	-	-	-	-	-	-	-	-	-	-	-	-	-	-	-	-	T	0.315	-0.297573
13667	1_26421118_A/G	1:26421118-26421118	G	intron_variant	MODIFIER	LIN28A	ENSG00000131914	Transcript	ENST00000254231.4	protein_coding	-	2/4	-	-	-	-	-	-	-	-	-	1	-	HGNC	HGNC:15986	-	-	1	P1	-	-	-	-	-	-	-	-	-	-	-	-	-	-	-	-	-	A	3.027	0.191448
13669	1_26421320_G/A	1:26421320-26421320	A	intron_variant	MODIFIER	LIN28A	ENSG00000131914	Transcript	ENST00000254231.4	protein_coding	-	2/4	-	-	-	-	-	-	-	rs538951272	-	1	-	HGNC	HGNC:15986	-	-	1	P1	-	-	0.0008	-	-	-	-	-	-	-	-	-	-	-	-	-	-	G	1.093	-0.042226
13671	1_26421631_A/G	1:26421631-26421631	G	intron_variant	MODIFIER	LIN28A	ENSG00000131914	Transcript	ENST00000254231.4	protein_coding	-	2/4	-	-	-	-	-	-	-	-	-	1	-	HGNC	HGNC:15986	-	-	1	P1	-	-	-	-	-	-	-	-	-	-	-	-	-	-	-	-	-	A	0.322	-0.293279
13673	1_26421851_C/T	1:26421851-26421851	T	intron_variant	MODIFIER	LIN28A	ENSG00000131914	Transcript	ENST00000254231.4	protein_coding	-	2/4	-	-	-	-	-	-	-	-	-	1	-	HGNC	HGNC:15986	-	-	1	P1	-	-	-	-	-	-	-	-	-	-	-	-	-	-	-	-	-	C	2.039	0.094109
13675	1_26422079_G/T	1:26422079-26422079	T	intron_variant	MODIFIER	LIN28A	ENSG00000131914	Transcript	ENST00000254231.4	protein_coding	-	2/4	-	-	-	-	-	-	-	-	-	1	-	HGNC	HGNC:15986	-	-	1	P1	-	-	-	-	-	-	-	-	-	-	-	-	-	-	-	-	-	G	0.427	-0.236090
13677	1_26422154_G/A	1:26422154-26422154	A	intron_variant	MODIFIER	LIN28A	ENSG00000131914	Transcript	ENST00000254231.4	protein_coding	-	2/4	-	-	-	-	-	-	-	-	-	1	-	HGNC	HGNC:15986	-	-	1	P1	-	-	-	-	-	-	-	-	-	-	-	-	-	-	-	-	-	G	1.211	-0.020699
13679	1_26422157_T/C	1:26422157-26422157	C	intron_variant	MODIFIER	LIN28A	ENSG00000131914	Transcript	ENST00000254231.4	protein_coding	-	2/4	-	-	-	-	-	-	-	-	-	1	-	HGNC	HGNC:15986	-	-	1	P1	-	-	-	-	-	-	-	-	-	-	-	-	-	-	-	-	-	T	0.776	-0.114075
13681	1_26422164_G/A	1:26422164-26422164	A	intron_variant	MODIFIER	LIN28A	ENSG00000131914	Transcript	ENST00000254231.4	protein_coding	-	2/4	-	-	-	-	-	-	-	-	-	1	-	HGNC	HGNC:15986	-	-	1	P1	-	-	-	-	-	-	-	-	-	-	-	-	-	-	-	-	-	G	0.537	-0.189819
13683	1_26422198_T/C	1:26422198-26422198	C	intron_variant	MODIFIER	LIN28A	ENSG00000131914	Transcript	ENST00000254231.4	protein_coding	-	2/4	-	-	-	-	-	-	-	-	-	1	-	HGNC	HGNC:15986	-	-	1	P1	-	-	-	-	-	-	-	-	-	-	-	-	-	-	-	-	-	T	0.670	-0.144682
13685	1_26422370_G/A	1:26422370-26422370	A	intron_variant	MODIFIER	LIN28A	ENSG00000131914	Transcript	ENST00000254231.4	protein_coding	-	2/4	-	-	-	-	-	-	-	-	-	1	-	HGNC	HGNC:15986	-	-	1	P1	-	-	-	-	-	-	-	-	-	-	-	-	-	-	-	-	-	G	0.744	-0.122725
13687	1_26422630_A/G	1:26422630-26422630	G	intron_variant	MODIFIER	LIN28A	ENSG00000131914	Transcript	ENST00000254231.4	protein_coding	-	2/4	-	-	-	-	-	-	-	-	-	1	-	HGNC	HGNC:15986	-	-	1	P1	-	-	-	-	-	-	-	-	-	-	-	-	-	-	-	-	-	A	2.546	0.147141
13689	1_26422742_A/G	1:26422742-26422742	G	intron_variant	MODIFIER	LIN28A	ENSG00000131914	Transcript	ENST00000254231.4	protein_coding	-	2/4	-	-	-	-	-	-	-	-	-	1	-	HGNC	HGNC:15986	-	-	1	P1	-	-	-	-	-	-	-	-	-	-	-	-	-	-	-	-	-	A	0.794	-0.109260
13691	1_26422888_T/C	1:26422888-26422888	C	intron_variant	MODIFIER	LIN28A	ENSG00000131914	Transcript	ENST00000254231.4	protein_coding	-	2/4	-	-	-	-	-	-	-	-	-	1	-	HGNC	HGNC:15986	-	-	1	P1	-	-	-	-	-	-	-	-	-	-	-	-	-	-	-	-	-	T	4.828	0.346830
13693	1_26423019_G/A	1:26423019-26423019	A	intron_variant	MODIFIER	LIN28A	ENSG00000131914	Transcript	ENST00000254231.4	protein_coding	-	2/4	-	-	-	-	-	-	-	-	-	1	-	HGNC	HGNC:15986	-	-	1	P1	-	-	-	-	-	-	-	-	-	-	-	-	-	-	-	-	-	G	0.503	-0.202980
13695	1_26423020_C/T	1:26423020-26423020	T	intron_variant	MODIFIER	LIN28A	ENSG00000131914	Transcript	ENST00000254231.4	protein_coding	-	2/4	-	-	-	-	-	-	-	-	-	1	-	HGNC	HGNC:15986	-	-	1	P1	-	-	-	-	-	-	-	-	-	-	-	-	-	-	-	-	-	C	0.527	-0.193696
13697	1_26423022_T/C	1:26423022-26423022	C	intron_variant	MODIFIER	LIN28A	ENSG00000131914	Transcript	ENST00000254231.4	protein_coding	-	2/4	-	-	-	-	-	-	-	-	-	1	-	HGNC	HGNC:15986	-	-	1	P1	-	-	-	-	-	-	-	-	-	-	-	-	-	-	-	-	-	T	0.795	-0.109001
13699	1_26423090_A/G	1:26423090-26423090	G	intron_variant	MODIFIER	LIN28A	ENSG00000131914	Transcript	ENST00000254231.4	protein_coding	-	2/4	-	-	-	-	-	-	-	-	-	1	-	HGNC	HGNC:15986	-	-	1	P1	-	-	-	-	-	-	-	-	-	-	-	-	-	-	-	-	-	A	1.675	0.049405
13701	1_26424208_A/G	1:26424208-26424208	G	intron_variant	MODIFIER	LIN28A	ENSG00000131914	Transcript	ENST00000254231.4	protein_coding	-	2/4	-	-	-	-	-	-	-	-	-	1	-	HGNC	HGNC:15986	-	-	1	P1	-	-	-	-	-	-	-	-	-	-	-	-	-	-	-	-	-	A	2.404	0.133171
13703	1_26424891_G/A	1:26424891-26424891	A	intron_variant	MODIFIER	LIN28A	ENSG00000131914	Transcript	ENST00000254231.4	protein_coding	-	2/4	-	-	-	-	-	-	-	rs1274294245	-	1	-	HGNC	HGNC:15986	-	-	1	P1	-	-	-	-	-	-	-	-	-	-	-	-	-	-	-	-	-	G	0.244	-0.350434
13705	1_26424931_C/T	1:26424931-26424931	T	intron_variant	MODIFIER	LIN28A	ENSG00000131914	Transcript	ENST00000254231.4	protein_coding	-	2/4	-	-	-	-	-	-	-	-	-	1	-	HGNC	HGNC:15986	-	-	1	P1	-	-	-	-	-	-	-	-	-	-	-	-	-	-	-	-	-	C	0.265	-0.333373
13707	1_26424932_A/G	1:26424932-26424932	G	intron_variant	MODIFIER	LIN28A	ENSG00000131914	Transcript	ENST00000254231.4	protein_coding	-	2/4	-	-	-	-	-	-	-	-	-	1	-	HGNC	HGNC:15986	-	-	1	P1	-	-	-	-	-	-	-	-	-	-	-	-	-	-	-	-	-	A	0.397	-0.250728
13709	1_26424995_A/G	1:26424995-26424995	G	intron_variant	MODIFIER	LIN28A	ENSG00000131914	Transcript	ENST00000254231.4	protein_coding	-	2/4	-	-	-	-	-	-	-	-	-	1	-	HGNC	HGNC:15986	-	-	1	P1	-	-	-	-	-	-	-	-	-	-	-	-	-	-	-	-	-	A	0.119	-0.500073
13711	1_26425001_T/G	1:26425001-26425001	G	intron_variant	MODIFIER	LIN28A	ENSG00000131914	Transcript	ENST00000254231.4	protein_coding	-	2/4	-	-	-	-	-	-	-	-	-	1	-	HGNC	HGNC:15986	-	-	1	P1	-	-	-	-	-	-	-	-	-	-	-	-	-	-	-	-	-	T	0.576	-0.175761
13713	1_26425011_A/G	1:26425011-26425011	G	intron_variant	MODIFIER	LIN28A	ENSG00000131914	Transcript	ENST00000254231.4	protein_coding	-	2/4	-	-	-	-	-	-	-	-	-	1	-	HGNC	HGNC:15986	-	-	1	P1	-	-	-	-	-	-	-	-	-	-	-	-	-	-	-	-	-	A	0.401	-0.248810
13715	1_26425072_C/T	1:26425072-26425072	T	intron_variant	MODIFIER	LIN28A	ENSG00000131914	Transcript	ENST00000254231.4	protein_coding	-	2/4	-	-	-	-	-	-	-	-	-	1	-	HGNC	HGNC:15986	-	-	1	P1	-	-	-	-	-	-	-	-	-	-	-	-	-	-	-	-	-	C	0.130	-0.480713
13717	1_26425255_A/G	1:26425255-26425255	G	intron_variant	MODIFIER	LIN28A	ENSG00000131914	Transcript	ENST00000254231.4	protein_coding	-	2/4	-	-	-	-	-	-	-	rs778309520	-	1	-	HGNC	HGNC:15986	-	-	1	P1	-	-	-	-	-	-	-	-	-	-	-	-	-	-	-	-	-	A	0.111	-0.513828
13719	1_26425416_A/G	1:26425416-26425416	G	synonymous_variant	LOW	LIN28A	ENSG00000131914	Transcript	ENST00000254231.4	protein_coding	3/5	-	-	-	417	342	114	G	ggA/ggG	-	-	1	-	HGNC	HGNC:15986	-	-	1	P1	-	-	-	-	-	-	-	-	-	-	-	-	-	-	-	-	-	A	3.182	0.205110
13721	1_26425419_A/G	1:26425419-26425419	G	synonymous_variant	LOW	LIN28A	ENSG00000131914	Transcript	ENST00000254231.4	protein_coding	3/5	-	-	-	420	345	115	V	gtA/gtG	-	-	1	-	HGNC	HGNC:15986	-	-	1	P1	-	-	-	-	-	-	-	-	-	-	-	-	-	-	-	-	-	A	8.201	0.672516
13723	1_26425522_A/G	1:26425522-26425522	G	intron_variant	MODIFIER	LIN28A	ENSG00000131914	Transcript	ENST00000254231.4	protein_coding	-	3/4	-	-	-	-	-	-	-	-	-	1	-	HGNC	HGNC:15986	-	-	1	P1	-	-	-	-	-	-	-	-	-	-	-	-	-	-	-	-	-	A	0.320	-0.294695
13725	1_26425576_A/G	1:26425576-26425576	G	intron_variant	MODIFIER	LIN28A	ENSG00000131914	Transcript	ENST00000254231.4	protein_coding	-	3/4	-	-	-	-	-	-	-	-	-	1	-	HGNC	HGNC:15986	-	-	1	P1	-	-	-	-	-	-	-	-	-	-	-	-	-	-	-	-	-	A	1.030	-0.054642
13727	1_26425618_C/T	1:26425618-26425618	T	intron_variant	MODIFIER	LIN28A	ENSG00000131914	Transcript	ENST00000254231.4	protein_coding	-	3/4	-	-	-	-	-	-	-	rs1557427244	-	1	-	HGNC	HGNC:15986	-	-	1	P1	-	-	-	-	-	-	-	-	-	-	-	-	-	-	-	-	-	C	2.233	0.115474
13729	1_26425658_C/G	1:26425658-26425658	G	intron_variant	MODIFIER	LIN28A	ENSG00000131914	Transcript	ENST00000254231.4	protein_coding	-	3/4	-	-	-	-	-	-	-	-	-	1	-	HGNC	HGNC:15986	-	-	1	P1	-	-	-	-	-	-	-	-	-	-	-	-	-	-	-	-	-	C	0.278	-0.323432
13731	1_26425782_A/G	1:26425782-26425782	G	intron_variant	MODIFIER	LIN28A	ENSG00000131914	Transcript	ENST00000254231.4	protein_coding	-	3/4	-	-	-	-	-	-	-	-	-	1	-	HGNC	HGNC:15986	-	-	1	P1	-	-	-	-	-	-	-	-	-	-	-	-	-	-	-	-	-	A	2.129	0.104204
13733	1_26425874_G/T	1:26425874-26425874	T	intron_variant	MODIFIER	LIN28A	ENSG00000131914	Transcript	ENST00000254231.4	protein_coding	-	3/4	-	-	-	-	-	-	-	-	-	1	-	HGNC	HGNC:15986	-	-	1	P1	-	-	-	-	-	-	-	-	-	-	-	-	-	-	-	-	-	G	0.048	-0.682972
13735	1_26425979_T/C	1:26425979-26425979	C	intron_variant	MODIFIER	LIN28A	ENSG00000131914	Transcript	ENST00000254231.4	protein_coding	-	3/4	-	-	-	-	-	-	-	-	-	1	-	HGNC	HGNC:15986	-	-	1	P1	-	-	-	-	-	-	-	-	-	-	-	-	-	-	-	-	-	T	0.272	-0.327746
13737	1_26426179_G/A	1:26426179-26426179	A	intron_variant	MODIFIER	LIN28A	ENSG00000131914	Transcript	ENST00000254231.4	protein_coding	-	3/4	-	-	-	-	-	-	-	rs1036989927	-	1	-	HGNC	HGNC:15986	-	-	1	P1	-	-	-	-	-	-	-	-	-	-	-	-	-	-	-	-	-	G	0.215	-0.376421
13739	1_26426576_T/G	1:26426576-26426576	G	3_prime_UTR_variant	MODIFIER	LIN28A	ENSG00000131914	Transcript	ENST00000254231.4	protein_coding	4/5	-	-	-	823	-	-	-	-	-	-	1	-	HGNC	HGNC:15986	-	-	1	P1	-	-	-	-	-	-	-	-	-	-	-	-	-	-	-	-	-	T	0.705	-0.133878
13741	1_26426722_T/G	1:26426722-26426722	G	3_prime_UTR_variant	MODIFIER	LIN28A	ENSG00000131914	Transcript	ENST00000254231.4	protein_coding	4/5	-	-	-	969	-	-	-	-	-	-	1	-	HGNC	HGNC:15986	-	-	1	P1	-	-	-	-	-	-	-	-	-	-	-	-	-	-	-	-	-	T	0.477	-0.213880
13744	1_26427488_T/C	1:26427488-26427488	C	3_prime_UTR_variant	MODIFIER	LIN28A	ENSG00000131914	Transcript	ENST00000254231.4	protein_coding	4/5	-	-	-	1735	-	-	-	-	-	-	1	-	HGNC	HGNC:15986	-	-	1	P1	-	-	-	-	-	-	-	-	-	-	-	-	-	-	-	-	-	T	1.068	-0.047068
13774	1_26427565_A/G	1:26427565-26427565	G	3_prime_UTR_variant	MODIFIER	LIN28A	ENSG00000131914	Transcript	ENST00000254231.4	protein_coding	4/5	-	-	-	1812	-	-	-	-	-	-	1	-	HGNC	HGNC:15986	-	-	1	P1	-	-	-	-	-	-	-	-	-	-	-	-	-	-	-	-	-	A	9.057	0.765552
13804	1_26427660_T/C	1:26427660-26427660	C	3_prime_UTR_variant	MODIFIER	LIN28A	ENSG00000131914	Transcript	ENST00000254231.4	protein_coding	4/5	-	-	-	1907	-	-	-	-	-	-	1	-	HGNC	HGNC:15986	-	-	1	P1	-	-	-	-	-	-	-	-	-	-	-	-	-	-	-	-	-	T	5.274	0.386292
13834	1_26427674_T/C	1:26427674-26427674	C	3_prime_UTR_variant	MODIFIER	LIN28A	ENSG00000131914	Transcript	ENST00000254231.4	protein_coding	4/5	-	-	-	1921	-	-	-	-	-	-	1	-	HGNC	HGNC:15986	-	-	1	P1	-	-	-	-	-	-	-	-	-	-	-	-	-	-	-	-	-	T	7.113	0.559418
13864	1_26427726_A/T	1:26427726-26427726	T	3_prime_UTR_variant	MODIFIER	LIN28A	ENSG00000131914	Transcript	ENST00000254231.4	protein_coding	4/5	-	-	-	1973	-	-	-	-	-	-	1	-	HGNC	HGNC:15986	-	-	1	P1	-	-	-	-	-	-	-	-	-	-	-	-	-	-	-	-	-	A	5.310	0.389494
13895	1_26427762_G/C	1:26427762-26427762	C	3_prime_UTR_variant	MODIFIER	LIN28A	ENSG00000131914	Transcript	ENST00000254231.4	protein_coding	4/5	-	-	-	2009	-	-	-	-	-	-	1	-	HGNC	HGNC:15986	-	-	1	P1	-	-	-	-	-	-	-	-	-	-	-	-	-	-	-	-	-	G	0.689	-0.138844
13926	1_26427801_T/G	1:26427801-26427801	G	3_prime_UTR_variant	MODIFIER	LIN28A	ENSG00000131914	Transcript	ENST00000254231.4	protein_coding	4/5	-	-	-	2048	-	-	-	-	-	-	1	-	HGNC	HGNC:15986	-	-	1	P1	-	-	-	-	-	-	-	-	-	-	-	-	-	-	-	-	-	T	2.719	0.163524
13958	1_26428051_A/T	1:26428051-26428051	T	3_prime_UTR_variant	MODIFIER	LIN28A	ENSG00000131914	Transcript	ENST00000254231.4	protein_coding	4/5	-	-	-	2298	-	-	-	-	-	-	1	-	HGNC	HGNC:15986	-	-	1	P1	-	-	-	-	-	-	-	-	-	-	-	-	-	-	-	-	-	A	0.788	-0.110745
13991	1_26428414_A/T	1:26428414-26428414	T	3_prime_UTR_variant	MODIFIER	LIN28A	ENSG00000131914	Transcript	ENST00000254231.4	protein_coding	4/5	-	-	-	2661	-	-	-	-	-	-	1	-	HGNC	HGNC:15986	-	-	1	P1	-	-	-	-	-	-	-	-	-	-	-	-	-	-	-	-	-	A	0.451	-0.225204
14024	1_26428921_C/T	1:26428921-26428921	T	intron_variant	MODIFIER	LIN28A	ENSG00000131914	Transcript	ENST00000254231.4	protein_coding	-	4/4	-	-	-	-	-	-	-	-	-	1	-	HGNC	HGNC:15986	-	-	1	P1	-	-	-	-	-	-	-	-	-	-	-	-	-	-	-	-	-	C	0.293	-0.312569
14057	1_26428927_A/G	1:26428927-26428927	G	intron_variant	MODIFIER	LIN28A	ENSG00000131914	Transcript	ENST00000254231.4	protein_coding	-	4/4	-	-	-	-	-	-	-	-	-	1	-	HGNC	HGNC:15986	-	-	1	P1	-	-	-	-	-	-	-	-	-	-	-	-	-	-	-	-	-	A	1.309	-0.004249
14090	1_26428949_A/G	1:26428949-26428949	G	intron_variant	MODIFIER	LIN28A	ENSG00000131914	Transcript	ENST00000254231.4	protein_coding	-	4/4	-	-	-	-	-	-	-	-	-	1	-	HGNC	HGNC:15986	-	-	1	P1	-	-	-	-	-	-	-	-	-	-	-	-	-	-	-	-	-	A	0.678	-0.142241
14123	1_26429050_T/C	1:26429050-26429050	C	intron_variant	MODIFIER	LIN28A	ENSG00000131914	Transcript	ENST00000254231.4	protein_coding	-	4/4	-	-	-	-	-	-	-	-	-	1	-	HGNC	HGNC:15986	-	-	1	P1	-	-	-	-	-	-	-	-	-	-	-	-	-	-	-	-	-	T	1.195	-0.023458
14156	1_26429056_T/C	1:26429056-26429056	C	intron_variant	MODIFIER	LIN28A	ENSG00000131914	Transcript	ENST00000254231.4	protein_coding	-	4/4	-	-	-	-	-	-	-	-	-	1	-	HGNC	HGNC:15986	-	-	1	P1	-	-	-	-	-	-	-	-	-	-	-	-	-	-	-	-	-	T	1.068	-0.047103
14189	1_26429097_C/T	1:26429097-26429097	T	splice_region_variant,3_prime_UTR_variant	LOW	LIN28A	ENSG00000131914	Transcript	ENST00000254231.4	protein_coding	5/5	-	-	-	2836	-	-	-	-	-	-	1	-	HGNC	HGNC:15986	-	-	1	P1	-	-	-	-	-	-	-	-	-	-	-	-	-	-	-9.667	-0.644	-10.312	C	0.876	-0.088657
14222	1_26429124_C/T	1:26429124-26429124	T	3_prime_UTR_variant	MODIFIER	LIN28A	ENSG00000131914	Transcript	ENST00000254231.4	protein_coding	5/5	-	-	-	2863	-	-	-	-	-	-	1	-	HGNC	HGNC:15986	-	-	1	P1	-	-	-	-	-	-	-	-	-	-	-	-	-	-	-	-	-	C	0.643	-0.153064
14255	1_26429160_G/A	1:26429160-26429160	A	3_prime_UTR_variant	MODIFIER	LIN28A	ENSG00000131914	Transcript	ENST00000254231.4	protein_coding	5/5	-	-	-	2899	-	-	-	-	-	-	1	-	HGNC	HGNC:15986	-	-	1	P1	-	-	-	-	-	-	-	-	-	-	-	-	-	-	-	-	-	G	0.792	-0.109729
14288	1_26429178_C/A	1:26429178-26429178	A	3_prime_UTR_variant	MODIFIER	LIN28A	ENSG00000131914	Transcript	ENST00000254231.4	protein_coding	5/5	-	-	-	2917	-	-	-	-	-	-	1	-	HGNC	HGNC:15986	-	-	1	P1	-	-	-	-	-	-	-	-	-	-	-	-	-	-	-	-	-	C	0.294	-0.311989
14321	1_26429183_C/A	1:26429183-26429183	A	3_prime_UTR_variant	MODIFIER	LIN28A	ENSG00000131914	Transcript	ENST00000254231.4	protein_coding	5/5	-	-	-	2922	-	-	-	-	-	-	1	-	HGNC	HGNC:15986	-	-	1	P1	-	-	-	-	-	-	-	-	-	-	-	-	-	-	-	-	-	C	0.307	-0.303353
14354	1_26429465_G/A	1:26429465-26429465	A	3_prime_UTR_variant	MODIFIER	LIN28A	ENSG00000131914	Transcript	ENST00000254231.4	protein_coding	5/5	-	-	-	3204	-	-	-	-	-	-	1	-	HGNC	HGNC:15986	-	-	1	P1	-	-	-	-	-	-	-	-	-	-	-	-	-	-	-	-	-	G	2.031	0.093218
14387	1_26429511_T/C	1:26429511-26429511	C	3_prime_UTR_variant	MODIFIER	LIN28A	ENSG00000131914	Transcript	ENST00000254231.4	protein_coding	5/5	-	-	-	3250	-	-	-	-	-	-	1	-	HGNC	HGNC:15986	-	-	1	P1	-	-	-	-	-	-	-	-	-	-	-	-	-	-	-	-	-	T	8.367	0.690449
14420	1_26429757_G/C	1:26429757-26429757	C	downstream_gene_variant	MODIFIER	LIN28A	ENSG00000131914	Transcript	ENST00000254231.4	protein_coding	-	-	-	-	-	-	-	-	-	-	38	1	-	HGNC	HGNC:15986	-	-	1	P1	-	-	-	-	-	-	-	-	-	-	-	-	-	-	-	-	-	G	0.580	-0.174112
14453	1_26429808_G/C	1:26429808-26429808	C	downstream_gene_variant	MODIFIER	LIN28A	ENSG00000131914	Transcript	ENST00000254231.4	protein_coding	-	-	-	-	-	-	-	-	-	-	89	1	-	HGNC	HGNC:15986	-	-	1	P1	-	-	-	-	-	-	-	-	-	-	-	-	-	-	-	-	-	G	9.532	0.813944
14486	1_26430188_A/T	1:26430188-26430188	T	downstream_gene_variant	MODIFIER	LIN28A	ENSG00000131914	Transcript	ENST00000254231.4	protein_coding	-	-	-	-	-	-	-	-	-	-	469	1	-	HGNC	HGNC:15986	-	-	1	P1	-	-	-	-	-	-	-	-	-	-	-	-	-	-	-	-	-	A	0.224	-0.367888
14519	1_26430353_T/C	1:26430353-26430353	C	downstream_gene_variant	MODIFIER	LIN28A	ENSG00000131914	Transcript	ENST00000254231.4	protein_coding	-	-	-	-	-	-	-	-	-	-	634	1	-	HGNC	HGNC:15986	-	-	1	P1	-	-	-	-	-	-	-	-	-	-	-	-	-	-	-	-	-	T	3.706	0.250166
14552	1_26430583_C/T	1:26430583-26430583	T	downstream_gene_variant	MODIFIER	LIN28A	ENSG00000131914	Transcript	ENST00000254231.4	protein_coding	-	-	-	-	-	-	-	-	-	-	864	1	-	HGNC	HGNC:15986	-	-	1	P1	-	-	-	-	-	-	-	-	-	-	-	-	-	-	-	-	-	C	1.331	-0.000711
14585	1_26430622_C/T	1:26430622-26430622	T	downstream_gene_variant	MODIFIER	LIN28A	ENSG00000131914	Transcript	ENST00000254231.4	protein_coding	-	-	-	-	-	-	-	-	-	-	903	1	-	HGNC	HGNC:15986	-	-	1	P1	-	-	-	-	-	-	-	-	-	-	-	-	-	-	-	-	-	C	1.699	0.052482
14618	1_26430801_C/G	1:26430801-26430801	G	downstream_gene_variant	MODIFIER	LIN28A	ENSG00000131914	Transcript	ENST00000254231.4	protein_coding	-	-	-	-	-	-	-	-	-	-	1082	1	-	HGNC	HGNC:15986	-	-	1	P1	-	-	-	-	-	-	-	-	-	-	-	-	-	-	-	-	-	C	0.120	-0.497674
14651	1_26431296_A/G	1:26431296-26431296	G	downstream_gene_variant	MODIFIER	LIN28A	ENSG00000131914	Transcript	ENST00000254231.4	protein_coding	-	-	-	-	-	-	-	-	-	-	1577	1	-	HGNC	HGNC:15986	-	-	1	P1	-	-	-	-	-	-	-	-	-	-	-	-	-	-	-	-	-	A	2.183	0.110144
14685	1_26431329_A/G	1:26431329-26431329	G	downstream_gene_variant	MODIFIER	LIN28A	ENSG00000131914	Transcript	ENST00000254231.4	protein_coding	-	-	-	-	-	-	-	-	-	-	1610	1	-	HGNC	HGNC:15986	-	-	1	P1	-	-	-	-	-	-	-	-	-	-	-	-	-	-	-	-	-	A	6.262	0.476994
14719	1_26431337_A/G	1:26431337-26431337	G	downstream_gene_variant	MODIFIER	LIN28A	ENSG00000131914	Transcript	ENST00000254231.4	protein_coding	-	-	-	-	-	-	-	-	-	-	1618	1	-	HGNC	HGNC:15986	-	-	1	P1	-	-	-	-	-	-	-	-	-	-	-	-	-	-	-	-	-	A	7.418	0.590313
14753	1_26431709_T/C	1:26431709-26431709	C	downstream_gene_variant	MODIFIER	LIN28A	ENSG00000131914	Transcript	ENST00000254231.4	protein_coding	-	-	-	-	-	-	-	-	-	-	1990	1	-	HGNC	HGNC:15986	-	-	1	P1	-	-	-	-	-	-	-	-	-	-	-	-	-	-	-	-	-	T	1.343	0.001286
14787	1_26431914_C/T	1:26431914-26431914	T	downstream_gene_variant	MODIFIER	LIN28A	ENSG00000131914	Transcript	ENST00000254231.4	protein_coding	-	-	-	-	-	-	-	-	-	-	2195	1	-	HGNC	HGNC:15986	-	-	1	P1	-	-	-	-	-	-	-	-	-	-	-	-	-	-	-	-	-	C	0.766	-0.116791
14829	1_26431975_A/C	1:26431975-26431975	C	downstream_gene_variant	MODIFIER	LIN28A	ENSG00000131914	Transcript	ENST00000254231.4	protein_coding	-	-	-	-	-	-	-	-	-	-	2256	1	-	HGNC	HGNC:15986	-	-	1	P1	-	-	-	-	-	-	-	-	-	-	-	-	-	-	-	-	-	A	4.728	0.338020
14863	1_26432076_A/C	1:26432076-26432076	C	downstream_gene_variant	MODIFIER	LIN28A	ENSG00000131914	Transcript	ENST00000254231.4	protein_coding	-	-	-	-	-	-	-	-	-	-	2357	1	-	HGNC	HGNC:15986	-	-	1	P1	-	-	-	-	-	-	-	-	-	-	-	-	-	-	-	-	-	A	4.289	0.300020
14897	1_26432150_C/G	1:26432150-26432150	G	downstream_gene_variant	MODIFIER	LIN28A	ENSG00000131914	Transcript	ENST00000254231.4	protein_coding	-	-	-	-	-	-	-	-	-	-	2431	1	-	HGNC	HGNC:15986	-	-	1	P1	-	-	-	-	-	-	-	-	-	-	-	-	-	-	-	-	-	C	3.304	0.215656
14936	1_26432209_C/T	1:26432209-26432209	T	downstream_gene_variant	MODIFIER	LIN28A	ENSG00000131914	Transcript	ENST00000254231.4	protein_coding	-	-	-	-	-	-	-	-	-	-	2490	1	-	HGNC	HGNC:15986	-	-	1	P1	-	-	-	-	-	-	-	-	-	-	-	-	-	-	-	-	-	C	0.743	-0.122935
14973	1_26432224_T/C	1:26432224-26432224	C	downstream_gene_variant	MODIFIER	LIN28A	ENSG00000131914	Transcript	ENST00000254231.4	protein_coding	-	-	-	-	-	-	-	-	-	-	2505	1	-	HGNC	HGNC:15986	-	-	1	P1	-	-	-	-	-	-	-	-	-	-	-	-	-	-	-	-	-	T	1.481	0.022225
15008	1_26432254_T/C	1:26432254-26432254	C	downstream_gene_variant	MODIFIER	LIN28A	ENSG00000131914	Transcript	ENST00000254231.4	protein_coding	-	-	-	-	-	-	-	-	-	-	2535	1	-	HGNC	HGNC:15986	-	-	1	P1	-	-	-	-	-	-	-	-	-	-	-	-	-	-	-	-	-	T	4.963	0.358706
15043	1_26432271_A/G	1:26432271-26432271	G	downstream_gene_variant	MODIFIER	LIN28A	ENSG00000131914	Transcript	ENST00000254231.4	protein_coding	-	-	-	-	-	-	-	-	-	-	2552	1	-	HGNC	HGNC:15986	-	-	1	P1	-	-	-	-	-	-	-	-	-	-	-	-	-	-	-	-	-	A	6.685	0.517347
15090	1_26432554_A/G	1:26432554-26432554	G	downstream_gene_variant	MODIFIER	LIN28A	ENSG00000131914	Transcript	ENST00000254231.4	protein_coding	-	-	-	-	-	-	-	-	-	-	2835	1	-	HGNC	HGNC:15986	-	-	1	P1	-	-	-	-	-	-	-	-	-	-	-	-	-	-	-	-	-	A	6.025	0.454751
15127	1_26432656_G/T	1:26432656-26432656	T	downstream_gene_variant	MODIFIER	LIN28A	ENSG00000131914	Transcript	ENST00000254231.4	protein_coding	-	-	-	-	-	-	-	-	-	-	2937	1	-	HGNC	HGNC:15986	-	-	1	P1	-	-	-	-	-	-	-	-	-	-	-	-	-	-	-	-	-	G	7.629	0.612004
15168	1_26432809_T/C	1:26432809-26432809	C	downstream_gene_variant	MODIFIER	LIN28A	ENSG00000131914	Transcript	ENST00000254231.4	protein_coding	-	-	-	-	-	-	-	-	-	-	3090	1	-	HGNC	HGNC:15986	-	-	1	P1	-	-	-	-	-	-	-	-	-	-	-	-	-	-	-	-	-	T	6.916	0.539919
15202	1_26432861_A/G	1:26432861-26432861	G	downstream_gene_variant	MODIFIER	LIN28A	ENSG00000131914	Transcript	ENST00000254231.4	protein_coding	-	-	-	-	-	-	-	-	-	-	3142	1	-	HGNC	HGNC:15986	-	-	1	P1	-	-	-	-	-	-	-	-	-	-	-	-	-	-	-	-	-	A	8.419	0.696080
15236	1_26432920_A/G	1:26432920-26432920	G	downstream_gene_variant	MODIFIER	LIN28A	ENSG00000131914	Transcript	ENST00000254231.4	protein_coding	-	-	-	-	-	-	-	-	-	-	3201	1	-	HGNC	HGNC:15986	-	-	1	P1	-	-	-	-	-	-	-	-	-	-	-	-	-	-	-	-	-	A	13.25	1.152769
15270	1_26433110_G/T	1:26433110-26433110	T	downstream_gene_variant	MODIFIER	LIN28A	ENSG00000131914	Transcript	ENST00000254231.4	protein_coding	-	-	-	-	-	-	-	-	-	-	3391	1	-	HGNC	HGNC:15986	-	-	1	P1	-	-	-	-	-	-	-	-	-	-	-	-	-	-	-	-	-	G	0.368	-0.266205
15304	1_26433214_C/G	1:26433214-26433214	G	downstream_gene_variant	MODIFIER	LIN28A	ENSG00000131914	Transcript	ENST00000254231.4	protein_coding	-	-	-	-	-	-	-	-	-	-	3495	1	-	HGNC	HGNC:15986	-	-	1	P1	-	-	-	-	-	-	-	-	-	-	-	-	-	-	-	-	-	C	2.524	0.144981
15338	1_26433307_A/T	1:26433307-26433307	T	downstream_gene_variant	MODIFIER	LIN28A	ENSG00000131914	Transcript	ENST00000254231.4	protein_coding	-	-	-	-	-	-	-	-	-	-	3588	1	-	HGNC	HGNC:15986	-	-	1	P1	-	-	-	-	-	-	-	-	-	-	-	-	-	-	-	-	-	A	4.911	0.354057
15372	1_26433321_T/G	1:26433321-26433321	G	downstream_gene_variant	MODIFIER	LIN28A	ENSG00000131914	Transcript	ENST00000254231.4	protein_coding	-	-	-	-	-	-	-	-	-	-	3602	1	-	HGNC	HGNC:15986	-	-	1	P1	-	-	-	-	-	-	-	-	-	-	-	-	-	-	-	-	-	T	3.157	0.202937
15406	1_26433484_C/A	1:26433484-26433484	A	downstream_gene_variant	MODIFIER	LIN28A	ENSG00000131914	Transcript	ENST00000254231.4	protein_coding	-	-	-	-	-	-	-	-	-	-	3765	1	-	HGNC	HGNC:15986	-	-	1	P1	-	-	-	-	-	-	-	-	-	-	-	-	-	-	-	-	-	C	1.229	-0.017527
16879	1_26858657_C/T	1:26858657-26858657	T	upstream_gene_variant	MODIFIER	SFN	ENSG00000175793	Transcript	ENST00000339276.6	protein_coding	-	-	-	-	-	-	-	-	-	-	4492	1	-	HGNC	HGNC:10773	NM_006142.5	-	-	P1	-	-	-	-	-	-	-	-	-	-	-	-	-	-	-	-	-	C	4.125	0.285909
16883	1_26858666_A/G	1:26858666-26858666	G	upstream_gene_variant	MODIFIER	SFN	ENSG00000175793	Transcript	ENST00000339276.6	protein_coding	-	-	-	-	-	-	-	-	-	-	4483	1	-	HGNC	HGNC:10773	NM_006142.5	-	-	P1	-	-	-	-	-	-	-	-	-	-	-	-	-	-	-	-	-	A	5.703	0.425083
16887	1_26858807_T/C	1:26858807-26858807	C	upstream_gene_variant	MODIFIER	SFN	ENSG00000175793	Transcript	ENST00000339276.6	protein_coding	-	-	-	-	-	-	-	-	-	-	4342	1	-	HGNC	HGNC:10773	NM_006142.5	-	-	P1	-	-	-	-	-	-	-	-	-	-	-	-	-	-	-	-	-	T	1.077	-0.045249
16891	1_26858859_G/C	1:26858859-26858859	C	upstream_gene_variant	MODIFIER	SFN	ENSG00000175793	Transcript	ENST00000339276.6	protein_coding	-	-	-	-	-	-	-	-	-	-	4290	1	-	HGNC	HGNC:10773	NM_006142.5	-	-	P1	-	-	-	-	-	-	-	-	-	-	-	-	-	-	-	-	-	G	0.023	-0.820186
16895	1_26859004_A/G	1:26859004-26859004	G	upstream_gene_variant	MODIFIER	SFN	ENSG00000175793	Transcript	ENST00000339276.6	protein_coding	-	-	-	-	-	-	-	-	-	-	4145	1	-	HGNC	HGNC:10773	NM_006142.5	-	-	P1	-	-	-	-	-	-	-	-	-	-	-	-	-	-	-	-	-	A	3.112	0.199018
16898	1_26859208_A/G	1:26859208-26859208	G	upstream_gene_variant	MODIFIER	SFN	ENSG00000175793	Transcript	ENST00000339276.6	protein_coding	-	-	-	-	-	-	-	-	-	-	3941	1	-	HGNC	HGNC:10773	NM_006142.5	-	-	P1	-	-	-	-	-	-	-	-	-	-	-	-	-	-	-	-	-	A	14.69	1.342517
16901	1_26859326_T/C	1:26859326-26859326	C	upstream_gene_variant	MODIFIER	SFN	ENSG00000175793	Transcript	ENST00000339276.6	protein_coding	-	-	-	-	-	-	-	-	-	-	3823	1	-	HGNC	HGNC:10773	NM_006142.5	-	-	P1	-	-	-	-	-	-	-	-	-	-	-	-	-	-	-	-	-	T	3.766	0.255307
16904	1_26859471_T/G	1:26859471-26859471	G	upstream_gene_variant	MODIFIER	SFN	ENSG00000175793	Transcript	ENST00000339276.6	protein_coding	-	-	-	-	-	-	-	-	-	-	3678	1	-	HGNC	HGNC:10773	NM_006142.5	-	-	P1	-	-	-	-	-	-	-	-	-	-	-	-	-	-	-	-	-	T	3.758	0.254592
16908	1_26859494_C/G	1:26859494-26859494	G	upstream_gene_variant	MODIFIER	SFN	ENSG00000175793	Transcript	ENST00000339276.6	protein_coding	-	-	-	-	-	-	-	-	-	-	3655	1	-	HGNC	HGNC:10773	NM_006142.5	-	-	P1	-	-	-	-	-	-	-	-	-	-	-	-	-	-	-	-	-	C	0.266	-0.332447
16912	1_26860207_A/G	1:26860207-26860207	G	upstream_gene_variant	MODIFIER	SFN	ENSG00000175793	Transcript	ENST00000339276.6	protein_coding	-	-	-	-	-	-	-	-	-	-	2942	1	-	HGNC	HGNC:10773	NM_006142.5	-	-	P1	-	-	-	-	-	-	-	-	-	-	-	-	-	-	-	-	-	A	1.000	-0.060757
16915	1_26860247_G/A	1:26860247-26860247	A	upstream_gene_variant	MODIFIER	SFN	ENSG00000175793	Transcript	ENST00000339276.6	protein_coding	-	-	-	-	-	-	-	-	-	-	2902	1	-	HGNC	HGNC:10773	NM_006142.5	-	-	P1	-	-	-	-	-	-	-	-	-	-	-	-	-	-	-	-	-	G	0.161	-0.436711
16918	1_26860383_G/C	1:26860383-26860383	C	upstream_gene_variant	MODIFIER	SFN	ENSG00000175793	Transcript	ENST00000339276.6	protein_coding	-	-	-	-	-	-	-	-	-	rs1157233431	2766	1	-	HGNC	HGNC:10773	NM_006142.5	-	-	P1	-	-	-	-	-	-	-	-	-	-	-	-	-	-	-	-	-	G	0.238	-0.355662
16921	1_26860417_C/T	1:26860417-26860417	T	upstream_gene_variant	MODIFIER	SFN	ENSG00000175793	Transcript	ENST00000339276.6	protein_coding	-	-	-	-	-	-	-	-	-	-	2732	1	-	HGNC	HGNC:10773	NM_006142.5	-	-	P1	-	-	-	-	-	-	-	-	-	-	-	-	-	-	-	-	-	C	1.515	0.027197
16924	1_26860481_T/G	1:26860481-26860481	G	upstream_gene_variant	MODIFIER	SFN	ENSG00000175793	Transcript	ENST00000339276.6	protein_coding	-	-	-	-	-	-	-	-	-	-	2668	1	-	HGNC	HGNC:10773	NM_006142.5	-	-	P1	-	-	-	-	-	-	-	-	-	-	-	-	-	-	-	-	-	T	5.519	0.408345
16927	1_26861037_A/G	1:26861037-26861037	G	upstream_gene_variant	MODIFIER	SFN	ENSG00000175793	Transcript	ENST00000339276.6	protein_coding	-	-	-	-	-	-	-	-	-	-	2112	1	-	HGNC	HGNC:10773	NM_006142.5	-	-	P1	-	-	-	-	-	-	-	-	-	-	-	-	-	-	-	-	-	A	1.901	0.077902
16930	1_26861121_T/A	1:26861121-26861121	A	upstream_gene_variant	MODIFIER	SFN	ENSG00000175793	Transcript	ENST00000339276.6	protein_coding	-	-	-	-	-	-	-	-	-	-	2028	1	-	HGNC	HGNC:10773	NM_006142.5	-	-	P1	-	-	-	-	-	-	-	-	-	-	-	-	-	-	-	-	-	T	0.899	-0.083025
16933	1_26861245_T/C	1:26861245-26861245	C	upstream_gene_variant	MODIFIER	SFN	ENSG00000175793	Transcript	ENST00000339276.6	protein_coding	-	-	-	-	-	-	-	-	-	-	1904	1	-	HGNC	HGNC:10773	NM_006142.5	-	-	P1	-	-	-	-	-	-	-	-	-	-	-	-	-	-	-	-	-	T	3.571	0.238587
16937	1_26861298_A/G	1:26861298-26861298	G	upstream_gene_variant	MODIFIER	SFN	ENSG00000175793	Transcript	ENST00000339276.6	protein_coding	-	-	-	-	-	-	-	-	-	-	1851	1	-	HGNC	HGNC:10773	NM_006142.5	-	-	P1	-	-	-	-	-	-	-	-	-	-	-	-	-	-	-	-	-	A	3.561	0.237787
16941	1_26861382_G/A	1:26861382-26861382	A	upstream_gene_variant	MODIFIER	SFN	ENSG00000175793	Transcript	ENST00000339276.6	protein_coding	-	-	-	-	-	-	-	-	-	rs184207386	1767	1	-	HGNC	HGNC:10773	NM_006142.5	-	-	P1	-	-	0.0018	-	-	-	-	-	-	-	-	-	-	-	-	-	-	G	1.393	0.009060
16945	1_26861503_C/G	1:26861503-26861503	G	upstream_gene_variant	MODIFIER	SFN	ENSG00000175793	Transcript	ENST00000339276.6	protein_coding	-	-	-	-	-	-	-	-	-	-	1646	1	-	HGNC	HGNC:10773	NM_006142.5	-	-	P1	-	-	-	-	-	-	-	-	-	-	-	-	-	-	-	-	-	C	0.952	-0.071172
16949	1_26861521_G/A	1:26861521-26861521	A	upstream_gene_variant	MODIFIER	SFN	ENSG00000175793	Transcript	ENST00000339276.6	protein_coding	-	-	-	-	-	-	-	-	-	-	1628	1	-	HGNC	HGNC:10773	NM_006142.5	-	-	P1	-	-	-	-	-	-	-	-	-	-	-	-	-	-	-	-	-	G	0.414	-0.242068
16953	1_26861533_T/C	1:26861533-26861533	C	upstream_gene_variant	MODIFIER	SFN	ENSG00000175793	Transcript	ENST00000339276.6	protein_coding	-	-	-	-	-	-	-	-	-	-	1616	1	-	HGNC	HGNC:10773	NM_006142.5	-	-	P1	-	-	-	-	-	-	-	-	-	-	-	-	-	-	-	-	-	T	6.157	0.467059
16957	1_26861625_T/C	1:26861625-26861625	C	upstream_gene_variant	MODIFIER	SFN	ENSG00000175793	Transcript	ENST00000339276.6	protein_coding	-	-	-	-	-	-	-	-	-	-	1524	1	-	HGNC	HGNC:10773	NM_006142.5	-	-	P1	-	-	-	-	-	-	-	-	-	-	-	-	-	-	-	-	-	T	2.698	0.161643
16960	1_26861648_T/C	1:26861648-26861648	C	upstream_gene_variant	MODIFIER	SFN	ENSG00000175793	Transcript	ENST00000339276.6	protein_coding	-	-	-	-	-	-	-	-	-	-	1501	1	-	HGNC	HGNC:10773	NM_006142.5	-	-	P1	-	-	-	-	-	-	-	-	-	-	-	-	-	-	-	-	-	T	5.334	0.391691
16963	1_26861668_C/G	1:26861668-26861668	G	upstream_gene_variant	MODIFIER	SFN	ENSG00000175793	Transcript	ENST00000339276.6	protein_coding	-	-	-	-	-	-	-	-	-	-	1481	1	-	HGNC	HGNC:10773	NM_006142.5	-	-	P1	-	-	-	-	-	-	-	-	-	-	-	-	-	-	-	-	-	C	11.88	1.020200
16966	1_26861854_T/C	1:26861854-26861854	C	upstream_gene_variant	MODIFIER	SFN	ENSG00000175793	Transcript	ENST00000339276.6	protein_coding	-	-	-	-	-	-	-	-	-	-	1295	1	-	HGNC	HGNC:10773	NM_006142.5	-	-	P1	-	-	-	-	-	-	-	-	-	-	-	-	-	-	-	-	-	T	1.489	0.023497
16969	1_26861935_A/G	1:26861935-26861935	G	upstream_gene_variant	MODIFIER	SFN	ENSG00000175793	Transcript	ENST00000339276.6	protein_coding	-	-	-	-	-	-	-	-	-	-	1214	1	-	HGNC	HGNC:10773	NM_006142.5	-	-	P1	-	-	-	-	-	-	-	-	-	-	-	-	-	-	-	-	-	A	5.935	0.446421
16972	1_26862305_T/G	1:26862305-26862305	G	upstream_gene_variant	MODIFIER	SFN	ENSG00000175793	Transcript	ENST00000339276.6	protein_coding	-	-	-	-	-	-	-	-	-	-	844	1	-	HGNC	HGNC:10773	NM_006142.5	-	-	P1	-	-	-	-	-	-	-	-	-	-	-	-	-	-	-	-	-	T	14.55	1.323496
16975	1_26862337_C/T	1:26862337-26862337	T	upstream_gene_variant	MODIFIER	SFN	ENSG00000175793	Transcript	ENST00000339276.6	protein_coding	-	-	-	-	-	-	-	-	-	rs142152380	812	1	-	HGNC	HGNC:10773	NM_006142.5	-	-	P1	-	-	0.0018	-	-	-	-	-	-	-	-	-	-	-	-	-	-	C	9.007	0.760151
16978	1_26862408_A/G	1:26862408-26862408	G	upstream_gene_variant	MODIFIER	SFN	ENSG00000175793	Transcript	ENST00000339276.6	protein_coding	-	-	-	-	-	-	-	-	-	-	741	1	-	HGNC	HGNC:10773	NM_006142.5	-	-	P1	-	-	-	-	-	-	-	-	-	-	-	-	-	-	-	-	-	A	3.325	0.217468
16983	1_26862439_G/A	1:26862439-26862439	A	upstream_gene_variant	MODIFIER	SFN	ENSG00000175793	Transcript	ENST00000339276.6	protein_coding	-	-	-	-	-	-	-	-	-	-	710	1	-	HGNC	HGNC:10773	NM_006142.5	-	-	P1	-	-	-	-	-	-	-	-	-	-	-	-	-	-	-	-	-	G	1.022	-0.056253
16987	1_26862467_T/C	1:26862467-26862467	C	upstream_gene_variant	MODIFIER	SFN	ENSG00000175793	Transcript	ENST00000339276.6	protein_coding	-	-	-	-	-	-	-	-	-	-	682	1	-	HGNC	HGNC:10773	NM_006142.5	-	-	P1	-	-	-	-	-	-	-	-	-	-	-	-	-	-	-	-	-	T	2.049	0.095285
16991	1_26862932_A/T	1:26862932-26862932	T	upstream_gene_variant	MODIFIER	SFN	ENSG00000175793	Transcript	ENST00000339276.6	protein_coding	-	-	-	-	-	-	-	-	-	-	217	1	-	HGNC	HGNC:10773	NM_006142.5	-	-	P1	-	-	-	-	-	-	-	-	-	-	-	-	-	-	-	-	-	A	7.289	0.577123
16995	1_26862982_T/C	1:26862982-26862982	C	upstream_gene_variant	MODIFIER	SFN	ENSG00000175793	Transcript	ENST00000339276.6	protein_coding	-	-	-	-	-	-	-	-	-	-	167	1	-	HGNC	HGNC:10773	NM_006142.5	-	-	P1	-	-	-	-	-	-	-	-	-	-	-	-	-	-	-	-	-	T	15.98	1.537644
17004	1_26863356_T/C	1:26863356-26863356	C	synonymous_variant	LOW	SFN	ENSG00000175793	Transcript	ENST00000339276.6	protein_coding	1/1	-	-	-	208	144	48	Y	taT/taC	rs1219801192	-	1	-	HGNC	HGNC:10773	NM_006142.5	-	-	P1	-	-	-	-	-	-	-	-	-	-	-	-	-	-	-	-	-	T	12.49	1.072850
17008	1_26863490_A/G	1:26863490-26863490	G	missense_variant	MODERATE	SFN	ENSG00000175793	Transcript	ENST00000339276.6	protein_coding	1/1	-	-	-	342	278	93	Q/R	cAg/cGg	-	-	1	-	HGNC	HGNC:10773	NM_006142.5	-	-	P1	tolerated_low_confidence(1)	benign(0)	-	-	-	-	-	-	-	-	-	-	-	-	-	-	-	A	14.58	1.326652
17011	1_26863587_T/C	1:26863587-26863587	C	synonymous_variant	LOW	SFN	ENSG00000175793	Transcript	ENST00000339276.6	protein_coding	1/1	-	-	-	439	375	125	G	ggT/ggC	-	-	1	-	HGNC	HGNC:10773	NM_006142.5	-	-	P1	-	-	-	-	-	-	-	-	-	-	-	-	-	-	-	-	-	T	9.214	0.781955
17013	1_26863896_A/G	1:26863896-26863896	G	synonymous_variant	LOW	SFN	ENSG00000175793	Transcript	ENST00000339276.6	protein_coding	1/1	-	-	-	748	684	228	T	acA/acG	-	-	1	-	HGNC	HGNC:10773	NM_006142.5	-	-	P1	-	-	-	-	-	-	-	-	-	-	-	-	-	-	-	-	-	A	10.52	0.907900
17015	1_26863979_C/T	1:26863979-26863979	T	3_prime_UTR_variant	MODIFIER	SFN	ENSG00000175793	Transcript	ENST00000339276.6	protein_coding	1/1	-	-	-	831	-	-	-	-	-	-	1	-	HGNC	HGNC:10773	NM_006142.5	-	-	P1	-	-	-	-	-	-	-	-	-	-	-	-	-	-	-	-	-	C	1.898	0.077596
17017	1_26864073_G/C	1:26864073-26864073	C	3_prime_UTR_variant	MODIFIER	SFN	ENSG00000175793	Transcript	ENST00000339276.6	protein_coding	1/1	-	-	-	925	-	-	-	-	-	-	1	-	HGNC	HGNC:10773	NM_006142.5	-	-	P1	-	-	-	-	-	-	-	-	-	-	-	-	-	-	-	-	-	G	2.161	0.107768
17019	1_26864512_C/T	1:26864512-26864512	T	downstream_gene_variant	MODIFIER	SFN	ENSG00000175793	Transcript	ENST00000339276.6	protein_coding	-	-	-	-	-	-	-	-	-	-	56	1	-	HGNC	HGNC:10773	NM_006142.5	-	-	P1	-	-	-	-	-	-	-	-	-	-	-	-	-	-	-	-	-	C	10.14	0.872292
17021	1_26864560_A/G	1:26864560-26864560	G	downstream_gene_variant	MODIFIER	SFN	ENSG00000175793	Transcript	ENST00000339276.6	protein_coding	-	-	-	-	-	-	-	-	-	-	104	1	-	HGNC	HGNC:10773	NM_006142.5	-	-	P1	-	-	-	-	-	-	-	-	-	-	-	-	-	-	-	-	-	A	0.129	-0.483563
17023	1_26864573_G/A	1:26864573-26864573	A	downstream_gene_variant	MODIFIER	SFN	ENSG00000175793	Transcript	ENST00000339276.6	protein_coding	-	-	-	-	-	-	-	-	-	-	117	1	-	HGNC	HGNC:10773	NM_006142.5	-	-	P1	-	-	-	-	-	-	-	-	-	-	-	-	-	-	-	-	-	G	7.570	0.605943
17025	1_26864666_G/A	1:26864666-26864666	A	downstream_gene_variant	MODIFIER	SFN	ENSG00000175793	Transcript	ENST00000339276.6	protein_coding	-	-	-	-	-	-	-	-	-	-	210	1	-	HGNC	HGNC:10773	NM_006142.5	-	-	P1	-	-	-	-	-	-	-	-	-	-	-	-	-	-	-	-	-	G	0.360	-0.270424
17027	1_26864752_T/A	1:26864752-26864752	A	downstream_gene_variant	MODIFIER	SFN	ENSG00000175793	Transcript	ENST00000339276.6	protein_coding	-	-	-	-	-	-	-	-	-	-	296	1	-	HGNC	HGNC:10773	NM_006142.5	-	-	P1	-	-	-	-	-	-	-	-	-	-	-	-	-	-	-	-	-	T	5.349	0.393047
17029	1_26864856_T/C	1:26864856-26864856	C	downstream_gene_variant	MODIFIER	SFN	ENSG00000175793	Transcript	ENST00000339276.6	protein_coding	-	-	-	-	-	-	-	-	-	-	400	1	-	HGNC	HGNC:10773	NM_006142.5	-	-	P1	-	-	-	-	-	-	-	-	-	-	-	-	-	-	-	-	-	T	10.21	0.879039
17031	1_26864928_T/C	1:26864928-26864928	C	downstream_gene_variant	MODIFIER	SFN	ENSG00000175793	Transcript	ENST00000339276.6	protein_coding	-	-	-	-	-	-	-	-	-	-	472	1	-	HGNC	HGNC:10773	NM_006142.5	-	-	P1	-	-	-	-	-	-	-	-	-	-	-	-	-	-	-	-	-	T	8.166	0.668727
17033	1_26864991_A/G	1:26864991-26864991	G	downstream_gene_variant	MODIFIER	SFN	ENSG00000175793	Transcript	ENST00000339276.6	protein_coding	-	-	-	-	-	-	-	-	-	-	535	1	-	HGNC	HGNC:10773	NM_006142.5	-	-	P1	-	-	-	-	-	-	-	-	-	-	-	-	-	-	-	-	-	A	0.549	-0.185568
17038	1_26864992_A/T	1:26864992-26864992	T	downstream_gene_variant	MODIFIER	SFN	ENSG00000175793	Transcript	ENST00000339276.6	protein_coding	-	-	-	-	-	-	-	-	-	-	536	1	-	HGNC	HGNC:10773	NM_006142.5	-	-	P1	-	-	-	-	-	-	-	-	-	-	-	-	-	-	-	-	-	A	0.064	-0.624731
17043	1_26865034_T/G	1:26865034-26865034	G	downstream_gene_variant	MODIFIER	SFN	ENSG00000175793	Transcript	ENST00000339276.6	protein_coding	-	-	-	-	-	-	-	-	-	-	578	1	-	HGNC	HGNC:10773	NM_006142.5	-	-	P1	-	-	-	-	-	-	-	-	-	-	-	-	-	-	-	-	-	T	0.191	-0.401832
17047	1_26865035_G/T	1:26865035-26865035	T	downstream_gene_variant	MODIFIER	SFN	ENSG00000175793	Transcript	ENST00000339276.6	protein_coding	-	-	-	-	-	-	-	-	-	-	579	1	-	HGNC	HGNC:10773	NM_006142.5	-	-	P1	-	-	-	-	-	-	-	-	-	-	-	-	-	-	-	-	-	G	0.222	-0.369770
17051	1_26865057_G/C	1:26865057-26865057	C	downstream_gene_variant	MODIFIER	SFN	ENSG00000175793	Transcript	ENST00000339276.6	protein_coding	-	-	-	-	-	-	-	-	-	-	601	1	-	HGNC	HGNC:10773	NM_006142.5	-	-	P1	-	-	-	-	-	-	-	-	-	-	-	-	-	-	-	-	-	G	6.312	0.481736
17054	1_26865152_A/G	1:26865152-26865152	G	downstream_gene_variant	MODIFIER	SFN	ENSG00000175793	Transcript	ENST00000339276.6	protein_coding	-	-	-	-	-	-	-	-	-	rs988247050	696	1	-	HGNC	HGNC:10773	NM_006142.5	-	-	P1	-	-	-	-	-	-	-	-	-	-	-	-	-	-	-	-	-	A	0.268	-0.330848
17058	1_26865201_T/C	1:26865201-26865201	C	downstream_gene_variant	MODIFIER	SFN	ENSG00000175793	Transcript	ENST00000339276.6	protein_coding	-	-	-	-	-	-	-	-	-	-	745	1	-	HGNC	HGNC:10773	NM_006142.5	-	-	P1	-	-	-	-	-	-	-	-	-	-	-	-	-	-	-	-	-	T	6.311	0.481627
17061	1_26865274_A/G	1:26865274-26865274	G	downstream_gene_variant	MODIFIER	SFN	ENSG00000175793	Transcript	ENST00000339276.6	protein_coding	-	-	-	-	-	-	-	-	-	rs371927552	818	1	-	HGNC	HGNC:10773	NM_006142.5	-	-	P1	-	-	-	-	-	-	-	-	-	-	-	-	-	-	-	-	-	A	3.379	0.222164
17064	1_26865283_C/A	1:26865283-26865283	A	downstream_gene_variant	MODIFIER	SFN	ENSG00000175793	Transcript	ENST00000339276.6	protein_coding	-	-	-	-	-	-	-	-	-	rs1337577878	827	1	-	HGNC	HGNC:10773	NM_006142.5	-	-	P1	-	-	-	-	-	-	-	-	-	-	-	-	-	-	-	-	-	C	2.204	0.112337
17066	1_26865298_A/C	1:26865298-26865298	C	downstream_gene_variant	MODIFIER	SFN	ENSG00000175793	Transcript	ENST00000339276.6	protein_coding	-	-	-	-	-	-	-	-	-	-	842	1	-	HGNC	HGNC:10773	NM_006142.5	-	-	P1	-	-	-	-	-	-	-	-	-	-	-	-	-	-	-	-	-	A	6.994	0.547617
17070	1_26865334_A/C	1:26865334-26865334	C	downstream_gene_variant	MODIFIER	SFN	ENSG00000175793	Transcript	ENST00000339276.6	protein_coding	-	-	-	-	-	-	-	-	-	-	878	1	-	HGNC	HGNC:10773	NM_006142.5	-	-	P1	-	-	-	-	-	-	-	-	-	-	-	-	-	-	-	-	-	A	5.129	0.373374
17072	1_26865435_T/C	1:26865435-26865435	C	downstream_gene_variant	MODIFIER	SFN	ENSG00000175793	Transcript	ENST00000339276.6	protein_coding	-	-	-	-	-	-	-	-	-	-	979	1	-	HGNC	HGNC:10773	NM_006142.5	-	-	P1	-	-	-	-	-	-	-	-	-	-	-	-	-	-	-	-	-	T	6.215	0.472557
17076	1_26865492_T/C	1:26865492-26865492	C	downstream_gene_variant	MODIFIER	SFN	ENSG00000175793	Transcript	ENST00000339276.6	protein_coding	-	-	-	-	-	-	-	-	-	-	1036	1	-	HGNC	HGNC:10773	NM_006142.5	-	-	P1	-	-	-	-	-	-	-	-	-	-	-	-	-	-	-	-	-	T	6.414	0.491367
17082	1_26865535_A/G	1:26865535-26865535	G	downstream_gene_variant	MODIFIER	SFN	ENSG00000175793	Transcript	ENST00000339276.6	protein_coding	-	-	-	-	-	-	-	-	-	-	1079	1	-	HGNC	HGNC:10773	NM_006142.5	-	-	P1	-	-	-	-	-	-	-	-	-	-	-	-	-	-	-	-	-	A	6.262	0.476943
17084	1_26865540_A/G	1:26865540-26865540	G	downstream_gene_variant	MODIFIER	SFN	ENSG00000175793	Transcript	ENST00000339276.6	protein_coding	-	-	-	-	-	-	-	-	-	-	1084	1	-	HGNC	HGNC:10773	NM_006142.5	-	-	P1	-	-	-	-	-	-	-	-	-	-	-	-	-	-	-	-	-	A	12.49	1.072629
17086	1_26865617_C/A	1:26865617-26865617	A	downstream_gene_variant	MODIFIER	SFN	ENSG00000175793	Transcript	ENST00000339276.6	protein_coding	-	-	-	-	-	-	-	-	-	-	1161	1	-	HGNC	HGNC:10773	NM_006142.5	-	-	P1	-	-	-	-	-	-	-	-	-	-	-	-	-	-	-	-	-	C	0.345	-0.279382
17088	1_26865684_A/C	1:26865684-26865684	C	downstream_gene_variant	MODIFIER	SFN	ENSG00000175793	Transcript	ENST00000339276.6	protein_coding	-	-	-	-	-	-	-	-	-	-	1228	1	-	HGNC	HGNC:10773	NM_006142.5	-	-	P1	-	-	-	-	-	-	-	-	-	-	-	-	-	-	-	-	-	A	4.455	0.314347
17094	1_26867588_A/G	1:26867588-26867588	G	downstream_gene_variant	MODIFIER	SFN	ENSG00000175793	Transcript	ENST00000339276.6	protein_coding	-	-	-	-	-	-	-	-	-	-	3132	1	-	HGNC	HGNC:10773	NM_006142.5	-	-	P1	-	-	-	-	-	-	-	-	-	-	-	-	-	-	-	-	-	A	0.028	-0.782504
17096	1_26867621_T/C	1:26867621-26867621	C	downstream_gene_variant	MODIFIER	SFN	ENSG00000175793	Transcript	ENST00000339276.6	protein_coding	-	-	-	-	-	-	-	-	-	-	3165	1	-	HGNC	HGNC:10773	NM_006142.5	-	-	P1	-	-	-	-	-	-	-	-	-	-	-	-	-	-	-	-	-	T	2.639	0.156028
17098	1_26867755_G/C	1:26867755-26867755	C	downstream_gene_variant	MODIFIER	SFN	ENSG00000175793	Transcript	ENST00000339276.6	protein_coding	-	-	-	-	-	-	-	-	-	-	3299	1	-	HGNC	HGNC:10773	NM_006142.5	-	-	P1	-	-	-	-	-	-	-	-	-	-	-	-	-	-	-	-	-	G	0.120	-0.498087
17100	1_26868024_C/A	1:26868024-26868024	A	downstream_gene_variant	MODIFIER	SFN	ENSG00000175793	Transcript	ENST00000339276.6	protein_coding	-	-	-	-	-	-	-	-	-	-	3568	1	-	HGNC	HGNC:10773	NM_006142.5	-	-	P1	-	-	-	-	-	-	-	-	-	-	-	-	-	-	-	-	-	C	8.024	0.653575
17102	1_26868025_A/G	1:26868025-26868025	G	downstream_gene_variant	MODIFIER	SFN	ENSG00000175793	Transcript	ENST00000339276.6	protein_coding	-	-	-	-	-	-	-	-	-	-	3569	1	-	HGNC	HGNC:10773	NM_006142.5	-	-	P1	-	-	-	-	-	-	-	-	-	-	-	-	-	-	-	-	-	A	8.597	0.715454
17314	1_54220484_T/C	1:54220484-54220484	G	downstream_gene_variant	MODIFIER	SSBP3	ENSG00000157216	Transcript	ENST00000610401.6	protein_coding	-	-	-	-	-	-	-	-	-	-	4948	-1	-	HGNC	HGNC:15674	-	-	5	P1	-	-	-	-	-	-	-	-	-	-	-	-	-	-	-	-	-	A	-	-
17325	1_54220559_C/T	1:54220559-54220559	A	downstream_gene_variant	MODIFIER	SSBP3	ENSG00000157216	Transcript	ENST00000610401.6	protein_coding	-	-	-	-	-	-	-	-	-	-	4873	-1	-	HGNC	HGNC:15674	-	-	5	P1	-	-	-	-	-	-	-	-	-	-	-	-	-	-	-	-	-	G	-	-
17336	1_54220582_G/C	1:54220582-54220582	G	downstream_gene_variant	MODIFIER	SSBP3	ENSG00000157216	Transcript	ENST00000610401.6	protein_coding	-	-	-	-	-	-	-	-	-	-	4850	-1	-	HGNC	HGNC:15674	-	-	5	P1	-	-	-	-	-	-	-	-	-	-	-	-	-	-	-	-	-	C	-	-
17347	1_54220811_C/T	1:54220811-54220811	A	downstream_gene_variant	MODIFIER	SSBP3	ENSG00000157216	Transcript	ENST00000610401.6	protein_coding	-	-	-	-	-	-	-	-	-	-	4621	-1	-	HGNC	HGNC:15674	-	-	5	P1	-	-	-	-	-	-	-	-	-	-	-	-	-	-	-	-	-	G	-	-
17358	1_54220824_G/T	1:54220824-54220824	A	downstream_gene_variant	MODIFIER	SSBP3	ENSG00000157216	Transcript	ENST00000610401.6	protein_coding	-	-	-	-	-	-	-	-	-	-	4608	-1	-	HGNC	HGNC:15674	-	-	5	P1	-	-	-	-	-	-	-	-	-	-	-	-	-	-	-	-	-	C	-	-
17369	1_54220910_T/G	1:54220910-54220910	C	downstream_gene_variant	MODIFIER	SSBP3	ENSG00000157216	Transcript	ENST00000610401.6	protein_coding	-	-	-	-	-	-	-	-	-	-	4522	-1	-	HGNC	HGNC:15674	-	-	5	P1	-	-	-	-	-	-	-	-	-	-	-	-	-	-	-	-	-	A	-	-
17380	1_54221002_T/C	1:54221002-54221002	G	downstream_gene_variant	MODIFIER	SSBP3	ENSG00000157216	Transcript	ENST00000610401.6	protein_coding	-	-	-	-	-	-	-	-	-	-	4430	-1	-	HGNC	HGNC:15674	-	-	5	P1	-	-	-	-	-	-	-	-	-	-	-	-	-	-	-	-	-	A	-	-
17391	1_54221038_C/A	1:54221038-54221038	T	downstream_gene_variant	MODIFIER	SSBP3	ENSG00000157216	Transcript	ENST00000610401.6	protein_coding	-	-	-	-	-	-	-	-	-	-	4394	-1	-	HGNC	HGNC:15674	-	-	5	P1	-	-	-	-	-	-	-	-	-	-	-	-	-	-	-	-	-	G	-	-
17402	1_54221241_T/C	1:54221241-54221241	G	downstream_gene_variant	MODIFIER	SSBP3	ENSG00000157216	Transcript	ENST00000610401.6	protein_coding	-	-	-	-	-	-	-	-	-	-	4191	-1	-	HGNC	HGNC:15674	-	-	5	P1	-	-	-	-	-	-	-	-	-	-	-	-	-	-	-	-	-	A	-	-
17413	1_54221242_G/A	1:54221242-54221242	T	downstream_gene_variant	MODIFIER	SSBP3	ENSG00000157216	Transcript	ENST00000610401.6	protein_coding	-	-	-	-	-	-	-	-	-	-	4190	-1	-	HGNC	HGNC:15674	-	-	5	P1	-	-	-	-	-	-	-	-	-	-	-	-	-	-	-	-	-	C	-	-
17424	1_54221375_T/G	1:54221375-54221375	C	downstream_gene_variant	MODIFIER	SSBP3	ENSG00000157216	Transcript	ENST00000610401.6	protein_coding	-	-	-	-	-	-	-	-	-	-	4057	-1	-	HGNC	HGNC:15674	-	-	5	P1	-	-	-	-	-	-	-	-	-	-	-	-	-	-	-	-	-	A	-	-
17435	1_54221615_T/C	1:54221615-54221615	G	downstream_gene_variant	MODIFIER	SSBP3	ENSG00000157216	Transcript	ENST00000610401.6	protein_coding	-	-	-	-	-	-	-	-	-	-	3817	-1	-	HGNC	HGNC:15674	-	-	5	P1	-	-	-	-	-	-	-	-	-	-	-	-	-	-	-	-	-	A	-	-
17446	1_54221709_C/T	1:54221709-54221709	A	downstream_gene_variant	MODIFIER	SSBP3	ENSG00000157216	Transcript	ENST00000610401.6	protein_coding	-	-	-	-	-	-	-	-	-	-	3723	-1	-	HGNC	HGNC:15674	-	-	5	P1	-	-	-	-	-	-	-	-	-	-	-	-	-	-	-	-	-	G	-	-
17457	1_54221722_A/G	1:54221722-54221722	C	downstream_gene_variant	MODIFIER	SSBP3	ENSG00000157216	Transcript	ENST00000610401.6	protein_coding	-	-	-	-	-	-	-	-	-	-	3710	-1	-	HGNC	HGNC:15674	-	-	5	P1	-	-	-	-	-	-	-	-	-	-	-	-	-	-	-	-	-	T	-	-
17468	1_54221861_A/G	1:54221861-54221861	C	downstream_gene_variant	MODIFIER	SSBP3	ENSG00000157216	Transcript	ENST00000610401.6	protein_coding	-	-	-	-	-	-	-	-	-	-	3571	-1	-	HGNC	HGNC:15674	-	-	5	P1	-	-	-	-	-	-	-	-	-	-	-	-	-	-	-	-	-	T	-	-
17479	1_54221882_G/C	1:54221882-54221882	G	downstream_gene_variant	MODIFIER	SSBP3	ENSG00000157216	Transcript	ENST00000610401.6	protein_coding	-	-	-	-	-	-	-	-	-	-	3550	-1	-	HGNC	HGNC:15674	-	-	5	P1	-	-	-	-	-	-	-	-	-	-	-	-	-	-	-	-	-	C	-	-
17490	1_54221902_C/T	1:54221902-54221902	A	downstream_gene_variant	MODIFIER	SSBP3	ENSG00000157216	Transcript	ENST00000610401.6	protein_coding	-	-	-	-	-	-	-	-	-	-	3530	-1	-	HGNC	HGNC:15674	-	-	5	P1	-	-	-	-	-	-	-	-	-	-	-	-	-	-	-	-	-	G	-	-
17502	1_54222120_A/T	1:54222120-54222120	A	downstream_gene_variant	MODIFIER	SSBP3	ENSG00000157216	Transcript	ENST00000610401.6	protein_coding	-	-	-	-	-	-	-	-	-	-	3312	-1	-	HGNC	HGNC:15674	-	-	5	P1	-	-	-	-	-	-	-	-	-	-	-	-	-	-	-	-	-	T	-	-
17514	1_54222122_C/T	1:54222122-54222122	A	downstream_gene_variant	MODIFIER	SSBP3	ENSG00000157216	Transcript	ENST00000610401.6	protein_coding	-	-	-	-	-	-	-	-	-	-	3310	-1	-	HGNC	HGNC:15674	-	-	5	P1	-	-	-	-	-	-	-	-	-	-	-	-	-	-	-	-	-	G	-	-
17526	1_54222270_T/C	1:54222270-54222270	G	downstream_gene_variant	MODIFIER	SSBP3	ENSG00000157216	Transcript	ENST00000610401.6	protein_coding	-	-	-	-	-	-	-	-	-	-	3162	-1	-	HGNC	HGNC:15674	-	-	5	P1	-	-	-	-	-	-	-	-	-	-	-	-	-	-	-	-	-	A	-	-
17538	1_54222616_G/A	1:54222616-54222616	T	downstream_gene_variant	MODIFIER	SSBP3	ENSG00000157216	Transcript	ENST00000610401.6	protein_coding	-	-	-	-	-	-	-	-	-	-	2816	-1	-	HGNC	HGNC:15674	-	-	5	P1	-	-	-	-	-	-	-	-	-	-	-	-	-	-	-	-	-	C	-	-
17550	1_54222744_T/C	1:54222744-54222744	G	downstream_gene_variant	MODIFIER	SSBP3	ENSG00000157216	Transcript	ENST00000610401.6	protein_coding	-	-	-	-	-	-	-	-	-	-	2688	-1	-	HGNC	HGNC:15674	-	-	5	P1	-	-	-	-	-	-	-	-	-	-	-	-	-	-	-	-	-	A	-	-
17562	1_54222754_G/C	1:54222754-54222754	G	downstream_gene_variant	MODIFIER	SSBP3	ENSG00000157216	Transcript	ENST00000610401.6	protein_coding	-	-	-	-	-	-	-	-	-	-	2678	-1	-	HGNC	HGNC:15674	-	-	5	P1	-	-	-	-	-	-	-	-	-	-	-	-	-	-	-	-	-	C	-	-
17574	1_54222870_T/C	1:54222870-54222870	G	downstream_gene_variant	MODIFIER	SSBP3	ENSG00000157216	Transcript	ENST00000610401.6	protein_coding	-	-	-	-	-	-	-	-	-	-	2562	-1	-	HGNC	HGNC:15674	-	-	5	P1	-	-	-	-	-	-	-	-	-	-	-	-	-	-	-	-	-	A	-	-
17586	1_54222914_A/C	1:54222914-54222914	G	downstream_gene_variant	MODIFIER	SSBP3	ENSG00000157216	Transcript	ENST00000610401.6	protein_coding	-	-	-	-	-	-	-	-	-	-	2518	-1	-	HGNC	HGNC:15674	-	-	5	P1	-	-	-	-	-	-	-	-	-	-	-	-	-	-	-	-	-	T	-	-
17598	1_54223093_A/G	1:54223093-54223093	C	downstream_gene_variant	MODIFIER	SSBP3	ENSG00000157216	Transcript	ENST00000610401.6	protein_coding	-	-	-	-	-	-	-	-	-	-	2339	-1	-	HGNC	HGNC:15674	-	-	5	P1	-	-	-	-	-	-	-	-	-	-	-	-	-	-	-	-	-	T	-	-
17610	1_54223127_T/C	1:54223127-54223127	G	downstream_gene_variant	MODIFIER	SSBP3	ENSG00000157216	Transcript	ENST00000610401.6	protein_coding	-	-	-	-	-	-	-	-	-	-	2305	-1	-	HGNC	HGNC:15674	-	-	5	P1	-	-	-	-	-	-	-	-	-	-	-	-	-	-	-	-	-	A	-	-
17622	1_54223159_C/T	1:54223159-54223159	A	downstream_gene_variant	MODIFIER	SSBP3	ENSG00000157216	Transcript	ENST00000610401.6	protein_coding	-	-	-	-	-	-	-	-	-	-	2273	-1	-	HGNC	HGNC:15674	-	-	5	P1	-	-	-	-	-	-	-	-	-	-	-	-	-	-	-	-	-	G	-	-
17634	1_54223160_A/T	1:54223160-54223160	A	downstream_gene_variant	MODIFIER	SSBP3	ENSG00000157216	Transcript	ENST00000610401.6	protein_coding	-	-	-	-	-	-	-	-	-	-	2272	-1	-	HGNC	HGNC:15674	-	-	5	P1	-	-	-	-	-	-	-	-	-	-	-	-	-	-	-	-	-	T	-	-
17647	1_54223332_T/C	1:54223332-54223332	G	downstream_gene_variant	MODIFIER	SSBP3	ENSG00000157216	Transcript	ENST00000610401.6	protein_coding	-	-	-	-	-	-	-	-	-	-	2100	-1	-	HGNC	HGNC:15674	-	-	5	P1	-	-	-	-	-	-	-	-	-	-	-	-	-	-	-	-	-	A	-	-
17660	1_54223354_A/G	1:54223354-54223354	C	downstream_gene_variant	MODIFIER	SSBP3	ENSG00000157216	Transcript	ENST00000610401.6	protein_coding	-	-	-	-	-	-	-	-	-	-	2078	-1	-	HGNC	HGNC:15674	-	-	5	P1	-	-	-	-	-	-	-	-	-	-	-	-	-	-	-	-	-	T	-	-
17671	1_54223422_C/G	1:54223422-54223422	C	downstream_gene_variant	MODIFIER	SSBP3	ENSG00000157216	Transcript	ENST00000610401.6	protein_coding	-	-	-	-	-	-	-	-	-	-	2010	-1	-	HGNC	HGNC:15674	-	-	5	P1	-	-	-	-	-	-	-	-	-	-	-	-	-	-	-	-	-	G	-	-
17682	1_54223426_C/A	1:54223426-54223426	T	downstream_gene_variant	MODIFIER	SSBP3	ENSG00000157216	Transcript	ENST00000610401.6	protein_coding	-	-	-	-	-	-	-	-	-	-	2006	-1	-	HGNC	HGNC:15674	-	-	5	P1	-	-	-	-	-	-	-	-	-	-	-	-	-	-	-	-	-	G	-	-
17693	1_54223468_A/C	1:54223468-54223468	G	downstream_gene_variant	MODIFIER	SSBP3	ENSG00000157216	Transcript	ENST00000610401.6	protein_coding	-	-	-	-	-	-	-	-	-	-	1964	-1	-	HGNC	HGNC:15674	-	-	5	P1	-	-	-	-	-	-	-	-	-	-	-	-	-	-	-	-	-	T	-	-
17704	1_54223493_A/G	1:54223493-54223493	C	downstream_gene_variant	MODIFIER	SSBP3	ENSG00000157216	Transcript	ENST00000610401.6	protein_coding	-	-	-	-	-	-	-	-	-	-	1939	-1	-	HGNC	HGNC:15674	-	-	5	P1	-	-	-	-	-	-	-	-	-	-	-	-	-	-	-	-	-	T	-	-
17715	1_54223765_A/T	1:54223765-54223765	A	downstream_gene_variant	MODIFIER	SSBP3	ENSG00000157216	Transcript	ENST00000610401.6	protein_coding	-	-	-	-	-	-	-	-	-	-	1667	-1	-	HGNC	HGNC:15674	-	-	5	P1	-	-	-	-	-	-	-	-	-	-	-	-	-	-	-	-	-	T	-	-
17726	1_54224023_T/C	1:54224023-54224023	G	downstream_gene_variant	MODIFIER	SSBP3	ENSG00000157216	Transcript	ENST00000610401.6	protein_coding	-	-	-	-	-	-	-	-	-	-	1409	-1	-	HGNC	HGNC:15674	-	-	5	P1	-	-	-	-	-	-	-	-	-	-	-	-	-	-	-	-	-	A	-	-
17737	1_54224070_G/A	1:54224070-54224070	T	downstream_gene_variant	MODIFIER	SSBP3	ENSG00000157216	Transcript	ENST00000610401.6	protein_coding	-	-	-	-	-	-	-	-	-	-	1362	-1	-	HGNC	HGNC:15674	-	-	5	P1	-	-	-	-	-	-	-	-	-	-	-	-	-	-	-	-	-	C	-	-
17748	1_54224122_C/T	1:54224122-54224122	A	downstream_gene_variant	MODIFIER	SSBP3	ENSG00000157216	Transcript	ENST00000610401.6	protein_coding	-	-	-	-	-	-	-	-	-	-	1310	-1	-	HGNC	HGNC:15674	-	-	5	P1	-	-	-	-	-	-	-	-	-	-	-	-	-	-	-	-	-	G	-	-
17759	1_54224123_G/A	1:54224123-54224123	T	downstream_gene_variant	MODIFIER	SSBP3	ENSG00000157216	Transcript	ENST00000610401.6	protein_coding	-	-	-	-	-	-	-	-	-	-	1309	-1	-	HGNC	HGNC:15674	-	-	5	P1	-	-	-	-	-	-	-	-	-	-	-	-	-	-	-	-	-	C	-	-
17770	1_54224128_G/A	1:54224128-54224128	T	downstream_gene_variant	MODIFIER	SSBP3	ENSG00000157216	Transcript	ENST00000610401.6	protein_coding	-	-	-	-	-	-	-	-	-	-	1304	-1	-	HGNC	HGNC:15674	-	-	5	P1	-	-	-	-	-	-	-	-	-	-	-	-	-	-	-	-	-	C	-	-
17781	1_54224257_C/G	1:54224257-54224257	C	downstream_gene_variant	MODIFIER	SSBP3	ENSG00000157216	Transcript	ENST00000610401.6	protein_coding	-	-	-	-	-	-	-	-	-	-	1175	-1	-	HGNC	HGNC:15674	-	-	5	P1	-	-	-	-	-	-	-	-	-	-	-	-	-	-	-	-	-	G	-	-
17792	1_54224433_C/T	1:54224433-54224433	A	downstream_gene_variant	MODIFIER	SSBP3	ENSG00000157216	Transcript	ENST00000610401.6	protein_coding	-	-	-	-	-	-	-	-	-	-	999	-1	-	HGNC	HGNC:15674	-	-	5	P1	-	-	-	-	-	-	-	-	-	-	-	-	-	-	-	-	-	G	-	-
17803	1_54224473_C/T	1:54224473-54224473	A	downstream_gene_variant	MODIFIER	SSBP3	ENSG00000157216	Transcript	ENST00000610401.6	protein_coding	-	-	-	-	-	-	-	-	-	-	959	-1	-	HGNC	HGNC:15674	-	-	5	P1	-	-	-	-	-	-	-	-	-	-	-	-	-	-	-	-	-	G	-	-
17814	1_54224476_T/G	1:54224476-54224476	C	downstream_gene_variant	MODIFIER	SSBP3	ENSG00000157216	Transcript	ENST00000610401.6	protein_coding	-	-	-	-	-	-	-	-	-	-	956	-1	-	HGNC	HGNC:15674	-	-	5	P1	-	-	-	-	-	-	-	-	-	-	-	-	-	-	-	-	-	A	-	-
17825	1_54224853_G/T	1:54224853-54224853	A	downstream_gene_variant	MODIFIER	SSBP3	ENSG00000157216	Transcript	ENST00000610401.6	protein_coding	-	-	-	-	-	-	-	-	-	-	579	-1	-	HGNC	HGNC:15674	-	-	5	P1	-	-	-	-	-	-	-	-	-	-	-	-	-	-	-	-	-	C	-	-
17836	1_54224854_A/G	1:54224854-54224854	C	downstream_gene_variant	MODIFIER	SSBP3	ENSG00000157216	Transcript	ENST00000610401.6	protein_coding	-	-	-	-	-	-	-	-	-	-	578	-1	-	HGNC	HGNC:15674	-	-	5	P1	-	-	-	-	-	-	-	-	-	-	-	-	-	-	-	-	-	T	-	-
17847	1_54224926_A/G	1:54224926-54224926	C	downstream_gene_variant	MODIFIER	SSBP3	ENSG00000157216	Transcript	ENST00000610401.6	protein_coding	-	-	-	-	-	-	-	-	-	-	506	-1	-	HGNC	HGNC:15674	-	-	5	P1	-	-	-	-	-	-	-	-	-	-	-	-	-	-	-	-	-	-	-	-
17858	1_54224978_C/A	1:54224978-54224978	T	downstream_gene_variant	MODIFIER	SSBP3	ENSG00000157216	Transcript	ENST00000610401.6	protein_coding	-	-	-	-	-	-	-	-	-	-	454	-1	-	HGNC	HGNC:15674	-	-	5	P1	-	-	-	-	-	-	-	-	-	-	-	-	-	-	-	-	-	G	-	-
17869	1_54225066_C/T	1:54225066-54225066	A	downstream_gene_variant	MODIFIER	SSBP3	ENSG00000157216	Transcript	ENST00000610401.6	protein_coding	-	-	-	-	-	-	-	-	-	COSV58887258	366	-1	-	HGNC	HGNC:15674	-	-	5	P1	-	-	-	-	1	1	-	-	-	-	-	-	-	-	-	-	-	G	-	-
17880	1_54225218_T/C	1:54225218-54225218	G	downstream_gene_variant	MODIFIER	SSBP3	ENSG00000157216	Transcript	ENST00000610401.6	protein_coding	-	-	-	-	-	-	-	-	-	-	214	-1	-	HGNC	HGNC:15674	-	-	5	P1	-	-	-	-	-	-	-	-	-	-	-	-	-	-	-	-	-	A	-	-
17891	1_54225226_T/C	1:54225226-54225226	G	downstream_gene_variant	MODIFIER	SSBP3	ENSG00000157216	Transcript	ENST00000610401.6	protein_coding	-	-	-	-	-	-	-	-	-	-	206	-1	-	HGNC	HGNC:15674	-	-	5	P1	-	-	-	-	-	-	-	-	-	-	-	-	-	-	-	-	-	A	-	-
17902	1_54225250_A/G	1:54225250-54225250	C	downstream_gene_variant	MODIFIER	SSBP3	ENSG00000157216	Transcript	ENST00000610401.6	protein_coding	-	-	-	-	-	-	-	-	-	-	182	-1	-	HGNC	HGNC:15674	-	-	5	P1	-	-	-	-	-	-	-	-	-	-	-	-	-	-	-	-	-	T	-	-
17913	1_54225361_G/C	1:54225361-54225361	G	downstream_gene_variant	MODIFIER	SSBP3	ENSG00000157216	Transcript	ENST00000610401.6	protein_coding	-	-	-	-	-	-	-	-	-	-	71	-1	-	HGNC	HGNC:15674	-	-	5	P1	-	-	-	-	-	-	-	-	-	-	-	-	-	-	-	-	-	C	-	-
17924	1_54225407_A/G	1:54225407-54225407	C	downstream_gene_variant	MODIFIER	SSBP3	ENSG00000157216	Transcript	ENST00000610401.6	protein_coding	-	-	-	-	-	-	-	-	-	-	25	-1	-	HGNC	HGNC:15674	-	-	5	P1	-	-	-	-	-	-	-	-	-	-	-	-	-	-	-	-	-	T	-	-
17935	1_54225836_G/A	1:54225836-54225836	T	3_prime_UTR_variant	MODIFIER	SSBP3	ENSG00000157216	Transcript	ENST00000610401.6	protein_coding	18/18	-	-	-	2848	-	-	-	-	-	-	-1	-	HGNC	HGNC:15674	-	-	5	P1	-	-	-	-	-	-	-	-	-	-	-	-	-	-	-	-	-	C	-	-
17946	1_54225854_C/A	1:54225854-54225854	T	3_prime_UTR_variant	MODIFIER	SSBP3	ENSG00000157216	Transcript	ENST00000610401.6	protein_coding	18/18	-	-	-	2830	-	-	-	-	-	-	-1	-	HGNC	HGNC:15674	-	-	5	P1	-	-	-	-	-	-	-	-	-	-	-	-	-	-	-	-	-	G	-	-
17956	1_54226031_C/T	1:54226031-54226031	A	3_prime_UTR_variant	MODIFIER	SSBP3	ENSG00000157216	Transcript	ENST00000610401.6	protein_coding	18/18	-	-	-	2653	-	-	-	-	-	-	-1	-	HGNC	HGNC:15674	-	-	5	P1	-	-	-	-	-	-	-	-	-	-	-	-	-	-	-	-	-	G	-	-
17966	1_54226942_T/C	1:54226942-54226942	G	3_prime_UTR_variant	MODIFIER	SSBP3	ENSG00000157216	Transcript	ENST00000610401.6	protein_coding	18/18	-	-	-	1742	-	-	-	-	-	-	-1	-	HGNC	HGNC:15674	-	-	5	P1	-	-	-	-	-	-	-	-	-	-	-	-	-	-	-	-	-	A	-	-
17976	1_54226980_A/G	1:54226980-54226980	C	3_prime_UTR_variant	MODIFIER	SSBP3	ENSG00000157216	Transcript	ENST00000610401.6	protein_coding	18/18	-	-	-	1704	-	-	-	-	-	-	-1	-	HGNC	HGNC:15674	-	-	5	P1	-	-	-	-	-	-	-	-	-	-	-	-	-	-	-	-	-	T	-	-
17986	1_54227602_A/G	1:54227602-54227602	C	intron_variant	MODIFIER	SSBP3	ENSG00000157216	Transcript	ENST00000610401.6	protein_coding	-	17/17	-	-	-	-	-	-	-	-	-	-1	-	HGNC	HGNC:15674	-	-	5	P1	-	-	-	-	-	-	-	-	-	-	-	-	-	-	-	-	-	T	-	-
17996	1_54228525_G/A	1:54228525-54228525	T	intron_variant	MODIFIER	SSBP3	ENSG00000157216	Transcript	ENST00000610401.6	protein_coding	-	15/17	-	-	-	-	-	-	-	-	-	-1	-	HGNC	HGNC:15674	-	-	5	P1	-	-	-	-	-	-	-	-	-	-	-	-	-	-	-	-	-	C	-	-
18006	1_54228598_G/A	1:54228598-54228598	T	intron_variant	MODIFIER	SSBP3	ENSG00000157216	Transcript	ENST00000610401.6	protein_coding	-	15/17	-	-	-	-	-	-	-	-	-	-1	-	HGNC	HGNC:15674	-	-	5	P1	-	-	-	-	-	-	-	-	-	-	-	-	-	-	-	-	-	C	-	-
18016	1_54228710_A/C	1:54228710-54228710	G	intron_variant	MODIFIER	SSBP3	ENSG00000157216	Transcript	ENST00000610401.6	protein_coding	-	15/17	-	-	-	-	-	-	-	-	-	-1	-	HGNC	HGNC:15674	-	-	5	P1	-	-	-	-	-	-	-	-	-	-	-	-	-	-	-	-	-	T	-	-
18026	1_54228752_T/C	1:54228752-54228752	G	synonymous_variant	LOW	SSBP3	ENSG00000157216	Transcript	ENST00000610401.6	protein_coding	15/18	-	-	-	1388	1002	334	S	tcT/tcC	-	-	-1	-	HGNC	HGNC:15674	-	-	5	P1	-	-	-	-	-	-	-	-	-	-	-	-	-	-	-	-	-	A	-	-
18036	1_54228782_A/G	1:54228782-54228782	C	synonymous_variant	LOW	SSBP3	ENSG00000157216	Transcript	ENST00000610401.6	protein_coding	15/18	-	-	-	1358	972	324	G	ggA/ggG	-	-	-1	-	HGNC	HGNC:15674	-	-	5	P1	-	-	-	-	-	-	-	-	-	-	-	-	-	-	-	-	-	T	-	-
18046	1_54228989_G/C	1:54228989-54228989	G	intron_variant	MODIFIER	SSBP3	ENSG00000157216	Transcript	ENST00000610401.6	protein_coding	-	14/17	-	-	-	-	-	-	-	-	-	-1	-	HGNC	HGNC:15674	-	-	5	P1	-	-	-	-	-	-	-	-	-	-	-	-	-	-	-	-	-	C	-	-
18056	1_54229077_A/G	1:54229077-54229077	C	intron_variant	MODIFIER	SSBP3	ENSG00000157216	Transcript	ENST00000610401.6	protein_coding	-	14/17	-	-	-	-	-	-	-	-	-	-1	-	HGNC	HGNC:15674	-	-	5	P1	-	-	-	-	-	-	-	-	-	-	-	-	-	-	-	-	-	T	-	-
18066	1_54229084_A/G	1:54229084-54229084	C	intron_variant	MODIFIER	SSBP3	ENSG00000157216	Transcript	ENST00000610401.6	protein_coding	-	14/17	-	-	-	-	-	-	-	-	-	-1	-	HGNC	HGNC:15674	-	-	5	P1	-	-	-	-	-	-	-	-	-	-	-	-	-	-	-	-	-	T	-	-
18076	1_54229098_G/C	1:54229098-54229098	G	intron_variant	MODIFIER	SSBP3	ENSG00000157216	Transcript	ENST00000610401.6	protein_coding	-	14/17	-	-	-	-	-	-	-	-	-	-1	-	HGNC	HGNC:15674	-	-	5	P1	-	-	-	-	-	-	-	-	-	-	-	-	-	-	-	-	-	C	-	-
18086	1_54229113_G/A	1:54229113-54229113	T	intron_variant	MODIFIER	SSBP3	ENSG00000157216	Transcript	ENST00000610401.6	protein_coding	-	14/17	-	-	-	-	-	-	-	-	-	-1	-	HGNC	HGNC:15674	-	-	5	P1	-	-	-	-	-	-	-	-	-	-	-	-	-	-	-	-	-	C	-	-
18096	1_54229197_A/G	1:54229197-54229197	C	intron_variant	MODIFIER	SSBP3	ENSG00000157216	Transcript	ENST00000610401.6	protein_coding	-	14/17	-	-	-	-	-	-	-	-	-	-1	-	HGNC	HGNC:15674	-	-	5	P1	-	-	-	-	-	-	-	-	-	-	-	-	-	-	-	-	-	T	-	-
18106	1_54229230_T/C	1:54229230-54229230	G	intron_variant	MODIFIER	SSBP3	ENSG00000157216	Transcript	ENST00000610401.6	protein_coding	-	14/17	-	-	-	-	-	-	-	-	-	-1	-	HGNC	HGNC:15674	-	-	5	P1	-	-	-	-	-	-	-	-	-	-	-	-	-	-	-	-	-	A	-	-
18116	1_54229271_G/C	1:54229271-54229271	G	intron_variant	MODIFIER	SSBP3	ENSG00000157216	Transcript	ENST00000610401.6	protein_coding	-	14/17	-	-	-	-	-	-	-	-	-	-1	-	HGNC	HGNC:15674	-	-	5	P1	-	-	-	-	-	-	-	-	-	-	-	-	-	-	-	-	-	C	-	-
18126	1_54229445_T/G	1:54229445-54229445	C	intron_variant	MODIFIER	SSBP3	ENSG00000157216	Transcript	ENST00000610401.6	protein_coding	-	14/17	-	-	-	-	-	-	-	-	-	-1	-	HGNC	HGNC:15674	-	-	5	P1	-	-	-	-	-	-	-	-	-	-	-	-	-	-	-	-	-	A	-	-
18136	1_54229526_G/A	1:54229526-54229526	T	intron_variant	MODIFIER	SSBP3	ENSG00000157216	Transcript	ENST00000610401.6	protein_coding	-	14/17	-	-	-	-	-	-	-	-	-	-1	-	HGNC	HGNC:15674	-	-	5	P1	-	-	-	-	-	-	-	-	-	-	-	-	-	-	-	-	-	C	-	-
18147	1_54229549_T/A	1:54229549-54229549	T	intron_variant	MODIFIER	SSBP3	ENSG00000157216	Transcript	ENST00000610401.6	protein_coding	-	14/17	-	-	-	-	-	-	-	-	-	-1	-	HGNC	HGNC:15674	-	-	5	P1	-	-	-	-	-	-	-	-	-	-	-	-	-	-	-	-	-	A	-	-
18157	1_54229571_G/A	1:54229571-54229571	T	intron_variant	MODIFIER	SSBP3	ENSG00000157216	Transcript	ENST00000610401.6	protein_coding	-	14/17	-	-	-	-	-	-	-	-	-	-1	-	HGNC	HGNC:15674	-	-	5	P1	-	-	-	-	-	-	-	-	-	-	-	-	-	-	-	-	-	C	-	-
18167	1_54229601_A/G	1:54229601-54229601	C	intron_variant	MODIFIER	SSBP3	ENSG00000157216	Transcript	ENST00000610401.6	protein_coding	-	14/17	-	-	-	-	-	-	-	-	-	-1	-	HGNC	HGNC:15674	-	-	5	P1	-	-	-	-	-	-	-	-	-	-	-	-	-	-	-	-	-	T	-	-
18177	1_54229625_T/A	1:54229625-54229625	T	intron_variant	MODIFIER	SSBP3	ENSG00000157216	Transcript	ENST00000610401.6	protein_coding	-	14/17	-	-	-	-	-	-	-	-	-	-1	-	HGNC	HGNC:15674	-	-	5	P1	-	-	-	-	-	-	-	-	-	-	-	-	-	-	-	-	-	A	-	-
18187	1_54229640_A/G	1:54229640-54229640	C	intron_variant	MODIFIER	SSBP3	ENSG00000157216	Transcript	ENST00000610401.6	protein_coding	-	14/17	-	-	-	-	-	-	-	-	-	-1	-	HGNC	HGNC:15674	-	-	5	P1	-	-	-	-	-	-	-	-	-	-	-	-	-	-	-	-	-	T	-	-
18197	1_54229805_T/C	1:54229805-54229805	G	intron_variant	MODIFIER	SSBP3	ENSG00000157216	Transcript	ENST00000610401.6	protein_coding	-	14/17	-	-	-	-	-	-	-	-	-	-1	-	HGNC	HGNC:15674	-	-	5	P1	-	-	-	-	-	-	-	-	-	-	-	-	-	-	-	-	-	A	-	-
18207	1_54229806_G/A	1:54229806-54229806	T	intron_variant	MODIFIER	SSBP3	ENSG00000157216	Transcript	ENST00000610401.6	protein_coding	-	14/17	-	-	-	-	-	-	-	-	-	-1	-	HGNC	HGNC:15674	-	-	5	P1	-	-	-	-	-	-	-	-	-	-	-	-	-	-	-	-	-	C	-	-
18217	1_54229980_G/A	1:54229980-54229980	T	intron_variant	MODIFIER	SSBP3	ENSG00000157216	Transcript	ENST00000610401.6	protein_coding	-	14/17	-	-	-	-	-	-	-	-	-	-1	-	HGNC	HGNC:15674	-	-	5	P1	-	-	-	-	-	-	-	-	-	-	-	-	-	-	-	-	-	C	-	-
18227	1_54230034_A/G	1:54230034-54230034	C	intron_variant	MODIFIER	SSBP3	ENSG00000157216	Transcript	ENST00000610401.6	protein_coding	-	14/17	-	-	-	-	-	-	-	-	-	-1	-	HGNC	HGNC:15674	-	-	5	P1	-	-	-	-	-	-	-	-	-	-	-	-	-	-	-	-	-	T	-	-
18237	1_54230175_C/T	1:54230175-54230175	A	intron_variant	MODIFIER	SSBP3	ENSG00000157216	Transcript	ENST00000610401.6	protein_coding	-	14/17	-	-	-	-	-	-	-	-	-	-1	-	HGNC	HGNC:15674	-	-	5	P1	-	-	-	-	-	-	-	-	-	-	-	-	-	-	-	-	-	G	-	-
18247	1_54230300_T/C	1:54230300-54230300	G	intron_variant	MODIFIER	SSBP3	ENSG00000157216	Transcript	ENST00000610401.6	protein_coding	-	14/17	-	-	-	-	-	-	-	-	-	-1	-	HGNC	HGNC:15674	-	-	5	P1	-	-	-	-	-	-	-	-	-	-	-	-	-	-	-	-	-	A	-	-
18258	1_54231946_G/A	1:54231946-54231946	T	intron_variant	MODIFIER	SSBP3	ENSG00000157216	Transcript	ENST00000610401.6	protein_coding	-	14/17	-	-	-	-	-	-	-	-	-	-1	-	HGNC	HGNC:15674	-	-	5	P1	-	-	-	-	-	-	-	-	-	-	-	-	-	-	-	-	-	C	-	-
18268	1_54231997_T/C	1:54231997-54231997	G	intron_variant	MODIFIER	SSBP3	ENSG00000157216	Transcript	ENST00000610401.6	protein_coding	-	14/17	-	-	-	-	-	-	-	-	-	-1	-	HGNC	HGNC:15674	-	-	5	P1	-	-	-	-	-	-	-	-	-	-	-	-	-	-	-	-	-	A	-	-
18278	1_54232384_A/G	1:54232384-54232384	C	intron_variant	MODIFIER	SSBP3	ENSG00000157216	Transcript	ENST00000610401.6	protein_coding	-	14/17	-	-	-	-	-	-	-	-	-	-1	-	HGNC	HGNC:15674	-	-	5	P1	-	-	-	-	-	-	-	-	-	-	-	-	-	-	-	-	-	T	-	-
18288	1_54232526_G/T	1:54232526-54232526	A	intron_variant	MODIFIER	SSBP3	ENSG00000157216	Transcript	ENST00000610401.6	protein_coding	-	14/17	-	-	-	-	-	-	-	-	-	-1	-	HGNC	HGNC:15674	-	-	5	P1	-	-	-	-	-	-	-	-	-	-	-	-	-	-	-	-	-	C	-	-
18300	1_54234444_C/T	1:54234444-54234444	A	intron_variant	MODIFIER	SSBP3	ENSG00000157216	Transcript	ENST00000610401.6	protein_coding	-	14/17	-	-	-	-	-	-	-	-	-	-1	-	HGNC	HGNC:15674	-	-	5	P1	-	-	-	-	-	-	-	-	-	-	-	-	-	-	-	-	-	G	-	-
18312	1_54234500_A/G	1:54234500-54234500	C	intron_variant	MODIFIER	SSBP3	ENSG00000157216	Transcript	ENST00000610401.6	protein_coding	-	14/17	-	-	-	-	-	-	-	-	-	-1	-	HGNC	HGNC:15674	-	-	5	P1	-	-	-	-	-	-	-	-	-	-	-	-	-	-	-	-	-	T	-	-
18324	1_54234574_C/G	1:54234574-54234574	C	intron_variant	MODIFIER	SSBP3	ENSG00000157216	Transcript	ENST00000610401.6	protein_coding	-	14/17	-	-	-	-	-	-	-	-	-	-1	-	HGNC	HGNC:15674	-	-	5	P1	-	-	-	-	-	-	-	-	-	-	-	-	-	-	-	-	-	G	-	-
18336	1_54234673_T/C	1:54234673-54234673	G	intron_variant	MODIFIER	SSBP3	ENSG00000157216	Transcript	ENST00000610401.6	protein_coding	-	14/17	-	-	-	-	-	-	-	-	-	-1	-	HGNC	HGNC:15674	-	-	5	P1	-	-	-	-	-	-	-	-	-	-	-	-	-	-	-	-	-	A	-	-
18348	1_54236208_C/T	1:54236208-54236208	A	intron_variant	MODIFIER	SSBP3	ENSG00000157216	Transcript	ENST00000610401.6	protein_coding	-	14/17	-	-	-	-	-	-	-	-	-	-1	-	HGNC	HGNC:15674	-	-	5	P1	-	-	-	-	-	-	-	-	-	-	-	-	-	-	-	-	-	G	-	-
18359	1_54236284_G/T	1:54236284-54236284	A	intron_variant	MODIFIER	SSBP3	ENSG00000157216	Transcript	ENST00000610401.6	protein_coding	-	14/17	-	-	-	-	-	-	-	-	-	-1	-	HGNC	HGNC:15674	-	-	5	P1	-	-	-	-	-	-	-	-	-	-	-	-	-	-	-	-	-	C	-	-
18370	1_54236324_C/T	1:54236324-54236324	A	intron_variant	MODIFIER	SSBP3	ENSG00000157216	Transcript	ENST00000610401.6	protein_coding	-	14/17	-	-	-	-	-	-	-	-	-	-1	-	HGNC	HGNC:15674	-	-	5	P1	-	-	-	-	-	-	-	-	-	-	-	-	-	-	-	-	-	G	-	-
18381	1_54236412_C/T	1:54236412-54236412	A	intron_variant	MODIFIER	SSBP3	ENSG00000157216	Transcript	ENST00000610401.6	protein_coding	-	14/17	-	-	-	-	-	-	-	-	-	-1	-	HGNC	HGNC:15674	-	-	5	P1	-	-	-	-	-	-	-	-	-	-	-	-	-	-	-	-	-	G	-	-
18392	1_54236544_G/A	1:54236544-54236544	T	intron_variant	MODIFIER	SSBP3	ENSG00000157216	Transcript	ENST00000610401.6	protein_coding	-	14/17	-	-	-	-	-	-	-	-	-	-1	-	HGNC	HGNC:15674	-	-	5	P1	-	-	-	-	-	-	-	-	-	-	-	-	-	-	-	-	-	C	-	-
18403	1_54236546_G/A	1:54236546-54236546	T	intron_variant	MODIFIER	SSBP3	ENSG00000157216	Transcript	ENST00000610401.6	protein_coding	-	14/17	-	-	-	-	-	-	-	-	-	-1	-	HGNC	HGNC:15674	-	-	5	P1	-	-	-	-	-	-	-	-	-	-	-	-	-	-	-	-	-	C	-	-
18414	1_54236555_G/A	1:54236555-54236555	T	intron_variant	MODIFIER	SSBP3	ENSG00000157216	Transcript	ENST00000610401.6	protein_coding	-	14/17	-	-	-	-	-	-	-	-	-	-1	-	HGNC	HGNC:15674	-	-	5	P1	-	-	-	-	-	-	-	-	-	-	-	-	-	-	-	-	-	C	-	-
18425	1_54236557_A/G	1:54236557-54236557	C	intron_variant	MODIFIER	SSBP3	ENSG00000157216	Transcript	ENST00000610401.6	protein_coding	-	14/17	-	-	-	-	-	-	-	-	-	-1	-	HGNC	HGNC:15674	-	-	5	P1	-	-	-	-	-	-	-	-	-	-	-	-	-	-	-	-	-	T	-	-
18436	1_54236563_A/C	1:54236563-54236563	G	intron_variant	MODIFIER	SSBP3	ENSG00000157216	Transcript	ENST00000610401.6	protein_coding	-	14/17	-	-	-	-	-	-	-	-	-	-1	-	HGNC	HGNC:15674	-	-	5	P1	-	-	-	-	-	-	-	-	-	-	-	-	-	-	-	-	-	T	-	-
18447	1_54236576_G/C	1:54236576-54236576	G	intron_variant	MODIFIER	SSBP3	ENSG00000157216	Transcript	ENST00000610401.6	protein_coding	-	14/17	-	-	-	-	-	-	-	-	-	-1	-	HGNC	HGNC:15674	-	-	5	P1	-	-	-	-	-	-	-	-	-	-	-	-	-	-	-	-	-	C	-	-
18459	1_54238126_A/G	1:54238126-54238126	C	intron_variant	MODIFIER	SSBP3	ENSG00000157216	Transcript	ENST00000610401.6	protein_coding	-	14/17	-	-	-	-	-	-	-	-	-	-1	-	HGNC	HGNC:15674	-	-	5	P1	-	-	-	-	-	-	-	-	-	-	-	-	-	-	-	-	-	T	-	-
18471	1_54238143_A/G	1:54238143-54238143	C	intron_variant	MODIFIER	SSBP3	ENSG00000157216	Transcript	ENST00000610401.6	protein_coding	-	14/17	-	-	-	-	-	-	-	-	-	-1	-	HGNC	HGNC:15674	-	-	5	P1	-	-	-	-	-	-	-	-	-	-	-	-	-	-	-	-	-	T	-	-
18483	1_54238147_A/C	1:54238147-54238147	G	intron_variant	MODIFIER	SSBP3	ENSG00000157216	Transcript	ENST00000610401.6	protein_coding	-	14/17	-	-	-	-	-	-	-	-	-	-1	-	HGNC	HGNC:15674	-	-	5	P1	-	-	-	-	-	-	-	-	-	-	-	-	-	-	-	-	-	T	-	-
18496	1_54238197_G/A	1:54238197-54238197	T	intron_variant	MODIFIER	SSBP3	ENSG00000157216	Transcript	ENST00000610401.6	protein_coding	-	14/17	-	-	-	-	-	-	-	-	-	-1	-	HGNC	HGNC:15674	-	-	5	P1	-	-	-	-	-	-	-	-	-	-	-	-	-	-	-	-	-	C	-	-
18511	1_54238308_C/A	1:54238308-54238308	T	intron_variant	MODIFIER	SSBP3	ENSG00000157216	Transcript	ENST00000610401.6	protein_coding	-	14/17	-	-	-	-	-	-	-	-	-	-1	-	HGNC	HGNC:15674	-	-	5	P1	-	-	-	-	-	-	-	-	-	-	-	-	-	-	-	-	-	G	-	-
18526	1_54238312_A/G	1:54238312-54238312	C	intron_variant	MODIFIER	SSBP3	ENSG00000157216	Transcript	ENST00000610401.6	protein_coding	-	14/17	-	-	-	-	-	-	-	-	-	-1	-	HGNC	HGNC:15674	-	-	5	P1	-	-	-	-	-	-	-	-	-	-	-	-	-	-	-	-	-	T	-	-
18541	1_54238359_T/C	1:54238359-54238359	G	intron_variant	MODIFIER	SSBP3	ENSG00000157216	Transcript	ENST00000610401.6	protein_coding	-	14/17	-	-	-	-	-	-	-	-	-	-1	-	HGNC	HGNC:15674	-	-	5	P1	-	-	-	-	-	-	-	-	-	-	-	-	-	-	-	-	-	A	-	-
18556	1_54238436_A/G	1:54238436-54238436	C	intron_variant	MODIFIER	SSBP3	ENSG00000157216	Transcript	ENST00000610401.6	protein_coding	-	14/17	-	-	-	-	-	-	-	-	-	-1	-	HGNC	HGNC:15674	-	-	5	P1	-	-	-	-	-	-	-	-	-	-	-	-	-	-	-	-	-	T	-	-
18571	1_54238480_A/T	1:54238480-54238480	A	intron_variant	MODIFIER	SSBP3	ENSG00000157216	Transcript	ENST00000610401.6	protein_coding	-	14/17	-	-	-	-	-	-	-	-	-	-1	-	HGNC	HGNC:15674	-	-	5	P1	-	-	-	-	-	-	-	-	-	-	-	-	-	-	-	-	-	T	-	-
18586	1_54238488_C/G	1:54238488-54238488	C	intron_variant	MODIFIER	SSBP3	ENSG00000157216	Transcript	ENST00000610401.6	protein_coding	-	14/17	-	-	-	-	-	-	-	-	-	-1	-	HGNC	HGNC:15674	-	-	5	P1	-	-	-	-	-	-	-	-	-	-	-	-	-	-	-	-	-	G	-	-
18601	1_54238492_G/T	1:54238492-54238492	A	intron_variant	MODIFIER	SSBP3	ENSG00000157216	Transcript	ENST00000610401.6	protein_coding	-	14/17	-	-	-	-	-	-	-	COSV58890617	-	-1	-	HGNC	HGNC:15674	-	-	5	P1	-	-	-	-	1	1	-	-	-	-	-	-	-	-	-	-	-	C	-	-
18616	1_54239666_A/G	1:54239666-54239666	C	intron_variant	MODIFIER	SSBP3	ENSG00000157216	Transcript	ENST00000610401.6	protein_coding	-	13/17	-	-	-	-	-	-	-	-	-	-1	-	HGNC	HGNC:15674	-	-	5	P1	-	-	-	-	-	-	-	-	-	-	-	-	-	-	-	-	-	T	-	-
18631	1_54239760_T/C	1:54239760-54239760	G	intron_variant	MODIFIER	SSBP3	ENSG00000157216	Transcript	ENST00000610401.6	protein_coding	-	13/17	-	-	-	-	-	-	-	-	-	-1	-	HGNC	HGNC:15674	-	-	5	P1	-	-	-	-	-	-	-	-	-	-	-	-	-	-	-	-	-	A	-	-
18646	1_54239804_T/C	1:54239804-54239804	G	intron_variant	MODIFIER	SSBP3	ENSG00000157216	Transcript	ENST00000610401.6	protein_coding	-	13/17	-	-	-	-	-	-	-	-	-	-1	-	HGNC	HGNC:15674	-	-	5	P1	-	-	-	-	-	-	-	-	-	-	-	-	-	-	-	-	-	A	-	-
18661	1_54240009_T/C	1:54240009-54240009	G	intron_variant	MODIFIER	SSBP3	ENSG00000157216	Transcript	ENST00000610401.6	protein_coding	-	13/17	-	-	-	-	-	-	-	-	-	-1	-	HGNC	HGNC:15674	-	-	5	P1	-	-	-	-	-	-	-	-	-	-	-	-	-	-	-	-	-	A	-	-
18676	1_54240542_C/G	1:54240542-54240542	C	intron_variant	MODIFIER	SSBP3	ENSG00000157216	Transcript	ENST00000610401.6	protein_coding	-	13/17	-	-	-	-	-	-	-	-	-	-1	-	HGNC	HGNC:15674	-	-	5	P1	-	-	-	-	-	-	-	-	-	-	-	-	-	-	-	-	-	G	-	-
18691	1_54240591_G/A	1:54240591-54240591	T	intron_variant	MODIFIER	SSBP3	ENSG00000157216	Transcript	ENST00000610401.6	protein_coding	-	13/17	-	-	-	-	-	-	-	-	-	-1	-	HGNC	HGNC:15674	-	-	5	P1	-	-	-	-	-	-	-	-	-	-	-	-	-	-	-	-	-	C	-	-
18706	1_54240627_T/C	1:54240627-54240627	G	intron_variant	MODIFIER	SSBP3	ENSG00000157216	Transcript	ENST00000610401.6	protein_coding	-	13/17	-	-	-	-	-	-	-	-	-	-1	-	HGNC	HGNC:15674	-	-	5	P1	-	-	-	-	-	-	-	-	-	-	-	-	-	-	-	-	-	A	-	-
18721	1_54240649_A/G	1:54240649-54240649	C	intron_variant	MODIFIER	SSBP3	ENSG00000157216	Transcript	ENST00000610401.6	protein_coding	-	13/17	-	-	-	-	-	-	-	-	-	-1	-	HGNC	HGNC:15674	-	-	5	P1	-	-	-	-	-	-	-	-	-	-	-	-	-	-	-	-	-	T	-	-
18736	1_54240666_C/T	1:54240666-54240666	A	intron_variant	MODIFIER	SSBP3	ENSG00000157216	Transcript	ENST00000610401.6	protein_coding	-	13/17	-	-	-	-	-	-	-	-	-	-1	-	HGNC	HGNC:15674	-	-	5	P1	-	-	-	-	-	-	-	-	-	-	-	-	-	-	-	-	-	G	-	-
18751	1_54240672_T/G	1:54240672-54240672	C	intron_variant	MODIFIER	SSBP3	ENSG00000157216	Transcript	ENST00000610401.6	protein_coding	-	13/17	-	-	-	-	-	-	-	-	-	-1	-	HGNC	HGNC:15674	-	-	5	P1	-	-	-	-	-	-	-	-	-	-	-	-	-	-	-	-	-	A	-	-
18766	1_54240738_T/C	1:54240738-54240738	G	intron_variant	MODIFIER	SSBP3	ENSG00000157216	Transcript	ENST00000610401.6	protein_coding	-	13/17	-	-	-	-	-	-	-	-	-	-1	-	HGNC	HGNC:15674	-	-	5	P1	-	-	-	-	-	-	-	-	-	-	-	-	-	-	-	-	-	A	-	-
18781	1_54240840_T/A	1:54240840-54240840	T	intron_variant	MODIFIER	SSBP3	ENSG00000157216	Transcript	ENST00000610401.6	protein_coding	-	13/17	-	-	-	-	-	-	-	-	-	-1	-	HGNC	HGNC:15674	-	-	5	P1	-	-	-	-	-	-	-	-	-	-	-	-	-	-	-	-	-	A	-	-
18796	1_54240995_G/A	1:54240995-54240995	T	intron_variant	MODIFIER	SSBP3	ENSG00000157216	Transcript	ENST00000610401.6	protein_coding	-	12/17	-	-	-	-	-	-	-	-	-	-1	-	HGNC	HGNC:15674	-	-	5	P1	-	-	-	-	-	-	-	-	-	-	-	-	-	-	-	-	-	C	-	-
18811	1_54241021_G/A	1:54241021-54241021	T	intron_variant	MODIFIER	SSBP3	ENSG00000157216	Transcript	ENST00000610401.6	protein_coding	-	12/17	-	-	-	-	-	-	-	-	-	-1	-	HGNC	HGNC:15674	-	-	5	P1	-	-	-	-	-	-	-	-	-	-	-	-	-	-	-	-	-	C	-	-
18826	1_54241073_A/G	1:54241073-54241073	C	intron_variant	MODIFIER	SSBP3	ENSG00000157216	Transcript	ENST00000610401.6	protein_coding	-	12/17	-	-	-	-	-	-	-	-	-	-1	-	HGNC	HGNC:15674	-	-	5	P1	-	-	-	-	-	-	-	-	-	-	-	-	-	-	-	-	-	T	-	-
18841	1_54241163_C/A	1:54241163-54241163	T	intron_variant	MODIFIER	SSBP3	ENSG00000157216	Transcript	ENST00000610401.6	protein_coding	-	12/17	-	-	-	-	-	-	-	-	-	-1	-	HGNC	HGNC:15674	-	-	5	P1	-	-	-	-	-	-	-	-	-	-	-	-	-	-	-	-	-	G	-	-
18856	1_54241310_T/C	1:54241310-54241310	G	intron_variant	MODIFIER	SSBP3	ENSG00000157216	Transcript	ENST00000610401.6	protein_coding	-	12/17	-	-	-	-	-	-	-	-	-	-1	-	HGNC	HGNC:15674	-	-	5	P1	-	-	-	-	-	-	-	-	-	-	-	-	-	-	-	-	-	A	-	-
18871	1_54241354_T/G	1:54241354-54241354	C	intron_variant	MODIFIER	SSBP3	ENSG00000157216	Transcript	ENST00000610401.6	protein_coding	-	12/17	-	-	-	-	-	-	-	-	-	-1	-	HGNC	HGNC:15674	-	-	5	P1	-	-	-	-	-	-	-	-	-	-	-	-	-	-	-	-	-	A	-	-
18886	1_54242678_G/A	1:54242678-54242678	T	intron_variant	MODIFIER	SSBP3	ENSG00000157216	Transcript	ENST00000610401.6	protein_coding	-	10/17	-	-	-	-	-	-	-	-	-	-1	-	HGNC	HGNC:15674	-	-	5	P1	-	-	-	-	-	-	-	-	-	-	-	-	-	-	-	-	-	C	-	-
18901	1_54242715_T/C	1:54242715-54242715	G	intron_variant	MODIFIER	SSBP3	ENSG00000157216	Transcript	ENST00000610401.6	protein_coding	-	10/17	-	-	-	-	-	-	-	-	-	-1	-	HGNC	HGNC:15674	-	-	5	P1	-	-	-	-	-	-	-	-	-	-	-	-	-	-	-	-	-	A	-	-
18916	1_54242818_C/T	1:54242818-54242818	A	intron_variant	MODIFIER	SSBP3	ENSG00000157216	Transcript	ENST00000610401.6	protein_coding	-	10/17	-	-	-	-	-	-	-	-	-	-1	-	HGNC	HGNC:15674	-	-	5	P1	-	-	-	-	-	-	-	-	-	-	-	-	-	-	-	-	-	G	-	-
18931	1_54242831_C/T	1:54242831-54242831	A	intron_variant	MODIFIER	SSBP3	ENSG00000157216	Transcript	ENST00000610401.6	protein_coding	-	10/17	-	-	-	-	-	-	-	-	-	-1	-	HGNC	HGNC:15674	-	-	5	P1	-	-	-	-	-	-	-	-	-	-	-	-	-	-	-	-	-	G	-	-
18946	1_54242927_A/G	1:54242927-54242927	C	intron_variant	MODIFIER	SSBP3	ENSG00000157216	Transcript	ENST00000610401.6	protein_coding	-	10/17	-	-	-	-	-	-	-	-	-	-1	-	HGNC	HGNC:15674	-	-	5	P1	-	-	-	-	-	-	-	-	-	-	-	-	-	-	-	-	-	T	-	-
18961	1_54242935_A/G	1:54242935-54242935	C	intron_variant	MODIFIER	SSBP3	ENSG00000157216	Transcript	ENST00000610401.6	protein_coding	-	10/17	-	-	-	-	-	-	-	-	-	-1	-	HGNC	HGNC:15674	-	-	5	P1	-	-	-	-	-	-	-	-	-	-	-	-	-	-	-	-	-	T	-	-
18976	1_54242944_T/A	1:54242944-54242944	T	intron_variant	MODIFIER	SSBP3	ENSG00000157216	Transcript	ENST00000610401.6	protein_coding	-	10/17	-	-	-	-	-	-	-	-	-	-1	-	HGNC	HGNC:15674	-	-	5	P1	-	-	-	-	-	-	-	-	-	-	-	-	-	-	-	-	-	A	-	-
18991	1_54243023_C/A	1:54243023-54243023	T	intron_variant	MODIFIER	SSBP3	ENSG00000157216	Transcript	ENST00000610401.6	protein_coding	-	10/17	-	-	-	-	-	-	-	-	-	-1	-	HGNC	HGNC:15674	-	-	5	P1	-	-	-	-	-	-	-	-	-	-	-	-	-	-	-	-	-	G	-	-
19006	1_54243176_G/A	1:54243176-54243176	T	intron_variant	MODIFIER	SSBP3	ENSG00000157216	Transcript	ENST00000610401.6	protein_coding	-	10/17	-	-	-	-	-	-	-	-	-	-1	-	HGNC	HGNC:15674	-	-	5	P1	-	-	-	-	-	-	-	-	-	-	-	-	-	-	-	-	-	C	-	-
19021	1_54243196_C/A	1:54243196-54243196	T	intron_variant	MODIFIER	SSBP3	ENSG00000157216	Transcript	ENST00000610401.6	protein_coding	-	10/17	-	-	-	-	-	-	-	-	-	-1	-	HGNC	HGNC:15674	-	-	5	P1	-	-	-	-	-	-	-	-	-	-	-	-	-	-	-	-	-	G	-	-
19036	1_54243212_G/T	1:54243212-54243212	A	intron_variant	MODIFIER	SSBP3	ENSG00000157216	Transcript	ENST00000610401.6	protein_coding	-	10/17	-	-	-	-	-	-	-	-	-	-1	-	HGNC	HGNC:15674	-	-	5	P1	-	-	-	-	-	-	-	-	-	-	-	-	-	-	-	-	-	C	-	-
19051	1_54243517_G/A	1:54243517-54243517	T	intron_variant	MODIFIER	SSBP3	ENSG00000157216	Transcript	ENST00000610401.6	protein_coding	-	9/17	-	-	-	-	-	-	-	-	-	-1	-	HGNC	HGNC:15674	-	-	5	P1	-	-	-	-	-	-	-	-	-	-	-	-	-	-	-	-	-	C	-	-
19066	1_54243563_C/G	1:54243563-54243563	C	intron_variant	MODIFIER	SSBP3	ENSG00000157216	Transcript	ENST00000610401.6	protein_coding	-	9/17	-	-	-	-	-	-	-	-	-	-1	-	HGNC	HGNC:15674	-	-	5	P1	-	-	-	-	-	-	-	-	-	-	-	-	-	-	-	-	-	G	-	-
19081	1_54243583_C/G	1:54243583-54243583	C	intron_variant	MODIFIER	SSBP3	ENSG00000157216	Transcript	ENST00000610401.6	protein_coding	-	9/17	-	-	-	-	-	-	-	-	-	-1	-	HGNC	HGNC:15674	-	-	5	P1	-	-	-	-	-	-	-	-	-	-	-	-	-	-	-	-	-	G	-	-
19096	1_54243621_C/A	1:54243621-54243621	T	intron_variant	MODIFIER	SSBP3	ENSG00000157216	Transcript	ENST00000610401.6	protein_coding	-	9/17	-	-	-	-	-	-	-	-	-	-1	-	HGNC	HGNC:15674	-	-	5	P1	-	-	-	-	-	-	-	-	-	-	-	-	-	-	-	-	-	G	-	-
19111	1_54243708_A/G	1:54243708-54243708	C	intron_variant	MODIFIER	SSBP3	ENSG00000157216	Transcript	ENST00000610401.6	protein_coding	-	9/17	-	-	-	-	-	-	-	-	-	-1	-	HGNC	HGNC:15674	-	-	5	P1	-	-	-	-	-	-	-	-	-	-	-	-	-	-	-	-	-	T	-	-
19126	1_54243749_C/T	1:54243749-54243749	A	intron_variant	MODIFIER	SSBP3	ENSG00000157216	Transcript	ENST00000610401.6	protein_coding	-	9/17	-	-	-	-	-	-	-	-	-	-1	-	HGNC	HGNC:15674	-	-	5	P1	-	-	-	-	-	-	-	-	-	-	-	-	-	-	-	-	-	G	-	-
19141	1_54243978_A/G	1:54243978-54243978	C	intron_variant	MODIFIER	SSBP3	ENSG00000157216	Transcript	ENST00000610401.6	protein_coding	-	9/17	-	-	-	-	-	-	-	-	-	-1	-	HGNC	HGNC:15674	-	-	5	P1	-	-	-	-	-	-	-	-	-	-	-	-	-	-	-	-	-	T	-	-
19155	1_54244092_A/G	1:54244092-54244092	C	intron_variant	MODIFIER	SSBP3	ENSG00000157216	Transcript	ENST00000610401.6	protein_coding	-	9/17	-	-	-	-	-	-	-	-	-	-1	-	HGNC	HGNC:15674	-	-	5	P1	-	-	-	-	-	-	-	-	-	-	-	-	-	-	-	-	-	T	-	-
19169	1_54244448_C/T	1:54244448-54244448	A	intron_variant	MODIFIER	SSBP3	ENSG00000157216	Transcript	ENST00000610401.6	protein_coding	-	9/17	-	-	-	-	-	-	-	-	-	-1	-	HGNC	HGNC:15674	-	-	5	P1	-	-	-	-	-	-	-	-	-	-	-	-	-	-	-	-	-	G	-	-
19183	1_54244514_C/T	1:54244514-54244514	A	intron_variant	MODIFIER	SSBP3	ENSG00000157216	Transcript	ENST00000610401.6	protein_coding	-	9/17	-	-	-	-	-	-	-	-	-	-1	-	HGNC	HGNC:15674	-	-	5	P1	-	-	-	-	-	-	-	-	-	-	-	-	-	-	-	-	-	G	-	-
19197	1_54244663_C/T	1:54244663-54244663	A	intron_variant	MODIFIER	SSBP3	ENSG00000157216	Transcript	ENST00000610401.6	protein_coding	-	9/17	-	-	-	-	-	-	-	-	-	-1	-	HGNC	HGNC:15674	-	-	5	P1	-	-	-	-	-	-	-	-	-	-	-	-	-	-	-	-	-	G	-	-
19211	1_54244706_T/G	1:54244706-54244706	C	intron_variant	MODIFIER	SSBP3	ENSG00000157216	Transcript	ENST00000610401.6	protein_coding	-	9/17	-	-	-	-	-	-	-	-	-	-1	-	HGNC	HGNC:15674	-	-	5	P1	-	-	-	-	-	-	-	-	-	-	-	-	-	-	-	-	-	A	-	-
19225	1_54244745_T/C	1:54244745-54244745	G	intron_variant	MODIFIER	SSBP3	ENSG00000157216	Transcript	ENST00000610401.6	protein_coding	-	9/17	-	-	-	-	-	-	-	-	-	-1	-	HGNC	HGNC:15674	-	-	5	P1	-	-	-	-	-	-	-	-	-	-	-	-	-	-	-	-	-	A	-	-
19239	1_54244761_G/T	1:54244761-54244761	A	intron_variant	MODIFIER	SSBP3	ENSG00000157216	Transcript	ENST00000610401.6	protein_coding	-	9/17	-	-	-	-	-	-	-	-	-	-1	-	HGNC	HGNC:15674	-	-	5	P1	-	-	-	-	-	-	-	-	-	-	-	-	-	-	-	-	-	C	-	-
19253	1_54244788_G/C	1:54244788-54244788	G	intron_variant	MODIFIER	SSBP3	ENSG00000157216	Transcript	ENST00000610401.6	protein_coding	-	9/17	-	-	-	-	-	-	-	-	-	-1	-	HGNC	HGNC:15674	-	-	5	P1	-	-	-	-	-	-	-	-	-	-	-	-	-	-	-	-	-	C	-	-
19267	1_54245030_A/G	1:54245030-54245030	C	intron_variant	MODIFIER	SSBP3	ENSG00000157216	Transcript	ENST00000610401.6	protein_coding	-	9/17	-	-	-	-	-	-	-	-	-	-1	-	HGNC	HGNC:15674	-	-	5	P1	-	-	-	-	-	-	-	-	-	-	-	-	-	-	-	-	-	T	-	-
19281	1_54245063_A/G	1:54245063-54245063	C	intron_variant	MODIFIER	SSBP3	ENSG00000157216	Transcript	ENST00000610401.6	protein_coding	-	9/17	-	-	-	-	-	-	-	-	-	-1	-	HGNC	HGNC:15674	-	-	5	P1	-	-	-	-	-	-	-	-	-	-	-	-	-	-	-	-	-	T	-	-
19295	1_54245261_G/T	1:54245261-54245261	A	intron_variant	MODIFIER	SSBP3	ENSG00000157216	Transcript	ENST00000610401.6	protein_coding	-	9/17	-	-	-	-	-	-	-	-	-	-1	-	HGNC	HGNC:15674	-	-	5	P1	-	-	-	-	-	-	-	-	-	-	-	-	-	-	-	-	-	C	-	-
19309	1_54245363_T/C	1:54245363-54245363	G	intron_variant	MODIFIER	SSBP3	ENSG00000157216	Transcript	ENST00000610401.6	protein_coding	-	9/17	-	-	-	-	-	-	-	-	-	-1	-	HGNC	HGNC:15674	-	-	5	P1	-	-	-	-	-	-	-	-	-	-	-	-	-	-	-	-	-	A	-	-
19323	1_54245389_T/C	1:54245389-54245389	G	intron_variant	MODIFIER	SSBP3	ENSG00000157216	Transcript	ENST00000610401.6	protein_coding	-	9/17	-	-	-	-	-	-	-	-	-	-1	-	HGNC	HGNC:15674	-	-	5	P1	-	-	-	-	-	-	-	-	-	-	-	-	-	-	-	-	-	A	-	-
19337	1_54245410_C/T	1:54245410-54245410	A	intron_variant	MODIFIER	SSBP3	ENSG00000157216	Transcript	ENST00000610401.6	protein_coding	-	9/17	-	-	-	-	-	-	-	-	-	-1	-	HGNC	HGNC:15674	-	-	5	P1	-	-	-	-	-	-	-	-	-	-	-	-	-	-	-	-	-	G	-	-
19351	1_54245569_A/G	1:54245569-54245569	C	intron_variant	MODIFIER	SSBP3	ENSG00000157216	Transcript	ENST00000610401.6	protein_coding	-	9/17	-	-	-	-	-	-	-	-	-	-1	-	HGNC	HGNC:15674	-	-	5	P1	-	-	-	-	-	-	-	-	-	-	-	-	-	-	-	-	-	T	-	-
19366	1_54245587_G/A	1:54245587-54245587	T	intron_variant	MODIFIER	SSBP3	ENSG00000157216	Transcript	ENST00000610401.6	protein_coding	-	9/17	-	-	-	-	-	-	-	-	-	-1	-	HGNC	HGNC:15674	-	-	5	P1	-	-	-	-	-	-	-	-	-	-	-	-	-	-	-	-	-	C	-	-
19381	1_54245664_A/G	1:54245664-54245664	C	intron_variant	MODIFIER	SSBP3	ENSG00000157216	Transcript	ENST00000610401.6	protein_coding	-	9/17	-	-	-	-	-	-	-	-	-	-1	-	HGNC	HGNC:15674	-	-	5	P1	-	-	-	-	-	-	-	-	-	-	-	-	-	-	-	-	-	T	-	-
19396	1_54245864_T/C	1:54245864-54245864	G	intron_variant	MODIFIER	SSBP3	ENSG00000157216	Transcript	ENST00000610401.6	protein_coding	-	9/17	-	-	-	-	-	-	-	-	-	-1	-	HGNC	HGNC:15674	-	-	5	P1	-	-	-	-	-	-	-	-	-	-	-	-	-	-	-	-	-	A	-	-
19411	1_54245873_T/C	1:54245873-54245873	G	intron_variant	MODIFIER	SSBP3	ENSG00000157216	Transcript	ENST00000610401.6	protein_coding	-	9/17	-	-	-	-	-	-	-	-	-	-1	-	HGNC	HGNC:15674	-	-	5	P1	-	-	-	-	-	-	-	-	-	-	-	-	-	-	-	-	-	A	-	-
19426	1_54245884_C/G	1:54245884-54245884	C	intron_variant	MODIFIER	SSBP3	ENSG00000157216	Transcript	ENST00000610401.6	protein_coding	-	9/17	-	-	-	-	-	-	-	-	-	-1	-	HGNC	HGNC:15674	-	-	5	P1	-	-	-	-	-	-	-	-	-	-	-	-	-	-	-	-	-	G	-	-
19441	1_54245919_A/T	1:54245919-54245919	A	intron_variant	MODIFIER	SSBP3	ENSG00000157216	Transcript	ENST00000610401.6	protein_coding	-	9/17	-	-	-	-	-	-	-	-	-	-1	-	HGNC	HGNC:15674	-	-	5	P1	-	-	-	-	-	-	-	-	-	-	-	-	-	-	-	-	-	T	-	-
19456	1_54246261_T/C	1:54246261-54246261	G	intron_variant	MODIFIER	SSBP3	ENSG00000157216	Transcript	ENST00000610401.6	protein_coding	-	9/17	-	-	-	-	-	-	-	-	-	-1	-	HGNC	HGNC:15674	-	-	5	P1	-	-	-	-	-	-	-	-	-	-	-	-	-	-	-	-	-	A	-	-
19471	1_54246359_A/T	1:54246359-54246359	A	intron_variant	MODIFIER	SSBP3	ENSG00000157216	Transcript	ENST00000610401.6	protein_coding	-	9/17	-	-	-	-	-	-	-	-	-	-1	-	HGNC	HGNC:15674	-	-	5	P1	-	-	-	-	-	-	-	-	-	-	-	-	-	-	-	-	-	T	-	-
19486	1_54246360_T/C	1:54246360-54246360	G	intron_variant	MODIFIER	SSBP3	ENSG00000157216	Transcript	ENST00000610401.6	protein_coding	-	9/17	-	-	-	-	-	-	-	-	-	-1	-	HGNC	HGNC:15674	-	-	5	P1	-	-	-	-	-	-	-	-	-	-	-	-	-	-	-	-	-	A	-	-
19501	1_54246486_T/G	1:54246486-54246486	C	intron_variant	MODIFIER	SSBP3	ENSG00000157216	Transcript	ENST00000610401.6	protein_coding	-	9/17	-	-	-	-	-	-	-	-	-	-1	-	HGNC	HGNC:15674	-	-	5	P1	-	-	-	-	-	-	-	-	-	-	-	-	-	-	-	-	-	A	-	-
19516	1_54246561_T/A	1:54246561-54246561	T	intron_variant	MODIFIER	SSBP3	ENSG00000157216	Transcript	ENST00000610401.6	protein_coding	-	9/17	-	-	-	-	-	-	-	-	-	-1	-	HGNC	HGNC:15674	-	-	5	P1	-	-	-	-	-	-	-	-	-	-	-	-	-	-	-	-	-	A	-	-
19531	1_54246587_A/G	1:54246587-54246587	C	intron_variant	MODIFIER	SSBP3	ENSG00000157216	Transcript	ENST00000610401.6	protein_coding	-	9/17	-	-	-	-	-	-	-	-	-	-1	-	HGNC	HGNC:15674	-	-	5	P1	-	-	-	-	-	-	-	-	-	-	-	-	-	-	-	-	-	T	-	-
19546	1_54246620_G/A	1:54246620-54246620	T	intron_variant	MODIFIER	SSBP3	ENSG00000157216	Transcript	ENST00000610401.6	protein_coding	-	9/17	-	-	-	-	-	-	-	-	-	-1	-	HGNC	HGNC:15674	-	-	5	P1	-	-	-	-	-	-	-	-	-	-	-	-	-	-	-	-	-	C	-	-
19561	1_54246738_T/C	1:54246738-54246738	G	intron_variant	MODIFIER	SSBP3	ENSG00000157216	Transcript	ENST00000610401.6	protein_coding	-	9/17	-	-	-	-	-	-	-	-	-	-1	-	HGNC	HGNC:15674	-	-	5	P1	-	-	-	-	-	-	-	-	-	-	-	-	-	-	-	-	-	A	-	-
19575	1_54246930_G/A	1:54246930-54246930	T	intron_variant	MODIFIER	SSBP3	ENSG00000157216	Transcript	ENST00000610401.6	protein_coding	-	9/17	-	-	-	-	-	-	-	-	-	-1	-	HGNC	HGNC:15674	-	-	5	P1	-	-	-	-	-	-	-	-	-	-	-	-	-	-	-	-	-	C	-	-
19590	1_54246956_T/C	1:54246956-54246956	G	intron_variant	MODIFIER	SSBP3	ENSG00000157216	Transcript	ENST00000610401.6	protein_coding	-	9/17	-	-	-	-	-	-	-	-	-	-1	-	HGNC	HGNC:15674	-	-	5	P1	-	-	-	-	-	-	-	-	-	-	-	-	-	-	-	-	-	A	-	-
19605	1_54246959_A/G	1:54246959-54246959	C	intron_variant	MODIFIER	SSBP3	ENSG00000157216	Transcript	ENST00000610401.6	protein_coding	-	9/17	-	-	-	-	-	-	-	-	-	-1	-	HGNC	HGNC:15674	-	-	5	P1	-	-	-	-	-	-	-	-	-	-	-	-	-	-	-	-	-	T	-	-
19620	1_54246981_G/A	1:54246981-54246981	T	intron_variant	MODIFIER	SSBP3	ENSG00000157216	Transcript	ENST00000610401.6	protein_coding	-	9/17	-	-	-	-	-	-	-	-	-	-1	-	HGNC	HGNC:15674	-	-	5	P1	-	-	-	-	-	-	-	-	-	-	-	-	-	-	-	-	-	C	-	-
19635	1_54246996_T/C	1:54246996-54246996	G	intron_variant	MODIFIER	SSBP3	ENSG00000157216	Transcript	ENST00000610401.6	protein_coding	-	9/17	-	-	-	-	-	-	-	-	-	-1	-	HGNC	HGNC:15674	-	-	5	P1	-	-	-	-	-	-	-	-	-	-	-	-	-	-	-	-	-	A	-	-
19650	1_54247003_G/A	1:54247003-54247003	T	intron_variant	MODIFIER	SSBP3	ENSG00000157216	Transcript	ENST00000610401.6	protein_coding	-	9/17	-	-	-	-	-	-	-	-	-	-1	-	HGNC	HGNC:15674	-	-	5	P1	-	-	-	-	-	-	-	-	-	-	-	-	-	-	-	-	-	C	-	-
19664	1_54247022_A/G	1:54247022-54247022	C	intron_variant	MODIFIER	SSBP3	ENSG00000157216	Transcript	ENST00000610401.6	protein_coding	-	9/17	-	-	-	-	-	-	-	-	-	-1	-	HGNC	HGNC:15674	-	-	5	P1	-	-	-	-	-	-	-	-	-	-	-	-	-	-	-	-	-	T	-	-
19678	1_54247026_G/A	1:54247026-54247026	T	intron_variant	MODIFIER	SSBP3	ENSG00000157216	Transcript	ENST00000610401.6	protein_coding	-	9/17	-	-	-	-	-	-	-	-	-	-1	-	HGNC	HGNC:15674	-	-	5	P1	-	-	-	-	-	-	-	-	-	-	-	-	-	-	-	-	-	C	-	-
19692	1_54247035_G/A	1:54247035-54247035	T	intron_variant	MODIFIER	SSBP3	ENSG00000157216	Transcript	ENST00000610401.6	protein_coding	-	9/17	-	-	-	-	-	-	-	-	-	-1	-	HGNC	HGNC:15674	-	-	5	P1	-	-	-	-	-	-	-	-	-	-	-	-	-	-	-	-	-	C	-	-
19706	1_54247036_C/A	1:54247036-54247036	T	intron_variant	MODIFIER	SSBP3	ENSG00000157216	Transcript	ENST00000610401.6	protein_coding	-	9/17	-	-	-	-	-	-	-	-	-	-1	-	HGNC	HGNC:15674	-	-	5	P1	-	-	-	-	-	-	-	-	-	-	-	-	-	-	-	-	-	G	-	-
19720	1_54247095_T/C	1:54247095-54247095	G	intron_variant	MODIFIER	SSBP3	ENSG00000157216	Transcript	ENST00000610401.6	protein_coding	-	9/17	-	-	-	-	-	-	-	-	-	-1	-	HGNC	HGNC:15674	-	-	5	P1	-	-	-	-	-	-	-	-	-	-	-	-	-	-	-	-	-	A	-	-
19734	1_54247123_G/A	1:54247123-54247123	T	intron_variant	MODIFIER	SSBP3	ENSG00000157216	Transcript	ENST00000610401.6	protein_coding	-	9/17	-	-	-	-	-	-	-	-	-	-1	-	HGNC	HGNC:15674	-	-	5	P1	-	-	-	-	-	-	-	-	-	-	-	-	-	-	-	-	-	C	-	-
19748	1_54247290_A/G	1:54247290-54247290	C	intron_variant	MODIFIER	SSBP3	ENSG00000157216	Transcript	ENST00000610401.6	protein_coding	-	9/17	-	-	-	-	-	-	-	-	-	-1	-	HGNC	HGNC:15674	-	-	5	P1	-	-	-	-	-	-	-	-	-	-	-	-	-	-	-	-	-	T	-	-
19763	1_54247297_A/C	1:54247297-54247297	G	intron_variant	MODIFIER	SSBP3	ENSG00000157216	Transcript	ENST00000610401.6	protein_coding	-	9/17	-	-	-	-	-	-	-	-	-	-1	-	HGNC	HGNC:15674	-	-	5	P1	-	-	-	-	-	-	-	-	-	-	-	-	-	-	-	-	-	T	-	-
19778	1_54247311_C/A	1:54247311-54247311	T	intron_variant	MODIFIER	SSBP3	ENSG00000157216	Transcript	ENST00000610401.6	protein_coding	-	9/17	-	-	-	-	-	-	-	-	-	-1	-	HGNC	HGNC:15674	-	-	5	P1	-	-	-	-	-	-	-	-	-	-	-	-	-	-	-	-	-	G	-	-
19793	1_54247375_A/G	1:54247375-54247375	C	intron_variant	MODIFIER	SSBP3	ENSG00000157216	Transcript	ENST00000610401.6	protein_coding	-	9/17	-	-	-	-	-	-	-	-	-	-1	-	HGNC	HGNC:15674	-	-	5	P1	-	-	-	-	-	-	-	-	-	-	-	-	-	-	-	-	-	T	-	-
19808	1_54247427_A/T	1:54247427-54247427	A	intron_variant	MODIFIER	SSBP3	ENSG00000157216	Transcript	ENST00000610401.6	protein_coding	-	9/17	-	-	-	-	-	-	-	-	-	-1	-	HGNC	HGNC:15674	-	-	5	P1	-	-	-	-	-	-	-	-	-	-	-	-	-	-	-	-	-	T	-	-
19823	1_54247464_T/C	1:54247464-54247464	G	intron_variant	MODIFIER	SSBP3	ENSG00000157216	Transcript	ENST00000610401.6	protein_coding	-	9/17	-	-	-	-	-	-	-	-	-	-1	-	HGNC	HGNC:15674	-	-	5	P1	-	-	-	-	-	-	-	-	-	-	-	-	-	-	-	-	-	A	-	-
19838	1_54247571_T/C	1:54247571-54247571	G	intron_variant	MODIFIER	SSBP3	ENSG00000157216	Transcript	ENST00000610401.6	protein_coding	-	9/17	-	-	-	-	-	-	-	-	-	-1	-	HGNC	HGNC:15674	-	-	5	P1	-	-	-	-	-	-	-	-	-	-	-	-	-	-	-	-	-	A	-	-
19853	1_54247642_A/G	1:54247642-54247642	C	intron_variant	MODIFIER	SSBP3	ENSG00000157216	Transcript	ENST00000610401.6	protein_coding	-	9/17	-	-	-	-	-	-	-	-	-	-1	-	HGNC	HGNC:15674	-	-	5	P1	-	-	-	-	-	-	-	-	-	-	-	-	-	-	-	-	-	T	-	-
19868	1_54247669_C/T	1:54247669-54247669	A	intron_variant	MODIFIER	SSBP3	ENSG00000157216	Transcript	ENST00000610401.6	protein_coding	-	9/17	-	-	-	-	-	-	-	-	-	-1	-	HGNC	HGNC:15674	-	-	5	P1	-	-	-	-	-	-	-	-	-	-	-	-	-	-	-	-	-	G	-	-
19883	1_54247695_A/G	1:54247695-54247695	C	intron_variant	MODIFIER	SSBP3	ENSG00000157216	Transcript	ENST00000610401.6	protein_coding	-	9/17	-	-	-	-	-	-	-	-	-	-1	-	HGNC	HGNC:15674	-	-	5	P1	-	-	-	-	-	-	-	-	-	-	-	-	-	-	-	-	-	T	-	-
19898	1_54247786_A/G	1:54247786-54247786	C	intron_variant	MODIFIER	SSBP3	ENSG00000157216	Transcript	ENST00000610401.6	protein_coding	-	9/17	-	-	-	-	-	-	-	-	-	-1	-	HGNC	HGNC:15674	-	-	5	P1	-	-	-	-	-	-	-	-	-	-	-	-	-	-	-	-	-	T	-	-
19913	1_54247796_C/G	1:54247796-54247796	C	intron_variant	MODIFIER	SSBP3	ENSG00000157216	Transcript	ENST00000610401.6	protein_coding	-	9/17	-	-	-	-	-	-	-	-	-	-1	-	HGNC	HGNC:15674	-	-	5	P1	-	-	-	-	-	-	-	-	-	-	-	-	-	-	-	-	-	G	-	-
19928	1_54247876_T/G	1:54247876-54247876	C	intron_variant	MODIFIER	SSBP3	ENSG00000157216	Transcript	ENST00000610401.6	protein_coding	-	9/17	-	-	-	-	-	-	-	-	-	-1	-	HGNC	HGNC:15674	-	-	5	P1	-	-	-	-	-	-	-	-	-	-	-	-	-	-	-	-	-	A	-	-
19943	1_54247974_T/G	1:54247974-54247974	C	intron_variant	MODIFIER	SSBP3	ENSG00000157216	Transcript	ENST00000610401.6	protein_coding	-	9/17	-	-	-	-	-	-	-	-	-	-1	-	HGNC	HGNC:15674	-	-	5	P1	-	-	-	-	-	-	-	-	-	-	-	-	-	-	-	-	-	A	-	-
19958	1_54248012_G/T	1:54248012-54248012	A	intron_variant	MODIFIER	SSBP3	ENSG00000157216	Transcript	ENST00000610401.6	protein_coding	-	9/17	-	-	-	-	-	-	-	-	-	-1	-	HGNC	HGNC:15674	-	-	5	P1	-	-	-	-	-	-	-	-	-	-	-	-	-	-	-	-	-	C	-	-
19973	1_54248204_A/T	1:54248204-54248204	A	intron_variant	MODIFIER	SSBP3	ENSG00000157216	Transcript	ENST00000610401.6	protein_coding	-	9/17	-	-	-	-	-	-	-	-	-	-1	-	HGNC	HGNC:15674	-	-	5	P1	-	-	-	-	-	-	-	-	-	-	-	-	-	-	-	-	-	T	-	-
19988	1_54248234_T/A	1:54248234-54248234	T	intron_variant	MODIFIER	SSBP3	ENSG00000157216	Transcript	ENST00000610401.6	protein_coding	-	9/17	-	-	-	-	-	-	-	-	-	-1	-	HGNC	HGNC:15674	-	-	5	P1	-	-	-	-	-	-	-	-	-	-	-	-	-	-	-	-	-	A	-	-
20003	1_54248247_T/C	1:54248247-54248247	G	intron_variant	MODIFIER	SSBP3	ENSG00000157216	Transcript	ENST00000610401.6	protein_coding	-	9/17	-	-	-	-	-	-	-	-	-	-1	-	HGNC	HGNC:15674	-	-	5	P1	-	-	-	-	-	-	-	-	-	-	-	-	-	-	-	-	-	A	-	-
20018	1_54248307_C/G	1:54248307-54248307	C	intron_variant	MODIFIER	SSBP3	ENSG00000157216	Transcript	ENST00000610401.6	protein_coding	-	9/17	-	-	-	-	-	-	-	-	-	-1	-	HGNC	HGNC:15674	-	-	5	P1	-	-	-	-	-	-	-	-	-	-	-	-	-	-	-	-	-	G	-	-
20033	1_54248314_A/C	1:54248314-54248314	G	intron_variant	MODIFIER	SSBP3	ENSG00000157216	Transcript	ENST00000610401.6	protein_coding	-	9/17	-	-	-	-	-	-	-	-	-	-1	-	HGNC	HGNC:15674	-	-	5	P1	-	-	-	-	-	-	-	-	-	-	-	-	-	-	-	-	-	T	-	-
20048	1_54248402_A/G	1:54248402-54248402	C	intron_variant	MODIFIER	SSBP3	ENSG00000157216	Transcript	ENST00000610401.6	protein_coding	-	9/17	-	-	-	-	-	-	-	-	-	-1	-	HGNC	HGNC:15674	-	-	5	P1	-	-	-	-	-	-	-	-	-	-	-	-	-	-	-	-	-	T	-	-
20063	1_54248454_A/G	1:54248454-54248454	C	intron_variant	MODIFIER	SSBP3	ENSG00000157216	Transcript	ENST00000610401.6	protein_coding	-	9/17	-	-	-	-	-	-	-	-	-	-1	-	HGNC	HGNC:15674	-	-	5	P1	-	-	-	-	-	-	-	-	-	-	-	-	-	-	-	-	-	T	-	-
20078	1_54248547_T/C	1:54248547-54248547	G	intron_variant	MODIFIER	SSBP3	ENSG00000157216	Transcript	ENST00000610401.6	protein_coding	-	9/17	-	-	-	-	-	-	-	-	-	-1	-	HGNC	HGNC:15674	-	-	5	P1	-	-	-	-	-	-	-	-	-	-	-	-	-	-	-	-	-	A	-	-
20093	1_54248568_T/G	1:54248568-54248568	C	intron_variant	MODIFIER	SSBP3	ENSG00000157216	Transcript	ENST00000610401.6	protein_coding	-	9/17	-	-	-	-	-	-	-	-	-	-1	-	HGNC	HGNC:15674	-	-	5	P1	-	-	-	-	-	-	-	-	-	-	-	-	-	-	-	-	-	A	-	-
20108	1_54248662_G/C	1:54248662-54248662	G	intron_variant	MODIFIER	SSBP3	ENSG00000157216	Transcript	ENST00000610401.6	protein_coding	-	9/17	-	-	-	-	-	-	-	-	-	-1	-	HGNC	HGNC:15674	-	-	5	P1	-	-	-	-	-	-	-	-	-	-	-	-	-	-	-	-	-	C	-	-
20123	1_54248811_C/T	1:54248811-54248811	A	intron_variant	MODIFIER	SSBP3	ENSG00000157216	Transcript	ENST00000610401.6	protein_coding	-	9/17	-	-	-	-	-	-	-	-	-	-1	-	HGNC	HGNC:15674	-	-	5	P1	-	-	-	-	-	-	-	-	-	-	-	-	-	-	-	-	-	G	-	-
20138	1_54248894_T/G	1:54248894-54248894	C	intron_variant	MODIFIER	SSBP3	ENSG00000157216	Transcript	ENST00000610401.6	protein_coding	-	9/17	-	-	-	-	-	-	-	-	-	-1	-	HGNC	HGNC:15674	-	-	5	P1	-	-	-	-	-	-	-	-	-	-	-	-	-	-	-	-	-	A	-	-
20153	1_54248907_T/C	1:54248907-54248907	G	intron_variant	MODIFIER	SSBP3	ENSG00000157216	Transcript	ENST00000610401.6	protein_coding	-	9/17	-	-	-	-	-	-	-	-	-	-1	-	HGNC	HGNC:15674	-	-	5	P1	-	-	-	-	-	-	-	-	-	-	-	-	-	-	-	-	-	A	-	-
20168	1_54248982_A/G	1:54248982-54248982	C	intron_variant	MODIFIER	SSBP3	ENSG00000157216	Transcript	ENST00000610401.6	protein_coding	-	9/17	-	-	-	-	-	-	-	-	-	-1	-	HGNC	HGNC:15674	-	-	5	P1	-	-	-	-	-	-	-	-	-	-	-	-	-	-	-	-	-	T	-	-
20183	1_54249139_C/T	1:54249139-54249139	A	intron_variant	MODIFIER	SSBP3	ENSG00000157216	Transcript	ENST00000610401.6	protein_coding	-	9/17	-	-	-	-	-	-	-	-	-	-1	-	HGNC	HGNC:15674	-	-	5	P1	-	-	-	-	-	-	-	-	-	-	-	-	-	-	-	-	-	G	-	-
20198	1_54249186_T/C	1:54249186-54249186	G	intron_variant	MODIFIER	SSBP3	ENSG00000157216	Transcript	ENST00000610401.6	protein_coding	-	9/17	-	-	-	-	-	-	-	-	-	-1	-	HGNC	HGNC:15674	-	-	5	P1	-	-	-	-	-	-	-	-	-	-	-	-	-	-	-	-	-	A	-	-
20213	1_54249199_G/A	1:54249199-54249199	T	intron_variant	MODIFIER	SSBP3	ENSG00000157216	Transcript	ENST00000610401.6	protein_coding	-	9/17	-	-	-	-	-	-	-	-	-	-1	-	HGNC	HGNC:15674	-	-	5	P1	-	-	-	-	-	-	-	-	-	-	-	-	-	-	-	-	-	C	-	-
20228	1_54249200_T/C	1:54249200-54249200	G	intron_variant	MODIFIER	SSBP3	ENSG00000157216	Transcript	ENST00000610401.6	protein_coding	-	9/17	-	-	-	-	-	-	-	-	-	-1	-	HGNC	HGNC:15674	-	-	5	P1	-	-	-	-	-	-	-	-	-	-	-	-	-	-	-	-	-	A	-	-
20243	1_54249320_T/A	1:54249320-54249320	T	intron_variant	MODIFIER	SSBP3	ENSG00000157216	Transcript	ENST00000610401.6	protein_coding	-	9/17	-	-	-	-	-	-	-	-	-	-1	-	HGNC	HGNC:15674	-	-	5	P1	-	-	-	-	-	-	-	-	-	-	-	-	-	-	-	-	-	A	-	-
20258	1_54249399_T/C	1:54249399-54249399	G	intron_variant	MODIFIER	SSBP3	ENSG00000157216	Transcript	ENST00000610401.6	protein_coding	-	9/17	-	-	-	-	-	-	-	-	-	-1	-	HGNC	HGNC:15674	-	-	5	P1	-	-	-	-	-	-	-	-	-	-	-	-	-	-	-	-	-	A	-	-
20273	1_54249417_A/G	1:54249417-54249417	C	intron_variant	MODIFIER	SSBP3	ENSG00000157216	Transcript	ENST00000610401.6	protein_coding	-	9/17	-	-	-	-	-	-	-	-	-	-1	-	HGNC	HGNC:15674	-	-	5	P1	-	-	-	-	-	-	-	-	-	-	-	-	-	-	-	-	-	T	-	-
20288	1_54249421_A/G	1:54249421-54249421	C	intron_variant	MODIFIER	SSBP3	ENSG00000157216	Transcript	ENST00000610401.6	protein_coding	-	9/17	-	-	-	-	-	-	-	-	-	-1	-	HGNC	HGNC:15674	-	-	5	P1	-	-	-	-	-	-	-	-	-	-	-	-	-	-	-	-	-	T	-	-
20303	1_54249460_T/C	1:54249460-54249460	G	intron_variant	MODIFIER	SSBP3	ENSG00000157216	Transcript	ENST00000610401.6	protein_coding	-	9/17	-	-	-	-	-	-	-	-	-	-1	-	HGNC	HGNC:15674	-	-	5	P1	-	-	-	-	-	-	-	-	-	-	-	-	-	-	-	-	-	A	-	-
20318	1_54249618_A/G	1:54249618-54249618	C	intron_variant	MODIFIER	SSBP3	ENSG00000157216	Transcript	ENST00000610401.6	protein_coding	-	9/17	-	-	-	-	-	-	-	-	-	-1	-	HGNC	HGNC:15674	-	-	5	P1	-	-	-	-	-	-	-	-	-	-	-	-	-	-	-	-	-	T	-	-
20333	1_54249619_T/C	1:54249619-54249619	G	intron_variant	MODIFIER	SSBP3	ENSG00000157216	Transcript	ENST00000610401.6	protein_coding	-	9/17	-	-	-	-	-	-	-	-	-	-1	-	HGNC	HGNC:15674	-	-	5	P1	-	-	-	-	-	-	-	-	-	-	-	-	-	-	-	-	-	A	-	-
20348	1_54249848_A/C	1:54249848-54249848	G	intron_variant	MODIFIER	SSBP3	ENSG00000157216	Transcript	ENST00000610401.6	protein_coding	-	9/17	-	-	-	-	-	-	-	-	-	-1	-	HGNC	HGNC:15674	-	-	5	P1	-	-	-	-	-	-	-	-	-	-	-	-	-	-	-	-	-	T	-	-
20364	1_54249892_G/A	1:54249892-54249892	T	intron_variant	MODIFIER	SSBP3	ENSG00000157216	Transcript	ENST00000610401.6	protein_coding	-	9/17	-	-	-	-	-	-	-	-	-	-1	-	HGNC	HGNC:15674	-	-	5	P1	-	-	-	-	-	-	-	-	-	-	-	-	-	-	-	-	-	C	-	-
20383	1_54250024_T/C	1:54250024-54250024	G	intron_variant	MODIFIER	SSBP3	ENSG00000157216	Transcript	ENST00000610401.6	protein_coding	-	9/17	-	-	-	-	-	-	-	-	-	-1	-	HGNC	HGNC:15674	-	-	5	P1	-	-	-	-	-	-	-	-	-	-	-	-	-	-	-	-	-	A	-	-
20402	1_54250029_T/C	1:54250029-54250029	G	intron_variant	MODIFIER	SSBP3	ENSG00000157216	Transcript	ENST00000610401.6	protein_coding	-	9/17	-	-	-	-	-	-	-	-	-	-1	-	HGNC	HGNC:15674	-	-	5	P1	-	-	-	-	-	-	-	-	-	-	-	-	-	-	-	-	-	A	-	-
20419	1_54250097_G/A	1:54250097-54250097	T	intron_variant	MODIFIER	SSBP3	ENSG00000157216	Transcript	ENST00000610401.6	protein_coding	-	9/17	-	-	-	-	-	-	-	-	-	-1	-	HGNC	HGNC:15674	-	-	5	P1	-	-	-	-	-	-	-	-	-	-	-	-	-	-	-	-	-	C	-	-
20437	1_54250237_T/C	1:54250237-54250237	G	intron_variant	MODIFIER	SSBP3	ENSG00000157216	Transcript	ENST00000610401.6	protein_coding	-	9/17	-	-	-	-	-	-	-	-	-	-1	-	HGNC	HGNC:15674	-	-	5	P1	-	-	-	-	-	-	-	-	-	-	-	-	-	-	-	-	-	A	-	-
20452	1_54250344_A/T	1:54250344-54250344	A	intron_variant	MODIFIER	SSBP3	ENSG00000157216	Transcript	ENST00000610401.6	protein_coding	-	9/17	-	-	-	-	-	-	-	-	-	-1	-	HGNC	HGNC:15674	-	-	5	P1	-	-	-	-	-	-	-	-	-	-	-	-	-	-	-	-	-	T	-	-
20467	1_54250564_T/C	1:54250564-54250564	G	intron_variant	MODIFIER	SSBP3	ENSG00000157216	Transcript	ENST00000610401.6	protein_coding	-	9/17	-	-	-	-	-	-	-	-	-	-1	-	HGNC	HGNC:15674	-	-	5	P1	-	-	-	-	-	-	-	-	-	-	-	-	-	-	-	-	-	A	-	-
20482	1_54250725_T/C	1:54250725-54250725	G	intron_variant	MODIFIER	SSBP3	ENSG00000157216	Transcript	ENST00000610401.6	protein_coding	-	9/17	-	-	-	-	-	-	-	-	-	-1	-	HGNC	HGNC:15674	-	-	5	P1	-	-	-	-	-	-	-	-	-	-	-	-	-	-	-	-	-	A	-	-
20497	1_54251058_C/T	1:54251058-54251058	A	intron_variant	MODIFIER	SSBP3	ENSG00000157216	Transcript	ENST00000610401.6	protein_coding	-	9/17	-	-	-	-	-	-	-	-	-	-1	-	HGNC	HGNC:15674	-	-	5	P1	-	-	-	-	-	-	-	-	-	-	-	-	-	-	-	-	-	G	-	-
20512	1_54251083_G/A	1:54251083-54251083	T	intron_variant	MODIFIER	SSBP3	ENSG00000157216	Transcript	ENST00000610401.6	protein_coding	-	9/17	-	-	-	-	-	-	-	-	-	-1	-	HGNC	HGNC:15674	-	-	5	P1	-	-	-	-	-	-	-	-	-	-	-	-	-	-	-	-	-	C	-	-
20527	1_54251084_C/T	1:54251084-54251084	A	intron_variant	MODIFIER	SSBP3	ENSG00000157216	Transcript	ENST00000610401.6	protein_coding	-	9/17	-	-	-	-	-	-	-	-	-	-1	-	HGNC	HGNC:15674	-	-	5	P1	-	-	-	-	-	-	-	-	-	-	-	-	-	-	-	-	-	G	-	-
20542	1_54251109_G/A	1:54251109-54251109	T	intron_variant	MODIFIER	SSBP3	ENSG00000157216	Transcript	ENST00000610401.6	protein_coding	-	9/17	-	-	-	-	-	-	-	-	-	-1	-	HGNC	HGNC:15674	-	-	5	P1	-	-	-	-	-	-	-	-	-	-	-	-	-	-	-	-	-	C	-	-
20557	1_54251213_C/T	1:54251213-54251213	A	intron_variant	MODIFIER	SSBP3	ENSG00000157216	Transcript	ENST00000610401.6	protein_coding	-	9/17	-	-	-	-	-	-	-	-	-	-1	-	HGNC	HGNC:15674	-	-	5	P1	-	-	-	-	-	-	-	-	-	-	-	-	-	-	-	-	-	G	-	-
20572	1_54251314_C/T	1:54251314-54251314	A	intron_variant	MODIFIER	SSBP3	ENSG00000157216	Transcript	ENST00000610401.6	protein_coding	-	9/17	-	-	-	-	-	-	-	-	-	-1	-	HGNC	HGNC:15674	-	-	5	P1	-	-	-	-	-	-	-	-	-	-	-	-	-	-	-	-	-	G	-	-
20587	1_54251415_C/T	1:54251415-54251415	A	intron_variant	MODIFIER	SSBP3	ENSG00000157216	Transcript	ENST00000610401.6	protein_coding	-	9/17	-	-	-	-	-	-	-	-	-	-1	-	HGNC	HGNC:15674	-	-	5	P1	-	-	-	-	-	-	-	-	-	-	-	-	-	-	-	-	-	G	-	-
20602	1_54251420_T/C	1:54251420-54251420	G	intron_variant	MODIFIER	SSBP3	ENSG00000157216	Transcript	ENST00000610401.6	protein_coding	-	9/17	-	-	-	-	-	-	-	-	-	-1	-	HGNC	HGNC:15674	-	-	5	P1	-	-	-	-	-	-	-	-	-	-	-	-	-	-	-	-	-	A	-	-
20617	1_54251423_A/G	1:54251423-54251423	C	intron_variant	MODIFIER	SSBP3	ENSG00000157216	Transcript	ENST00000610401.6	protein_coding	-	9/17	-	-	-	-	-	-	-	-	-	-1	-	HGNC	HGNC:15674	-	-	5	P1	-	-	-	-	-	-	-	-	-	-	-	-	-	-	-	-	-	T	-	-
20632	1_54251488_C/T	1:54251488-54251488	A	intron_variant	MODIFIER	SSBP3	ENSG00000157216	Transcript	ENST00000610401.6	protein_coding	-	9/17	-	-	-	-	-	-	-	-	-	-1	-	HGNC	HGNC:15674	-	-	5	P1	-	-	-	-	-	-	-	-	-	-	-	-	-	-	-	-	-	G	-	-
20647	1_54251545_A/G	1:54251545-54251545	C	intron_variant	MODIFIER	SSBP3	ENSG00000157216	Transcript	ENST00000610401.6	protein_coding	-	9/17	-	-	-	-	-	-	-	-	-	-1	-	HGNC	HGNC:15674	-	-	5	P1	-	-	-	-	-	-	-	-	-	-	-	-	-	-	-	-	-	T	-	-
20662	1_54251721_A/G	1:54251721-54251721	C	intron_variant	MODIFIER	SSBP3	ENSG00000157216	Transcript	ENST00000610401.6	protein_coding	-	8/17	-	-	-	-	-	-	-	-	-	-1	-	HGNC	HGNC:15674	-	-	5	P1	-	-	-	-	-	-	-	-	-	-	-	-	-	-	-	-	-	T	-	-
20677	1_54251816_A/G	1:54251816-54251816	C	synonymous_variant	LOW	SSBP3	ENSG00000157216	Transcript	ENST00000610401.6	protein_coding	8/18	-	-	-	938	552	184	S	tcA/tcG	COSV58889634	-	-1	-	HGNC	HGNC:15674	-	-	5	P1	-	-	-	-	1	1	-	-	-	-	-	-	-	-	-	-	-	T	-	-
20692	1_54251955_T/C	1:54251955-54251955	G	intron_variant	MODIFIER	SSBP3	ENSG00000157216	Transcript	ENST00000610401.6	protein_coding	-	7/17	-	-	-	-	-	-	-	-	-	-1	-	HGNC	HGNC:15674	-	-	5	P1	-	-	-	-	-	-	-	-	-	-	-	-	-	-	-	-	-	A	-	-
20707	1_54251963_A/G	1:54251963-54251963	C	intron_variant	MODIFIER	SSBP3	ENSG00000157216	Transcript	ENST00000610401.6	protein_coding	-	7/17	-	-	-	-	-	-	-	-	-	-1	-	HGNC	HGNC:15674	-	-	5	P1	-	-	-	-	-	-	-	-	-	-	-	-	-	-	-	-	-	T	-	-
20722	1_54252003_T/C	1:54252003-54252003	G	intron_variant	MODIFIER	SSBP3	ENSG00000157216	Transcript	ENST00000610401.6	protein_coding	-	7/17	-	-	-	-	-	-	-	-	-	-1	-	HGNC	HGNC:15674	-	-	5	P1	-	-	-	-	-	-	-	-	-	-	-	-	-	-	-	-	-	A	-	-
20737	1_54252064_G/A	1:54252064-54252064	T	intron_variant	MODIFIER	SSBP3	ENSG00000157216	Transcript	ENST00000610401.6	protein_coding	-	7/17	-	-	-	-	-	-	-	-	-	-1	-	HGNC	HGNC:15674	-	-	5	P1	-	-	-	-	-	-	-	-	-	-	-	-	-	-	-	-	-	C	-	-
20752	1_54252131_T/G	1:54252131-54252131	C	intron_variant	MODIFIER	SSBP3	ENSG00000157216	Transcript	ENST00000610401.6	protein_coding	-	7/17	-	-	-	-	-	-	-	-	-	-1	-	HGNC	HGNC:15674	-	-	5	P1	-	-	-	-	-	-	-	-	-	-	-	-	-	-	-	-	-	A	-	-
20767	1_54252210_C/T	1:54252210-54252210	A	intron_variant	MODIFIER	SSBP3	ENSG00000157216	Transcript	ENST00000610401.6	protein_coding	-	7/17	-	-	-	-	-	-	-	-	-	-1	-	HGNC	HGNC:15674	-	-	5	P1	-	-	-	-	-	-	-	-	-	-	-	-	-	-	-	-	-	G	-	-
20782	1_54252276_C/G	1:54252276-54252276	C	intron_variant	MODIFIER	SSBP3	ENSG00000157216	Transcript	ENST00000610401.6	protein_coding	-	7/17	-	-	-	-	-	-	-	-	-	-1	-	HGNC	HGNC:15674	-	-	5	P1	-	-	-	-	-	-	-	-	-	-	-	-	-	-	-	-	-	G	-	-
20797	1_54252372_A/C	1:54252372-54252372	G	intron_variant	MODIFIER	SSBP3	ENSG00000157216	Transcript	ENST00000610401.6	protein_coding	-	7/17	-	-	-	-	-	-	-	-	-	-1	-	HGNC	HGNC:15674	-	-	5	P1	-	-	-	-	-	-	-	-	-	-	-	-	-	-	-	-	-	T	-	-
20812	1_54252577_A/G	1:54252577-54252577	C	intron_variant	MODIFIER	SSBP3	ENSG00000157216	Transcript	ENST00000610401.6	protein_coding	-	7/17	-	-	-	-	-	-	-	-	-	-1	-	HGNC	HGNC:15674	-	-	5	P1	-	-	-	-	-	-	-	-	-	-	-	-	-	-	-	-	-	T	-	-
20827	1_54252821_T/C	1:54252821-54252821	G	intron_variant	MODIFIER	SSBP3	ENSG00000157216	Transcript	ENST00000610401.6	protein_coding	-	7/17	-	-	-	-	-	-	-	-	-	-1	-	HGNC	HGNC:15674	-	-	5	P1	-	-	-	-	-	-	-	-	-	-	-	-	-	-	-	-	-	A	-	-
20842	1_54252976_T/C	1:54252976-54252976	G	intron_variant	MODIFIER	SSBP3	ENSG00000157216	Transcript	ENST00000610401.6	protein_coding	-	7/17	-	-	-	-	-	-	-	-	-	-1	-	HGNC	HGNC:15674	-	-	5	P1	-	-	-	-	-	-	-	-	-	-	-	-	-	-	-	-	-	A	-	-
20857	1_54253002_T/C	1:54253002-54253002	G	intron_variant	MODIFIER	SSBP3	ENSG00000157216	Transcript	ENST00000610401.6	protein_coding	-	7/17	-	-	-	-	-	-	-	-	-	-1	-	HGNC	HGNC:15674	-	-	5	P1	-	-	-	-	-	-	-	-	-	-	-	-	-	-	-	-	-	A	-	-
20872	1_54253016_G/A	1:54253016-54253016	T	intron_variant	MODIFIER	SSBP3	ENSG00000157216	Transcript	ENST00000610401.6	protein_coding	-	7/17	-	-	-	-	-	-	-	-	-	-1	-	HGNC	HGNC:15674	-	-	5	P1	-	-	-	-	-	-	-	-	-	-	-	-	-	-	-	-	-	C	-	-
20887	1_54253137_A/G	1:54253137-54253137	C	intron_variant	MODIFIER	SSBP3	ENSG00000157216	Transcript	ENST00000610401.6	protein_coding	-	7/17	-	-	-	-	-	-	-	-	-	-1	-	HGNC	HGNC:15674	-	-	5	P1	-	-	-	-	-	-	-	-	-	-	-	-	-	-	-	-	-	T	-	-
20902	1_54253219_G/T	1:54253219-54253219	A	intron_variant	MODIFIER	SSBP3	ENSG00000157216	Transcript	ENST00000610401.6	protein_coding	-	7/17	-	-	-	-	-	-	-	-	-	-1	-	HGNC	HGNC:15674	-	-	5	P1	-	-	-	-	-	-	-	-	-	-	-	-	-	-	-	-	-	C	-	-
20917	1_54253284_C/T	1:54253284-54253284	A	intron_variant	MODIFIER	SSBP3	ENSG00000157216	Transcript	ENST00000610401.6	protein_coding	-	7/17	-	-	-	-	-	-	-	-	-	-1	-	HGNC	HGNC:15674	-	-	5	P1	-	-	-	-	-	-	-	-	-	-	-	-	-	-	-	-	-	G	-	-
20932	1_54253352_C/T	1:54253352-54253352	A	intron_variant	MODIFIER	SSBP3	ENSG00000157216	Transcript	ENST00000610401.6	protein_coding	-	7/17	-	-	-	-	-	-	-	-	-	-1	-	HGNC	HGNC:15674	-	-	5	P1	-	-	-	-	-	-	-	-	-	-	-	-	-	-	-	-	-	G	-	-
20947	1_54253401_G/A	1:54253401-54253401	T	intron_variant	MODIFIER	SSBP3	ENSG00000157216	Transcript	ENST00000610401.6	protein_coding	-	7/17	-	-	-	-	-	-	-	-	-	-1	-	HGNC	HGNC:15674	-	-	5	P1	-	-	-	-	-	-	-	-	-	-	-	-	-	-	-	-	-	C	-	-
20962	1_54253407_G/C	1:54253407-54253407	G	intron_variant	MODIFIER	SSBP3	ENSG00000157216	Transcript	ENST00000610401.6	protein_coding	-	7/17	-	-	-	-	-	-	-	-	-	-1	-	HGNC	HGNC:15674	-	-	5	P1	-	-	-	-	-	-	-	-	-	-	-	-	-	-	-	-	-	C	-	-
20977	1_54253651_C/T	1:54253651-54253651	A	intron_variant	MODIFIER	SSBP3	ENSG00000157216	Transcript	ENST00000610401.6	protein_coding	-	7/17	-	-	-	-	-	-	-	COSV58885068	-	-1	-	HGNC	HGNC:15674	-	-	5	P1	-	-	-	-	1	1	-	-	-	-	-	-	-	-	-	-	-	G	-	-
20992	1_54253727_C/G	1:54253727-54253727	C	intron_variant	MODIFIER	SSBP3	ENSG00000157216	Transcript	ENST00000610401.6	protein_coding	-	7/17	-	-	-	-	-	-	-	-	-	-1	-	HGNC	HGNC:15674	-	-	5	P1	-	-	-	-	-	-	-	-	-	-	-	-	-	-	-	-	-	G	-	-
21008	1_54253764_T/G	1:54253764-54253764	C	intron_variant	MODIFIER	SSBP3	ENSG00000157216	Transcript	ENST00000610401.6	protein_coding	-	7/17	-	-	-	-	-	-	-	-	-	-1	-	HGNC	HGNC:15674	-	-	5	P1	-	-	-	-	-	-	-	-	-	-	-	-	-	-	-	-	-	A	-	-
21023	1_54253963_A/G	1:54253963-54253963	C	intron_variant	MODIFIER	SSBP3	ENSG00000157216	Transcript	ENST00000610401.6	protein_coding	-	7/17	-	-	-	-	-	-	-	-	-	-1	-	HGNC	HGNC:15674	-	-	5	P1	-	-	-	-	-	-	-	-	-	-	-	-	-	-	-	-	-	T	-	-
21038	1_54254051_G/C	1:54254051-54254051	G	intron_variant	MODIFIER	SSBP3	ENSG00000157216	Transcript	ENST00000610401.6	protein_coding	-	7/17	-	-	-	-	-	-	-	-	-	-1	-	HGNC	HGNC:15674	-	-	5	P1	-	-	-	-	-	-	-	-	-	-	-	-	-	-	-	-	-	C	-	-
21053	1_54254071_A/C	1:54254071-54254071	G	intron_variant	MODIFIER	SSBP3	ENSG00000157216	Transcript	ENST00000610401.6	protein_coding	-	7/17	-	-	-	-	-	-	-	-	-	-1	-	HGNC	HGNC:15674	-	-	5	P1	-	-	-	-	-	-	-	-	-	-	-	-	-	-	-	-	-	T	-	-
21068	1_54254119_C/T	1:54254119-54254119	A	intron_variant	MODIFIER	SSBP3	ENSG00000157216	Transcript	ENST00000610401.6	protein_coding	-	7/17	-	-	-	-	-	-	-	-	-	-1	-	HGNC	HGNC:15674	-	-	5	P1	-	-	-	-	-	-	-	-	-	-	-	-	-	-	-	-	-	G	-	-
21083	1_54254505_C/T	1:54254505-54254505	A	intron_variant	MODIFIER	SSBP3	ENSG00000157216	Transcript	ENST00000610401.6	protein_coding	-	7/17	-	-	-	-	-	-	-	-	-	-1	-	HGNC	HGNC:15674	-	-	5	P1	-	-	-	-	-	-	-	-	-	-	-	-	-	-	-	-	-	G	-	-
21098	1_54254506_T/G	1:54254506-54254506	C	intron_variant	MODIFIER	SSBP3	ENSG00000157216	Transcript	ENST00000610401.6	protein_coding	-	7/17	-	-	-	-	-	-	-	-	-	-1	-	HGNC	HGNC:15674	-	-	5	P1	-	-	-	-	-	-	-	-	-	-	-	-	-	-	-	-	-	A	-	-
21113	1_54254550_T/C	1:54254550-54254550	G	intron_variant	MODIFIER	SSBP3	ENSG00000157216	Transcript	ENST00000610401.6	protein_coding	-	7/17	-	-	-	-	-	-	-	-	-	-1	-	HGNC	HGNC:15674	-	-	5	P1	-	-	-	-	-	-	-	-	-	-	-	-	-	-	-	-	-	A	-	-
21128	1_54254639_T/C	1:54254639-54254639	G	intron_variant	MODIFIER	SSBP3	ENSG00000157216	Transcript	ENST00000610401.6	protein_coding	-	7/17	-	-	-	-	-	-	-	-	-	-1	-	HGNC	HGNC:15674	-	-	5	P1	-	-	-	-	-	-	-	-	-	-	-	-	-	-	-	-	-	A	-	-
21143	1_54254640_T/C	1:54254640-54254640	G	intron_variant	MODIFIER	SSBP3	ENSG00000157216	Transcript	ENST00000610401.6	protein_coding	-	7/17	-	-	-	-	-	-	-	-	-	-1	-	HGNC	HGNC:15674	-	-	5	P1	-	-	-	-	-	-	-	-	-	-	-	-	-	-	-	-	-	A	-	-
21158	1_54254683_G/A	1:54254683-54254683	T	intron_variant	MODIFIER	SSBP3	ENSG00000157216	Transcript	ENST00000610401.6	protein_coding	-	7/17	-	-	-	-	-	-	-	-	-	-1	-	HGNC	HGNC:15674	-	-	5	P1	-	-	-	-	-	-	-	-	-	-	-	-	-	-	-	-	-	C	-	-
21173	1_54254838_C/T	1:54254838-54254838	A	intron_variant	MODIFIER	SSBP3	ENSG00000157216	Transcript	ENST00000610401.6	protein_coding	-	7/17	-	-	-	-	-	-	-	-	-	-1	-	HGNC	HGNC:15674	-	-	5	P1	-	-	-	-	-	-	-	-	-	-	-	-	-	-	-	-	-	G	-	-
21188	1_54254920_A/T	1:54254920-54254920	A	intron_variant	MODIFIER	SSBP3	ENSG00000157216	Transcript	ENST00000610401.6	protein_coding	-	7/17	-	-	-	-	-	-	-	-	-	-1	-	HGNC	HGNC:15674	-	-	5	P1	-	-	-	-	-	-	-	-	-	-	-	-	-	-	-	-	-	T	-	-
21203	1_54255116_T/C	1:54255116-54255116	G	intron_variant	MODIFIER	SSBP3	ENSG00000157216	Transcript	ENST00000610401.6	protein_coding	-	7/17	-	-	-	-	-	-	-	-	-	-1	-	HGNC	HGNC:15674	-	-	5	P1	-	-	-	-	-	-	-	-	-	-	-	-	-	-	-	-	-	A	-	-
21218	1_54255120_T/C	1:54255120-54255120	G	intron_variant	MODIFIER	SSBP3	ENSG00000157216	Transcript	ENST00000610401.6	protein_coding	-	7/17	-	-	-	-	-	-	-	-	-	-1	-	HGNC	HGNC:15674	-	-	5	P1	-	-	-	-	-	-	-	-	-	-	-	-	-	-	-	-	-	A	-	-
21233	1_54255121_G/A	1:54255121-54255121	T	intron_variant	MODIFIER	SSBP3	ENSG00000157216	Transcript	ENST00000610401.6	protein_coding	-	7/17	-	-	-	-	-	-	-	-	-	-1	-	HGNC	HGNC:15674	-	-	5	P1	-	-	-	-	-	-	-	-	-	-	-	-	-	-	-	-	-	C	-	-
21248	1_54255147_T/C	1:54255147-54255147	G	intron_variant	MODIFIER	SSBP3	ENSG00000157216	Transcript	ENST00000610401.6	protein_coding	-	7/17	-	-	-	-	-	-	-	-	-	-1	-	HGNC	HGNC:15674	-	-	5	P1	-	-	-	-	-	-	-	-	-	-	-	-	-	-	-	-	-	A	-	-
21263	1_54255173_T/G	1:54255173-54255173	C	intron_variant	MODIFIER	SSBP3	ENSG00000157216	Transcript	ENST00000610401.6	protein_coding	-	7/17	-	-	-	-	-	-	-	-	-	-1	-	HGNC	HGNC:15674	-	-	5	P1	-	-	-	-	-	-	-	-	-	-	-	-	-	-	-	-	-	A	-	-
21278	1_54255249_G/A	1:54255249-54255249	T	intron_variant	MODIFIER	SSBP3	ENSG00000157216	Transcript	ENST00000610401.6	protein_coding	-	7/17	-	-	-	-	-	-	-	-	-	-1	-	HGNC	HGNC:15674	-	-	5	P1	-	-	-	-	-	-	-	-	-	-	-	-	-	-	-	-	-	C	-	-
21293	1_54255279_T/C	1:54255279-54255279	G	intron_variant	MODIFIER	SSBP3	ENSG00000157216	Transcript	ENST00000610401.6	protein_coding	-	7/17	-	-	-	-	-	-	-	-	-	-1	-	HGNC	HGNC:15674	-	-	5	P1	-	-	-	-	-	-	-	-	-	-	-	-	-	-	-	-	-	A	-	-
21308	1_54255353_T/C	1:54255353-54255353	G	intron_variant	MODIFIER	SSBP3	ENSG00000157216	Transcript	ENST00000610401.6	protein_coding	-	7/17	-	-	-	-	-	-	-	-	-	-1	-	HGNC	HGNC:15674	-	-	5	P1	-	-	-	-	-	-	-	-	-	-	-	-	-	-	-	-	-	A	-	-
21323	1_54255503_G/T	1:54255503-54255503	A	intron_variant	MODIFIER	SSBP3	ENSG00000157216	Transcript	ENST00000610401.6	protein_coding	-	7/17	-	-	-	-	-	-	-	-	-	-1	-	HGNC	HGNC:15674	-	-	5	P1	-	-	-	-	-	-	-	-	-	-	-	-	-	-	-	-	-	C	-	-
21338	1_54255780_G/A	1:54255780-54255780	T	intron_variant	MODIFIER	SSBP3	ENSG00000157216	Transcript	ENST00000610401.6	protein_coding	-	7/17	-	-	-	-	-	-	-	-	-	-1	-	HGNC	HGNC:15674	-	-	5	P1	-	-	-	-	-	-	-	-	-	-	-	-	-	-	-	-	-	C	-	-
21353	1_54255810_C/T	1:54255810-54255810	A	intron_variant	MODIFIER	SSBP3	ENSG00000157216	Transcript	ENST00000610401.6	protein_coding	-	7/17	-	-	-	-	-	-	-	-	-	-1	-	HGNC	HGNC:15674	-	-	5	P1	-	-	-	-	-	-	-	-	-	-	-	-	-	-	-	-	-	G	-	-
21367	1_54255824_A/G	1:54255824-54255824	C	intron_variant	MODIFIER	SSBP3	ENSG00000157216	Transcript	ENST00000610401.6	protein_coding	-	7/17	-	-	-	-	-	-	-	-	-	-1	-	HGNC	HGNC:15674	-	-	5	P1	-	-	-	-	-	-	-	-	-	-	-	-	-	-	-	-	-	T	-	-
21381	1_54255932_C/T	1:54255932-54255932	A	intron_variant	MODIFIER	SSBP3	ENSG00000157216	Transcript	ENST00000610401.6	protein_coding	-	7/17	-	-	-	-	-	-	-	-	-	-1	-	HGNC	HGNC:15674	-	-	5	P1	-	-	-	-	-	-	-	-	-	-	-	-	-	-	-	-	-	G	-	-
21395	1_54256008_G/A	1:54256008-54256008	T	intron_variant	MODIFIER	SSBP3	ENSG00000157216	Transcript	ENST00000610401.6	protein_coding	-	7/17	-	-	-	-	-	-	-	-	-	-1	-	HGNC	HGNC:15674	-	-	5	P1	-	-	-	-	-	-	-	-	-	-	-	-	-	-	-	-	-	C	-	-
21409	1_54256075_A/T	1:54256075-54256075	A	intron_variant	MODIFIER	SSBP3	ENSG00000157216	Transcript	ENST00000610401.6	protein_coding	-	7/17	-	-	-	-	-	-	-	-	-	-1	-	HGNC	HGNC:15674	-	-	5	P1	-	-	-	-	-	-	-	-	-	-	-	-	-	-	-	-	-	T	-	-
21423	1_54256200_T/C	1:54256200-54256200	G	intron_variant	MODIFIER	SSBP3	ENSG00000157216	Transcript	ENST00000610401.6	protein_coding	-	7/17	-	-	-	-	-	-	-	-	-	-1	-	HGNC	HGNC:15674	-	-	5	P1	-	-	-	-	-	-	-	-	-	-	-	-	-	-	-	-	-	A	-	-
21437	1_54256261_T/G	1:54256261-54256261	C	intron_variant	MODIFIER	SSBP3	ENSG00000157216	Transcript	ENST00000610401.6	protein_coding	-	7/17	-	-	-	-	-	-	-	-	-	-1	-	HGNC	HGNC:15674	-	-	5	P1	-	-	-	-	-	-	-	-	-	-	-	-	-	-	-	-	-	A	-	-
21451	1_54256314_T/A	1:54256314-54256314	T	intron_variant	MODIFIER	SSBP3	ENSG00000157216	Transcript	ENST00000610401.6	protein_coding	-	7/17	-	-	-	-	-	-	-	-	-	-1	-	HGNC	HGNC:15674	-	-	5	P1	-	-	-	-	-	-	-	-	-	-	-	-	-	-	-	-	-	A	-	-
21465	1_54256525_T/G	1:54256525-54256525	C	intron_variant	MODIFIER	SSBP3	ENSG00000157216	Transcript	ENST00000610401.6	protein_coding	-	7/17	-	-	-	-	-	-	-	-	-	-1	-	HGNC	HGNC:15674	-	-	5	P1	-	-	-	-	-	-	-	-	-	-	-	-	-	-	-	-	-	A	-	-
21480	1_54256534_G/A	1:54256534-54256534	T	intron_variant	MODIFIER	SSBP3	ENSG00000157216	Transcript	ENST00000610401.6	protein_coding	-	7/17	-	-	-	-	-	-	-	-	-	-1	-	HGNC	HGNC:15674	-	-	5	P1	-	-	-	-	-	-	-	-	-	-	-	-	-	-	-	-	-	C	-	-
21493	1_54256900_G/A	1:54256900-54256900	T	intron_variant	MODIFIER	SSBP3	ENSG00000157216	Transcript	ENST00000610401.6	protein_coding	-	7/17	-	-	-	-	-	-	-	COSV58889875	-	-1	-	HGNC	HGNC:15674	-	-	5	P1	-	-	-	-	1	1	-	-	-	-	-	-	-	-	-	-	-	C	-	-
21506	1_54256945_C/T	1:54256945-54256945	A	intron_variant	MODIFIER	SSBP3	ENSG00000157216	Transcript	ENST00000610401.6	protein_coding	-	7/17	-	-	-	-	-	-	-	-	-	-1	-	HGNC	HGNC:15674	-	-	5	P1	-	-	-	-	-	-	-	-	-	-	-	-	-	-	-	-	-	G	-	-
21519	1_54257020_C/T	1:54257020-54257020	A	intron_variant	MODIFIER	SSBP3	ENSG00000157216	Transcript	ENST00000610401.6	protein_coding	-	7/17	-	-	-	-	-	-	-	-	-	-1	-	HGNC	HGNC:15674	-	-	5	P1	-	-	-	-	-	-	-	-	-	-	-	-	-	-	-	-	-	G	-	-
21532	1_54257385_T/C	1:54257385-54257385	G	intron_variant	MODIFIER	SSBP3	ENSG00000157216	Transcript	ENST00000610401.6	protein_coding	-	6/17	-	-	-	-	-	-	-	-	-	-1	-	HGNC	HGNC:15674	-	-	5	P1	-	-	-	-	-	-	-	-	-	-	-	-	-	-	-	-	-	A	-	-
21545	1_54257475_C/T	1:54257475-54257475	A	intron_variant	MODIFIER	SSBP3	ENSG00000157216	Transcript	ENST00000610401.6	protein_coding	-	6/17	-	-	-	-	-	-	-	-	-	-1	-	HGNC	HGNC:15674	-	-	5	P1	-	-	-	-	-	-	-	-	-	-	-	-	-	-	-	-	-	G	-	-
21558	1_54257505_G/T	1:54257505-54257505	A	intron_variant	MODIFIER	SSBP3	ENSG00000157216	Transcript	ENST00000610401.6	protein_coding	-	6/17	-	-	-	-	-	-	-	-	-	-1	-	HGNC	HGNC:15674	-	-	5	P1	-	-	-	-	-	-	-	-	-	-	-	-	-	-	-	-	-	C	-	-
21571	1_54257540_C/T	1:54257540-54257540	A	intron_variant	MODIFIER	SSBP3	ENSG00000157216	Transcript	ENST00000610401.6	protein_coding	-	6/17	-	-	-	-	-	-	-	-	-	-1	-	HGNC	HGNC:15674	-	-	5	P1	-	-	-	-	-	-	-	-	-	-	-	-	-	-	-	-	-	G	-	-
21584	1_54257855_T/A	1:54257855-54257855	T	intron_variant	MODIFIER	SSBP3	ENSG00000157216	Transcript	ENST00000610401.6	protein_coding	-	6/17	-	-	-	-	-	-	-	-	-	-1	-	HGNC	HGNC:15674	-	-	5	P1	-	-	-	-	-	-	-	-	-	-	-	-	-	-	-	-	-	A	-	-
21596	1_54258209_C/A	1:54258209-54258209	T	intron_variant	MODIFIER	SSBP3	ENSG00000157216	Transcript	ENST00000610401.6	protein_coding	-	5/17	-	-	-	-	-	-	-	-	-	-1	-	HGNC	HGNC:15674	-	-	5	P1	-	-	-	-	-	-	-	-	-	-	-	-	-	-	-	-	-	G	-	-
21608	1_54258723_C/T	1:54258723-54258723	A	intron_variant	MODIFIER	SSBP3	ENSG00000157216	Transcript	ENST00000610401.6	protein_coding	-	5/17	-	-	-	-	-	-	-	-	-	-1	-	HGNC	HGNC:15674	-	-	5	P1	-	-	-	-	-	-	-	-	-	-	-	-	-	-	-	-	-	G	-	-
21620	1_54258734_A/G	1:54258734-54258734	C	intron_variant	MODIFIER	SSBP3	ENSG00000157216	Transcript	ENST00000610401.6	protein_coding	-	5/17	-	-	-	-	-	-	-	-	-	-1	-	HGNC	HGNC:15674	-	-	5	P1	-	-	-	-	-	-	-	-	-	-	-	-	-	-	-	-	-	T	-	-
21632	1_54258815_G/C	1:54258815-54258815	G	intron_variant	MODIFIER	SSBP3	ENSG00000157216	Transcript	ENST00000610401.6	protein_coding	-	5/17	-	-	-	-	-	-	-	-	-	-1	-	HGNC	HGNC:15674	-	-	5	P1	-	-	-	-	-	-	-	-	-	-	-	-	-	-	-	-	-	C	-	-
21644	1_54259035_G/C	1:54259035-54259035	G	intron_variant	MODIFIER	SSBP3	ENSG00000157216	Transcript	ENST00000610401.6	protein_coding	-	5/17	-	-	-	-	-	-	-	-	-	-1	-	HGNC	HGNC:15674	-	-	5	P1	-	-	-	-	-	-	-	-	-	-	-	-	-	-	-	-	-	C	-	-
21656	1_54259250_C/T	1:54259250-54259250	A	intron_variant	MODIFIER	SSBP3	ENSG00000157216	Transcript	ENST00000610401.6	protein_coding	-	5/17	-	-	-	-	-	-	-	-	-	-1	-	HGNC	HGNC:15674	-	-	5	P1	-	-	-	-	-	-	-	-	-	-	-	-	-	-	-	-	-	G	-	-
21668	1_54259404_C/T	1:54259404-54259404	A	intron_variant	MODIFIER	SSBP3	ENSG00000157216	Transcript	ENST00000610401.6	protein_coding	-	5/17	-	-	-	-	-	-	-	-	-	-1	-	HGNC	HGNC:15674	-	-	5	P1	-	-	-	-	-	-	-	-	-	-	-	-	-	-	-	-	-	G	-	-
21680	1_54259433_C/T	1:54259433-54259433	A	intron_variant	MODIFIER	SSBP3	ENSG00000157216	Transcript	ENST00000610401.6	protein_coding	-	5/17	-	-	-	-	-	-	-	COSV58887886	-	-1	-	HGNC	HGNC:15674	-	-	5	P1	-	-	-	-	1	1	-	-	-	-	-	-	-	-	-	-	-	G	-	-
21692	1_54259472_G/A	1:54259472-54259472	T	intron_variant	MODIFIER	SSBP3	ENSG00000157216	Transcript	ENST00000610401.6	protein_coding	-	5/17	-	-	-	-	-	-	-	-	-	-1	-	HGNC	HGNC:15674	-	-	5	P1	-	-	-	-	-	-	-	-	-	-	-	-	-	-	-	-	-	C	-	-
21704	1_54259549_G/A	1:54259549-54259549	T	intron_variant	MODIFIER	SSBP3	ENSG00000157216	Transcript	ENST00000610401.6	protein_coding	-	5/17	-	-	-	-	-	-	-	-	-	-1	-	HGNC	HGNC:15674	-	-	5	P1	-	-	-	-	-	-	-	-	-	-	-	-	-	-	-	-	-	C	-	-
21716	1_54260141_T/A	1:54260141-54260141	T	intron_variant	MODIFIER	SSBP3	ENSG00000157216	Transcript	ENST00000610401.6	protein_coding	-	5/17	-	-	-	-	-	-	-	COSV58885781	-	-1	-	HGNC	HGNC:15674	-	-	5	P1	-	-	-	-	1	1	-	-	-	-	-	-	-	-	-	-	-	A	-	-
21728	1_54260360_T/C	1:54260360-54260360	G	intron_variant	MODIFIER	SSBP3	ENSG00000157216	Transcript	ENST00000610401.6	protein_coding	-	5/17	-	-	-	-	-	-	-	-	-	-1	-	HGNC	HGNC:15674	-	-	5	P1	-	-	-	-	-	-	-	-	-	-	-	-	-	-	-	-	-	A	-	-
21741	1_54260361_G/A	1:54260361-54260361	T	intron_variant	MODIFIER	SSBP3	ENSG00000157216	Transcript	ENST00000610401.6	protein_coding	-	5/17	-	-	-	-	-	-	-	-	-	-1	-	HGNC	HGNC:15674	-	-	5	P1	-	-	-	-	-	-	-	-	-	-	-	-	-	-	-	-	-	C	-	-
21754	1_54260421_G/A	1:54260421-54260421	T	intron_variant	MODIFIER	SSBP3	ENSG00000157216	Transcript	ENST00000610401.6	protein_coding	-	5/17	-	-	-	-	-	-	-	-	-	-1	-	HGNC	HGNC:15674	-	-	5	P1	-	-	-	-	-	-	-	-	-	-	-	-	-	-	-	-	-	C	-	-
21767	1_54260431_A/C	1:54260431-54260431	G	intron_variant	MODIFIER	SSBP3	ENSG00000157216	Transcript	ENST00000610401.6	protein_coding	-	5/17	-	-	-	-	-	-	-	-	-	-1	-	HGNC	HGNC:15674	-	-	5	P1	-	-	-	-	-	-	-	-	-	-	-	-	-	-	-	-	-	T	-	-
21780	1_54260463_G/A	1:54260463-54260463	T	intron_variant	MODIFIER	SSBP3	ENSG00000157216	Transcript	ENST00000610401.6	protein_coding	-	5/17	-	-	-	-	-	-	-	-	-	-1	-	HGNC	HGNC:15674	-	-	5	P1	-	-	-	-	-	-	-	-	-	-	-	-	-	-	-	-	-	C	-	-
21793	1_54260529_G/T	1:54260529-54260529	A	intron_variant	MODIFIER	SSBP3	ENSG00000157216	Transcript	ENST00000610401.6	protein_coding	-	5/17	-	-	-	-	-	-	-	-	-	-1	-	HGNC	HGNC:15674	-	-	5	P1	-	-	-	-	-	-	-	-	-	-	-	-	-	-	-	-	-	C	-	-
21806	1_54260760_A/G	1:54260760-54260760	C	intron_variant	MODIFIER	SSBP3	ENSG00000157216	Transcript	ENST00000610401.6	protein_coding	-	5/17	-	-	-	-	-	-	-	COSV58888221	-	-1	-	HGNC	HGNC:15674	-	-	5	P1	-	-	-	-	1	1	-	-	-	-	-	-	-	-	-	-	-	t	-	-
21818	1_54260933_T/C	1:54260933-54260933	G	intron_variant	MODIFIER	SSBP3	ENSG00000157216	Transcript	ENST00000610401.6	protein_coding	-	5/17	-	-	-	-	-	-	-	-	-	-1	-	HGNC	HGNC:15674	-	-	5	P1	-	-	-	-	-	-	-	-	-	-	-	-	-	-	-	-	-	A	-	-
21830	1_54261058_A/G	1:54261058-54261058	C	intron_variant	MODIFIER	SSBP3	ENSG00000157216	Transcript	ENST00000610401.6	protein_coding	-	5/17	-	-	-	-	-	-	-	-	-	-1	-	HGNC	HGNC:15674	-	-	5	P1	-	-	-	-	-	-	-	-	-	-	-	-	-	-	-	-	-	T	-	-
21842	1_54261078_C/T	1:54261078-54261078	A	intron_variant	MODIFIER	SSBP3	ENSG00000157216	Transcript	ENST00000610401.6	protein_coding	-	5/17	-	-	-	-	-	-	-	-	-	-1	-	HGNC	HGNC:15674	-	-	5	P1	-	-	-	-	-	-	-	-	-	-	-	-	-	-	-	-	-	G	-	-
21854	1_54261193_T/A	1:54261193-54261193	T	intron_variant	MODIFIER	SSBP3	ENSG00000157216	Transcript	ENST00000610401.6	protein_coding	-	5/17	-	-	-	-	-	-	-	-	-	-1	-	HGNC	HGNC:15674	-	-	5	P1	-	-	-	-	-	-	-	-	-	-	-	-	-	-	-	-	-	A	-	-
21866	1_54261310_G/A	1:54261310-54261310	T	intron_variant	MODIFIER	SSBP3	ENSG00000157216	Transcript	ENST00000610401.6	protein_coding	-	5/17	-	-	-	-	-	-	-	-	-	-1	-	HGNC	HGNC:15674	-	-	5	P1	-	-	-	-	-	-	-	-	-	-	-	-	-	-	-	-	-	C	-	-
21878	1_54261368_G/A	1:54261368-54261368	T	intron_variant	MODIFIER	SSBP3	ENSG00000157216	Transcript	ENST00000610401.6	protein_coding	-	5/17	-	-	-	-	-	-	-	-	-	-1	-	HGNC	HGNC:15674	-	-	5	P1	-	-	-	-	-	-	-	-	-	-	-	-	-	-	-	-	-	C	-	-
21890	1_54261476_G/A	1:54261476-54261476	T	intron_variant	MODIFIER	SSBP3	ENSG00000157216	Transcript	ENST00000610401.6	protein_coding	-	5/17	-	-	-	-	-	-	-	-	-	-1	-	HGNC	HGNC:15674	-	-	5	P1	-	-	-	-	-	-	-	-	-	-	-	-	-	-	-	-	-	C	-	-
21902	1_54261663_G/A	1:54261663-54261663	T	intron_variant	MODIFIER	SSBP3	ENSG00000157216	Transcript	ENST00000610401.6	protein_coding	-	5/17	-	-	-	-	-	-	-	-	-	-1	-	HGNC	HGNC:15674	-	-	5	P1	-	-	-	-	-	-	-	-	-	-	-	-	-	-	-	-	-	C	-	-
21914	1_54261693_T/G	1:54261693-54261693	C	intron_variant	MODIFIER	SSBP3	ENSG00000157216	Transcript	ENST00000610401.6	protein_coding	-	5/17	-	-	-	-	-	-	-	-	-	-1	-	HGNC	HGNC:15674	-	-	5	P1	-	-	-	-	-	-	-	-	-	-	-	-	-	-	-	-	-	A	-	-
21926	1_54262020_C/G	1:54262020-54262020	C	intron_variant	MODIFIER	SSBP3	ENSG00000157216	Transcript	ENST00000610401.6	protein_coding	-	5/17	-	-	-	-	-	-	-	-	-	-1	-	HGNC	HGNC:15674	-	-	5	P1	-	-	-	-	-	-	-	-	-	-	-	-	-	-	-	-	-	G	-	-
21938	1_54262141_G/A	1:54262141-54262141	T	intron_variant	MODIFIER	SSBP3	ENSG00000157216	Transcript	ENST00000610401.6	protein_coding	-	5/17	-	-	-	-	-	-	-	-	-	-1	-	HGNC	HGNC:15674	-	-	5	P1	-	-	-	-	-	-	-	-	-	-	-	-	-	-	-	-	-	C	-	-
21949	1_54262369_T/C	1:54262369-54262369	G	intron_variant	MODIFIER	SSBP3	ENSG00000157216	Transcript	ENST00000610401.6	protein_coding	-	5/17	-	-	-	-	-	-	-	-	-	-1	-	HGNC	HGNC:15674	-	-	5	P1	-	-	-	-	-	-	-	-	-	-	-	-	-	-	-	-	-	A	-	-
21960	1_54262433_G/C	1:54262433-54262433	G	intron_variant	MODIFIER	SSBP3	ENSG00000157216	Transcript	ENST00000610401.6	protein_coding	-	5/17	-	-	-	-	-	-	-	-	-	-1	-	HGNC	HGNC:15674	-	-	5	P1	-	-	-	-	-	-	-	-	-	-	-	-	-	-	-	-	-	C	-	-
21972	1_54262500_G/C	1:54262500-54262500	G	intron_variant	MODIFIER	SSBP3	ENSG00000157216	Transcript	ENST00000610401.6	protein_coding	-	5/17	-	-	-	-	-	-	-	-	-	-1	-	HGNC	HGNC:15674	-	-	5	P1	-	-	-	-	-	-	-	-	-	-	-	-	-	-	-	-	-	C	-	-
21984	1_54262541_T/C	1:54262541-54262541	G	intron_variant	MODIFIER	SSBP3	ENSG00000157216	Transcript	ENST00000610401.6	protein_coding	-	5/17	-	-	-	-	-	-	-	-	-	-1	-	HGNC	HGNC:15674	-	-	5	P1	-	-	-	-	-	-	-	-	-	-	-	-	-	-	-	-	-	A	-	-
21996	1_54262548_A/G	1:54262548-54262548	C	intron_variant	MODIFIER	SSBP3	ENSG00000157216	Transcript	ENST00000610401.6	protein_coding	-	5/17	-	-	-	-	-	-	-	-	-	-1	-	HGNC	HGNC:15674	-	-	5	P1	-	-	-	-	-	-	-	-	-	-	-	-	-	-	-	-	-	T	-	-
22008	1_54262583_T/G	1:54262583-54262583	C	intron_variant	MODIFIER	SSBP3	ENSG00000157216	Transcript	ENST00000610401.6	protein_coding	-	5/17	-	-	-	-	-	-	-	-	-	-1	-	HGNC	HGNC:15674	-	-	5	P1	-	-	-	-	-	-	-	-	-	-	-	-	-	-	-	-	-	A	-	-
22020	1_54262961_G/A	1:54262961-54262961	T	intron_variant	MODIFIER	SSBP3	ENSG00000157216	Transcript	ENST00000610401.6	protein_coding	-	5/17	-	-	-	-	-	-	-	-	-	-1	-	HGNC	HGNC:15674	-	-	5	P1	-	-	-	-	-	-	-	-	-	-	-	-	-	-	-	-	-	C	-	-
22032	1_54263127_C/T	1:54263127-54263127	A	intron_variant	MODIFIER	SSBP3	ENSG00000157216	Transcript	ENST00000610401.6	protein_coding	-	5/17	-	-	-	-	-	-	-	-	-	-1	-	HGNC	HGNC:15674	-	-	5	P1	-	-	-	-	-	-	-	-	-	-	-	-	-	-	-	-	-	G	-	-
22044	1_54263217_T/C	1:54263217-54263217	G	intron_variant	MODIFIER	SSBP3	ENSG00000157216	Transcript	ENST00000610401.6	protein_coding	-	5/17	-	-	-	-	-	-	-	-	-	-1	-	HGNC	HGNC:15674	-	-	5	P1	-	-	-	-	-	-	-	-	-	-	-	-	-	-	-	-	-	A	-	-
22056	1_54263608_A/G	1:54263608-54263608	C	intron_variant	MODIFIER	SSBP3	ENSG00000157216	Transcript	ENST00000610401.6	protein_coding	-	5/17	-	-	-	-	-	-	-	-	-	-1	-	HGNC	HGNC:15674	-	-	5	P1	-	-	-	-	-	-	-	-	-	-	-	-	-	-	-	-	-	T	-	-
22068	1_54263629_A/G	1:54263629-54263629	C	intron_variant	MODIFIER	SSBP3	ENSG00000157216	Transcript	ENST00000610401.6	protein_coding	-	5/17	-	-	-	-	-	-	-	-	-	-1	-	HGNC	HGNC:15674	-	-	5	P1	-	-	-	-	-	-	-	-	-	-	-	-	-	-	-	-	-	T	-	-
22080	1_54263647_G/C	1:54263647-54263647	G	intron_variant	MODIFIER	SSBP3	ENSG00000157216	Transcript	ENST00000610401.6	protein_coding	-	5/17	-	-	-	-	-	-	-	-	-	-1	-	HGNC	HGNC:15674	-	-	5	P1	-	-	-	-	-	-	-	-	-	-	-	-	-	-	-	-	-	C	-	-
22092	1_54263697_T/C	1:54263697-54263697	G	intron_variant	MODIFIER	SSBP3	ENSG00000157216	Transcript	ENST00000610401.6	protein_coding	-	5/17	-	-	-	-	-	-	-	-	-	-1	-	HGNC	HGNC:15674	-	-	5	P1	-	-	-	-	-	-	-	-	-	-	-	-	-	-	-	-	-	A	-	-
22104	1_54263859_T/G	1:54263859-54263859	C	intron_variant	MODIFIER	SSBP3	ENSG00000157216	Transcript	ENST00000610401.6	protein_coding	-	5/17	-	-	-	-	-	-	-	-	-	-1	-	HGNC	HGNC:15674	-	-	5	P1	-	-	-	-	-	-	-	-	-	-	-	-	-	-	-	-	-	A	-	-
22116	1_54263868_T/C	1:54263868-54263868	G	intron_variant	MODIFIER	SSBP3	ENSG00000157216	Transcript	ENST00000610401.6	protein_coding	-	5/17	-	-	-	-	-	-	-	-	-	-1	-	HGNC	HGNC:15674	-	-	5	P1	-	-	-	-	-	-	-	-	-	-	-	-	-	-	-	-	-	A	-	-
22128	1_54264098_T/C	1:54264098-54264098	G	intron_variant	MODIFIER	SSBP3	ENSG00000157216	Transcript	ENST00000610401.6	protein_coding	-	5/17	-	-	-	-	-	-	-	-	-	-1	-	HGNC	HGNC:15674	-	-	5	P1	-	-	-	-	-	-	-	-	-	-	-	-	-	-	-	-	-	A	-	-
22139	1_54264246_C/G	1:54264246-54264246	C	intron_variant	MODIFIER	SSBP3	ENSG00000157216	Transcript	ENST00000610401.6	protein_coding	-	5/17	-	-	-	-	-	-	-	-	-	-1	-	HGNC	HGNC:15674	-	-	5	P1	-	-	-	-	-	-	-	-	-	-	-	-	-	-	-	-	-	G	-	-
22151	1_54264284_G/A	1:54264284-54264284	T	intron_variant	MODIFIER	SSBP3	ENSG00000157216	Transcript	ENST00000610401.6	protein_coding	-	5/17	-	-	-	-	-	-	-	-	-	-1	-	HGNC	HGNC:15674	-	-	5	P1	-	-	-	-	-	-	-	-	-	-	-	-	-	-	-	-	-	C	-	-
22163	1_54264298_A/C	1:54264298-54264298	G	intron_variant	MODIFIER	SSBP3	ENSG00000157216	Transcript	ENST00000610401.6	protein_coding	-	5/17	-	-	-	-	-	-	-	-	-	-1	-	HGNC	HGNC:15674	-	-	5	P1	-	-	-	-	-	-	-	-	-	-	-	-	-	-	-	-	-	T	-	-
22175	1_54264476_T/C	1:54264476-54264476	G	intron_variant	MODIFIER	SSBP3	ENSG00000157216	Transcript	ENST00000610401.6	protein_coding	-	5/17	-	-	-	-	-	-	-	-	-	-1	-	HGNC	HGNC:15674	-	-	5	P1	-	-	-	-	-	-	-	-	-	-	-	-	-	-	-	-	-	A	-	-
22187	1_54264517_A/C	1:54264517-54264517	G	intron_variant	MODIFIER	SSBP3	ENSG00000157216	Transcript	ENST00000610401.6	protein_coding	-	5/17	-	-	-	-	-	-	-	-	-	-1	-	HGNC	HGNC:15674	-	-	5	P1	-	-	-	-	-	-	-	-	-	-	-	-	-	-	-	-	-	T	-	-
22199	1_54264531_A/C	1:54264531-54264531	G	intron_variant	MODIFIER	SSBP3	ENSG00000157216	Transcript	ENST00000610401.6	protein_coding	-	5/17	-	-	-	-	-	-	-	-	-	-1	-	HGNC	HGNC:15674	-	-	5	P1	-	-	-	-	-	-	-	-	-	-	-	-	-	-	-	-	-	T	-	-
22211	1_54264592_A/G	1:54264592-54264592	C	intron_variant	MODIFIER	SSBP3	ENSG00000157216	Transcript	ENST00000610401.6	protein_coding	-	5/17	-	-	-	-	-	-	-	-	-	-1	-	HGNC	HGNC:15674	-	-	5	P1	-	-	-	-	-	-	-	-	-	-	-	-	-	-	-	-	-	T	-	-
22223	1_54264633_G/A	1:54264633-54264633	T	intron_variant	MODIFIER	SSBP3	ENSG00000157216	Transcript	ENST00000610401.6	protein_coding	-	5/17	-	-	-	-	-	-	-	-	-	-1	-	HGNC	HGNC:15674	-	-	5	P1	-	-	-	-	-	-	-	-	-	-	-	-	-	-	-	-	-	C	-	-
22234	1_54264641_C/A	1:54264641-54264641	T	intron_variant	MODIFIER	SSBP3	ENSG00000157216	Transcript	ENST00000610401.6	protein_coding	-	5/17	-	-	-	-	-	-	-	-	-	-1	-	HGNC	HGNC:15674	-	-	5	P1	-	-	-	-	-	-	-	-	-	-	-	-	-	-	-	-	-	G	-	-
22245	1_54264747_A/G	1:54264747-54264747	C	intron_variant	MODIFIER	SSBP3	ENSG00000157216	Transcript	ENST00000610401.6	protein_coding	-	5/17	-	-	-	-	-	-	-	-	-	-1	-	HGNC	HGNC:15674	-	-	5	P1	-	-	-	-	-	-	-	-	-	-	-	-	-	-	-	-	-	T	-	-
22256	1_54264784_A/G	1:54264784-54264784	C	intron_variant	MODIFIER	SSBP3	ENSG00000157216	Transcript	ENST00000610401.6	protein_coding	-	5/17	-	-	-	-	-	-	-	-	-	-1	-	HGNC	HGNC:15674	-	-	5	P1	-	-	-	-	-	-	-	-	-	-	-	-	-	-	-	-	-	T	-	-
22267	1_54264873_C/G	1:54264873-54264873	C	intron_variant	MODIFIER	SSBP3	ENSG00000157216	Transcript	ENST00000610401.6	protein_coding	-	5/17	-	-	-	-	-	-	-	-	-	-1	-	HGNC	HGNC:15674	-	-	5	P1	-	-	-	-	-	-	-	-	-	-	-	-	-	-	-	-	-	G	-	-
22278	1_54264919_G/A	1:54264919-54264919	T	intron_variant	MODIFIER	SSBP3	ENSG00000157216	Transcript	ENST00000610401.6	protein_coding	-	5/17	-	-	-	-	-	-	-	-	-	-1	-	HGNC	HGNC:15674	-	-	5	P1	-	-	-	-	-	-	-	-	-	-	-	-	-	-	-	-	-	C	-	-
22289	1_54264989_C/T	1:54264989-54264989	A	intron_variant	MODIFIER	SSBP3	ENSG00000157216	Transcript	ENST00000610401.6	protein_coding	-	5/17	-	-	-	-	-	-	-	-	-	-1	-	HGNC	HGNC:15674	-	-	5	P1	-	-	-	-	-	-	-	-	-	-	-	-	-	-	-	-	-	G	-	-
22300	1_54265053_C/A	1:54265053-54265053	T	intron_variant	MODIFIER	SSBP3	ENSG00000157216	Transcript	ENST00000610401.6	protein_coding	-	5/17	-	-	-	-	-	-	-	-	-	-1	-	HGNC	HGNC:15674	-	-	5	P1	-	-	-	-	-	-	-	-	-	-	-	-	-	-	-	-	-	G	-	-
22311	1_54265073_G/C	1:54265073-54265073	G	intron_variant	MODIFIER	SSBP3	ENSG00000157216	Transcript	ENST00000610401.6	protein_coding	-	5/17	-	-	-	-	-	-	-	-	-	-1	-	HGNC	HGNC:15674	-	-	5	P1	-	-	-	-	-	-	-	-	-	-	-	-	-	-	-	-	-	C	-	-
22322	1_54265190_G/A	1:54265190-54265190	T	intron_variant	MODIFIER	SSBP3	ENSG00000157216	Transcript	ENST00000610401.6	protein_coding	-	5/17	-	-	-	-	-	-	-	-	-	-1	-	HGNC	HGNC:15674	-	-	5	P1	-	-	-	-	-	-	-	-	-	-	-	-	-	-	-	-	-	C	-	-
22333	1_54265398_T/C	1:54265398-54265398	G	intron_variant	MODIFIER	SSBP3	ENSG00000157216	Transcript	ENST00000610401.6	protein_coding	-	5/17	-	-	-	-	-	-	-	-	-	-1	-	HGNC	HGNC:15674	-	-	5	P1	-	-	-	-	-	-	-	-	-	-	-	-	-	-	-	-	-	A	-	-
22344	1_54265587_T/C	1:54265587-54265587	G	intron_variant	MODIFIER	SSBP3	ENSG00000157216	Transcript	ENST00000610401.6	protein_coding	-	5/17	-	-	-	-	-	-	-	-	-	-1	-	HGNC	HGNC:15674	-	-	5	P1	-	-	-	-	-	-	-	-	-	-	-	-	-	-	-	-	-	A	-	-
22355	1_54265716_T/C	1:54265716-54265716	G	intron_variant	MODIFIER	SSBP3	ENSG00000157216	Transcript	ENST00000610401.6	protein_coding	-	5/17	-	-	-	-	-	-	-	-	-	-1	-	HGNC	HGNC:15674	-	-	5	P1	-	-	-	-	-	-	-	-	-	-	-	-	-	-	-	-	-	A	-	-
22366	1_54265978_A/G	1:54265978-54265978	C	intron_variant	MODIFIER	SSBP3	ENSG00000157216	Transcript	ENST00000610401.6	protein_coding	-	5/17	-	-	-	-	-	-	-	-	-	-1	-	HGNC	HGNC:15674	-	-	5	P1	-	-	-	-	-	-	-	-	-	-	-	-	-	-	-	-	-	T	-	-
22377	1_54266066_C/T	1:54266066-54266066	A	intron_variant	MODIFIER	SSBP3	ENSG00000157216	Transcript	ENST00000610401.6	protein_coding	-	5/17	-	-	-	-	-	-	-	-	-	-1	-	HGNC	HGNC:15674	-	-	5	P1	-	-	-	-	-	-	-	-	-	-	-	-	-	-	-	-	-	G	-	-
22388	1_54266104_T/C	1:54266104-54266104	G	intron_variant	MODIFIER	SSBP3	ENSG00000157216	Transcript	ENST00000610401.6	protein_coding	-	5/17	-	-	-	-	-	-	-	-	-	-1	-	HGNC	HGNC:15674	-	-	5	P1	-	-	-	-	-	-	-	-	-	-	-	-	-	-	-	-	-	A	-	-
22399	1_54266319_G/C	1:54266319-54266319	G	intron_variant	MODIFIER	SSBP3	ENSG00000157216	Transcript	ENST00000610401.6	protein_coding	-	5/17	-	-	-	-	-	-	-	-	-	-1	-	HGNC	HGNC:15674	-	-	5	P1	-	-	-	-	-	-	-	-	-	-	-	-	-	-	-	-	-	C	-	-
22410	1_54266326_T/C	1:54266326-54266326	G	intron_variant	MODIFIER	SSBP3	ENSG00000157216	Transcript	ENST00000610401.6	protein_coding	-	5/17	-	-	-	-	-	-	-	-	-	-1	-	HGNC	HGNC:15674	-	-	5	P1	-	-	-	-	-	-	-	-	-	-	-	-	-	-	-	-	-	A	-	-
22421	1_54266455_C/T	1:54266455-54266455	A	intron_variant	MODIFIER	SSBP3	ENSG00000157216	Transcript	ENST00000610401.6	protein_coding	-	5/17	-	-	-	-	-	-	-	-	-	-1	-	HGNC	HGNC:15674	-	-	5	P1	-	-	-	-	-	-	-	-	-	-	-	-	-	-	-	-	-	G	-	-
22432	1_54266493_G/A	1:54266493-54266493	T	intron_variant	MODIFIER	SSBP3	ENSG00000157216	Transcript	ENST00000610401.6	protein_coding	-	5/17	-	-	-	-	-	-	-	-	-	-1	-	HGNC	HGNC:15674	-	-	5	P1	-	-	-	-	-	-	-	-	-	-	-	-	-	-	-	-	-	C	-	-
22443	1_54266620_A/G	1:54266620-54266620	C	intron_variant	MODIFIER	SSBP3	ENSG00000157216	Transcript	ENST00000610401.6	protein_coding	-	5/17	-	-	-	-	-	-	-	-	-	-1	-	HGNC	HGNC:15674	-	-	5	P1	-	-	-	-	-	-	-	-	-	-	-	-	-	-	-	-	-	T	-	-
22454	1_54266786_A/G	1:54266786-54266786	C	intron_variant	MODIFIER	SSBP3	ENSG00000157216	Transcript	ENST00000610401.6	protein_coding	-	5/17	-	-	-	-	-	-	-	-	-	-1	-	HGNC	HGNC:15674	-	-	5	P1	-	-	-	-	-	-	-	-	-	-	-	-	-	-	-	-	-	T	-	-
22465	1_54266957_G/A	1:54266957-54266957	T	intron_variant	MODIFIER	SSBP3	ENSG00000157216	Transcript	ENST00000610401.6	protein_coding	-	5/17	-	-	-	-	-	-	-	-	-	-1	-	HGNC	HGNC:15674	-	-	5	P1	-	-	-	-	-	-	-	-	-	-	-	-	-	-	-	-	-	C	-	-
22476	1_54267184_T/C	1:54267184-54267184	G	intron_variant	MODIFIER	SSBP3	ENSG00000157216	Transcript	ENST00000610401.6	protein_coding	-	5/17	-	-	-	-	-	-	-	-	-	-1	-	HGNC	HGNC:15674	-	-	5	P1	-	-	-	-	-	-	-	-	-	-	-	-	-	-	-	-	-	A	-	-
22487	1_54267292_C/T	1:54267292-54267292	A	intron_variant	MODIFIER	SSBP3	ENSG00000157216	Transcript	ENST00000610401.6	protein_coding	-	5/17	-	-	-	-	-	-	-	-	-	-1	-	HGNC	HGNC:15674	-	-	5	P1	-	-	-	-	-	-	-	-	-	-	-	-	-	-	-	-	-	G	-	-
22499	1_54267438_T/G	1:54267438-54267438	C	intron_variant	MODIFIER	SSBP3	ENSG00000157216	Transcript	ENST00000610401.6	protein_coding	-	5/17	-	-	-	-	-	-	-	-	-	-1	-	HGNC	HGNC:15674	-	-	5	P1	-	-	-	-	-	-	-	-	-	-	-	-	-	-	-	-	-	A	-	-
22511	1_54267497_G/A	1:54267497-54267497	T	intron_variant	MODIFIER	SSBP3	ENSG00000157216	Transcript	ENST00000610401.6	protein_coding	-	5/17	-	-	-	-	-	-	-	-	-	-1	-	HGNC	HGNC:15674	-	-	5	P1	-	-	-	-	-	-	-	-	-	-	-	-	-	-	-	-	-	C	-	-
22523	1_54267591_T/C	1:54267591-54267591	G	intron_variant	MODIFIER	SSBP3	ENSG00000157216	Transcript	ENST00000610401.6	protein_coding	-	5/17	-	-	-	-	-	-	-	-	-	-1	-	HGNC	HGNC:15674	-	-	5	P1	-	-	-	-	-	-	-	-	-	-	-	-	-	-	-	-	-	A	-	-
22535	1_54267714_C/T	1:54267714-54267714	A	intron_variant	MODIFIER	SSBP3	ENSG00000157216	Transcript	ENST00000610401.6	protein_coding	-	5/17	-	-	-	-	-	-	-	-	-	-1	-	HGNC	HGNC:15674	-	-	5	P1	-	-	-	-	-	-	-	-	-	-	-	-	-	-	-	-	-	G	-	-
22547	1_54268128_G/A	1:54268128-54268128	T	intron_variant	MODIFIER	SSBP3	ENSG00000157216	Transcript	ENST00000610401.6	protein_coding	-	5/17	-	-	-	-	-	-	-	-	-	-1	-	HGNC	HGNC:15674	-	-	5	P1	-	-	-	-	-	-	-	-	-	-	-	-	-	-	-	-	-	C	-	-
22559	1_54268147_A/G	1:54268147-54268147	C	intron_variant	MODIFIER	SSBP3	ENSG00000157216	Transcript	ENST00000610401.6	protein_coding	-	5/17	-	-	-	-	-	-	-	-	-	-1	-	HGNC	HGNC:15674	-	-	5	P1	-	-	-	-	-	-	-	-	-	-	-	-	-	-	-	-	-	T	-	-
22571	1_54268287_C/T	1:54268287-54268287	A	intron_variant	MODIFIER	SSBP3	ENSG00000157216	Transcript	ENST00000610401.6	protein_coding	-	5/17	-	-	-	-	-	-	-	-	-	-1	-	HGNC	HGNC:15674	-	-	5	P1	-	-	-	-	-	-	-	-	-	-	-	-	-	-	-	-	-	G	-	-
22583	1_54268486_A/C	1:54268486-54268486	G	intron_variant	MODIFIER	SSBP3	ENSG00000157216	Transcript	ENST00000610401.6	protein_coding	-	5/17	-	-	-	-	-	-	-	-	-	-1	-	HGNC	HGNC:15674	-	-	5	P1	-	-	-	-	-	-	-	-	-	-	-	-	-	-	-	-	-	T	-	-
22595	1_54268532_A/G	1:54268532-54268532	C	intron_variant	MODIFIER	SSBP3	ENSG00000157216	Transcript	ENST00000610401.6	protein_coding	-	5/17	-	-	-	-	-	-	-	-	-	-1	-	HGNC	HGNC:15674	-	-	5	P1	-	-	-	-	-	-	-	-	-	-	-	-	-	-	-	-	-	T	-	-
22607	1_54268539_G/A	1:54268539-54268539	T	intron_variant	MODIFIER	SSBP3	ENSG00000157216	Transcript	ENST00000610401.6	protein_coding	-	5/17	-	-	-	-	-	-	-	-	-	-1	-	HGNC	HGNC:15674	-	-	5	P1	-	-	-	-	-	-	-	-	-	-	-	-	-	-	-	-	-	C	-	-
22619	1_54268607_C/T	1:54268607-54268607	A	intron_variant	MODIFIER	SSBP3	ENSG00000157216	Transcript	ENST00000610401.6	protein_coding	-	5/17	-	-	-	-	-	-	-	-	-	-1	-	HGNC	HGNC:15674	-	-	5	P1	-	-	-	-	-	-	-	-	-	-	-	-	-	-	-	-	-	G	-	-
22631	1_54268793_A/G	1:54268793-54268793	C	intron_variant	MODIFIER	SSBP3	ENSG00000157216	Transcript	ENST00000610401.6	protein_coding	-	5/17	-	-	-	-	-	-	-	-	-	-1	-	HGNC	HGNC:15674	-	-	5	P1	-	-	-	-	-	-	-	-	-	-	-	-	-	-	-	-	-	T	-	-
22643	1_54268805_G/A	1:54268805-54268805	T	intron_variant	MODIFIER	SSBP3	ENSG00000157216	Transcript	ENST00000610401.6	protein_coding	-	5/17	-	-	-	-	-	-	-	-	-	-1	-	HGNC	HGNC:15674	-	-	5	P1	-	-	-	-	-	-	-	-	-	-	-	-	-	-	-	-	-	C	-	-
22655	1_54269132_T/C	1:54269132-54269132	G	intron_variant	MODIFIER	SSBP3	ENSG00000157216	Transcript	ENST00000610401.6	protein_coding	-	5/17	-	-	-	-	-	-	-	-	-	-1	-	HGNC	HGNC:15674	-	-	5	P1	-	-	-	-	-	-	-	-	-	-	-	-	-	-	-	-	-	A	-	-
22667	1_54269155_C/G	1:54269155-54269155	C	intron_variant	MODIFIER	SSBP3	ENSG00000157216	Transcript	ENST00000610401.6	protein_coding	-	5/17	-	-	-	-	-	-	-	-	-	-1	-	HGNC	HGNC:15674	-	-	5	P1	-	-	-	-	-	-	-	-	-	-	-	-	-	-	-	-	-	G	-	-
22679	1_54269207_C/T	1:54269207-54269207	A	intron_variant	MODIFIER	SSBP3	ENSG00000157216	Transcript	ENST00000610401.6	protein_coding	-	5/17	-	-	-	-	-	-	-	-	-	-1	-	HGNC	HGNC:15674	-	-	5	P1	-	-	-	-	-	-	-	-	-	-	-	-	-	-	-	-	-	G	-	-
22691	1_54269322_C/T	1:54269322-54269322	A	intron_variant	MODIFIER	SSBP3	ENSG00000157216	Transcript	ENST00000610401.6	protein_coding	-	5/17	-	-	-	-	-	-	-	-	-	-1	-	HGNC	HGNC:15674	-	-	5	P1	-	-	-	-	-	-	-	-	-	-	-	-	-	-	-	-	-	G	-	-
22703	1_54269333_C/T	1:54269333-54269333	A	intron_variant	MODIFIER	SSBP3	ENSG00000157216	Transcript	ENST00000610401.6	protein_coding	-	5/17	-	-	-	-	-	-	-	-	-	-1	-	HGNC	HGNC:15674	-	-	5	P1	-	-	-	-	-	-	-	-	-	-	-	-	-	-	-	-	-	G	-	-
22715	1_54269377_C/T	1:54269377-54269377	A	intron_variant	MODIFIER	SSBP3	ENSG00000157216	Transcript	ENST00000610401.6	protein_coding	-	5/17	-	-	-	-	-	-	-	-	-	-1	-	HGNC	HGNC:15674	-	-	5	P1	-	-	-	-	-	-	-	-	-	-	-	-	-	-	-	-	-	G	-	-
22727	1_54269469_C/T	1:54269469-54269469	A	intron_variant	MODIFIER	SSBP3	ENSG00000157216	Transcript	ENST00000610401.6	protein_coding	-	5/17	-	-	-	-	-	-	-	-	-	-1	-	HGNC	HGNC:15674	-	-	5	P1	-	-	-	-	-	-	-	-	-	-	-	-	-	-	-	-	-	G	-	-
22739	1_54269600_C/A	1:54269600-54269600	T	intron_variant	MODIFIER	SSBP3	ENSG00000157216	Transcript	ENST00000610401.6	protein_coding	-	5/17	-	-	-	-	-	-	-	-	-	-1	-	HGNC	HGNC:15674	-	-	5	P1	-	-	-	-	-	-	-	-	-	-	-	-	-	-	-	-	-	G	-	-
22751	1_54269892_G/A	1:54269892-54269892	T	intron_variant	MODIFIER	SSBP3	ENSG00000157216	Transcript	ENST00000610401.6	protein_coding	-	5/17	-	-	-	-	-	-	-	-	-	-1	-	HGNC	HGNC:15674	-	-	5	P1	-	-	-	-	-	-	-	-	-	-	-	-	-	-	-	-	-	C	-	-
22763	1_54269947_T/C	1:54269947-54269947	G	intron_variant	MODIFIER	SSBP3	ENSG00000157216	Transcript	ENST00000610401.6	protein_coding	-	5/17	-	-	-	-	-	-	-	-	-	-1	-	HGNC	HGNC:15674	-	-	5	P1	-	-	-	-	-	-	-	-	-	-	-	-	-	-	-	-	-	A	-	-
22775	1_54269948_T/C	1:54269948-54269948	G	intron_variant	MODIFIER	SSBP3	ENSG00000157216	Transcript	ENST00000610401.6	protein_coding	-	5/17	-	-	-	-	-	-	-	-	-	-1	-	HGNC	HGNC:15674	-	-	5	P1	-	-	-	-	-	-	-	-	-	-	-	-	-	-	-	-	-	A	-	-
22787	1_54269950_T/C	1:54269950-54269950	G	intron_variant	MODIFIER	SSBP3	ENSG00000157216	Transcript	ENST00000610401.6	protein_coding	-	5/17	-	-	-	-	-	-	-	-	-	-1	-	HGNC	HGNC:15674	-	-	5	P1	-	-	-	-	-	-	-	-	-	-	-	-	-	-	-	-	-	A	-	-
22799	1_54269972_A/G	1:54269972-54269972	C	intron_variant	MODIFIER	SSBP3	ENSG00000157216	Transcript	ENST00000610401.6	protein_coding	-	5/17	-	-	-	-	-	-	-	-	-	-1	-	HGNC	HGNC:15674	-	-	5	P1	-	-	-	-	-	-	-	-	-	-	-	-	-	-	-	-	-	T	-	-
22811	1_54269991_A/C	1:54269991-54269991	G	intron_variant	MODIFIER	SSBP3	ENSG00000157216	Transcript	ENST00000610401.6	protein_coding	-	5/17	-	-	-	-	-	-	-	-	-	-1	-	HGNC	HGNC:15674	-	-	5	P1	-	-	-	-	-	-	-	-	-	-	-	-	-	-	-	-	-	T	-	-
22823	1_54270029_A/G	1:54270029-54270029	C	intron_variant	MODIFIER	SSBP3	ENSG00000157216	Transcript	ENST00000610401.6	protein_coding	-	5/17	-	-	-	-	-	-	-	-	-	-1	-	HGNC	HGNC:15674	-	-	5	P1	-	-	-	-	-	-	-	-	-	-	-	-	-	-	-	-	-	T	-	-
22835	1_54270128_C/T	1:54270128-54270128	A	intron_variant	MODIFIER	SSBP3	ENSG00000157216	Transcript	ENST00000610401.6	protein_coding	-	5/17	-	-	-	-	-	-	-	-	-	-1	-	HGNC	HGNC:15674	-	-	5	P1	-	-	-	-	-	-	-	-	-	-	-	-	-	-	-	-	-	G	-	-
22847	1_54270364_C/G	1:54270364-54270364	C	intron_variant	MODIFIER	SSBP3	ENSG00000157216	Transcript	ENST00000610401.6	protein_coding	-	5/17	-	-	-	-	-	-	-	-	-	-1	-	HGNC	HGNC:15674	-	-	5	P1	-	-	-	-	-	-	-	-	-	-	-	-	-	-	-	-	-	G	-	-
22859	1_54270473_C/A	1:54270473-54270473	T	intron_variant	MODIFIER	SSBP3	ENSG00000157216	Transcript	ENST00000610401.6	protein_coding	-	5/17	-	-	-	-	-	-	-	-	-	-1	-	HGNC	HGNC:15674	-	-	5	P1	-	-	-	-	-	-	-	-	-	-	-	-	-	-	-	-	-	G	-	-
22870	1_54270615_C/T	1:54270615-54270615	A	intron_variant	MODIFIER	SSBP3	ENSG00000157216	Transcript	ENST00000610401.6	protein_coding	-	5/17	-	-	-	-	-	-	-	-	-	-1	-	HGNC	HGNC:15674	-	-	5	P1	-	-	-	-	-	-	-	-	-	-	-	-	-	-	-	-	-	G	-	-
22881	1_54270626_G/A	1:54270626-54270626	T	intron_variant	MODIFIER	SSBP3	ENSG00000157216	Transcript	ENST00000610401.6	protein_coding	-	5/17	-	-	-	-	-	-	-	-	-	-1	-	HGNC	HGNC:15674	-	-	5	P1	-	-	-	-	-	-	-	-	-	-	-	-	-	-	-	-	-	C	-	-
22892	1_54270791_C/G	1:54270791-54270791	C	intron_variant	MODIFIER	SSBP3	ENSG00000157216	Transcript	ENST00000610401.6	protein_coding	-	5/17	-	-	-	-	-	-	-	-	-	-1	-	HGNC	HGNC:15674	-	-	5	P1	-	-	-	-	-	-	-	-	-	-	-	-	-	-	-	-	-	G	-	-
22903	1_54270817_C/T	1:54270817-54270817	A	intron_variant	MODIFIER	SSBP3	ENSG00000157216	Transcript	ENST00000610401.6	protein_coding	-	5/17	-	-	-	-	-	-	-	-	-	-1	-	HGNC	HGNC:15674	-	-	5	P1	-	-	-	-	-	-	-	-	-	-	-	-	-	-	-	-	-	G	-	-
22914	1_54270873_G/A	1:54270873-54270873	T	intron_variant	MODIFIER	SSBP3	ENSG00000157216	Transcript	ENST00000610401.6	protein_coding	-	5/17	-	-	-	-	-	-	-	-	-	-1	-	HGNC	HGNC:15674	-	-	5	P1	-	-	-	-	-	-	-	-	-	-	-	-	-	-	-	-	-	C	-	-
22925	1_54270887_G/A	1:54270887-54270887	T	intron_variant	MODIFIER	SSBP3	ENSG00000157216	Transcript	ENST00000610401.6	protein_coding	-	5/17	-	-	-	-	-	-	-	-	-	-1	-	HGNC	HGNC:15674	-	-	5	P1	-	-	-	-	-	-	-	-	-	-	-	-	-	-	-	-	-	C	-	-
22936	1_54270926_C/G	1:54270926-54270926	C	intron_variant	MODIFIER	SSBP3	ENSG00000157216	Transcript	ENST00000610401.6	protein_coding	-	5/17	-	-	-	-	-	-	-	-	-	-1	-	HGNC	HGNC:15674	-	-	5	P1	-	-	-	-	-	-	-	-	-	-	-	-	-	-	-	-	-	G	-	-
22947	1_54270974_C/G	1:54270974-54270974	C	intron_variant	MODIFIER	SSBP3	ENSG00000157216	Transcript	ENST00000610401.6	protein_coding	-	5/17	-	-	-	-	-	-	-	-	-	-1	-	HGNC	HGNC:15674	-	-	5	P1	-	-	-	-	-	-	-	-	-	-	-	-	-	-	-	-	-	G	-	-
22958	1_54271101_C/T	1:54271101-54271101	A	intron_variant	MODIFIER	SSBP3	ENSG00000157216	Transcript	ENST00000610401.6	protein_coding	-	5/17	-	-	-	-	-	-	-	-	-	-1	-	HGNC	HGNC:15674	-	-	5	P1	-	-	-	-	-	-	-	-	-	-	-	-	-	-	-	-	-	G	-	-
22969	1_54271590_C/T	1:54271590-54271590	A	intron_variant	MODIFIER	SSBP3	ENSG00000157216	Transcript	ENST00000610401.6	protein_coding	-	5/17	-	-	-	-	-	-	-	-	-	-1	-	HGNC	HGNC:15674	-	-	5	P1	-	-	-	-	-	-	-	-	-	-	-	-	-	-	-	-	-	G	-	-
22980	1_54271617_C/A	1:54271617-54271617	T	intron_variant	MODIFIER	SSBP3	ENSG00000157216	Transcript	ENST00000610401.6	protein_coding	-	5/17	-	-	-	-	-	-	-	-	-	-1	-	HGNC	HGNC:15674	-	-	5	P1	-	-	-	-	-	-	-	-	-	-	-	-	-	-	-	-	-	G	-	-
22991	1_54271826_A/G	1:54271826-54271826	C	intron_variant	MODIFIER	SSBP3	ENSG00000157216	Transcript	ENST00000610401.6	protein_coding	-	5/17	-	-	-	-	-	-	-	-	-	-1	-	HGNC	HGNC:15674	-	-	5	P1	-	-	-	-	-	-	-	-	-	-	-	-	-	-	-	-	-	T	-	-
23002	1_54271951_A/T	1:54271951-54271951	A	intron_variant	MODIFIER	SSBP3	ENSG00000157216	Transcript	ENST00000610401.6	protein_coding	-	5/17	-	-	-	-	-	-	-	-	-	-1	-	HGNC	HGNC:15674	-	-	5	P1	-	-	-	-	-	-	-	-	-	-	-	-	-	-	-	-	-	T	-	-
23013	1_54272001_C/A	1:54272001-54272001	T	intron_variant	MODIFIER	SSBP3	ENSG00000157216	Transcript	ENST00000610401.6	protein_coding	-	5/17	-	-	-	-	-	-	-	-	-	-1	-	HGNC	HGNC:15674	-	-	5	P1	-	-	-	-	-	-	-	-	-	-	-	-	-	-	-	-	-	G	-	-
23024	1_54272033_T/G	1:54272033-54272033	C	intron_variant	MODIFIER	SSBP3	ENSG00000157216	Transcript	ENST00000610401.6	protein_coding	-	5/17	-	-	-	-	-	-	-	-	-	-1	-	HGNC	HGNC:15674	-	-	5	P1	-	-	-	-	-	-	-	-	-	-	-	-	-	-	-	-	-	A	-	-
23035	1_54272049_G/A	1:54272049-54272049	T	intron_variant	MODIFIER	SSBP3	ENSG00000157216	Transcript	ENST00000610401.6	protein_coding	-	5/17	-	-	-	-	-	-	-	-	-	-1	-	HGNC	HGNC:15674	-	-	5	P1	-	-	-	-	-	-	-	-	-	-	-	-	-	-	-	-	-	C	-	-
23046	1_54272228_T/A	1:54272228-54272228	T	intron_variant	MODIFIER	SSBP3	ENSG00000157216	Transcript	ENST00000610401.6	protein_coding	-	5/17	-	-	-	-	-	-	-	-	-	-1	-	HGNC	HGNC:15674	-	-	5	P1	-	-	-	-	-	-	-	-	-	-	-	-	-	-	-	-	-	A	-	-
23057	1_54272247_T/C	1:54272247-54272247	G	intron_variant	MODIFIER	SSBP3	ENSG00000157216	Transcript	ENST00000610401.6	protein_coding	-	5/17	-	-	-	-	-	-	-	-	-	-1	-	HGNC	HGNC:15674	-	-	5	P1	-	-	-	-	-	-	-	-	-	-	-	-	-	-	-	-	-	A	-	-
23068	1_54273125_T/C	1:54273125-54273125	G	intron_variant	MODIFIER	SSBP3	ENSG00000157216	Transcript	ENST00000610401.6	protein_coding	-	5/17	-	-	-	-	-	-	-	-	-	-1	-	HGNC	HGNC:15674	-	-	5	P1	-	-	-	-	-	-	-	-	-	-	-	-	-	-	-	-	-	A	-	-
23083	1_54273401_T/C	1:54273401-54273401	G	intron_variant	MODIFIER	SSBP3	ENSG00000157216	Transcript	ENST00000610401.6	protein_coding	-	5/17	-	-	-	-	-	-	-	-	-	-1	-	HGNC	HGNC:15674	-	-	5	P1	-	-	-	-	-	-	-	-	-	-	-	-	-	-	-	-	-	A	-	-
23096	1_54273421_C/T	1:54273421-54273421	A	intron_variant	MODIFIER	SSBP3	ENSG00000157216	Transcript	ENST00000610401.6	protein_coding	-	5/17	-	-	-	-	-	-	-	-	-	-1	-	HGNC	HGNC:15674	-	-	5	P1	-	-	-	-	-	-	-	-	-	-	-	-	-	-	-	-	-	G	-	-
23109	1_54273671_C/A	1:54273671-54273671	T	intron_variant	MODIFIER	SSBP3	ENSG00000157216	Transcript	ENST00000610401.6	protein_coding	-	5/17	-	-	-	-	-	-	-	-	-	-1	-	HGNC	HGNC:15674	-	-	5	P1	-	-	-	-	-	-	-	-	-	-	-	-	-	-	-	-	-	G	-	-
23124	1_54274351_A/G	1:54274351-54274351	C	intron_variant	MODIFIER	SSBP3	ENSG00000157216	Transcript	ENST00000610401.6	protein_coding	-	5/17	-	-	-	-	-	-	-	-	-	-1	-	HGNC	HGNC:15674	-	-	5	P1	-	-	-	-	-	-	-	-	-	-	-	-	-	-	-	-	-	T	-	-
23136	1_54274549_A/G	1:54274549-54274549	C	intron_variant	MODIFIER	SSBP3	ENSG00000157216	Transcript	ENST00000610401.6	protein_coding	-	5/17	-	-	-	-	-	-	-	-	-	-1	-	HGNC	HGNC:15674	-	-	5	P1	-	-	-	-	-	-	-	-	-	-	-	-	-	-	-	-	-	T	-	-
23148	1_54274564_T/C	1:54274564-54274564	G	intron_variant	MODIFIER	SSBP3	ENSG00000157216	Transcript	ENST00000610401.6	protein_coding	-	5/17	-	-	-	-	-	-	-	-	-	-1	-	HGNC	HGNC:15674	-	-	5	P1	-	-	-	-	-	-	-	-	-	-	-	-	-	-	-	-	-	A	-	-
23160	1_54274621_A/G	1:54274621-54274621	C	intron_variant	MODIFIER	SSBP3	ENSG00000157216	Transcript	ENST00000610401.6	protein_coding	-	5/17	-	-	-	-	-	-	-	-	-	-1	-	HGNC	HGNC:15674	-	-	5	P1	-	-	-	-	-	-	-	-	-	-	-	-	-	-	-	-	-	T	-	-
23172	1_54274667_G/A	1:54274667-54274667	T	intron_variant	MODIFIER	SSBP3	ENSG00000157216	Transcript	ENST00000610401.6	protein_coding	-	5/17	-	-	-	-	-	-	-	-	-	-1	-	HGNC	HGNC:15674	-	-	5	P1	-	-	-	-	-	-	-	-	-	-	-	-	-	-	-	-	-	C	-	-
23184	1_54274744_A/G	1:54274744-54274744	C	intron_variant	MODIFIER	SSBP3	ENSG00000157216	Transcript	ENST00000610401.6	protein_coding	-	5/17	-	-	-	-	-	-	-	-	-	-1	-	HGNC	HGNC:15674	-	-	5	P1	-	-	-	-	-	-	-	-	-	-	-	-	-	-	-	-	-	T	-	-
23196	1_54274855_A/C	1:54274855-54274855	G	intron_variant	MODIFIER	SSBP3	ENSG00000157216	Transcript	ENST00000610401.6	protein_coding	-	5/17	-	-	-	-	-	-	-	-	-	-1	-	HGNC	HGNC:15674	-	-	5	P1	-	-	-	-	-	-	-	-	-	-	-	-	-	-	-	-	-	T	-	-
23207	1_54274934_T/C	1:54274934-54274934	G	intron_variant	MODIFIER	SSBP3	ENSG00000157216	Transcript	ENST00000610401.6	protein_coding	-	5/17	-	-	-	-	-	-	-	-	-	-1	-	HGNC	HGNC:15674	-	-	5	P1	-	-	-	-	-	-	-	-	-	-	-	-	-	-	-	-	-	A	-	-
23218	1_54275010_A/G	1:54275010-54275010	C	intron_variant	MODIFIER	SSBP3	ENSG00000157216	Transcript	ENST00000610401.6	protein_coding	-	5/17	-	-	-	-	-	-	-	-	-	-1	-	HGNC	HGNC:15674	-	-	5	P1	-	-	-	-	-	-	-	-	-	-	-	-	-	-	-	-	-	T	-	-
23230	1_54275025_T/C	1:54275025-54275025	G	intron_variant	MODIFIER	SSBP3	ENSG00000157216	Transcript	ENST00000610401.6	protein_coding	-	5/17	-	-	-	-	-	-	-	-	-	-1	-	HGNC	HGNC:15674	-	-	5	P1	-	-	-	-	-	-	-	-	-	-	-	-	-	-	-	-	-	A	-	-
23242	1_54275036_A/G	1:54275036-54275036	C	intron_variant	MODIFIER	SSBP3	ENSG00000157216	Transcript	ENST00000610401.6	protein_coding	-	5/17	-	-	-	-	-	-	-	-	-	-1	-	HGNC	HGNC:15674	-	-	5	P1	-	-	-	-	-	-	-	-	-	-	-	-	-	-	-	-	-	T	-	-
23254	1_54275073_T/A	1:54275073-54275073	T	intron_variant	MODIFIER	SSBP3	ENSG00000157216	Transcript	ENST00000610401.6	protein_coding	-	5/17	-	-	-	-	-	-	-	-	-	-1	-	HGNC	HGNC:15674	-	-	5	P1	-	-	-	-	-	-	-	-	-	-	-	-	-	-	-	-	-	A	-	-
23266	1_54275215_G/A	1:54275215-54275215	T	intron_variant	MODIFIER	SSBP3	ENSG00000157216	Transcript	ENST00000610401.6	protein_coding	-	5/17	-	-	-	-	-	-	-	-	-	-1	-	HGNC	HGNC:15674	-	-	5	P1	-	-	-	-	-	-	-	-	-	-	-	-	-	-	-	-	-	C	-	-
23279	1_54275230_G/C	1:54275230-54275230	G	intron_variant	MODIFIER	SSBP3	ENSG00000157216	Transcript	ENST00000610401.6	protein_coding	-	5/17	-	-	-	-	-	-	-	-	-	-1	-	HGNC	HGNC:15674	-	-	5	P1	-	-	-	-	-	-	-	-	-	-	-	-	-	-	-	-	-	C	-	-
23292	1_54275233_A/G	1:54275233-54275233	C	intron_variant	MODIFIER	SSBP3	ENSG00000157216	Transcript	ENST00000610401.6	protein_coding	-	5/17	-	-	-	-	-	-	-	-	-	-1	-	HGNC	HGNC:15674	-	-	5	P1	-	-	-	-	-	-	-	-	-	-	-	-	-	-	-	-	-	T	-	-
23305	1_54275669_A/G	1:54275669-54275669	C	intron_variant	MODIFIER	SSBP3	ENSG00000157216	Transcript	ENST00000610401.6	protein_coding	-	5/17	-	-	-	-	-	-	-	-	-	-1	-	HGNC	HGNC:15674	-	-	5	P1	-	-	-	-	-	-	-	-	-	-	-	-	-	-	-	-	-	T	-	-
23316	1_54275762_A/G	1:54275762-54275762	C	intron_variant	MODIFIER	SSBP3	ENSG00000157216	Transcript	ENST00000610401.6	protein_coding	-	5/17	-	-	-	-	-	-	-	-	-	-1	-	HGNC	HGNC:15674	-	-	5	P1	-	-	-	-	-	-	-	-	-	-	-	-	-	-	-	-	-	T	-	-
23327	1_54276001_C/T	1:54276001-54276001	A	intron_variant	MODIFIER	SSBP3	ENSG00000157216	Transcript	ENST00000610401.6	protein_coding	-	5/17	-	-	-	-	-	-	-	-	-	-1	-	HGNC	HGNC:15674	-	-	5	P1	-	-	-	-	-	-	-	-	-	-	-	-	-	-	-	-	-	G	-	-
23338	1_54276004_T/C	1:54276004-54276004	G	intron_variant	MODIFIER	SSBP3	ENSG00000157216	Transcript	ENST00000610401.6	protein_coding	-	5/17	-	-	-	-	-	-	-	-	-	-1	-	HGNC	HGNC:15674	-	-	5	P1	-	-	-	-	-	-	-	-	-	-	-	-	-	-	-	-	-	A	-	-
23349	1_54276028_A/G	1:54276028-54276028	C	intron_variant	MODIFIER	SSBP3	ENSG00000157216	Transcript	ENST00000610401.6	protein_coding	-	5/17	-	-	-	-	-	-	-	-	-	-1	-	HGNC	HGNC:15674	-	-	5	P1	-	-	-	-	-	-	-	-	-	-	-	-	-	-	-	-	-	T	-	-
23360	1_54276333_C/T	1:54276333-54276333	A	intron_variant	MODIFIER	SSBP3	ENSG00000157216	Transcript	ENST00000610401.6	protein_coding	-	5/17	-	-	-	-	-	-	-	-	-	-1	-	HGNC	HGNC:15674	-	-	5	P1	-	-	-	-	-	-	-	-	-	-	-	-	-	-	-	-	-	G	-	-
23371	1_54276334_C/T	1:54276334-54276334	A	intron_variant	MODIFIER	SSBP3	ENSG00000157216	Transcript	ENST00000610401.6	protein_coding	-	5/17	-	-	-	-	-	-	-	-	-	-1	-	HGNC	HGNC:15674	-	-	5	P1	-	-	-	-	-	-	-	-	-	-	-	-	-	-	-	-	-	G	-	-
23382	1_54276425_G/A	1:54276425-54276425	T	intron_variant	MODIFIER	SSBP3	ENSG00000157216	Transcript	ENST00000610401.6	protein_coding	-	5/17	-	-	-	-	-	-	-	-	-	-1	-	HGNC	HGNC:15674	-	-	5	P1	-	-	-	-	-	-	-	-	-	-	-	-	-	-	-	-	-	C	-	-
23393	1_54276512_T/G	1:54276512-54276512	C	intron_variant	MODIFIER	SSBP3	ENSG00000157216	Transcript	ENST00000610401.6	protein_coding	-	5/17	-	-	-	-	-	-	-	-	-	-1	-	HGNC	HGNC:15674	-	-	5	P1	-	-	-	-	-	-	-	-	-	-	-	-	-	-	-	-	-	A	-	-
23404	1_54276513_T/A	1:54276513-54276513	T	intron_variant	MODIFIER	SSBP3	ENSG00000157216	Transcript	ENST00000610401.6	protein_coding	-	5/17	-	-	-	-	-	-	-	-	-	-1	-	HGNC	HGNC:15674	-	-	5	P1	-	-	-	-	-	-	-	-	-	-	-	-	-	-	-	-	-	A	-	-
23415	1_54276632_A/G	1:54276632-54276632	C	intron_variant	MODIFIER	SSBP3	ENSG00000157216	Transcript	ENST00000610401.6	protein_coding	-	5/17	-	-	-	-	-	-	-	-	-	-1	-	HGNC	HGNC:15674	-	-	5	P1	-	-	-	-	-	-	-	-	-	-	-	-	-	-	-	-	-	T	-	-
23426	1_54276634_G/T	1:54276634-54276634	A	intron_variant	MODIFIER	SSBP3	ENSG00000157216	Transcript	ENST00000610401.6	protein_coding	-	5/17	-	-	-	-	-	-	-	-	-	-1	-	HGNC	HGNC:15674	-	-	5	P1	-	-	-	-	-	-	-	-	-	-	-	-	-	-	-	-	-	C	-	-
23437	1_54276656_T/C	1:54276656-54276656	G	intron_variant	MODIFIER	SSBP3	ENSG00000157216	Transcript	ENST00000610401.6	protein_coding	-	5/17	-	-	-	-	-	-	-	-	-	-1	-	HGNC	HGNC:15674	-	-	5	P1	-	-	-	-	-	-	-	-	-	-	-	-	-	-	-	-	-	A	-	-
23448	1_54276669_T/C	1:54276669-54276669	G	intron_variant	MODIFIER	SSBP3	ENSG00000157216	Transcript	ENST00000610401.6	protein_coding	-	5/17	-	-	-	-	-	-	-	-	-	-1	-	HGNC	HGNC:15674	-	-	5	P1	-	-	-	-	-	-	-	-	-	-	-	-	-	-	-	-	-	A	-	-
23459	1_54276703_C/T	1:54276703-54276703	A	intron_variant	MODIFIER	SSBP3	ENSG00000157216	Transcript	ENST00000610401.6	protein_coding	-	5/17	-	-	-	-	-	-	-	-	-	-1	-	HGNC	HGNC:15674	-	-	5	P1	-	-	-	-	-	-	-	-	-	-	-	-	-	-	-	-	-	G	-	-
23470	1_54276719_G/T	1:54276719-54276719	A	intron_variant	MODIFIER	SSBP3	ENSG00000157216	Transcript	ENST00000610401.6	protein_coding	-	5/17	-	-	-	-	-	-	-	-	-	-1	-	HGNC	HGNC:15674	-	-	5	P1	-	-	-	-	-	-	-	-	-	-	-	-	-	-	-	-	-	C	-	-
23481	1_54276827_G/A	1:54276827-54276827	T	intron_variant	MODIFIER	SSBP3	ENSG00000157216	Transcript	ENST00000610401.6	protein_coding	-	5/17	-	-	-	-	-	-	-	-	-	-1	-	HGNC	HGNC:15674	-	-	5	P1	-	-	-	-	-	-	-	-	-	-	-	-	-	-	-	-	-	C	-	-
23492	1_54277161_C/G	1:54277161-54277161	C	intron_variant	MODIFIER	SSBP3	ENSG00000157216	Transcript	ENST00000610401.6	protein_coding	-	5/17	-	-	-	-	-	-	-	-	-	-1	-	HGNC	HGNC:15674	-	-	5	P1	-	-	-	-	-	-	-	-	-	-	-	-	-	-	-	-	-	G	-	-
23503	1_54277177_G/T	1:54277177-54277177	A	intron_variant	MODIFIER	SSBP3	ENSG00000157216	Transcript	ENST00000610401.6	protein_coding	-	5/17	-	-	-	-	-	-	-	-	-	-1	-	HGNC	HGNC:15674	-	-	5	P1	-	-	-	-	-	-	-	-	-	-	-	-	-	-	-	-	-	C	-	-
23514	1_54277183_A/G	1:54277183-54277183	C	intron_variant	MODIFIER	SSBP3	ENSG00000157216	Transcript	ENST00000610401.6	protein_coding	-	5/17	-	-	-	-	-	-	-	-	-	-1	-	HGNC	HGNC:15674	-	-	5	P1	-	-	-	-	-	-	-	-	-	-	-	-	-	-	-	-	-	T	-	-
23525	1_54277324_G/A	1:54277324-54277324	T	intron_variant	MODIFIER	SSBP3	ENSG00000157216	Transcript	ENST00000610401.6	protein_coding	-	5/17	-	-	-	-	-	-	-	-	-	-1	-	HGNC	HGNC:15674	-	-	5	P1	-	-	-	-	-	-	-	-	-	-	-	-	-	-	-	-	-	C	-	-
23536	1_54277375_C/T	1:54277375-54277375	A	intron_variant	MODIFIER	SSBP3	ENSG00000157216	Transcript	ENST00000610401.6	protein_coding	-	5/17	-	-	-	-	-	-	-	-	-	-1	-	HGNC	HGNC:15674	-	-	5	P1	-	-	-	-	-	-	-	-	-	-	-	-	-	-	-	-	-	G	-	-
23547	1_54277393_A/C	1:54277393-54277393	G	intron_variant	MODIFIER	SSBP3	ENSG00000157216	Transcript	ENST00000610401.6	protein_coding	-	5/17	-	-	-	-	-	-	-	-	-	-1	-	HGNC	HGNC:15674	-	-	5	P1	-	-	-	-	-	-	-	-	-	-	-	-	-	-	-	-	-	T	-	-
23558	1_54277420_G/A	1:54277420-54277420	T	intron_variant	MODIFIER	SSBP3	ENSG00000157216	Transcript	ENST00000610401.6	protein_coding	-	5/17	-	-	-	-	-	-	-	-	-	-1	-	HGNC	HGNC:15674	-	-	5	P1	-	-	-	-	-	-	-	-	-	-	-	-	-	-	-	-	-	C	-	-
23569	1_54277496_G/T	1:54277496-54277496	A	intron_variant	MODIFIER	SSBP3	ENSG00000157216	Transcript	ENST00000610401.6	protein_coding	-	5/17	-	-	-	-	-	-	-	-	-	-1	-	HGNC	HGNC:15674	-	-	5	P1	-	-	-	-	-	-	-	-	-	-	-	-	-	-	-	-	-	C	-	-
23580	1_54277655_C/T	1:54277655-54277655	A	intron_variant	MODIFIER	SSBP3	ENSG00000157216	Transcript	ENST00000610401.6	protein_coding	-	5/17	-	-	-	-	-	-	-	-	-	-1	-	HGNC	HGNC:15674	-	-	5	P1	-	-	-	-	-	-	-	-	-	-	-	-	-	-	-	-	-	G	-	-
23591	1_54277852_A/G	1:54277852-54277852	C	intron_variant	MODIFIER	SSBP3	ENSG00000157216	Transcript	ENST00000610401.6	protein_coding	-	5/17	-	-	-	-	-	-	-	-	-	-1	-	HGNC	HGNC:15674	-	-	5	P1	-	-	-	-	-	-	-	-	-	-	-	-	-	-	-	-	-	T	-	-
23602	1_54277916_G/A	1:54277916-54277916	T	intron_variant	MODIFIER	SSBP3	ENSG00000157216	Transcript	ENST00000610401.6	protein_coding	-	5/17	-	-	-	-	-	-	-	-	-	-1	-	HGNC	HGNC:15674	-	-	5	P1	-	-	-	-	-	-	-	-	-	-	-	-	-	-	-	-	-	C	-	-
23613	1_54278056_G/A	1:54278056-54278056	T	intron_variant	MODIFIER	SSBP3	ENSG00000157216	Transcript	ENST00000610401.6	protein_coding	-	5/17	-	-	-	-	-	-	-	-	-	-1	-	HGNC	HGNC:15674	-	-	5	P1	-	-	-	-	-	-	-	-	-	-	-	-	-	-	-	-	-	C	-	-
23625	1_54278117_C/T	1:54278117-54278117	A	intron_variant	MODIFIER	SSBP3	ENSG00000157216	Transcript	ENST00000610401.6	protein_coding	-	5/17	-	-	-	-	-	-	-	-	-	-1	-	HGNC	HGNC:15674	-	-	5	P1	-	-	-	-	-	-	-	-	-	-	-	-	-	-	-	-	-	G	-	-
23637	1_54278282_A/G	1:54278282-54278282	C	intron_variant	MODIFIER	SSBP3	ENSG00000157216	Transcript	ENST00000610401.6	protein_coding	-	5/17	-	-	-	-	-	-	-	-	-	-1	-	HGNC	HGNC:15674	-	-	5	P1	-	-	-	-	-	-	-	-	-	-	-	-	-	-	-	-	-	T	-	-
23648	1_54278421_G/A	1:54278421-54278421	T	intron_variant	MODIFIER	SSBP3	ENSG00000157216	Transcript	ENST00000610401.6	protein_coding	-	5/17	-	-	-	-	-	-	-	-	-	-1	-	HGNC	HGNC:15674	-	-	5	P1	-	-	-	-	-	-	-	-	-	-	-	-	-	-	-	-	-	C	-	-
23659	1_54278430_C/G	1:54278430-54278430	C	intron_variant	MODIFIER	SSBP3	ENSG00000157216	Transcript	ENST00000610401.6	protein_coding	-	5/17	-	-	-	-	-	-	-	-	-	-1	-	HGNC	HGNC:15674	-	-	5	P1	-	-	-	-	-	-	-	-	-	-	-	-	-	-	-	-	-	G	-	-
23670	1_54278607_T/C	1:54278607-54278607	G	intron_variant	MODIFIER	SSBP3	ENSG00000157216	Transcript	ENST00000610401.6	protein_coding	-	5/17	-	-	-	-	-	-	-	-	-	-1	-	HGNC	HGNC:15674	-	-	5	P1	-	-	-	-	-	-	-	-	-	-	-	-	-	-	-	-	-	A	-	-
23681	1_54278875_G/C	1:54278875-54278875	G	intron_variant	MODIFIER	SSBP3	ENSG00000157216	Transcript	ENST00000610401.6	protein_coding	-	5/17	-	-	-	-	-	-	-	-	-	-1	-	HGNC	HGNC:15674	-	-	5	P1	-	-	-	-	-	-	-	-	-	-	-	-	-	-	-	-	-	C	-	-
23692	1_54278902_A/G	1:54278902-54278902	C	intron_variant	MODIFIER	SSBP3	ENSG00000157216	Transcript	ENST00000610401.6	protein_coding	-	5/17	-	-	-	-	-	-	-	-	-	-1	-	HGNC	HGNC:15674	-	-	5	P1	-	-	-	-	-	-	-	-	-	-	-	-	-	-	-	-	-	T	-	-
23703	1_54279000_T/C	1:54279000-54279000	G	intron_variant	MODIFIER	SSBP3	ENSG00000157216	Transcript	ENST00000610401.6	protein_coding	-	5/17	-	-	-	-	-	-	-	-	-	-1	-	HGNC	HGNC:15674	-	-	5	P1	-	-	-	-	-	-	-	-	-	-	-	-	-	-	-	-	-	A	-	-
23715	1_54279171_A/G	1:54279171-54279171	C	intron_variant	MODIFIER	SSBP3	ENSG00000157216	Transcript	ENST00000610401.6	protein_coding	-	5/17	-	-	-	-	-	-	-	-	-	-1	-	HGNC	HGNC:15674	-	-	5	P1	-	-	-	-	-	-	-	-	-	-	-	-	-	-	-	-	-	T	-	-
23727	1_54279647_A/G	1:54279647-54279647	C	intron_variant	MODIFIER	SSBP3	ENSG00000157216	Transcript	ENST00000610401.6	protein_coding	-	5/17	-	-	-	-	-	-	-	-	-	-1	-	HGNC	HGNC:15674	-	-	5	P1	-	-	-	-	-	-	-	-	-	-	-	-	-	-	-	-	-	T	-	-
23739	1_54279693_C/T	1:54279693-54279693	A	intron_variant	MODIFIER	SSBP3	ENSG00000157216	Transcript	ENST00000610401.6	protein_coding	-	5/17	-	-	-	-	-	-	-	-	-	-1	-	HGNC	HGNC:15674	-	-	5	P1	-	-	-	-	-	-	-	-	-	-	-	-	-	-	-	-	-	G	-	-
23751	1_54279739_C/T	1:54279739-54279739	A	intron_variant	MODIFIER	SSBP3	ENSG00000157216	Transcript	ENST00000610401.6	protein_coding	-	5/17	-	-	-	-	-	-	-	-	-	-1	-	HGNC	HGNC:15674	-	-	5	P1	-	-	-	-	-	-	-	-	-	-	-	-	-	-	-	-	-	G	-	-
23763	1_54279740_A/G	1:54279740-54279740	C	intron_variant	MODIFIER	SSBP3	ENSG00000157216	Transcript	ENST00000610401.6	protein_coding	-	5/17	-	-	-	-	-	-	-	-	-	-1	-	HGNC	HGNC:15674	-	-	5	P1	-	-	-	-	-	-	-	-	-	-	-	-	-	-	-	-	-	T	-	-
23775	1_54279783_G/A	1:54279783-54279783	T	intron_variant	MODIFIER	SSBP3	ENSG00000157216	Transcript	ENST00000610401.6	protein_coding	-	5/17	-	-	-	-	-	-	-	-	-	-1	-	HGNC	HGNC:15674	-	-	5	P1	-	-	-	-	-	-	-	-	-	-	-	-	-	-	-	-	-	C	-	-
23787	1_54279834_A/C	1:54279834-54279834	G	intron_variant	MODIFIER	SSBP3	ENSG00000157216	Transcript	ENST00000610401.6	protein_coding	-	5/17	-	-	-	-	-	-	-	-	-	-1	-	HGNC	HGNC:15674	-	-	5	P1	-	-	-	-	-	-	-	-	-	-	-	-	-	-	-	-	-	T	-	-
23798	1_54279855_A/G	1:54279855-54279855	C	intron_variant	MODIFIER	SSBP3	ENSG00000157216	Transcript	ENST00000610401.6	protein_coding	-	5/17	-	-	-	-	-	-	-	COSV58885316	-	-1	-	HGNC	HGNC:15674	-	-	5	P1	-	-	-	-	1	1	-	-	-	-	-	-	-	-	-	-	-	T	-	-
23809	1_54280010_T/C	1:54280010-54280010	G	intron_variant	MODIFIER	SSBP3	ENSG00000157216	Transcript	ENST00000610401.6	protein_coding	-	5/17	-	-	-	-	-	-	-	-	-	-1	-	HGNC	HGNC:15674	-	-	5	P1	-	-	-	-	-	-	-	-	-	-	-	-	-	-	-	-	-	A	-	-
23821	1_54280067_C/T	1:54280067-54280067	A	intron_variant	MODIFIER	SSBP3	ENSG00000157216	Transcript	ENST00000610401.6	protein_coding	-	5/17	-	-	-	-	-	-	-	-	-	-1	-	HGNC	HGNC:15674	-	-	5	P1	-	-	-	-	-	-	-	-	-	-	-	-	-	-	-	-	-	G	-	-
23833	1_54280113_T/C	1:54280113-54280113	G	intron_variant	MODIFIER	SSBP3	ENSG00000157216	Transcript	ENST00000610401.6	protein_coding	-	5/17	-	-	-	-	-	-	-	-	-	-1	-	HGNC	HGNC:15674	-	-	5	P1	-	-	-	-	-	-	-	-	-	-	-	-	-	-	-	-	-	A	-	-
23845	1_54280221_G/C	1:54280221-54280221	G	intron_variant	MODIFIER	SSBP3	ENSG00000157216	Transcript	ENST00000610401.6	protein_coding	-	5/17	-	-	-	-	-	-	-	-	-	-1	-	HGNC	HGNC:15674	-	-	5	P1	-	-	-	-	-	-	-	-	-	-	-	-	-	-	-	-	-	C	-	-
23857	1_54280268_A/T	1:54280268-54280268	A	intron_variant	MODIFIER	SSBP3	ENSG00000157216	Transcript	ENST00000610401.6	protein_coding	-	5/17	-	-	-	-	-	-	-	-	-	-1	-	HGNC	HGNC:15674	-	-	5	P1	-	-	-	-	-	-	-	-	-	-	-	-	-	-	-	-	-	T	-	-
23869	1_54280271_T/C	1:54280271-54280271	G	intron_variant	MODIFIER	SSBP3	ENSG00000157216	Transcript	ENST00000610401.6	protein_coding	-	5/17	-	-	-	-	-	-	-	-	-	-1	-	HGNC	HGNC:15674	-	-	5	P1	-	-	-	-	-	-	-	-	-	-	-	-	-	-	-	-	-	A	-	-
23881	1_54280303_C/T	1:54280303-54280303	A	intron_variant	MODIFIER	SSBP3	ENSG00000157216	Transcript	ENST00000610401.6	protein_coding	-	5/17	-	-	-	-	-	-	-	COSV58888070	-	-1	-	HGNC	HGNC:15674	-	-	5	P1	-	-	-	-	1	1	-	-	-	-	-	-	-	-	-	-	-	G	-	-
23893	1_54280306_T/C	1:54280306-54280306	G	intron_variant	MODIFIER	SSBP3	ENSG00000157216	Transcript	ENST00000610401.6	protein_coding	-	5/17	-	-	-	-	-	-	-	-	-	-1	-	HGNC	HGNC:15674	-	-	5	P1	-	-	-	-	-	-	-	-	-	-	-	-	-	-	-	-	-	A	-	-
23905	1_54280329_C/A	1:54280329-54280329	T	intron_variant	MODIFIER	SSBP3	ENSG00000157216	Transcript	ENST00000610401.6	protein_coding	-	5/17	-	-	-	-	-	-	-	-	-	-1	-	HGNC	HGNC:15674	-	-	5	P1	-	-	-	-	-	-	-	-	-	-	-	-	-	-	-	-	-	G	-	-
23917	1_54280370_A/C	1:54280370-54280370	G	intron_variant	MODIFIER	SSBP3	ENSG00000157216	Transcript	ENST00000610401.6	protein_coding	-	5/17	-	-	-	-	-	-	-	-	-	-1	-	HGNC	HGNC:15674	-	-	5	P1	-	-	-	-	-	-	-	-	-	-	-	-	-	-	-	-	-	T	-	-
23930	1_54280538_A/G	1:54280538-54280538	C	intron_variant	MODIFIER	SSBP3	ENSG00000157216	Transcript	ENST00000610401.6	protein_coding	-	5/17	-	-	-	-	-	-	-	-	-	-1	-	HGNC	HGNC:15674	-	-	5	P1	-	-	-	-	-	-	-	-	-	-	-	-	-	-	-	-	-	T	-	-
23943	1_54280586_C/T	1:54280586-54280586	A	intron_variant	MODIFIER	SSBP3	ENSG00000157216	Transcript	ENST00000610401.6	protein_coding	-	5/17	-	-	-	-	-	-	-	-	-	-1	-	HGNC	HGNC:15674	-	-	5	P1	-	-	-	-	-	-	-	-	-	-	-	-	-	-	-	-	-	G	-	-
23956	1_54280655_G/C	1:54280655-54280655	G	intron_variant	MODIFIER	SSBP3	ENSG00000157216	Transcript	ENST00000610401.6	protein_coding	-	5/17	-	-	-	-	-	-	-	-	-	-1	-	HGNC	HGNC:15674	-	-	5	P1	-	-	-	-	-	-	-	-	-	-	-	-	-	-	-	-	-	C	-	-
23969	1_54280664_C/T	1:54280664-54280664	A	intron_variant	MODIFIER	SSBP3	ENSG00000157216	Transcript	ENST00000610401.6	protein_coding	-	5/17	-	-	-	-	-	-	-	-	-	-1	-	HGNC	HGNC:15674	-	-	5	P1	-	-	-	-	-	-	-	-	-	-	-	-	-	-	-	-	-	G	-	-
23982	1_54280829_A/G	1:54280829-54280829	C	intron_variant	MODIFIER	SSBP3	ENSG00000157216	Transcript	ENST00000610401.6	protein_coding	-	5/17	-	-	-	-	-	-	-	-	-	-1	-	HGNC	HGNC:15674	-	-	5	P1	-	-	-	-	-	-	-	-	-	-	-	-	-	-	-	-	-	T	-	-
23995	1_54280841_C/T	1:54280841-54280841	A	intron_variant	MODIFIER	SSBP3	ENSG00000157216	Transcript	ENST00000610401.6	protein_coding	-	5/17	-	-	-	-	-	-	-	-	-	-1	-	HGNC	HGNC:15674	-	-	5	P1	-	-	-	-	-	-	-	-	-	-	-	-	-	-	-	-	-	G	-	-
24008	1_54281022_A/G	1:54281022-54281022	C	intron_variant	MODIFIER	SSBP3	ENSG00000157216	Transcript	ENST00000610401.6	protein_coding	-	5/17	-	-	-	-	-	-	-	-	-	-1	-	HGNC	HGNC:15674	-	-	5	P1	-	-	-	-	-	-	-	-	-	-	-	-	-	-	-	-	-	T	-	-
24021	1_54281073_A/G	1:54281073-54281073	C	intron_variant	MODIFIER	SSBP3	ENSG00000157216	Transcript	ENST00000610401.6	protein_coding	-	5/17	-	-	-	-	-	-	-	-	-	-1	-	HGNC	HGNC:15674	-	-	5	P1	-	-	-	-	-	-	-	-	-	-	-	-	-	-	-	-	-	T	-	-
24034	1_54281132_T/C	1:54281132-54281132	G	intron_variant	MODIFIER	SSBP3	ENSG00000157216	Transcript	ENST00000610401.6	protein_coding	-	5/17	-	-	-	-	-	-	-	-	-	-1	-	HGNC	HGNC:15674	-	-	5	P1	-	-	-	-	-	-	-	-	-	-	-	-	-	-	-	-	-	A	-	-
24047	1_54281233_T/G	1:54281233-54281233	C	intron_variant	MODIFIER	SSBP3	ENSG00000157216	Transcript	ENST00000610401.6	protein_coding	-	5/17	-	-	-	-	-	-	-	-	-	-1	-	HGNC	HGNC:15674	-	-	5	P1	-	-	-	-	-	-	-	-	-	-	-	-	-	-	-	-	-	A	-	-
24059	1_54281434_G/A	1:54281434-54281434	T	splice_donor_region_variant,intron_variant	LOW	SSBP3	ENSG00000157216	Transcript	ENST00000610401.6	protein_coding	-	5/17	-	-	-	-	-	-	-	-	-	-1	-	HGNC	HGNC:15674	-	-	5	P1	-	-	-	-	-	-	-	-	-	-	-	-	-	-	10.858	-0.204	10.655	C	-	-
24071	1_54281567_A/C	1:54281567-54281567	G	intron_variant	MODIFIER	SSBP3	ENSG00000157216	Transcript	ENST00000610401.6	protein_coding	-	4/17	-	-	-	-	-	-	-	-	-	-1	-	HGNC	HGNC:15674	-	-	5	P1	-	-	-	-	-	-	-	-	-	-	-	-	-	-	-	-	-	T	-	-
24083	1_54281598_A/C	1:54281598-54281598	G	intron_variant	MODIFIER	SSBP3	ENSG00000157216	Transcript	ENST00000610401.6	protein_coding	-	4/17	-	-	-	-	-	-	-	-	-	-1	-	HGNC	HGNC:15674	-	-	5	P1	-	-	-	-	-	-	-	-	-	-	-	-	-	-	-	-	-	T	-	-
24095	1_54281617_T/C	1:54281617-54281617	G	intron_variant	MODIFIER	SSBP3	ENSG00000157216	Transcript	ENST00000610401.6	protein_coding	-	4/17	-	-	-	-	-	-	-	-	-	-1	-	HGNC	HGNC:15674	-	-	5	P1	-	-	-	-	-	-	-	-	-	-	-	-	-	-	-	-	-	A	-	-
24107	1_54281628_C/T	1:54281628-54281628	A	intron_variant	MODIFIER	SSBP3	ENSG00000157216	Transcript	ENST00000610401.6	protein_coding	-	4/17	-	-	-	-	-	-	-	-	-	-1	-	HGNC	HGNC:15674	-	-	5	P1	-	-	-	-	-	-	-	-	-	-	-	-	-	-	-	-	-	G	-	-
24119	1_54281776_G/C	1:54281776-54281776	G	intron_variant	MODIFIER	SSBP3	ENSG00000157216	Transcript	ENST00000610401.6	protein_coding	-	4/17	-	-	-	-	-	-	-	-	-	-1	-	HGNC	HGNC:15674	-	-	5	P1	-	-	-	-	-	-	-	-	-	-	-	-	-	-	-	-	-	C	-	-
24131	1_54281904_G/C	1:54281904-54281904	G	intron_variant	MODIFIER	SSBP3	ENSG00000157216	Transcript	ENST00000610401.6	protein_coding	-	4/17	-	-	-	-	-	-	-	-	-	-1	-	HGNC	HGNC:15674	-	-	5	P1	-	-	-	-	-	-	-	-	-	-	-	-	-	-	-	-	-	C	-	-
24143	1_54281905_C/T	1:54281905-54281905	A	intron_variant	MODIFIER	SSBP3	ENSG00000157216	Transcript	ENST00000610401.6	protein_coding	-	4/17	-	-	-	-	-	-	-	-	-	-1	-	HGNC	HGNC:15674	-	-	5	P1	-	-	-	-	-	-	-	-	-	-	-	-	-	-	-	-	-	G	-	-
24155	1_54281916_G/A	1:54281916-54281916	T	intron_variant	MODIFIER	SSBP3	ENSG00000157216	Transcript	ENST00000610401.6	protein_coding	-	4/17	-	-	-	-	-	-	-	-	-	-1	-	HGNC	HGNC:15674	-	-	5	P1	-	-	-	-	-	-	-	-	-	-	-	-	-	-	-	-	-	C	-	-
24167	1_54281982_C/G	1:54281982-54281982	C	intron_variant	MODIFIER	SSBP3	ENSG00000157216	Transcript	ENST00000610401.6	protein_coding	-	4/17	-	-	-	-	-	-	-	-	-	-1	-	HGNC	HGNC:15674	-	-	5	P1	-	-	-	-	-	-	-	-	-	-	-	-	-	-	-	-	-	G	-	-
24179	1_54282002_C/A	1:54282002-54282002	T	intron_variant	MODIFIER	SSBP3	ENSG00000157216	Transcript	ENST00000610401.6	protein_coding	-	4/17	-	-	-	-	-	-	-	-	-	-1	-	HGNC	HGNC:15674	-	-	5	P1	-	-	-	-	-	-	-	-	-	-	-	-	-	-	-	-	-	G	-	-
24191	1_54282075_A/T	1:54282075-54282075	A	intron_variant	MODIFIER	SSBP3	ENSG00000157216	Transcript	ENST00000610401.6	protein_coding	-	4/17	-	-	-	-	-	-	-	-	-	-1	-	HGNC	HGNC:15674	-	-	5	P1	-	-	-	-	-	-	-	-	-	-	-	-	-	-	-	-	-	T	-	-
24203	1_54282085_G/A	1:54282085-54282085	T	intron_variant	MODIFIER	SSBP3	ENSG00000157216	Transcript	ENST00000610401.6	protein_coding	-	4/17	-	-	-	-	-	-	-	-	-	-1	-	HGNC	HGNC:15674	-	-	5	P1	-	-	-	-	-	-	-	-	-	-	-	-	-	-	-	-	-	C	-	-
24215	1_54282109_T/C	1:54282109-54282109	G	intron_variant	MODIFIER	SSBP3	ENSG00000157216	Transcript	ENST00000610401.6	protein_coding	-	4/17	-	-	-	-	-	-	-	-	-	-1	-	HGNC	HGNC:15674	-	-	5	P1	-	-	-	-	-	-	-	-	-	-	-	-	-	-	-	-	-	A	-	-
24227	1_54282378_G/A	1:54282378-54282378	T	intron_variant	MODIFIER	SSBP3	ENSG00000157216	Transcript	ENST00000610401.6	protein_coding	-	4/17	-	-	-	-	-	-	-	-	-	-1	-	HGNC	HGNC:15674	-	-	5	P1	-	-	-	-	-	-	-	-	-	-	-	-	-	-	-	-	-	C	-	-
24239	1_54282485_G/A	1:54282485-54282485	T	intron_variant	MODIFIER	SSBP3	ENSG00000157216	Transcript	ENST00000610401.6	protein_coding	-	4/17	-	-	-	-	-	-	-	-	-	-1	-	HGNC	HGNC:15674	-	-	5	P1	-	-	-	-	-	-	-	-	-	-	-	-	-	-	-	-	-	C	-	-
24251	1_54282744_T/C	1:54282744-54282744	G	intron_variant	MODIFIER	SSBP3	ENSG00000157216	Transcript	ENST00000610401.6	protein_coding	-	4/17	-	-	-	-	-	-	-	-	-	-1	-	HGNC	HGNC:15674	-	-	5	P1	-	-	-	-	-	-	-	-	-	-	-	-	-	-	-	-	-	A	-	-
24263	1_54282756_T/C	1:54282756-54282756	G	intron_variant	MODIFIER	SSBP3	ENSG00000157216	Transcript	ENST00000610401.6	protein_coding	-	4/17	-	-	-	-	-	-	-	-	-	-1	-	HGNC	HGNC:15674	-	-	5	P1	-	-	-	-	-	-	-	-	-	-	-	-	-	-	-	-	-	A	-	-
24275	1_54282944_T/C	1:54282944-54282944	G	intron_variant	MODIFIER	SSBP3	ENSG00000157216	Transcript	ENST00000610401.6	protein_coding	-	4/17	-	-	-	-	-	-	-	-	-	-1	-	HGNC	HGNC:15674	-	-	5	P1	-	-	-	-	-	-	-	-	-	-	-	-	-	-	-	-	-	A	-	-
24287	1_54282963_T/C	1:54282963-54282963	G	intron_variant	MODIFIER	SSBP3	ENSG00000157216	Transcript	ENST00000610401.6	protein_coding	-	4/17	-	-	-	-	-	-	-	-	-	-1	-	HGNC	HGNC:15674	-	-	5	P1	-	-	-	-	-	-	-	-	-	-	-	-	-	-	-	-	-	A	-	-
24299	1_54282988_T/C	1:54282988-54282988	G	intron_variant	MODIFIER	SSBP3	ENSG00000157216	Transcript	ENST00000610401.6	protein_coding	-	4/17	-	-	-	-	-	-	-	-	-	-1	-	HGNC	HGNC:15674	-	-	5	P1	-	-	-	-	-	-	-	-	-	-	-	-	-	-	-	-	-	A	-	-
24311	1_54282989_G/A	1:54282989-54282989	T	intron_variant	MODIFIER	SSBP3	ENSG00000157216	Transcript	ENST00000610401.6	protein_coding	-	4/17	-	-	-	-	-	-	-	-	-	-1	-	HGNC	HGNC:15674	-	-	5	P1	-	-	-	-	-	-	-	-	-	-	-	-	-	-	-	-	-	C	-	-
24323	1_54283013_C/T	1:54283013-54283013	A	intron_variant	MODIFIER	SSBP3	ENSG00000157216	Transcript	ENST00000610401.6	protein_coding	-	4/17	-	-	-	-	-	-	-	-	-	-1	-	HGNC	HGNC:15674	-	-	5	P1	-	-	-	-	-	-	-	-	-	-	-	-	-	-	-	-	-	G	-	-
24335	1_54283088_A/G	1:54283088-54283088	C	intron_variant	MODIFIER	SSBP3	ENSG00000157216	Transcript	ENST00000610401.6	protein_coding	-	4/17	-	-	-	-	-	-	-	-	-	-1	-	HGNC	HGNC:15674	-	-	5	P1	-	-	-	-	-	-	-	-	-	-	-	-	-	-	-	-	-	T	-	-
24347	1_54283101_A/T	1:54283101-54283101	A	intron_variant	MODIFIER	SSBP3	ENSG00000157216	Transcript	ENST00000610401.6	protein_coding	-	4/17	-	-	-	-	-	-	-	-	-	-1	-	HGNC	HGNC:15674	-	-	5	P1	-	-	-	-	-	-	-	-	-	-	-	-	-	-	-	-	-	T	-	-
24359	1_54283159_C/T	1:54283159-54283159	A	intron_variant	MODIFIER	SSBP3	ENSG00000157216	Transcript	ENST00000610401.6	protein_coding	-	4/17	-	-	-	-	-	-	-	-	-	-1	-	HGNC	HGNC:15674	-	-	5	P1	-	-	-	-	-	-	-	-	-	-	-	-	-	-	-	-	-	G	-	-
24371	1_54283324_A/G	1:54283324-54283324	C	intron_variant	MODIFIER	SSBP3	ENSG00000157216	Transcript	ENST00000610401.6	protein_coding	-	4/17	-	-	-	-	-	-	-	-	-	-1	-	HGNC	HGNC:15674	-	-	5	P1	-	-	-	-	-	-	-	-	-	-	-	-	-	-	-	-	-	T	-	-
24383	1_54283631_C/G	1:54283631-54283631	C	intron_variant	MODIFIER	SSBP3	ENSG00000157216	Transcript	ENST00000610401.6	protein_coding	-	4/17	-	-	-	-	-	-	-	-	-	-1	-	HGNC	HGNC:15674	-	-	5	P1	-	-	-	-	-	-	-	-	-	-	-	-	-	-	-	-	-	G	-	-
24395	1_54283854_A/G	1:54283854-54283854	C	intron_variant	MODIFIER	SSBP3	ENSG00000157216	Transcript	ENST00000610401.6	protein_coding	-	4/17	-	-	-	-	-	-	-	-	-	-1	-	HGNC	HGNC:15674	-	-	5	P1	-	-	-	-	-	-	-	-	-	-	-	-	-	-	-	-	-	T	-	-
24408	1_54283908_T/C	1:54283908-54283908	G	intron_variant	MODIFIER	SSBP3	ENSG00000157216	Transcript	ENST00000610401.6	protein_coding	-	4/17	-	-	-	-	-	-	-	-	-	-1	-	HGNC	HGNC:15674	-	-	5	P1	-	-	-	-	-	-	-	-	-	-	-	-	-	-	-	-	-	A	-	-
24420	1_54284008_A/G	1:54284008-54284008	C	intron_variant	MODIFIER	SSBP3	ENSG00000157216	Transcript	ENST00000610401.6	protein_coding	-	4/17	-	-	-	-	-	-	-	-	-	-1	-	HGNC	HGNC:15674	-	-	5	P1	-	-	-	-	-	-	-	-	-	-	-	-	-	-	-	-	-	T	-	-
24432	1_54284110_T/G	1:54284110-54284110	C	intron_variant	MODIFIER	SSBP3	ENSG00000157216	Transcript	ENST00000610401.6	protein_coding	-	4/17	-	-	-	-	-	-	-	-	-	-1	-	HGNC	HGNC:15674	-	-	5	P1	-	-	-	-	-	-	-	-	-	-	-	-	-	-	-	-	-	A	-	-
24444	1_54284137_A/G	1:54284137-54284137	C	intron_variant	MODIFIER	SSBP3	ENSG00000157216	Transcript	ENST00000610401.6	protein_coding	-	4/17	-	-	-	-	-	-	-	-	-	-1	-	HGNC	HGNC:15674	-	-	5	P1	-	-	-	-	-	-	-	-	-	-	-	-	-	-	-	-	-	T	-	-
24456	1_54284169_T/C	1:54284169-54284169	G	intron_variant	MODIFIER	SSBP3	ENSG00000157216	Transcript	ENST00000610401.6	protein_coding	-	4/17	-	-	-	-	-	-	-	-	-	-1	-	HGNC	HGNC:15674	-	-	5	P1	-	-	-	-	-	-	-	-	-	-	-	-	-	-	-	-	-	A	-	-
24468	1_54284419_T/C	1:54284419-54284419	G	intron_variant	MODIFIER	SSBP3	ENSG00000157216	Transcript	ENST00000610401.6	protein_coding	-	4/17	-	-	-	-	-	-	-	-	-	-1	-	HGNC	HGNC:15674	-	-	5	P1	-	-	-	-	-	-	-	-	-	-	-	-	-	-	-	-	-	A	-	-
24480	1_54284443_C/A	1:54284443-54284443	T	intron_variant	MODIFIER	SSBP3	ENSG00000157216	Transcript	ENST00000610401.6	protein_coding	-	4/17	-	-	-	-	-	-	-	-	-	-1	-	HGNC	HGNC:15674	-	-	5	P1	-	-	-	-	-	-	-	-	-	-	-	-	-	-	-	-	-	G	-	-
24492	1_54285513_A/G	1:54285513-54285513	C	intron_variant	MODIFIER	SSBP3	ENSG00000157216	Transcript	ENST00000610401.6	protein_coding	-	4/17	-	-	-	-	-	-	-	-	-	-1	-	HGNC	HGNC:15674	-	-	5	P1	-	-	-	-	-	-	-	-	-	-	-	-	-	-	-	-	-	T	-	-
24505	1_54285596_G/A	1:54285596-54285596	T	intron_variant	MODIFIER	SSBP3	ENSG00000157216	Transcript	ENST00000610401.6	protein_coding	-	4/17	-	-	-	-	-	-	-	-	-	-1	-	HGNC	HGNC:15674	-	-	5	P1	-	-	-	-	-	-	-	-	-	-	-	-	-	-	-	-	-	C	-	-
24518	1_54285621_A/G	1:54285621-54285621	C	intron_variant	MODIFIER	SSBP3	ENSG00000157216	Transcript	ENST00000610401.6	protein_coding	-	4/17	-	-	-	-	-	-	-	-	-	-1	-	HGNC	HGNC:15674	-	-	5	P1	-	-	-	-	-	-	-	-	-	-	-	-	-	-	-	-	-	T	-	-
24531	1_54285658_C/T	1:54285658-54285658	A	intron_variant	MODIFIER	SSBP3	ENSG00000157216	Transcript	ENST00000610401.6	protein_coding	-	4/17	-	-	-	-	-	-	-	-	-	-1	-	HGNC	HGNC:15674	-	-	5	P1	-	-	-	-	-	-	-	-	-	-	-	-	-	-	-	-	-	G	-	-
24544	1_54285660_T/C	1:54285660-54285660	G	intron_variant	MODIFIER	SSBP3	ENSG00000157216	Transcript	ENST00000610401.6	protein_coding	-	4/17	-	-	-	-	-	-	-	-	-	-1	-	HGNC	HGNC:15674	-	-	5	P1	-	-	-	-	-	-	-	-	-	-	-	-	-	-	-	-	-	A	-	-
24557	1_54285764_T/C	1:54285764-54285764	G	intron_variant	MODIFIER	SSBP3	ENSG00000157216	Transcript	ENST00000610401.6	protein_coding	-	4/17	-	-	-	-	-	-	-	-	-	-1	-	HGNC	HGNC:15674	-	-	5	P1	-	-	-	-	-	-	-	-	-	-	-	-	-	-	-	-	-	A	-	-
24570	1_54285959_C/T	1:54285959-54285959	A	intron_variant	MODIFIER	SSBP3	ENSG00000157216	Transcript	ENST00000610401.6	protein_coding	-	4/17	-	-	-	-	-	-	-	-	-	-1	-	HGNC	HGNC:15674	-	-	5	P1	-	-	-	-	-	-	-	-	-	-	-	-	-	-	-	-	-	G	-	-
24583	1_54286006_A/T	1:54286006-54286006	A	intron_variant	MODIFIER	SSBP3	ENSG00000157216	Transcript	ENST00000610401.6	protein_coding	-	4/17	-	-	-	-	-	-	-	-	-	-1	-	HGNC	HGNC:15674	-	-	5	P1	-	-	-	-	-	-	-	-	-	-	-	-	-	-	-	-	-	T	-	-
24596	1_54286070_C/G	1:54286070-54286070	C	intron_variant	MODIFIER	SSBP3	ENSG00000157216	Transcript	ENST00000610401.6	protein_coding	-	4/17	-	-	-	-	-	-	-	-	-	-1	-	HGNC	HGNC:15674	-	-	5	P1	-	-	-	-	-	-	-	-	-	-	-	-	-	-	-	-	-	G	-	-
24609	1_54286128_C/A	1:54286128-54286128	T	intron_variant	MODIFIER	SSBP3	ENSG00000157216	Transcript	ENST00000610401.6	protein_coding	-	4/17	-	-	-	-	-	-	-	-	-	-1	-	HGNC	HGNC:15674	-	-	5	P1	-	-	-	-	-	-	-	-	-	-	-	-	-	-	-	-	-	G	-	-
24622	1_54286339_C/A	1:54286339-54286339	T	intron_variant	MODIFIER	SSBP3	ENSG00000157216	Transcript	ENST00000610401.6	protein_coding	-	4/17	-	-	-	-	-	-	-	-	-	-1	-	HGNC	HGNC:15674	-	-	5	P1	-	-	-	-	-	-	-	-	-	-	-	-	-	-	-	-	-	G	-	-
24634	1_54286457_A/C	1:54286457-54286457	G	intron_variant	MODIFIER	SSBP3	ENSG00000157216	Transcript	ENST00000610401.6	protein_coding	-	4/17	-	-	-	-	-	-	-	-	-	-1	-	HGNC	HGNC:15674	-	-	5	P1	-	-	-	-	-	-	-	-	-	-	-	-	-	-	-	-	-	T	-	-
24646	1_54286586_T/C	1:54286586-54286586	G	intron_variant	MODIFIER	SSBP3	ENSG00000157216	Transcript	ENST00000610401.6	protein_coding	-	4/17	-	-	-	-	-	-	-	-	-	-1	-	HGNC	HGNC:15674	-	-	5	P1	-	-	-	-	-	-	-	-	-	-	-	-	-	-	-	-	-	A	-	-
24658	1_54286681_T/C	1:54286681-54286681	G	intron_variant	MODIFIER	SSBP3	ENSG00000157216	Transcript	ENST00000610401.6	protein_coding	-	4/17	-	-	-	-	-	-	-	-	-	-1	-	HGNC	HGNC:15674	-	-	5	P1	-	-	-	-	-	-	-	-	-	-	-	-	-	-	-	-	-	A	-	-
24670	1_54286715_T/C	1:54286715-54286715	G	intron_variant	MODIFIER	SSBP3	ENSG00000157216	Transcript	ENST00000610401.6	protein_coding	-	4/17	-	-	-	-	-	-	-	-	-	-1	-	HGNC	HGNC:15674	-	-	5	P1	-	-	-	-	-	-	-	-	-	-	-	-	-	-	-	-	-	A	-	-
24682	1_54286716_G/A	1:54286716-54286716	T	intron_variant	MODIFIER	SSBP3	ENSG00000157216	Transcript	ENST00000610401.6	protein_coding	-	4/17	-	-	-	-	-	-	-	-	-	-1	-	HGNC	HGNC:15674	-	-	5	P1	-	-	-	-	-	-	-	-	-	-	-	-	-	-	-	-	-	C	-	-
24694	1_54286831_A/T	1:54286831-54286831	A	intron_variant	MODIFIER	SSBP3	ENSG00000157216	Transcript	ENST00000610401.6	protein_coding	-	4/17	-	-	-	-	-	-	-	-	-	-1	-	HGNC	HGNC:15674	-	-	5	P1	-	-	-	-	-	-	-	-	-	-	-	-	-	-	-	-	-	T	-	-
24706	1_54286839_C/T	1:54286839-54286839	A	intron_variant	MODIFIER	SSBP3	ENSG00000157216	Transcript	ENST00000610401.6	protein_coding	-	4/17	-	-	-	-	-	-	-	-	-	-1	-	HGNC	HGNC:15674	-	-	5	P1	-	-	-	-	-	-	-	-	-	-	-	-	-	-	-	-	-	G	-	-
[truncated: 83,404 more rows]
[truncated: 12 more columns]
