# Supplementary material for: On the genetic basis of tail-loss evolution in humans and apes
Source: Nature. 2024 Feb 28;626(8001):1042–8. doi: 10.1038/s41586-024-07095-8 (PMC10901737; doi:10.1038/s41586-024-07095-8)
Supplement: Supplementary file 5 — Hominoid-specific insertions detected in the 140 genes. [file 41586_2024_7095_MOESM5_ESM.csv]

	Uploaded_variation	Location	Allele	Consequence	IMPACT	SYMBOL	Gene	Feature_type	Feature	BIOTYPE	EXON	INTRON	HGVSc	HGVSp	cDNA_position	CDS_position	Protein_position	Amino_acids	Codons	Existing_variation	DISTANCE	STRAND	FLAGS	SYMBOL_SOURCE	HGNC_ID	MANE_SELECT	MANE_PLUS_CLINICAL	TSL	APPRIS	SIFT	PolyPhen	AF	CLIN_SIG	SOMATIC	PHENO	PUBMED	MOTIF_NAME	MOTIF_POS	HIGH_INF_POS	MOTIF_SCORE_CHANGE	TRANSCRIPTION_FACTORS	ada_score	rf_score	BLOSUM62	AA	LOEUF	MaxEntScan_alt	MaxEntScan_diff	MaxEntScan_ref
3	1_11782674_ACTTTGGGAGGCCGAGGAAGGTGGATCACTTGAGATCAGGAGTTCGAGACCAGCCTGGCCAACATGGTGAAACCCCATCTCTACTAAAAATATGAAAAATTAGACGGGCATGGTGGCAGGTGCCTGTAGTCCCAGCTACTTGGGCTCAGGCAGGAGAATCACTTGAATCCGGGAGGCGGAGGTTGCAGTGAGCCGAGATTGCACCACTGCACTCCAG/--------------------------------------------------------------------------------------------------------------------------------------------------------------------------…	1:11782673-11782890	-------------------------------------------------------------------------------------------------------------------------------------------------------------------------------------------------------------------------	downstream_gene_variant	MODIFIER	MTHFR	ENSG00000177000	Transcript	ENST00000376585.6	protein_coding	-	-	-	-	-	-	-	-	-	-	2842	-1	-	HGNC	HGNC:7436	-	-	5	P4	-	-	-	-	-	-	-	-	-	-	-	-	-	-	-	CTGGAGTGCAGTGGTGCAATCTCGGCTCACTGCAACCTCcGCCTCCCGGATTCAAGTGATTCTCCTGCCTGAGCCCAAGTAGCTGGGACTACAGGCACCTGCCACCATGCCCGTCTAATTTTTCATATTTTTAGTAgAGATGGGGTTTCACCATGTTGGCCAGGCTGGTCTCGAACTCCTGACCTCAAGTGATCCAcCTTCCTcGGCCTCCCAAAGT	-	-	-	-
16	1_11782892_CTGGGCGACAGTGCGAGACTCCATCTCAAAAAAAAAAA/--------------------------------------	1:11782891-11782929	--------------------------------------	downstream_gene_variant	MODIFIER	MTHFR	ENSG00000177000	Transcript	ENST00000376585.6	protein_coding	-	-	-	-	-	-	-	-	-	-	2803	-1	-	HGNC	HGNC:7436	-	-	5	P4	-	-	-	-	-	-	-	-	-	-	-	-	-	-	-	T-TTTTTTTTTGAGATGGAGTCTCgCACTGTCGCCCAG	-	-	-	-
29	1_11782936_AGGAGGAGAAATCCACTCCTCGGAAATCTA/------------------------------	1:11782935-11782965	------------------------------	downstream_gene_variant	MODIFIER	MTHFR	ENSG00000177000	Transcript	ENST00000376585.6	protein_coding	-	-	-	-	-	-	-	-	-	-	2767	-1	-	HGNC	HGNC:7436	-	-	5	P4	-	-	-	-	-	-	-	-	-	-	-	-	-	-	-	TAGATTTCcGAGGAGTGGATTTCTCCTTCT	-	-	-	-
42	1_11783249_TGTTTGTTTGTTTTTTGAGAC/---------------------	1:11783248-11783269	---------------------	downstream_gene_variant	MODIFIER	MTHFR	ENSG00000177000	Transcript	ENST00000376585.6	protein_coding	-	-	-	-	-	-	-	-	-	-	2463	-1	-	HGNC	HGNC:7436	-	-	5	P4	-	-	-	-	-	-	-	-	-	-	-	-	-	-	-	GTCTCAAAAAACAAACAAACA	-	-	-	-
55	1_11783272_AGTTTCGCTCTTGTTGCCCAGGTTGGAGTGCAATGGCGCGATCTCGGCTTACCACAACCTCCGCCTCCCGGGTTCAAGTGATTCTCCTGCCTCAGCCTCCCGAGTAGCTGGGATTACAGGCATGTGGCACCACACCTGGCTAATTTTGTATTTTTAGTAGAGACGGGGTTTCTCCATGTTGGTCAGGCTGGTCTCGAACTCCCGACCTCAGGTGATCCGCCCGCCTCTGCCTCCCAAAATGCTGGGATTACAGGTGTGAGCCACTGTGCCTGGCCGTAGATGG/--------------------------------------------------------------------------------------------------------…	1:11783271-11783554	-------------------------------------------------------------------------------------------------------------------------------------------------------------------------------------------------------------------------------------------------------------------------------------------	downstream_gene_variant	MODIFIER	MTHFR	ENSG00000177000	Transcript	ENST00000376585.6	protein_coding	-	-	-	-	-	-	-	-	-	-	2178	-1	-	HGNC	HGNC:7436	-	-	5	P4	-	-	-	-	-	-	-	-	-	-	-	-	-	-	-	CCATCTACGGCCAGGCACAGTGGCTCACACCTGTAATCCCAGCATTTTGGGAGGCAGAGGCGGGCGGATCACCTGAGGTcGGGAGTTCGAGACCAGCCTGACCAACATGGAGAAACCCCGTCTCTACTAAAAATACAAAATTAGCCAGGTGTGGTGCCACATGCCTGtAATCCCAGCTACTCGGGAGGCTGAGGCAGGAGAATCACTTGAACCCGGGAGGCGGAGGTTGTGGTAAGCCGAGATCGCGCCATTGCACTCCAACCTGGGCAACAAGAGCGAAACT	-	-	-	-
68	1_11783556_TTTTTTTCTT/----------	1:11783555-11783565	----------	downstream_gene_variant	MODIFIER	MTHFR	ENSG00000177000	Transcript	ENST00000376585.6	protein_coding	-	-	-	-	-	-	-	-	-	-	2167	-1	-	HGNC	HGNC:7436	-	-	5	P4	-	-	-	-	-	-	-	-	-	-	-	-	-	-	-	AAGAAAAaAA	-	-	-	-
80	1_11783745_CT/--	1:11783744-11783746	--	downstream_gene_variant	MODIFIER	MTHFR	ENSG00000177000	Transcript	ENST00000376585.6	protein_coding	-	-	-	-	-	-	-	-	-	-	1986	-1	-	HGNC	HGNC:7436	-	-	5	P4	-	-	-	-	-	-	-	-	-	-	-	-	-	-	-	AG	-	-	-	-
92	1_11783798_A/-	1:11783797-11783798	-	downstream_gene_variant	MODIFIER	MTHFR	ENSG00000177000	Transcript	ENST00000376585.6	protein_coding	-	-	-	-	-	-	-	-	-	-	1934	-1	-	HGNC	HGNC:7436	-	-	5	P4	-	-	-	-	-	-	-	-	-	-	-	-	-	-	-	T	-	-	-	-
104	1_11783851_TG/--	1:11783850-11783852	--	downstream_gene_variant	MODIFIER	MTHFR	ENSG00000177000	Transcript	ENST00000376585.6	protein_coding	-	-	-	-	-	-	-	-	-	-	1880	-1	-	HGNC	HGNC:7436	-	-	5	P4	-	-	-	-	-	-	-	-	-	-	-	-	-	-	-	CA	-	-	-	-
116	1_11783858_TTTCA/-----	1:11783857-11783862	-----	downstream_gene_variant	MODIFIER	MTHFR	ENSG00000177000	Transcript	ENST00000376585.6	protein_coding	-	-	-	-	-	-	-	-	-	-	1870	-1	-	HGNC	HGNC:7436	-	-	5	P4	-	-	-	-	-	-	-	-	-	-	-	-	-	-	-	CgAAA	-	-	-	-
128	1_11784502_CAGTGCTGGACT/------------	1:11784501-11784513	------------	downstream_gene_variant	MODIFIER	MTHFR	ENSG00000177000	Transcript	ENST00000376585.6	protein_coding	-	-	-	-	-	-	-	-	-	-	1219	-1	-	HGNC	HGNC:7436	-	-	5	P4	-	-	-	-	-	-	-	-	-	-	-	-	-	-	-	AGTCCAGCACTG	-	-	-	-
140	1_11785018_TG/--	1:11785017-11785019	--	downstream_gene_variant	MODIFIER	MTHFR	ENSG00000177000	Transcript	ENST00000376585.6	protein_coding	-	-	-	-	-	-	-	-	-	-	713	-1	-	HGNC	HGNC:7436	-	-	5	P4	-	-	-	-	-	-	-	-	-	-	-	-	-	-	-	CA	-	-	-	-
155	1_11785731_TCA/---	1:11785730-11785733	---	3_prime_UTR_variant	MODIFIER	MTHFR	ENSG00000177000	Transcript	ENST00000376585.6	protein_coding	13/13	-	-	-	8093-?	-	-	-	-	-	-	-1	-	HGNC	HGNC:7436	-	-	5	P4	-	-	-	-	-	-	-	-	-	-	-	-	-	-	-	TGA	9.2200e-01	-	-	-
175	1_11786616_T/-	1:11786615-11786616	-	3_prime_UTR_variant	MODIFIER	MTHFR	ENSG00000177000	Transcript	ENST00000376585.6	protein_coding	13/13	-	-	-	7210	-	-	-	-	-	-	-1	-	HGNC	HGNC:7436	-	-	5	P4	-	-	-	-	-	-	-	-	-	-	-	-	-	-	-	A	9.2200e-01	-	-	-
194	1_11793810_T/-	1:11793809-11793810	-	intron_variant	MODIFIER	MTHFR	ENSG00000177000	Transcript	ENST00000376585.6	protein_coding	-	10/12	-	-	-	-	-	-	-	-	-	-1	-	HGNC	HGNC:7436	-	-	5	P4	-	-	-	-	-	-	-	-	-	-	-	-	-	-	-	A	9.2200e-01	-	-	-
212	1_11795537_C/-	1:11795536-11795537	-	intron_variant	MODIFIER	MTHFR	ENSG00000177000	Transcript	ENST00000376585.6	protein_coding	-	6/12	-	-	-	-	-	-	-	-	-	-1	-	HGNC	HGNC:7436	-	-	5	P4	-	-	-	-	-	-	-	-	-	-	-	-	-	-	-	G	9.2200e-01	-	-	-
227	1_11796741_C/-	1:11796740-11796741	-	intron_variant	MODIFIER	MTHFR	ENSG00000177000	Transcript	ENST00000376585.6	protein_coding	-	5/12	-	-	-	-	-	-	-	-	-	-1	-	HGNC	HGNC:7436	-	-	5	P4	-	-	-	-	-	-	-	-	-	-	-	-	-	-	-	G	9.2200e-01	-	-	-
245	1_11798165_A/-	1:11798164-11798165	-	intron_variant	MODIFIER	MTHFR	ENSG00000177000	Transcript	ENST00000376585.6	protein_coding	-	5/12	-	-	-	-	-	-	-	-	-	-1	-	HGNC	HGNC:7436	-	-	5	P4	-	-	-	-	-	-	-	-	-	-	-	-	-	-	-	T	9.2200e-01	-	-	-
264	1_11798278_TA/--	1:11798277-11798279	--	intron_variant	MODIFIER	MTHFR	ENSG00000177000	Transcript	ENST00000376585.6	protein_coding	-	5/12	-	-	-	-	-	-	-	-	-	-1	-	HGNC	HGNC:7436	-	-	5	P4	-	-	-	-	-	-	-	-	-	-	-	-	-	-	-	TA	9.2200e-01	-	-	-
283	1_11798731_TGTTTT/------	1:11798730-11798736	------	intron_variant	MODIFIER	MTHFR	ENSG00000177000	Transcript	ENST00000376585.6	protein_coding	-	5/12	-	-	-	-	-	-	-	-	-	-1	-	HGNC	HGNC:7436	-	-	5	P4	-	-	-	-	-	-	-	-	-	-	-	-	-	-	-	AAAACA	9.2200e-01	-	-	-
302	1_11799040_C/-	1:11799039-11799040	-	intron_variant	MODIFIER	MTHFR	ENSG00000177000	Transcript	ENST00000376585.6	protein_coding	-	5/12	-	-	-	-	-	-	-	-	-	-1	-	HGNC	HGNC:7436	-	-	5	P4	-	-	-	-	-	-	-	-	-	-	-	-	-	-	-	G	9.2200e-01	-	-	-
321	1_11799291_G/-	1:11799290-11799291	-	intron_variant	MODIFIER	MTHFR	ENSG00000177000	Transcript	ENST00000376585.6	protein_coding	-	5/12	-	-	-	-	-	-	-	-	-	-1	-	HGNC	HGNC:7436	-	-	5	P4	-	-	-	-	-	-	-	-	-	-	-	-	-	-	-	C	9.2200e-01	-	-	-
340	1_11799396_T/-	1:11799395-11799396	-	intron_variant	MODIFIER	MTHFR	ENSG00000177000	Transcript	ENST00000376585.6	protein_coding	-	5/12	-	-	-	-	-	-	-	-	-	-1	-	HGNC	HGNC:7436	-	-	5	P4	-	-	-	-	-	-	-	-	-	-	-	-	-	-	-	A	9.2200e-01	-	-	-
366	1_11806962_C/-	1:11806961-11806962	-	upstream_gene_variant	MODIFIER	MTHFR	ENSG00000177000	Transcript	ENST00000376585.6	protein_coding	-	-	-	-	-	-	-	-	-	-	1549	-1	-	HGNC	HGNC:7436	-	-	5	P4	-	-	-	-	-	-	-	-	-	-	-	-	-	-	-	G	-	-	-	-
393	1_11808042_T/-	1:11808041-11808042	-	upstream_gene_variant	MODIFIER	MTHFR	ENSG00000177000	Transcript	ENST00000376585.6	protein_coding	-	-	-	-	-	-	-	-	-	-	2629	-1	-	HGNC	HGNC:7436	-	-	5	P4	-	-	-	-	-	-	-	-	-	-	-	-	-	-	-	A	-	-	-	-
419	1_11809480_T/-	1:11809479-11809480	-	upstream_gene_variant	MODIFIER	MTHFR	ENSG00000177000	Transcript	ENST00000376585.6	protein_coding	-	-	-	-	-	-	-	-	-	-	4067	-1	-	HGNC	HGNC:7436	-	-	5	P4	-	-	-	-	-	-	-	-	-	-	-	-	-	-	-	A	-	-	-	-
438	1_11809699_C/-	1:11809698-11809699	-	upstream_gene_variant	MODIFIER	MTHFR	ENSG00000177000	Transcript	ENST00000376585.6	protein_coding	-	-	-	-	-	-	-	-	-	-	4286	-1	-	HGNC	HGNC:7436	-	-	5	P4	-	-	-	-	-	-	-	-	-	-	-	-	-	-	-	G	-	-	-	-
625	1_11976165_AAAAAAGAT/---------	1:11976164-11976173	---------	upstream_gene_variant	MODIFIER	MFN2	ENSG00000116688	Transcript	ENST00000675231.1	protein_coding	-	-	-	-	-	-	-	-	-	-	4126	1	-	HGNC	HGNC:16877	-	-	-	P1	-	-	-	-	-	-	-	-	-	-	-	-	-	-	-	AAAAAAGAT	-	-	-	-
656	1_11976382_C/-	1:11976381-11976382	-	upstream_gene_variant	MODIFIER	MFN2	ENSG00000116688	Transcript	ENST00000675231.1	protein_coding	-	-	-	-	-	-	-	-	-	-	3917	1	-	HGNC	HGNC:16877	-	-	-	P1	-	-	-	-	-	-	-	-	-	-	-	-	-	-	-	C	-	-	-	-
687	1_11976464_AAAAAA/------	1:11976463-11976469	------	upstream_gene_variant	MODIFIER	MFN2	ENSG00000116688	Transcript	ENST00000675231.1	protein_coding	-	-	-	-	-	-	-	-	-	-	3830	1	-	HGNC	HGNC:16877	-	-	-	P1	-	-	-	-	-	-	-	-	-	-	-	-	-	-	-	AAAAAA	-	-	-	-
718	1_11976532_A/-	1:11976531-11976532	-	upstream_gene_variant	MODIFIER	MFN2	ENSG00000116688	Transcript	ENST00000675231.1	protein_coding	-	-	-	-	-	-	-	-	-	-	3767	1	-	HGNC	HGNC:16877	-	-	-	P1	-	-	-	-	-	-	-	-	-	-	-	-	-	-	-	A	-	-	-	-
749	1_11976548_TCATCCTTTCCCCCCAGCTGCTCAGTTCCTCTCTCTGAAAGCCACCATGTCTAATCTGTTTTTTGAACGTTCTTGAGCTGGTTTGTGCCGACACAAGCCTGTGTGTGTGTTTGTGTATGTTAGGGTTATTTTTG/--------------------------------------------------------------------------------------------------------------------------------------	1:11976547-11976681	--------------------------------------------------------------------------------------------------------------------------------------	upstream_gene_variant	MODIFIER	MFN2	ENSG00000116688	Transcript	ENST00000675231.1	protein_coding	-	-	-	-	-	-	-	-	-	-	3618	1	-	HGNC	HGNC:16877	-	-	-	P1	-	-	-	-	-	-	-	-	-	-	-	-	-	-	-	TCATCCTTTCCCCCCAGCTGCTCAGTTCCTCTCTCTGAAAGCCACCATGTCTAATCTGTTTTTTGAATGTTcTTGAGCTGGTTTGTGCCGACACAAGCCTGTGTGTGTGTTTGTGTATGTTAGGGTTATTTTTG	-	-	-	-
780	1_11976683_TTTTGTTTTTGAGATGGAGTCTCACTCTGTCGCCCAGGCTGGAGTGCAATGGCATGATCTCGGCTCACTGCAACCTCTGCCTCCCGGGTTCAAGCAATTCTCGTGCCTCAGCTTCCCGAGTAGCTGGGATTACAGGCACCCGCCACCACGCCCAGCTAGTTTTTGTATTTTTAGTAGATATGAGGTTTCACCATGTTGGCCACGGTGGTCTCCAACTCCTGACCTC/-----------------------------------------------------------------------------------------------------------------------------------------------------------------…	1:11976682-11976908	----------------------------------------------------------------------------------------------------------------------------------------------------------------------------------------------------------------------------------	upstream_gene_variant	MODIFIER	MFN2	ENSG00000116688	Transcript	ENST00000675231.1	protein_coding	-	-	-	-	-	-	-	-	-	-	3391	1	-	HGNC	HGNC:16877	-	-	-	P1	-	-	-	-	-	-	-	-	-	-	-	-	-	-	-	TTTTGTTTTTGAGATGGAGTCTCACTCTGTCGCCCAGgCTGGAGTGCAATGGCATGATCTCGGCTCACTGCAACCTCTGCCTCCCGGGTTCAAGCAATTCTCGtGCCTCAGCTTCCCGAGTAGCTGGGATTACAGGCACCCGCCACCACGCCCAGCTAGTTTTTGTATTTTTAGTAGAGATGGGGTTTTACCATGTTGGCCACgGTGGTCTCGAACTCCTGACCTC	-	-	-	-
811	1_11976941_CTGGCATTACAGGTGTGAGCCACTGTGCCCGGCATAGGGTTGT/-------------------------------------------	1:11976940-11976983	-------------------------------------------	upstream_gene_variant	MODIFIER	MFN2	ENSG00000116688	Transcript	ENST00000675231.1	protein_coding	-	-	-	-	-	-	-	-	-	-	3316	1	-	HGNC	HGNC:16877	-	-	-	P1	-	-	-	-	-	-	-	-	-	-	-	-	-	-	-	CTGGGATTACAGGTGTGAGCCACTGTGCCCGGCATAGGGTTGT	-	-	-	-
842	1_11977083_TG/--	1:11977082-11977084	--	upstream_gene_variant	MODIFIER	MFN2	ENSG00000116688	Transcript	ENST00000675231.1	protein_coding	-	-	-	-	-	-	-	-	-	-	3215	1	-	HGNC	HGNC:16877	-	-	-	P1	-	-	-	-	-	-	-	-	-	-	-	-	-	-	-	TG	-	-	-	-
873	1_11977163_A/-	1:11977162-11977163	-	upstream_gene_variant	MODIFIER	MFN2	ENSG00000116688	Transcript	ENST00000675231.1	protein_coding	-	-	-	-	-	-	-	-	-	-	3136	1	-	HGNC	HGNC:16877	-	-	-	P1	-	-	-	-	-	-	-	-	-	-	-	-	-	-	-	A	-	-	-	-
904	1_11977184_A/-	1:11977183-11977184	-	upstream_gene_variant	MODIFIER	MFN2	ENSG00000116688	Transcript	ENST00000675231.1	protein_coding	-	-	-	-	-	-	-	-	-	-	3115	1	-	HGNC	HGNC:16877	-	-	-	P1	-	-	-	-	-	-	-	-	-	-	-	-	-	-	-	A	-	-	-	-
935	1_11977299_GCACCACTACACTCCAGCGTGGGTGACAGAGCAATAACCTGTCAACAACAACAACAACAAAAAGTAATATGGACCGGGTGCAG/-----------------------------------------------------------------------------------	1:11977298-11977381	-----------------------------------------------------------------------------------	upstream_gene_variant	MODIFIER	MFN2	ENSG00000116688	Transcript	ENST00000675231.1	protein_coding	-	-	-	-	-	-	-	-	-	-	2918	1	-	HGNC	HGNC:16877	-	-	-	P1	-	-	-	-	-	-	-	-	-	-	-	-	-	-	-	GCACCACTACACTCCAGCGTGGGTGACAGAGCAAGAACCTGTCAACAACAACAACAACAAAAAGTAATATGGACCGGGTGCAG	-	-	-	-
966	1_11977393_TGTAATCCCAGCGCTTT/-----------------	1:11977392-11977409	-----------------	upstream_gene_variant	MODIFIER	MFN2	ENSG00000116688	Transcript	ENST00000675231.1	protein_coding	-	-	-	-	-	-	-	-	-	-	2890	1	-	HGNC	HGNC:16877	-	-	-	P1	-	-	-	-	-	-	-	-	-	-	-	-	-	-	-	TGTAATCCCAGCGcTTT	-	-	-	-
997	1_11977411_GGAGGCTGAGGTGGTAGGATCACTTGAGGCCAGGAATTCTCAACCAGCATGGCCAACATGGCAAAACCCTGTCTCTATTAAAAA/------------------------------------------------------------------------------------	1:11977410-11977494	------------------------------------------------------------------------------------	upstream_gene_variant	MODIFIER	MFN2	ENSG00000116688	Transcript	ENST00000675231.1	protein_coding	-	-	-	-	-	-	-	-	-	-	2805	1	-	HGNC	HGNC:16877	-	-	-	P1	-	-	-	-	-	-	-	-	-	-	-	-	-	-	-	GGAGGCTGAGGTGGGAGGATCACTTGAGGCCAGGAATTCTCAACCAGCATGGCCAACATGGCAAAACCCTGTCTCTATTAAAAA	-	-	-	-
1028	1_11977496_ACAAAAATAAGGTGGGCTTTATGGCACATGCCTGTAAACCCAACTACTCAGGAGGCTGCAGCACGAGAATCGCTTGAACCCGGGAGGCAGAGGTTGTAGTGAGTTGAGATTGTGCCACTGCACTCCAGCCTGGGTGAGAGAGCAAGACTCTTGTCTTAAAAAAA/--------------------------------------------------------------------------------------------------------------------------------------------------------------------	1:11977495-11977659	--------------------------------------------------------------------------------------------------------------------------------------------------------------------	upstream_gene_variant	MODIFIER	MFN2	ENSG00000116688	Transcript	ENST00000675231.1	protein_coding	-	-	-	-	-	-	-	-	-	-	2640	1	-	HGNC	HGNC:16877	-	-	-	P1	-	-	-	-	-	-	-	-	-	-	-	-	-	-	-	ACAAAAATAAGGTGGGCTTTATGGCACATGCCTGTAATCCCAACTACTCAGGAGGCTGCAGCACGAGAATCGCTTGAACCCGGGAGGCAGAGGTTGTAGTGAGCTGAGATTGCGCCACTGCACTCCAGCCTGGGTGAGAGAGCAAGACTCTTGTCTTAAAAAAA	-	-	-	-
1059	1_11977665_AAAAACGT/--------	1:11977664-11977672	--------	upstream_gene_variant	MODIFIER	MFN2	ENSG00000116688	Transcript	ENST00000675231.1	protein_coding	-	-	-	-	-	-	-	-	-	-	2627	1	-	HGNC	HGNC:16877	-	-	-	P1	-	-	-	-	-	-	-	-	-	-	-	-	-	-	-	NNNaacgt	-	-	-	-
1091	1_11977677_AAGAAAGGTCTCCTGGAGTTGTACATCAGTGTGCTCTGCACCCATTCCCAATAACACTCAGCACTGCTA/---------------------------------------------------------------------	1:11977676-11977745	---------------------------------------------------------------------	upstream_gene_variant	MODIFIER	MFN2	ENSG00000116688	Transcript	ENST00000675231.1	protein_coding	-	-	-	-	-	-	-	-	-	-	2554	1	-	HGNC	HGNC:16877	-	-	-	P1	-	-	-	-	-	-	-	-	-	-	-	-	-	-	-	AAGAAAGGTCTCCTGGAGTTGTACATCAGTGTGCTCTGCACCCATTCCCAGTAACACTCAGCACTGCTA	-	-	-	-
1123	1_11977749_GAGTTTTGTCATCCCGAG/------------------	1:11977748-11977766	------------------	upstream_gene_variant	MODIFIER	MFN2	ENSG00000116688	Transcript	ENST00000675231.1	protein_coding	-	-	-	-	-	-	-	-	-	-	2533	1	-	HGNC	HGNC:16877	-	-	-	P1	-	-	-	-	-	-	-	-	-	-	-	-	-	-	-	GAGTTTTGTCATCCCGAG	-	-	-	-
1154	1_11977801_ACACATGTT/---------	1:11977800-11977809	---------	upstream_gene_variant	MODIFIER	MFN2	ENSG00000116688	Transcript	ENST00000675231.1	protein_coding	-	-	-	-	-	-	-	-	-	-	2490	1	-	HGNC	HGNC:16877	-	-	-	P1	-	-	-	-	-	-	-	-	-	-	-	-	-	-	-	ACACATGTT	-	-	-	-
1185	1_11977821_ACATATCTCCAAACTGAGATTTCCTCTACTTGCTGGGCAAGTATGCAGATGTGTTTCAGAGATAAAGCCC/----------------------------------------------------------------------	1:11977820-11977890	----------------------------------------------------------------------	upstream_gene_variant	MODIFIER	MFN2	ENSG00000116688	Transcript	ENST00000675231.1	protein_coding	-	-	-	-	-	-	-	-	-	-	2409	1	-	HGNC	HGNC:16877	-	-	-	P1	-	-	-	-	-	-	-	-	-	-	-	-	-	-	-	ACATATCTCCAAACTGAGATTTCCTCTACTTGCTGGGCAAGTTTGCAGATGTGTTTCAGAGATAAAGCCC	-	-	-	-
1217	1_11977932_T/-	1:11977931-11977932	-	upstream_gene_variant	MODIFIER	MFN2	ENSG00000116688	Transcript	ENST00000675231.1	protein_coding	-	-	-	-	-	-	-	-	-	-	2367	1	-	HGNC	HGNC:16877	-	-	-	P1	-	-	-	-	-	-	-	-	-	-	-	-	-	-	-	T	-	-	-	-
1248	1_11978007_GA/--	1:11978006-11978008	--	upstream_gene_variant	MODIFIER	MFN2	ENSG00000116688	Transcript	ENST00000675231.1	protein_coding	-	-	-	-	-	-	-	-	-	-	2291	1	-	HGNC	HGNC:16877	-	-	-	P1	-	-	-	-	-	-	-	-	-	-	-	-	-	-	-	GA	-	-	-	-
1279	1_11978078_AAA/---	1:11978077-11978080	---	upstream_gene_variant	MODIFIER	MFN2	ENSG00000116688	Transcript	ENST00000675231.1	protein_coding	-	-	-	-	-	-	-	-	-	-	2219	1	-	HGNC	HGNC:16877	-	-	-	P1	-	-	-	-	-	-	-	-	-	-	-	-	-	-	-	AAA	-	-	-	-
1310	1_11978278_G/-	1:11978277-11978278	-	upstream_gene_variant	MODIFIER	MFN2	ENSG00000116688	Transcript	ENST00000675231.1	protein_coding	-	-	-	-	-	-	-	-	-	-	2021	1	-	HGNC	HGNC:16877	-	-	-	P1	-	-	-	-	-	-	-	-	-	-	-	-	-	-	-	G	-	-	-	-
1341	1_11978285_G/-	1:11978284-11978285	-	upstream_gene_variant	MODIFIER	MFN2	ENSG00000116688	Transcript	ENST00000675231.1	protein_coding	-	-	-	-	-	-	-	-	-	-	2014	1	-	HGNC	HGNC:16877	-	-	-	P1	-	-	-	-	-	-	-	-	-	-	-	-	-	-	-	G	-	-	-	-
1372	1_11978297_GCGGAGGTTGCGGTGAGCCAAGATGGTGCCACTGAGCTCCAGTCTGGGCAACAGAGTGAGAGCGAGACTCTTTCTC/----------------------------------------------------------------------------	1:11978296-11978372	----------------------------------------------------------------------------	upstream_gene_variant	MODIFIER	MFN2	ENSG00000116688	Transcript	ENST00000675231.1	protein_coding	-	-	-	-	-	-	-	-	-	-	1927	1	-	HGNC	HGNC:16877	-	-	-	P1	-	-	-	-	-	-	-	-	-	-	-	-	-	-	-	GCGGAGGTTGCGGTGAGCCAAGATGGTGCCACTGCGCTCCAGTCTGGGCAACAGAGTGAGAGCGAGACTCTGTCTC	-	-	-	-
1403	1_11978428_AG/--	1:11978427-11978429	--	upstream_gene_variant	MODIFIER	MFN2	ENSG00000116688	Transcript	ENST00000675231.1	protein_coding	-	-	-	-	-	-	-	-	-	-	1870	1	-	HGNC	HGNC:16877	-	-	-	P1	-	-	-	-	-	-	-	-	-	-	-	-	-	-	-	AG	-	-	-	-
1434	1_11978599_GTC/---	1:11978598-11978601	---	upstream_gene_variant	MODIFIER	MFN2	ENSG00000116688	Transcript	ENST00000675231.1	protein_coding	-	-	-	-	-	-	-	-	-	-	1698	1	-	HGNC	HGNC:16877	-	-	-	P1	-	-	-	-	-	-	-	-	-	-	-	-	-	-	-	GTC	-	-	-	-
1465	1_11978768_TATAGAGCAGCACCAT/----------------	1:11978767-11978783	----------------	upstream_gene_variant	MODIFIER	MFN2	ENSG00000116688	Transcript	ENST00000675231.1	protein_coding	-	-	-	-	-	-	-	-	-	-	1516	1	-	HGNC	HGNC:16877	-	-	-	P1	-	-	-	-	-	-	-	-	-	-	-	-	-	-	-	TATAGAGCAGCACCAT	-	-	-	-
1496	1_11978785_CCACAGAATTACAGTTTGACCCACAAATGCAAGCTACTTATGT/-------------------------------------------	1:11978784-11978827	-------------------------------------------	upstream_gene_variant	MODIFIER	MFN2	ENSG00000116688	Transcript	ENST00000675231.1	protein_coding	-	-	-	-	-	-	-	-	-	-	1472	1	-	HGNC	HGNC:16877	-	-	-	P1	-	-	-	-	-	-	-	-	-	-	-	-	-	-	-	CCACAGAATTACAGTTTGACCCACAAATGCAAGCTACTTATGT	-	-	-	-
1527	1_11978834_A/-	1:11978833-11978834	-	upstream_gene_variant	MODIFIER	MFN2	ENSG00000116688	Transcript	ENST00000675231.1	protein_coding	-	-	-	-	-	-	-	-	-	-	1465	1	-	HGNC	HGNC:16877	-	-	-	P1	-	-	-	-	-	-	-	-	-	-	-	-	-	-	-	A	-	-	-	-
1555	1_11982267_T/-	1:11982266-11982267	-	intron_variant	MODIFIER	MFN2	ENSG00000116688	Transcript	ENST00000675231.1	protein_coding	-	2/19	-	-	-	-	-	-	-	-	-	1	-	HGNC	HGNC:16877	-	-	-	P1	-	-	-	-	-	-	-	-	-	-	-	-	-	-	-	T	2.8200e-01	-	-	-
1585	1_11982486_T/-	1:11982485-11982486	-	intron_variant	MODIFIER	MFN2	ENSG00000116688	Transcript	ENST00000675231.1	protein_coding	-	2/19	-	-	-	-	-	-	-	-	-	1	-	HGNC	HGNC:16877	-	-	-	P1	-	-	-	-	-	-	-	-	-	-	-	-	-	-	-	T	2.8200e-01	-	-	-
1614	1_11982809_C/-	1:11982808-11982809	-	intron_variant	MODIFIER	MFN2	ENSG00000116688	Transcript	ENST00000675231.1	protein_coding	-	3/19	-	-	-	-	-	-	-	-	-	1	-	HGNC	HGNC:16877	-	-	-	P1	-	-	-	-	-	-	-	-	-	-	-	-	-	-	-	C	2.8200e-01	-	-	-
1643	1_11983029_TAGCATATGGTGTTTTTTGTTTGTTTG/---------------------------	1:11983028-11983055	---------------------------	intron_variant	MODIFIER	MFN2	ENSG00000116688	Transcript	ENST00000675231.1	protein_coding	-	3/19	-	-	-	-	-	-	-	-	-	1	-	HGNC	HGNC:16877	-	-	-	P1	-	-	-	-	-	-	-	-	-	-	-	-	-	-	-	TAGCATATGGTGTTTTTTGTTTGTTtg	2.8200e-01	-	-	-
1671	1_11983060_TTTTTTGTTTTTTTTGAGACAGAGTC/--------------------------	1:11983059-11983085	--------------------------	intron_variant	MODIFIER	MFN2	ENSG00000116688	Transcript	ENST00000675231.1	protein_coding	-	3/19	-	-	-	-	-	-	-	-	-	1	-	HGNC	HGNC:16877	-	-	-	P1	-	-	-	-	-	-	-	-	-	-	-	-	-	-	-	TTTTTTGTTTTTTTTGAGACAGAGTC	2.8200e-01	-	-	-
1699	1_11983087_TGCTCTGTCACCCAGGCTGGAG/----------------------	1:11983086-11983108	----------------------	intron_variant	MODIFIER	MFN2	ENSG00000116688	Transcript	ENST00000675231.1	protein_coding	-	3/19	-	-	-	-	-	-	-	-	-	1	-	HGNC	HGNC:16877	-	-	-	P1	-	-	-	-	-	-	-	-	-	-	-	-	-	-	-	TGCTCTGTCACCCAGGCTGGAG	2.8200e-01	-	-	-
1727	1_11983125_TGCAGTGGCGTGATCTTGGCTCACTGCAAGCTCTGCCTCCCAGGTTCACACTATCCTCCTGCCTCAGCCTCCCGAGTAGCTGTACTACAGGTGCATGCTGCCATGCCTGGCTAATTTTTTGTAGTTTTAGTAGAGATGGGGTTTCACCGTGTTAGCCAGGATGGTCTCGAACTCCTGACCTTGTGATCTACCCACCTCGGCCTCCCAGAGTGCTGGGATTACAGGCGTGAGCCACCGCGCCTGGCC/---------------------------------------------------------------------------------------------------------------------------------------------…	1:11983124-11983370	------------------------------------------------------------------------------------------------------------------------------------------------------------------------------------------------------------------------------------------------------	intron_variant	MODIFIER	MFN2	ENSG00000116688	Transcript	ENST00000675231.1	protein_coding	-	3/19	-	-	-	-	-	-	-	-	-	1	-	HGNC	HGNC:16877	-	-	-	P1	-	-	-	-	-	-	-	-	-	-	-	-	-	-	-	TGCAGTGGCGTGATCTTGGCTCACTGCAAGCTCTGCCTCCCGGGTTCACGCTATCCTCCTGCCTCAGCCTCCCGAGTAGCTGTACTACAGGTGCATGCTGCCACGCCTGGCTAATTTTTTGTAGTTTTAGTAGAGATGGGGTTTCACCgTGTTAGCCAGGATGGTCTCGAACTCCTGACCTTGTGATCTACCCACCTCGGCCTCCCAGAGTGCTGGGATTACAGGCGTGAGCCACCGCGCCTGGCC	2.8200e-01	-	-	-
1755	1_11984919_TAAG/----	1:11984918-11984922	----	intron_variant	MODIFIER	MFN2	ENSG00000116688	Transcript	ENST00000675231.1	protein_coding	-	3/19	-	-	-	-	-	-	-	-	-	1	-	HGNC	HGNC:16877	-	-	-	P1	-	-	-	-	-	-	-	-	-	-	-	-	-	-	-	TAAG	2.8200e-01	-	-	-
1782	1_11987584_C/-	1:11987583-11987584	-	intron_variant	MODIFIER	MFN2	ENSG00000116688	Transcript	ENST00000675231.1	protein_coding	-	3/19	-	-	-	-	-	-	-	-	-	1	-	HGNC	HGNC:16877	-	-	-	P1	-	-	-	-	-	-	-	-	-	-	-	-	-	-	-	C	2.8200e-01	-	-	-
1810	1_11987644_AAAATGTTGGCTGGGCATGGTGGCTCACGCCTTTAATCCCAG/------------------------------------------	1:11987643-11987685	------------------------------------------	intron_variant	MODIFIER	MFN2	ENSG00000116688	Transcript	ENST00000675231.1	protein_coding	-	3/19	-	-	-	-	-	-	-	-	-	1	-	HGNC	HGNC:16877	-	-	-	P1	-	-	-	-	-	-	-	-	-	-	-	-	-	-	-	AAAATGTTGGCTgGGCATGGTGGCTCACGCCTTTAATCCCAG	2.8200e-01	-	-	-
1838	1_11987700_CACTTTGGGAATCCAAAGTGAGAGGATCATTG/--------------------------------	1:11987699-11987731	--------------------------------	intron_variant	MODIFIER	MFN2	ENSG00000116688	Transcript	ENST00000675231.1	protein_coding	-	3/19	-	-	-	-	-	-	-	-	-	1	-	HGNC	HGNC:16877	-	-	-	P1	-	-	-	-	-	-	-	-	-	-	-	-	-	-	-	CACTTTGGGAATCCAAAGTGAGAGGATCATTG	2.8200e-01	-	-	-
1866	1_11987794_TA/--	1:11987793-11987795	--	intron_variant	MODIFIER	MFN2	ENSG00000116688	Transcript	ENST00000675231.1	protein_coding	-	3/19	-	-	-	-	-	-	-	-	-	1	-	HGNC	HGNC:16877	-	-	-	P1	-	-	-	-	-	-	-	-	-	-	-	-	-	-	-	TA	2.8200e-01	-	-	-
1894	1_11988015_T/-	1:11988014-11988015	-	intron_variant	MODIFIER	MFN2	ENSG00000116688	Transcript	ENST00000675231.1	protein_coding	-	3/19	-	-	-	-	-	-	-	rs1045727479	-	1	-	HGNC	HGNC:16877	-	-	-	P1	-	-	-	-	-	-	-	-	-	-	-	-	-	-	-	T	2.8200e-01	-	-	-
1922	1_11991140_G/-	1:11991139-11991140	-	intron_variant	MODIFIER	MFN2	ENSG00000116688	Transcript	ENST00000675231.1	protein_coding	-	4/19	-	-	-	-	-	-	-	-	-	1	-	HGNC	HGNC:16877	-	-	-	P1	-	-	-	-	-	-	-	-	-	-	-	-	-	-	-	G	2.8200e-01	-	-	-
1951	1_11991951_A/-	1:11991950-11991951	-	intron_variant	MODIFIER	MFN2	ENSG00000116688	Transcript	ENST00000675231.1	protein_coding	-	4/19	-	-	-	-	-	-	-	-	-	1	-	HGNC	HGNC:16877	-	-	-	P1	-	-	-	-	-	-	-	-	-	-	-	-	-	-	-	-	2.8200e-01	-	-	-
1980	1_11993752_CTAAAAATAAGTTAAATACGTGTTTTTTT/-----------------------------	1:11993751-11993780	-----------------------------	intron_variant	MODIFIER	MFN2	ENSG00000116688	Transcript	ENST00000675231.1	protein_coding	-	5/19	-	-	-	-	-	-	-	-	-	1	-	HGNC	HGNC:16877	-	-	-	P1	-	-	-	-	-	-	-	-	-	-	-	-	-	-	-	CTAAAAATAAGTTAAATACGTGTTTTTTT	2.8200e-01	-	-	-
2010	1_11993782_GTTTTGTTTTACTGCTAGCTTGATATACATGAAGT/-----------------------------------	1:11993781-11993816	-----------------------------------	intron_variant	MODIFIER	MFN2	ENSG00000116688	Transcript	ENST00000675231.1	protein_coding	-	5/19	-	-	-	-	-	-	-	-	-	1	-	HGNC	HGNC:16877	-	-	-	P1	-	-	-	-	-	-	-	-	-	-	-	-	-	-	-	GTTTTGTTTTACTGCTAGCTTGATATACATGAAGT	2.8200e-01	-	-	-
2038	1_11994401_AC/--	1:11994400-11994402	--	intron_variant	MODIFIER	MFN2	ENSG00000116688	Transcript	ENST00000675231.1	protein_coding	-	5/19	-	-	-	-	-	-	-	-	-	1	-	HGNC	HGNC:16877	-	-	-	P1	-	-	-	-	-	-	-	-	-	-	-	-	-	-	-	AC	2.8200e-01	-	-	-
2066	1_11997000_TG/--	1:11996999-11997001	--	intron_variant	MODIFIER	MFN2	ENSG00000116688	Transcript	ENST00000675231.1	protein_coding	-	6/19	-	-	-	-	-	-	-	-	-	1	-	HGNC	HGNC:16877	-	-	-	P1	-	-	-	-	-	-	-	-	-	-	-	-	-	-	-	TG	2.8200e-01	-	-	-
2095	1_11997030_CT/--	1:11997029-11997031	--	intron_variant	MODIFIER	MFN2	ENSG00000116688	Transcript	ENST00000675231.1	protein_coding	-	6/19	-	-	-	-	-	-	-	-	-	1	-	HGNC	HGNC:16877	-	-	-	P1	-	-	-	-	-	-	-	-	-	-	-	-	-	-	-	CT	2.8200e-01	-	-	-
2124	1_11997039_AAAAAA/------	1:11997038-11997044	------	intron_variant	MODIFIER	MFN2	ENSG00000116688	Transcript	ENST00000675231.1	protein_coding	-	6/19	-	-	-	-	-	-	-	-	-	1	-	HGNC	HGNC:16877	-	-	-	P1	-	-	-	-	-	-	-	-	-	-	-	-	-	-	-	AAAAA-	2.8200e-01	-	-	-
2153	1_11997243_C/-	1:11997242-11997243	-	intron_variant	MODIFIER	MFN2	ENSG00000116688	Transcript	ENST00000675231.1	protein_coding	-	6/19	-	-	-	-	-	-	-	-	-	1	-	HGNC	HGNC:16877	-	-	-	P1	-	-	-	-	-	-	-	-	-	-	-	-	-	-	-	C	2.8200e-01	-	-	-
2180	1_11997674_G/-	1:11997673-11997674	-	intron_variant	MODIFIER	MFN2	ENSG00000116688	Transcript	ENST00000675231.1	protein_coding	-	7/19	-	-	-	-	-	-	-	-	-	1	-	HGNC	HGNC:16877	-	-	-	P1	-	-	-	-	-	-	-	-	-	-	-	-	-	-	-	G	2.8200e-01	-	-	-
2204	1_11997873_TATCATCTTTTTTTTTTTTTTT/----------------------	1:11997872-11997894	----------------------	intron_variant	MODIFIER	MFN2	ENSG00000116688	Transcript	ENST00000675231.1	protein_coding	-	7/19	-	-	-	-	-	-	-	-	-	1	-	HGNC	HGNC:16877	-	-	-	P1	-	-	-	-	-	-	-	-	-	-	-	-	-	-	-	TATCATCTTTTTTTTTTTTTTT	2.8200e-01	-	-	-
2228	1_11997902_GAGACAGAGT/----------	1:11997901-11997911	----------	intron_variant	MODIFIER	MFN2	ENSG00000116688	Transcript	ENST00000675231.1	protein_coding	-	7/19	-	-	-	-	-	-	-	-	-	1	-	HGNC	HGNC:16877	-	-	-	P1	-	-	-	-	-	-	-	-	-	-	-	-	-	-	-	GAGACAGAGT	2.8200e-01	-	-	-
2252	1_11997916_CTCTGTCACCCAGGCTGGAGTGCAGTGGTGCAGTCTCGGCTCA/-------------------------------------------	1:11997915-11997958	-------------------------------------------	intron_variant	MODIFIER	MFN2	ENSG00000116688	Transcript	ENST00000675231.1	protein_coding	-	7/19	-	-	-	-	-	-	-	-	-	1	-	HGNC	HGNC:16877	-	-	-	P1	-	-	-	-	-	-	-	-	-	-	-	-	-	-	-	CTCTGTCACCCAGGCTGGAGTGCAGTGGTGCAGTCTCGGCTCA	2.8200e-01	-	-	-
2276	1_11998365_GTGAAACCCTGTCTCTACTAAAAATACAAAAAAATTAGCTGGGCATGGTGGTGCGTGCCTGTAGTGCCAGCTACTTGGGAGGCTGAGGCAGGAGGATCGCTTGAACCTGGGAGGCGGAGGTTGCAGTGAGCCGAGATCGTGCCATTGCACTCCAGCCCGGGCGACAGAGCAAGACTCTATATCCAAAAACAAAACAAAACAAAAC/--------------------------------------------------------------------------------------------------------------------------------------------------------------------------------------…	1:11998364-11998569	-------------------------------------------------------------------------------------------------------------------------------------------------------------------------------------------------------------	intron_variant	MODIFIER	MFN2	ENSG00000116688	Transcript	ENST00000675231.1	protein_coding	-	7/19	-	-	-	-	-	-	-	-	-	1	-	HGNC	HGNC:16877	-	-	-	P1	-	-	-	-	-	-	-	-	-	-	-	-	-	-	-	GTGAAACCCTGTCTCTACTAAAAATACAAAAAAATTAGCTGGGCATGGTGGCGCGTGCCTGTAGTGCCAGCTACTCGGGAGGCTGAGGCAGGAGGATCGCTTGAACCTGGGAGGCGGAGGTTGCAGTGAGCCGAGATCGTGCCATTGCACTCCAGCCCGGGCGACAGAGCAAGACTCTATATCCAAAAACAAAA-----CAAAAC	2.8200e-01	-	-	-
2300	1_11999448_A/-	1:11999447-11999448	-	intron_variant	MODIFIER	MFN2	ENSG00000116688	Transcript	ENST00000675231.1	protein_coding	-	9/19	-	-	-	-	-	-	-	-	-	1	-	HGNC	HGNC:16877	-	-	-	P1	-	-	-	-	-	-	-	-	-	-	-	-	-	-	-	A	2.8200e-01	-	-	-
2324	1_12001039_C/-	1:12001038-12001039	-	intron_variant	MODIFIER	MFN2	ENSG00000116688	Transcript	ENST00000675231.1	protein_coding	-	9/19	-	-	-	-	-	-	-	-	-	1	-	HGNC	HGNC:16877	-	-	-	P1	-	-	-	-	-	-	-	-	-	-	-	-	-	-	-	C	2.8200e-01	-	-	-
2348	1_12001615_GAG/---	1:12001614-12001617	---	intron_variant	MODIFIER	MFN2	ENSG00000116688	Transcript	ENST00000675231.1	protein_coding	-	10/19	-	-	-	-	-	-	-	-	-	1	-	HGNC	HGNC:16877	-	-	-	P1	-	-	-	-	-	-	-	-	-	-	-	-	-	-	-	GAG	2.8200e-01	-	-	-
2375	1_12003168_GTGAG/-----	1:12003167-12003172	-----	intron_variant	MODIFIER	MFN2	ENSG00000116688	Transcript	ENST00000675231.1	protein_coding	-	12/19	-	-	-	-	-	-	-	-	-	1	-	HGNC	HGNC:16877	-	-	-	P1	-	-	-	-	-	-	-	-	-	-	-	-	-	-	-	GTGAG	2.8200e-01	-	-	-
2400	1_12003184_GT/--	1:12003183-12003185	--	intron_variant	MODIFIER	MFN2	ENSG00000116688	Transcript	ENST00000675231.1	protein_coding	-	12/19	-	-	-	-	-	-	-	-	-	1	-	HGNC	HGNC:16877	-	-	-	P1	-	-	-	-	-	-	-	-	-	-	-	-	-	-	-	GT	2.8200e-01	-	-	-
2425	1_12003201_G/-	1:12003200-12003201	-	intron_variant	MODIFIER	MFN2	ENSG00000116688	Transcript	ENST00000675231.1	protein_coding	-	12/19	-	-	-	-	-	-	-	-	-	1	-	HGNC	HGNC:16877	-	-	-	P1	-	-	-	-	-	-	-	-	-	-	-	-	-	-	-	G	2.8200e-01	-	-	-
2450	1_12003274_C/-	1:12003273-12003274	-	intron_variant	MODIFIER	MFN2	ENSG00000116688	Transcript	ENST00000675231.1	protein_coding	-	12/19	-	-	-	-	-	-	-	-	-	1	-	HGNC	HGNC:16877	-	-	-	P1	-	-	-	-	-	-	-	-	-	-	-	-	-	-	-	C	2.8200e-01	-	-	-
2475	1_12006165_GTAA/----	1:12006164-12006168	----	intron_variant	MODIFIER	MFN2	ENSG00000116688	Transcript	ENST00000675231.1	protein_coding	-	16/19	-	-	-	-	-	-	-	-	-	1	-	HGNC	HGNC:16877	-	-	-	P1	-	-	-	-	-	-	-	-	-	-	-	-	-	-	-	GTAA	2.8200e-01	-	-	-
2499	1_12007570_T/-	1:12007569-12007570	-	intron_variant	MODIFIER	MFN2	ENSG00000116688	Transcript	ENST00000675231.1	protein_coding	-	18/19	-	-	-	-	-	-	-	-	-	1	-	HGNC	HGNC:16877	-	-	-	P1	-	-	-	-	-	-	-	-	-	-	-	-	-	-	-	T	2.8200e-01	-	-	-
2522	1_12009247_GC/--	1:12009246-12009248	--	intron_variant	MODIFIER	MFN2	ENSG00000116688	Transcript	ENST00000675231.1	protein_coding	-	18/19	-	-	-	-	-	-	-	-	-	1	-	HGNC	HGNC:16877	-	-	-	P1	-	-	-	-	-	-	-	-	-	-	-	-	-	-	-	GC	2.8200e-01	-	-	-
2545	1_12010160_GA/--	1:12010159-12010161	--	intron_variant	MODIFIER	MFN2	ENSG00000116688	Transcript	ENST00000675231.1	protein_coding	-	19/19	-	-	-	-	-	-	-	-	-	1	-	HGNC	HGNC:16877	-	-	-	P1	-	-	-	-	-	-	-	-	-	-	-	-	-	-	-	GA	2.8200e-01	-	-	-
2571	1_12014861_A/-	1:12014860-12014861	-	downstream_gene_variant	MODIFIER	MFN2	ENSG00000116688	Transcript	ENST00000675231.1	protein_coding	-	-	-	-	-	-	-	-	-	-	1361	1	-	HGNC	HGNC:16877	-	-	-	P1	-	-	-	-	-	-	-	-	-	-	-	-	-	-	-	A	-	-	-	-
2598	1_12014883_CCT/---	1:12014882-12014885	---	downstream_gene_variant	MODIFIER	MFN2	ENSG00000116688	Transcript	ENST00000675231.1	protein_coding	-	-	-	-	-	-	-	-	-	-	1383	1	-	HGNC	HGNC:16877	-	-	-	P1	-	-	-	-	-	-	-	-	-	-	-	-	-	-	-	CCT	-	-	-	-
2625	1_12016387_C/-	1:12016386-12016387	-	downstream_gene_variant	MODIFIER	MFN2	ENSG00000116688	Transcript	ENST00000675231.1	protein_coding	-	-	-	-	-	-	-	-	-	-	2887	1	-	HGNC	HGNC:16877	-	-	-	P1	-	-	-	-	-	-	-	-	-	-	-	-	-	-	-	C	-	-	-	-
2651	1_12016431_A/-	1:12016430-12016431	-	downstream_gene_variant	MODIFIER	MFN2	ENSG00000116688	Transcript	ENST00000675231.1	protein_coding	-	-	-	-	-	-	-	-	-	-	2931	1	-	HGNC	HGNC:16877	-	-	-	P1	-	-	-	-	-	-	-	-	-	-	-	-	-	-	-	A	-	-	-	-
2677	1_12016454_GA/--	1:12016453-12016455	--	downstream_gene_variant	MODIFIER	MFN2	ENSG00000116688	Transcript	ENST00000675231.1	protein_coding	-	-	-	-	-	-	-	-	-	-	2954	1	-	HGNC	HGNC:16877	-	-	-	P1	-	-	-	-	-	-	-	-	-	-	-	-	-	-	-	GA	-	-	-	-
2703	1_12016466_A/-	1:12016465-12016466	-	downstream_gene_variant	MODIFIER	MFN2	ENSG00000116688	Transcript	ENST00000675231.1	protein_coding	-	-	-	-	-	-	-	-	-	-	2966	1	-	HGNC	HGNC:16877	-	-	-	P1	-	-	-	-	-	-	-	-	-	-	-	-	-	-	-	A	-	-	-	-
2729	1_12016512_G/-	1:12016511-12016512	-	downstream_gene_variant	MODIFIER	MFN2	ENSG00000116688	Transcript	ENST00000675231.1	protein_coding	-	-	-	-	-	-	-	-	-	-	3012	1	-	HGNC	HGNC:16877	-	-	-	P1	-	-	-	-	-	-	-	-	-	-	-	-	-	-	-	G	-	-	-	-
2755	1_12016805_TGCTGGGCCATATGGTAAATTTATGTTTAACTTCTACAGATTTTGTGAAGTGGTTATACTGTCTTATATCCCCACCAGTAGTGAATGTGGGTTCATATATATATATAG/------------------------------------------------------------------------------------------------------------	1:12016804-12016912	------------------------------------------------------------------------------------------------------------	downstream_gene_variant	MODIFIER	MFN2	ENSG00000116688	Transcript	ENST00000675231.1	protein_coding	-	-	-	-	-	-	-	-	-	-	3305	1	-	HGNC	HGNC:16877	-	-	-	P1	-	-	-	-	-	-	-	-	-	-	-	-	-	-	-	TGCTGGGCCATATGGTAAATTtATGTTTAACTTCTACAGATTTTGCGAAGTGgTTATACTGTCTTATATCCCCACCAGTAGTGAATGTGGGTTCATATATATAtATAT	-	-	-	-
2781	1_12016914_TTTTTTTTTTTTTTTTTTTGAGACAGTCTTA/-------------------------------	1:12016913-12016944	-------------------------------	downstream_gene_variant	MODIFIER	MFN2	ENSG00000116688	Transcript	ENST00000675231.1	protein_coding	-	-	-	-	-	-	-	-	-	-	3414	1	-	HGNC	HGNC:16877	-	-	-	P1	-	-	-	-	-	-	-	-	-	-	-	-	-	-	-	TttttttttTTTTTTTTTTGAGACAGTCTTA	-	-	-	-
2807	1_12016947_CTGTCACCCAGGCTGGAGTGCCGTGGCACAATCGCGGCTCACTGCAACCTCCGCCTCCCAGGTTCAAGCCATTCTCCTGCCTCAGCCTCTCGAGTAGCTGGGATTACAGGTGCCCACCACCACACCCGGCTAA/-------------------------------------------------------------------------------------------------------------------------------------	1:12016946-12017079	-------------------------------------------------------------------------------------------------------------------------------------	downstream_gene_variant	MODIFIER	MFN2	ENSG00000116688	Transcript	ENST00000675231.1	protein_coding	-	-	-	-	-	-	-	-	-	-	3447	1	-	HGNC	HGNC:16877	-	-	-	P1	-	-	-	-	-	-	-	-	-	-	-	-	-	-	-	CTGTCACCCAGGCTGGAGTGCCGTGGCACAATCGCGGCTCACTgCAACCTCCGCCTCCCAGGTTCAAGCCATTCTCCTGCCTCAGCCTCTCGAGTAGCTGGGATTACAGGCGCCCGCCACCACACCTGGCTAA	-	-	-	-
2833	1_12017082_TTTTTCTATTTTTAATAGAGACGGGGTTTCACCATGTTAGCCAGGCTGGTTTCAAATTCCTGACCTCAACTGATCCGCCCGCCTTGGCCTCCCAAAGTGCTGGGATTACAGGCCTGAGACGTC/---------------------------------------------------------------------------------------------------------------------------	1:12017081-12017204	---------------------------------------------------------------------------------------------------------------------------	downstream_gene_variant	MODIFIER	MFN2	ENSG00000116688	Transcript	ENST00000675231.1	protein_coding	-	-	-	-	-	-	-	-	-	-	3582	1	-	HGNC	HGNC:16877	-	-	-	P1	-	-	-	-	-	-	-	-	-	-	-	-	-	-	-	TttTTctATTTTTAATAGAGATGGGGTTTCACCATGTTAGCCAGGCTGGTTTCGAATTCCTGACCTCAACTGATCCGCCCGCCTCGGCCTCCCAAAGTGCTgGGATTACAGGCGTGAGACGTC	-	-	-	-
2860	1_12017315_G/-	1:12017314-12017315	-	downstream_gene_variant	MODIFIER	MFN2	ENSG00000116688	Transcript	ENST00000675231.1	protein_coding	-	-	-	-	-	-	-	-	-	-	3815	1	-	HGNC	HGNC:16877	-	-	-	P1	-	-	-	-	-	-	-	-	-	-	-	-	-	-	-	G	-	-	-	-
2887	1_12017390_A/-	1:12017389-12017390	-	downstream_gene_variant	MODIFIER	MFN2	ENSG00000116688	Transcript	ENST00000675231.1	protein_coding	-	-	-	-	-	-	-	-	-	-	3890	1	-	HGNC	HGNC:16877	-	-	-	P1	-	-	-	-	-	-	-	-	-	-	-	-	-	-	-	A	-	-	-	-
2914	1_12017414_TTTTTTTTTAATTTGAGACAGAGTTTCACTCTTGTTGCCCAGGCTGGAGTGCAATGGTGCGATTTTGGCTCACCACGACCTCCGCCTCCCGGGTTCAAGCGATTCTCCTGCCTCAGCCTCCCGAGCA/-------------------------------------------------------------------------------------------------------------------------------	1:12017413-12017540	-------------------------------------------------------------------------------------------------------------------------------	downstream_gene_variant	MODIFIER	MFN2	ENSG00000116688	Transcript	ENST00000675231.1	protein_coding	-	-	-	-	-	-	-	-	-	-	3914	1	-	HGNC	HGNC:16877	-	-	-	P1	-	-	-	-	-	-	-	-	-	-	-	-	-	-	-	-TTTTTTTTAATTTGAGACAGAGTTTCGCTCTTGTTGCCCAGGCTGGAGTGCAATGGTGCGATTTTGGCTCACCACGACCTCcGCCTcccgggttcaagcgATTCTCCTGCCTCAGCCTCCCGAGTA	-	-	-	-
2941	1_12017601_G/-	1:12017600-12017601	-	downstream_gene_variant	MODIFIER	MFN2	ENSG00000116688	Transcript	ENST00000675231.1	protein_coding	-	-	-	-	-	-	-	-	-	-	4101	1	-	HGNC	HGNC:16877	-	-	-	P1	-	-	-	-	-	-	-	-	-	-	-	-	-	-	-	G	-	-	-	-
2968	1_12017760_ATCTTGAACTCCTGACCTCAGGTGATCCACCCGCCTCGGCCTCCCAAAGTGCTGGGATTACAGGCGTGG/---------------------------------------------------------------------	1:12017759-12017828	---------------------------------------------------------------------	downstream_gene_variant	MODIFIER	MFN2	ENSG00000116688	Transcript	ENST00000675231.1	protein_coding	-	-	-	-	-	-	-	-	-	-	4260	1	-	HGNC	HGNC:16877	-	-	-	P1	-	-	-	-	-	-	-	-	-	-	-	-	-	-	-	ATCTTGAACTCCTGACCTCAGGtGATCCACCCGCcTCGGCCTCCCAAAGTGCTGGGATTACAGGCGTGG	-	-	-	-
2996	1_12017873_T/-	1:12017872-12017873	-	downstream_gene_variant	MODIFIER	MFN2	ENSG00000116688	Transcript	ENST00000675231.1	protein_coding	-	-	-	-	-	-	-	-	-	-	4373	1	-	HGNC	HGNC:16877	-	-	-	P1	-	-	-	-	-	-	-	-	-	-	-	-	-	-	-	T	-	-	-	-
3057	1_16119890_A/-	1:16119889-16119890	-	downstream_gene_variant	MODIFIER	EPHA2	ENSG00000142627	Transcript	ENST00000358432.8	protein_coding	-	-	-	-	-	-	-	-	-	-	4447	-1	-	HGNC	HGNC:3386	NM_004431.5	-	1	P1	-	-	-	-	-	-	-	-	-	-	-	-	-	-	-	T	-	-	-	-
3059	1_16120699_CCCCCATC/--------	1:16120698-16120706	--------	downstream_gene_variant	MODIFIER	EPHA2	ENSG00000142627	Transcript	ENST00000358432.8	protein_coding	-	-	-	-	-	-	-	-	-	-	3631	-1	-	HGNC	HGNC:3386	NM_004431.5	-	1	P1	-	-	-	-	-	-	-	-	-	-	-	-	-	-	-	GATGGGGG	-	-	-	-
3061	1_16122092_C/-	1:16122091-16122092	-	downstream_gene_variant	MODIFIER	EPHA2	ENSG00000142627	Transcript	ENST00000358432.8	protein_coding	-	-	-	-	-	-	-	-	-	-	2245	-1	-	HGNC	HGNC:3386	NM_004431.5	-	1	P1	-	-	-	-	-	-	-	-	-	-	-	-	-	-	-	G	-	-	-	-
3063	1_16122333_G/-	1:16122332-16122333	-	downstream_gene_variant	MODIFIER	EPHA2	ENSG00000142627	Transcript	ENST00000358432.8	protein_coding	-	-	-	-	-	-	-	-	-	-	2004	-1	-	HGNC	HGNC:3386	NM_004431.5	-	1	P1	-	-	-	-	-	-	-	-	-	-	-	-	-	-	-	C	-	-	-	-
3065	1_16125644_T/-	1:16125643-16125644	-	intron_variant	MODIFIER	EPHA2	ENSG00000142627	Transcript	ENST00000358432.8	protein_coding	-	16/16	-	-	-	-	-	-	-	-	-	-1	-	HGNC	HGNC:3386	NM_004431.5	-	1	P1	-	-	-	-	-	-	-	-	-	-	-	-	-	-	-	A	5.5500e-01	-	-	-
3066	1_16128328_C/-	1:16128327-16128328	-	intron_variant	MODIFIER	EPHA2	ENSG00000142627	Transcript	ENST00000358432.8	protein_coding	-	16/16	-	-	-	-	-	-	-	-	-	-1	-	HGNC	HGNC:3386	NM_004431.5	-	1	P1	-	-	-	-	-	-	-	-	-	-	-	-	-	-	-	G	5.5500e-01	-	-	-
3069	1_16131308_G/-	1:16131307-16131308	-	intron_variant	MODIFIER	EPHA2	ENSG00000142627	Transcript	ENST00000358432.8	protein_coding	-	14/16	-	-	-	-	-	-	-	-	-	-1	-	HGNC	HGNC:3386	NM_004431.5	-	1	P1	-	-	-	-	-	-	-	-	-	-	-	-	-	-	-	c	5.5500e-01	-	-	-
3072	1_16131318_C/-	1:16131317-16131318	-	intron_variant	MODIFIER	EPHA2	ENSG00000142627	Transcript	ENST00000358432.8	protein_coding	-	14/16	-	-	-	-	-	-	-	-	-	-1	-	HGNC	HGNC:3386	NM_004431.5	-	1	P1	-	-	-	-	-	-	-	-	-	-	-	-	-	-	-	G	5.5500e-01	-	-	-
3075	1_16131327_C/-	1:16131326-16131327	-	intron_variant	MODIFIER	EPHA2	ENSG00000142627	Transcript	ENST00000358432.8	protein_coding	-	14/16	-	-	-	-	-	-	-	-	-	-1	-	HGNC	HGNC:3386	NM_004431.5	-	1	P1	-	-	-	-	-	-	-	-	-	-	-	-	-	-	-	G	5.5500e-01	-	-	-
3078	1_16131410_T/-	1:16131409-16131410	-	intron_variant	MODIFIER	EPHA2	ENSG00000142627	Transcript	ENST00000358432.8	protein_coding	-	14/16	-	-	-	-	-	-	-	-	-	-1	-	HGNC	HGNC:3386	NM_004431.5	-	1	P1	-	-	-	-	-	-	-	-	-	-	-	-	-	-	-	A	5.5500e-01	-	-	-
3081	1_16131462_C/-	1:16131461-16131462	-	intron_variant	MODIFIER	EPHA2	ENSG00000142627	Transcript	ENST00000358432.8	protein_coding	-	14/16	-	-	-	-	-	-	-	-	-	-1	-	HGNC	HGNC:3386	NM_004431.5	-	1	P1	-	-	-	-	-	-	-	-	-	-	-	-	-	-	-	G	5.5500e-01	-	-	-
3084	1_16131472_C/-	1:16131471-16131472	-	intron_variant	MODIFIER	EPHA2	ENSG00000142627	Transcript	ENST00000358432.8	protein_coding	-	14/16	-	-	-	-	-	-	-	-	-	-1	-	HGNC	HGNC:3386	NM_004431.5	-	1	P1	-	-	-	-	-	-	-	-	-	-	-	-	-	-	-	G	5.5500e-01	-	-	-
3087	1_16131505_G/-	1:16131504-16131505	-	intron_variant	MODIFIER	EPHA2	ENSG00000142627	Transcript	ENST00000358432.8	protein_coding	-	14/16	-	-	-	-	-	-	-	-	-	-1	-	HGNC	HGNC:3386	NM_004431.5	-	1	P1	-	-	-	-	-	-	-	-	-	-	-	-	-	-	-	C	5.5500e-01	-	-	-
3090	1_16132446_GGG/---	1:16132445-16132448	---	splice_region_variant,splice_polypyrimidine_tract_variant,intron_variant	LOW	EPHA2	ENSG00000142627	Transcript	ENST00000358432.8	protein_coding	-	11/16	-	-	-	-	-	-	-	-	-	-1	-	HGNC	HGNC:3386	NM_004431.5	-	1	P1	-	-	-	-	-	-	-	-	-	-	-	-	-	-	-	CCC	5.5500e-01	-	-	-
3093	1_16132866_A/-	1:16132865-16132866	-	intron_variant	MODIFIER	EPHA2	ENSG00000142627	Transcript	ENST00000358432.8	protein_coding	-	11/16	-	-	-	-	-	-	-	-	-	-1	-	HGNC	HGNC:3386	NM_004431.5	-	1	P1	-	-	-	-	-	-	-	-	-	-	-	-	-	-	-	-	5.5500e-01	-	-	-
3096	1_16133031_T/-	1:16133030-16133031	-	intron_variant	MODIFIER	EPHA2	ENSG00000142627	Transcript	ENST00000358432.8	protein_coding	-	11/16	-	-	-	-	-	-	-	-	-	-1	-	HGNC	HGNC:3386	NM_004431.5	-	1	P1	-	-	-	-	-	-	-	-	-	-	-	-	-	-	-	A	5.5500e-01	-	-	-
3100	1_16133076_G/-	1:16133075-16133076	-	intron_variant	MODIFIER	EPHA2	ENSG00000142627	Transcript	ENST00000358432.8	protein_coding	-	11/16	-	-	-	-	-	-	-	-	-	-1	-	HGNC	HGNC:3386	NM_004431.5	-	1	P1	-	-	-	-	-	-	-	-	-	-	-	-	-	-	-	C	5.5500e-01	-	-	-
3104	1_16134308_CGCTA/-----	1:16134307-16134312	-----	intron_variant	MODIFIER	EPHA2	ENSG00000142627	Transcript	ENST00000358432.8	protein_coding	-	8/16	-	-	-	-	-	-	-	-	-	-1	-	HGNC	HGNC:3386	NM_004431.5	-	1	P1	-	-	-	-	-	-	-	-	-	-	-	-	-	-	-	TAGCG	5.5500e-01	-	-	-
3108	1_16134601_T/-	1:16134600-16134601	-	intron_variant	MODIFIER	EPHA2	ENSG00000142627	Transcript	ENST00000358432.8	protein_coding	-	7/16	-	-	-	-	-	-	-	-	-	-1	-	HGNC	HGNC:3386	NM_004431.5	-	1	P1	-	-	-	-	-	-	-	-	-	-	-	-	-	-	-	A	5.5500e-01	-	-	-
3111	1_16134604_C/-	1:16134603-16134604	-	intron_variant	MODIFIER	EPHA2	ENSG00000142627	Transcript	ENST00000358432.8	protein_coding	-	7/16	-	-	-	-	-	-	-	-	-	-1	-	HGNC	HGNC:3386	NM_004431.5	-	1	P1	-	-	-	-	-	-	-	-	-	-	-	-	-	-	-	G	5.5500e-01	-	-	-
3114	1_16144508_A/-	1:16144507-16144508	-	intron_variant	MODIFIER	EPHA2	ENSG00000142627	Transcript	ENST00000358432.8	protein_coding	-	3/16	-	-	-	-	-	-	-	-	-	-1	-	HGNC	HGNC:3386	NM_004431.5	-	1	P1	-	-	-	-	-	-	-	-	-	-	-	-	-	-	-	T	5.5500e-01	-	-	-
3118	1_16145228_G/-	1:16145227-16145228	-	intron_variant	MODIFIER	EPHA2	ENSG00000142627	Transcript	ENST00000358432.8	protein_coding	-	3/16	-	-	-	-	-	-	-	-	-	-1	-	HGNC	HGNC:3386	NM_004431.5	-	1	P1	-	-	-	-	-	-	-	-	-	-	-	-	-	-	-	C	5.5500e-01	-	-	-
3122	1_16146719_G/-	1:16146718-16146719	-	intron_variant	MODIFIER	EPHA2	ENSG00000142627	Transcript	ENST00000358432.8	protein_coding	-	3/16	-	-	-	-	-	-	-	-	-	-1	-	HGNC	HGNC:3386	NM_004431.5	-	1	P1	-	-	-	-	-	-	-	-	-	-	-	-	-	-	-	C	5.5500e-01	-	-	-
3126	1_16153132_AA/--	1:16153131-16153133	--	intron_variant	MODIFIER	EPHA2	ENSG00000142627	Transcript	ENST00000358432.8	protein_coding	-	1/16	-	-	-	-	-	-	-	-	-	-1	-	HGNC	HGNC:3386	NM_004431.5	-	1	P1	-	-	-	-	-	-	-	-	-	-	-	-	-	-	-	TT	5.5500e-01	-	-	-
3130	1_16153250_GGTCTCCGGTCCTTCTCCGCAGCCTCCGAGG/-------------------------------	1:16153249-16153280	-------------------------------	intron_variant	MODIFIER	EPHA2	ENSG00000142627	Transcript	ENST00000358432.8	protein_coding	-	1/16	-	-	-	-	-	-	-	-	-	-1	-	HGNC	HGNC:3386	NM_004431.5	-	1	P1	-	-	-	-	-	-	-	-	-	-	-	-	-	-	-	CCTcGGAGGCTGCGGAGAAGGACCGGAGACC	5.5500e-01	-	-	-
3134	1_16153531_CA/--	1:16153530-16153532	--	intron_variant	MODIFIER	EPHA2	ENSG00000142627	Transcript	ENST00000358432.8	protein_coding	-	1/16	-	-	-	-	-	-	-	-	-	-1	-	HGNC	HGNC:3386	NM_004431.5	-	1	P1	-	-	-	-	-	-	-	-	-	-	-	-	-	-	-	TG	5.5500e-01	-	-	-
3138	1_16154113_A/-	1:16154112-16154113	-	intron_variant	MODIFIER	EPHA2	ENSG00000142627	Transcript	ENST00000358432.8	protein_coding	-	1/16	-	-	-	-	-	-	-	-	-	-1	-	HGNC	HGNC:3386	NM_004431.5	-	1	P1	-	-	-	-	-	-	-	-	-	-	-	-	-	-	-	T	5.5500e-01	-	-	-
3142	1_16154803_AA/--	1:16154802-16154804	--	intron_variant	MODIFIER	EPHA2	ENSG00000142627	Transcript	ENST00000358432.8	protein_coding	-	1/16	-	-	-	-	-	-	-	-	-	-1	-	HGNC	HGNC:3386	NM_004431.5	-	1	P1	-	-	-	-	-	-	-	-	-	-	-	-	-	-	-	TT	5.5500e-01	-	-	-
3152	1_16157006_G/-	1:16157005-16157006	-	upstream_gene_variant	MODIFIER	EPHA2	ENSG00000142627	Transcript	ENST00000358432.8	protein_coding	-	-	-	-	-	-	-	-	-	-	937	-1	-	HGNC	HGNC:3386	NM_004431.5	-	1	P1	-	-	-	-	-	-	-	-	-	-	-	-	-	-	-	C	-	-	-	-
3156	1_16157811_G/-	1:16157810-16157811	-	upstream_gene_variant	MODIFIER	EPHA2	ENSG00000142627	Transcript	ENST00000358432.8	protein_coding	-	-	-	-	-	-	-	-	-	-	1742	-1	-	HGNC	HGNC:3386	NM_004431.5	-	1	P1	-	-	-	-	-	-	-	-	-	-	-	-	-	-	-	C	-	-	-	-
3160	1_16160413_TTCTGCTCAATAGATGCTAA/--------------------	1:16160412-16160432	--------------------	upstream_gene_variant	MODIFIER	EPHA2	ENSG00000142627	Transcript	ENST00000358432.8	protein_coding	-	-	-	-	-	-	-	-	-	-	4344	-1	-	HGNC	HGNC:3386	NM_004431.5	-	1	P1	-	-	-	-	-	-	-	-	-	-	-	-	-	-	-	TTAGCATCTATTGAGCAGAA	-	-	-	-
3164	1_16160443_TTTTTTTTTTTTGAGACAGAGTCTTGCTCTGTCCCCCAGGCTGGAGTGCAGTGGCGCAATCTCAGCTCACTGCAACCTCCACCTCCC/---------------------------------------------------------------------------------------	1:16160442-16160529	---------------------------------------------------------------------------------------	upstream_gene_variant	MODIFIER	EPHA2	ENSG00000142627	Transcript	ENST00000358432.8	protein_coding	-	-	-	-	-	-	-	-	-	-	4374	-1	-	HGNC	HGNC:3386	NM_004431.5	-	1	P1	-	-	-	-	-	-	-	-	-	-	-	-	-	-	-	gggaggtggaggttgcagtgagctgagattgcgccactgcactccagcctgggggacagagcaagaCTCTGTCTCAAAAAA------	-	-	-	-
3168	1_16160531_GGTTCAAGTGATTCTCCTGCCTCAGCCTCCTGAGTATCT/---------------------------------------	1:16160530-16160569	---------------------------------------	upstream_gene_variant	MODIFIER	EPHA2	ENSG00000142627	Transcript	ENST00000358432.8	protein_coding	-	-	-	-	-	-	-	-	-	-	4462	-1	-	HGNC	HGNC:3386	NM_004431.5	-	1	P1	-	-	-	-	-	-	-	-	-	-	-	-	-	-	-	agctactcaggaggctgaggcaggagaatcacttgaacc	-	-	-	-
3200	1_26407725_AA/--	1:26407724-26407726	--	upstream_gene_variant	MODIFIER	LIN28A	ENSG00000131914	Transcript	ENST00000254231.4	protein_coding	-	-	-	-	-	-	-	-	-	-	3091	1	-	HGNC	HGNC:15986	-	-	1	P1	-	-	-	-	-	-	-	-	-	-	-	-	-	-	-	--	-	-	-	-
3202	1_26408363_A/-	1:26408362-26408363	-	upstream_gene_variant	MODIFIER	LIN28A	ENSG00000131914	Transcript	ENST00000254231.4	protein_coding	-	-	-	-	-	-	-	-	-	-	2454	1	-	HGNC	HGNC:15986	-	-	1	P1	-	-	-	-	-	-	-	-	-	-	-	-	-	-	-	A	-	-	-	-
3204	1_26412724_A/-	1:26412723-26412724	-	intron_variant	MODIFIER	LIN28A	ENSG00000131914	Transcript	ENST00000254231.4	protein_coding	-	2/4	-	-	-	-	-	-	-	-	-	1	-	HGNC	HGNC:15986	-	-	1	P1	-	-	-	-	-	-	-	-	-	-	-	-	-	-	-	A	9.6500e-01	-	-	-
3208	1_26413798_TTT/---	1:26413797-26413800	---	intron_variant	MODIFIER	LIN28A	ENSG00000131914	Transcript	ENST00000254231.4	protein_coding	-	2/4	-	-	-	-	-	-	-	-	-	1	-	HGNC	HGNC:15986	-	-	1	P1	-	-	-	-	-	-	-	-	-	-	-	-	-	-	-	-Tt	9.6500e-01	-	-	-
3211	1_26413838_T/-	1:26413837-26413838	-	intron_variant	MODIFIER	LIN28A	ENSG00000131914	Transcript	ENST00000254231.4	protein_coding	-	2/4	-	-	-	-	-	-	-	-	-	1	-	HGNC	HGNC:15986	-	-	1	P1	-	-	-	-	-	-	-	-	-	-	-	-	-	-	-	T	9.6500e-01	-	-	-
3214	1_26413924_T/-	1:26413923-26413924	-	intron_variant	MODIFIER	LIN28A	ENSG00000131914	Transcript	ENST00000254231.4	protein_coding	-	2/4	-	-	-	-	-	-	-	-	-	1	-	HGNC	HGNC:15986	-	-	1	P1	-	-	-	-	-	-	-	-	-	-	-	-	-	-	-	T	9.6500e-01	-	-	-
3217	1_26414208_GGA/---	1:26414207-26414210	---	intron_variant	MODIFIER	LIN28A	ENSG00000131914	Transcript	ENST00000254231.4	protein_coding	-	2/4	-	-	-	-	-	-	-	-	-	1	-	HGNC	HGNC:15986	-	-	1	P1	-	-	-	-	-	-	-	-	-	-	-	-	-	-	-	GGA	9.6500e-01	-	-	-
3220	1_26416219_CTGACCTC/--------	1:26416218-26416226	--------	intron_variant	MODIFIER	LIN28A	ENSG00000131914	Transcript	ENST00000254231.4	protein_coding	-	2/4	-	-	-	-	-	-	-	-	-	1	-	HGNC	HGNC:15986	-	-	1	P1	-	-	-	-	-	-	-	-	-	-	-	-	-	-	-	CTGACCTC	9.6500e-01	-	-	-
3223	1_26416829_GGCT/----	1:26416828-26416832	----	intron_variant	MODIFIER	LIN28A	ENSG00000131914	Transcript	ENST00000254231.4	protein_coding	-	2/4	-	-	-	-	-	-	-	-	-	1	-	HGNC	HGNC:15986	-	-	1	P1	-	-	-	-	-	-	-	-	-	-	-	-	-	-	-	GGCT	9.6500e-01	-	-	-
3226	1_26421165_T/-	1:26421164-26421165	-	intron_variant	MODIFIER	LIN28A	ENSG00000131914	Transcript	ENST00000254231.4	protein_coding	-	2/4	-	-	-	-	-	-	-	-	-	1	-	HGNC	HGNC:15986	-	-	1	P1	-	-	-	-	-	-	-	-	-	-	-	-	-	-	-	T	9.6500e-01	-	-	-
3228	1_26423394_TTTCC/-----	1:26423393-26423398	-----	intron_variant	MODIFIER	LIN28A	ENSG00000131914	Transcript	ENST00000254231.4	protein_coding	-	2/4	-	-	-	-	-	-	-	-	-	1	-	HGNC	HGNC:15986	-	-	1	P1	-	-	-	-	-	-	-	-	-	-	-	-	-	-	-	TTTCC	9.6500e-01	-	-	-
3230	1_26423400_TTTTTTTCTTTTTCTT/----------------	1:26423399-26423415	----------------	intron_variant	MODIFIER	LIN28A	ENSG00000131914	Transcript	ENST00000254231.4	protein_coding	-	2/4	-	-	-	-	-	-	-	-	-	1	-	HGNC	HGNC:15986	-	-	1	P1	-	-	-	-	-	-	-	-	-	-	-	-	-	-	-	TTTTTTTCTTTTTcTT	9.6500e-01	-	-	-
3232	1_26423884_TCCGGAGTAGCTGGGACTACAGGCACCCGCCACCACGCCTGGCTAATTTTTTGTATTTTTAGTAGAGACGGGGTTTCACCGTGTTAGCCAGG/--------------------------------------------------------------------------------------------	1:26423883-26423975	--------------------------------------------------------------------------------------------	intron_variant	MODIFIER	LIN28A	ENSG00000131914	Transcript	ENST00000254231.4	protein_coding	-	2/4	-	-	-	-	-	-	-	-	-	1	-	HGNC	HGNC:15986	-	-	1	P1	-	-	-	-	-	-	-	-	-	-	-	-	-	-	-	TCCGGAGTAGCTGGGACTACAGGCACCCGCCACCACGCCTGGCTAATTTTTTGTATTTTTAGTAGAGACGGGGTTTCACCGTGTTAGCCAGG	9.6500e-01	-	-	-
3234	1_26423998_GTGATCCCCTGCCTTTGCCTCCCAAAGTGCTGGGATTACAGGCGTGAGGCAGCGCACCCGGCC/---------------------------------------------------------------	1:26423997-26424060	---------------------------------------------------------------	intron_variant	MODIFIER	LIN28A	ENSG00000131914	Transcript	ENST00000254231.4	protein_coding	-	2/4	-	-	-	-	-	-	-	-	-	1	-	HGNC	HGNC:15986	-	-	1	P1	-	-	-	-	-	-	-	-	-	-	-	-	-	-	-	gtgatcCCCTGCCTTGGCCTCCCAAAGTGCTGGGATTACAGGCGTGAGGCAGCGCACCCGGCC	9.6500e-01	-	-	-
3236	1_26424105_T/-	1:26424104-26424105	-	intron_variant	MODIFIER	LIN28A	ENSG00000131914	Transcript	ENST00000254231.4	protein_coding	-	2/4	-	-	-	-	-	-	-	-	-	1	-	HGNC	HGNC:15986	-	-	1	P1	-	-	-	-	-	-	-	-	-	-	-	-	-	-	-	T	9.6500e-01	-	-	-
3238	1_26424292_TAGAG/-----	1:26424291-26424296	-----	intron_variant	MODIFIER	LIN28A	ENSG00000131914	Transcript	ENST00000254231.4	protein_coding	-	2/4	-	-	-	-	-	-	-	-	-	1	-	HGNC	HGNC:15986	-	-	1	P1	-	-	-	-	-	-	-	-	-	-	-	-	-	-	-	TAGAG	9.6500e-01	-	-	-
3240	1_26425085_A/-	1:26425084-26425085	-	intron_variant	MODIFIER	LIN28A	ENSG00000131914	Transcript	ENST00000254231.4	protein_coding	-	2/4	-	-	-	-	-	-	-	COSV54262763	-	1	-	HGNC	HGNC:15986	-	-	1	P1	-	-	-	-	1	1	-	-	-	-	-	-	-	-	-	A	9.6500e-01	-	-	-
3242	1_26426128_G/-	1:26426127-26426128	-	intron_variant	MODIFIER	LIN28A	ENSG00000131914	Transcript	ENST00000254231.4	protein_coding	-	3/4	-	-	-	-	-	-	-	-	-	1	-	HGNC	HGNC:15986	-	-	1	P1	-	-	-	-	-	-	-	-	-	-	-	-	-	-	-	G	9.6500e-01	-	-	-
3245	1_26428540_CTTTC/-----	1:26428539-26428544	-----	3_prime_UTR_variant	MODIFIER	LIN28A	ENSG00000131914	Transcript	ENST00000254231.4	protein_coding	4/5	-	-	-	2787-2791	-	-	-	-	-	-	1	-	HGNC	HGNC:15986	-	-	1	P1	-	-	-	-	-	-	-	-	-	-	-	-	-	-	-	CTTTC	9.6500e-01	-	-	-
3278	1_26428648_CTC/---	1:26428647-26428650	---	intron_variant	MODIFIER	LIN28A	ENSG00000131914	Transcript	ENST00000254231.4	protein_coding	-	4/4	-	-	-	-	-	-	-	-	-	1	-	HGNC	HGNC:15986	-	-	1	P1	-	-	-	-	-	-	-	-	-	-	-	-	-	-	-	CTC	9.6500e-01	-	-	-
3311	1_26429189_CA/--	1:26429188-26429190	--	3_prime_UTR_variant	MODIFIER	LIN28A	ENSG00000131914	Transcript	ENST00000254231.4	protein_coding	5/5	-	-	-	2928-2929	-	-	-	-	-	-	1	-	HGNC	HGNC:15986	-	-	1	P1	-	-	-	-	-	-	-	-	-	-	-	-	-	-	-	CA	9.6500e-01	-	-	-
3344	1_26429230_AATTTC/------	1:26429229-26429235	------	3_prime_UTR_variant	MODIFIER	LIN28A	ENSG00000131914	Transcript	ENST00000254231.4	protein_coding	5/5	-	-	-	2969-2974	-	-	-	-	-	-	1	-	HGNC	HGNC:15986	-	-	1	P1	-	-	-	-	-	-	-	-	-	-	-	-	-	-	-	AATTTC	9.6500e-01	-	-	-
3377	1_26430290_A/-	1:26430289-26430290	-	downstream_gene_variant	MODIFIER	LIN28A	ENSG00000131914	Transcript	ENST00000254231.4	protein_coding	-	-	-	-	-	-	-	-	-	-	571	1	-	HGNC	HGNC:15986	-	-	1	P1	-	-	-	-	-	-	-	-	-	-	-	-	-	-	-	A	-	-	-	-
3410	1_26430981_TT/--	1:26430980-26430982	--	downstream_gene_variant	MODIFIER	LIN28A	ENSG00000131914	Transcript	ENST00000254231.4	protein_coding	-	-	-	-	-	-	-	-	-	-	1262	1	-	HGNC	HGNC:15986	-	-	1	P1	-	-	-	-	-	-	-	-	-	-	-	-	-	-	-	TT	-	-	-	-
3443	1_26433632_CGGG/----	1:26433631-26433635	----	downstream_gene_variant	MODIFIER	LIN28A	ENSG00000131914	Transcript	ENST00000254231.4	protein_coding	-	-	-	-	-	-	-	-	-	-	3913	1	-	HGNC	HGNC:15986	-	-	1	P1	-	-	-	-	-	-	-	-	-	-	-	-	-	-	-	CGGG	-	-	-	-
3477	1_26433637_CTGTCTC/-------	1:26433636-26433643	-------	downstream_gene_variant	MODIFIER	LIN28A	ENSG00000131914	Transcript	ENST00000254231.4	protein_coding	-	-	-	-	-	-	-	-	-	-	3918	1	-	HGNC	HGNC:15986	-	-	1	P1	-	-	-	-	-	-	-	-	-	-	-	-	-	-	-	CTGTCTC	-	-	-	-
3511	1_26433648_AAAAG/-----	1:26433647-26433652	-----	downstream_gene_variant	MODIFIER	LIN28A	ENSG00000131914	Transcript	ENST00000254231.4	protein_coding	-	-	-	-	-	-	-	-	-	-	3929	1	-	HGNC	HGNC:15986	-	-	1	P1	-	-	-	-	-	-	-	-	-	-	-	-	-	-	-	AAAAG	-	-	-	-
3545	1_26433654_GTTCAGAA/--------	1:26433653-26433661	--------	downstream_gene_variant	MODIFIER	LIN28A	ENSG00000131914	Transcript	ENST00000254231.4	protein_coding	-	-	-	-	-	-	-	-	-	-	3935	1	-	HGNC	HGNC:15986	-	-	1	P1	-	-	-	-	-	-	-	-	-	-	-	-	-	-	-	GTTCAGAA	-	-	-	-
3579	1_26433690_AAA/---	1:26433689-26433692	---	downstream_gene_variant	MODIFIER	LIN28A	ENSG00000131914	Transcript	ENST00000254231.4	protein_coding	-	-	-	-	-	-	-	-	-	-	3971	1	-	HGNC	HGNC:15986	-	-	1	P1	-	-	-	-	-	-	-	-	-	-	-	-	-	-	-	aaA	-	-	-	-
3613	1_26433759_GG/--	1:26433758-26433760	--	downstream_gene_variant	MODIFIER	LIN28A	ENSG00000131914	Transcript	ENST00000254231.4	protein_coding	-	-	-	-	-	-	-	-	-	-	4040	1	-	HGNC	HGNC:15986	-	-	1	P1	-	-	-	-	-	-	-	-	-	-	-	-	-	-	-	GG	-	-	-	-
3647	1_26434499_AGGCTGTATGTGAGACAGAAGTAGAAAA/----------------------------	1:26434498-26434526	----------------------------	downstream_gene_variant	MODIFIER	LIN28A	ENSG00000131914	Transcript	ENST00000254231.4	protein_coding	-	-	-	-	-	-	-	-	-	-	4780	1	-	HGNC	HGNC:15986	-	-	1	P1	-	-	-	-	-	-	-	-	-	-	-	-	-	-	-	AGGCTGTATGTGAGACAGAAGTAGAAAA	-	-	-	-
3681	1_26434530_AGAAGTGTTGATGAGG/----------------	1:26434529-26434545	----------------	downstream_gene_variant	MODIFIER	LIN28A	ENSG00000131914	Transcript	ENST00000254231.4	protein_coding	-	-	-	-	-	-	-	-	-	-	4811	1	-	HGNC	HGNC:15986	-	-	1	P1	-	-	-	-	-	-	-	-	-	-	-	-	-	-	-	AGAAGTGTTGATGAGG	-	-	-	-
3715	1_26434659_GG/--	1:26434658-26434660	--	downstream_gene_variant	MODIFIER	LIN28A	ENSG00000131914	Transcript	ENST00000254231.4	protein_coding	-	-	-	-	-	-	-	-	-	-	4940	1	-	HGNC	HGNC:15986	-	-	1	P1	-	-	-	-	-	-	-	-	-	-	-	-	-	-	-	GG	-	-	-	-
4114	1_26859632_A/-	1:26859631-26859632	-	upstream_gene_variant	MODIFIER	SFN	ENSG00000175793	Transcript	ENST00000339276.6	protein_coding	-	-	-	-	-	-	-	-	-	rs1025604835	3517	1	-	HGNC	HGNC:10773	NM_006142.5	-	-	P1	-	-	-	-	-	-	-	-	-	-	-	-	-	-	-	A	-	-	-	-
4118	1_26860988_A/-	1:26860987-26860988	-	upstream_gene_variant	MODIFIER	SFN	ENSG00000175793	Transcript	ENST00000339276.6	protein_coding	-	-	-	-	-	-	-	-	-	-	2161	1	-	HGNC	HGNC:10773	NM_006142.5	-	-	P1	-	-	-	-	-	-	-	-	-	-	-	-	-	-	-	a	-	-	-	-
4121	1_26864469_T/-	1:26864468-26864469	-	downstream_gene_variant	MODIFIER	SFN	ENSG00000175793	Transcript	ENST00000339276.6	protein_coding	-	-	-	-	-	-	-	-	-	-	13	1	-	HGNC	HGNC:10773	NM_006142.5	-	-	P1	-	-	-	-	-	-	-	-	-	-	-	-	-	-	-	T	-	-	-	-
4123	1_26865475_G/-	1:26865474-26865475	-	downstream_gene_variant	MODIFIER	SFN	ENSG00000175793	Transcript	ENST00000339276.6	protein_coding	-	-	-	-	-	-	-	-	-	-	1019	1	-	HGNC	HGNC:10773	NM_006142.5	-	-	P1	-	-	-	-	-	-	-	-	-	-	-	-	-	-	-	G	-	-	-	-
4125	1_26865936_CA/--	1:26865935-26865937	--	downstream_gene_variant	MODIFIER	SFN	ENSG00000175793	Transcript	ENST00000339276.6	protein_coding	-	-	-	-	-	-	-	-	-	-	1480	1	-	HGNC	HGNC:10773	NM_006142.5	-	-	P1	-	-	-	-	-	-	-	-	-	-	-	-	-	-	-	CA	-	-	-	-
4131	1_26867507_T/-	1:26867506-26867507	-	downstream_gene_variant	MODIFIER	SFN	ENSG00000175793	Transcript	ENST00000339276.6	protein_coding	-	-	-	-	-	-	-	-	-	-	3051	1	-	HGNC	HGNC:10773	NM_006142.5	-	-	P1	-	-	-	-	-	-	-	-	-	-	-	-	-	-	-	T	-	-	-	-
4133	1_26868168_T/-	1:26868167-26868168	-	downstream_gene_variant	MODIFIER	SFN	ENSG00000175793	Transcript	ENST00000339276.6	protein_coding	-	-	-	-	-	-	-	-	-	-	3712	1	-	HGNC	HGNC:10773	NM_006142.5	-	-	P1	-	-	-	-	-	-	-	-	-	-	-	-	-	-	-	T	-	-	-	-
4135	1_26868178_T/-	1:26868177-26868178	-	downstream_gene_variant	MODIFIER	SFN	ENSG00000175793	Transcript	ENST00000339276.6	protein_coding	-	-	-	-	-	-	-	-	-	-	3722	1	-	HGNC	HGNC:10773	NM_006142.5	-	-	P1	-	-	-	-	-	-	-	-	-	-	-	-	-	-	-	T	-	-	-	-
4137	1_26868185_A/-	1:26868184-26868185	-	downstream_gene_variant	MODIFIER	SFN	ENSG00000175793	Transcript	ENST00000339276.6	protein_coding	-	-	-	-	-	-	-	-	-	-	3729	1	-	HGNC	HGNC:10773	NM_006142.5	-	-	P1	-	-	-	-	-	-	-	-	-	-	-	-	-	-	-	A	-	-	-	-
4139	1_26868238_T/-	1:26868237-26868238	-	downstream_gene_variant	MODIFIER	SFN	ENSG00000175793	Transcript	ENST00000339276.6	protein_coding	-	-	-	-	-	-	-	-	-	-	3782	1	-	HGNC	HGNC:10773	NM_006142.5	-	-	P1	-	-	-	-	-	-	-	-	-	-	-	-	-	-	-	T	-	-	-	-
4141	1_26868245_CTTTTCTCTCTCTCT/---------------	1:26868244-26868259	---------------	downstream_gene_variant	MODIFIER	SFN	ENSG00000175793	Transcript	ENST00000339276.6	protein_coding	-	-	-	-	-	-	-	-	-	-	3789	1	-	HGNC	HGNC:10773	NM_006142.5	-	-	P1	-	-	-	-	-	-	-	-	-	-	-	-	-	-	-	CTTTTCTCTCTCTCT	-	-	-	-
4143	1_26868310_CTCCTTTCTTCTTTTC/----------------	1:26868309-26868325	----------------	downstream_gene_variant	MODIFIER	SFN	ENSG00000175793	Transcript	ENST00000339276.6	protein_coding	-	-	-	-	-	-	-	-	-	-	3854	1	-	HGNC	HGNC:10773	NM_006142.5	-	-	P1	-	-	-	-	-	-	-	-	-	-	-	-	-	-	-	----------------	-	-	-	-
4145	1_26868330_CTC/---	1:26868329-26868332	---	downstream_gene_variant	MODIFIER	SFN	ENSG00000175793	Transcript	ENST00000339276.6	protein_coding	-	-	-	-	-	-	-	-	-	-	3874	1	-	HGNC	HGNC:10773	NM_006142.5	-	-	P1	-	-	-	-	-	-	-	-	-	-	-	-	-	-	-	---	-	-	-	-
4196	1_54221604_GTGCACAG/--------	1:54221603-54221611	--------	downstream_gene_variant	MODIFIER	SSBP3	ENSG00000157216	Transcript	ENST00000610401.6	protein_coding	-	-	-	-	-	-	-	-	-	-	3821	-1	-	HGNC	HGNC:15674	-	-	5	P1	-	-	-	-	-	-	-	-	-	-	-	-	-	-	-	CTGTGCAC	-	-	-	-
4207	1_54225100_AGG/---	1:54225099-54225102	---	downstream_gene_variant	MODIFIER	SSBP3	ENSG00000157216	Transcript	ENST00000610401.6	protein_coding	-	-	-	-	-	-	-	-	-	-	330	-1	-	HGNC	HGNC:15674	-	-	5	P1	-	-	-	-	-	-	-	-	-	-	-	-	-	-	-	CCT	-	-	-	-
4217	1_54226904_GA/--	1:54226903-54226905	--	3_prime_UTR_variant	MODIFIER	SSBP3	ENSG00000157216	Transcript	ENST00000610401.6	protein_coding	18/18	-	-	-	1779-1780	-	-	-	-	-	-	-1	-	HGNC	HGNC:15674	-	-	5	P1	-	-	-	-	-	-	-	-	-	-	-	-	-	-	-	TC	1.5700e-01	-	-	-
4227	1_54227578_T/-	1:54227577-54227578	-	intron_variant	MODIFIER	SSBP3	ENSG00000157216	Transcript	ENST00000610401.6	protein_coding	-	17/17	-	-	-	-	-	-	-	-	-	-1	-	HGNC	HGNC:15674	-	-	5	P1	-	-	-	-	-	-	-	-	-	-	-	-	-	-	-	A	1.5700e-01	-	-	-
4238	1_54235275_TTTT/----	1:54235274-54235278	----	intron_variant	MODIFIER	SSBP3	ENSG00000157216	Transcript	ENST00000610401.6	protein_coding	-	14/17	-	-	-	-	-	-	-	-	-	-1	-	HGNC	HGNC:15674	-	-	5	P1	-	-	-	-	-	-	-	-	-	-	-	-	-	-	-	AAAA	1.5700e-01	-	-	-
4249	1_54235801_ATTG/----	1:54235800-54235804	----	intron_variant	MODIFIER	SSBP3	ENSG00000157216	Transcript	ENST00000610401.6	protein_coding	-	14/17	-	-	-	-	-	-	-	-	-	-1	-	HGNC	HGNC:15674	-	-	5	P1	-	-	-	-	-	-	-	-	-	-	-	-	-	-	-	TAAT	1.5700e-01	-	-	-
4260	1_54236118_TATT/----	1:54236117-54236121	----	intron_variant	MODIFIER	SSBP3	ENSG00000157216	Transcript	ENST00000610401.6	protein_coding	-	14/17	-	-	-	-	-	-	-	-	-	-1	-	HGNC	HGNC:15674	-	-	5	P1	-	-	-	-	-	-	-	-	-	-	-	-	-	-	-	AATA	1.5700e-01	-	-	-
4271	1_54236291_T/-	1:54236290-54236291	-	intron_variant	MODIFIER	SSBP3	ENSG00000157216	Transcript	ENST00000610401.6	protein_coding	-	14/17	-	-	-	-	-	-	-	-	-	-1	-	HGNC	HGNC:15674	-	-	5	P1	-	-	-	-	-	-	-	-	-	-	-	-	-	-	-	A	1.5700e-01	-	-	-
4286	1_54238659_G/-	1:54238658-54238659	-	intron_variant	MODIFIER	SSBP3	ENSG00000157216	Transcript	ENST00000610401.6	protein_coding	-	14/17	-	-	-	-	-	-	-	-	-	-1	-	HGNC	HGNC:15674	-	-	5	P1	-	-	-	-	-	-	-	-	-	-	-	-	-	-	-	C	1.5700e-01	-	-	-
4301	1_54240469_AAAAGGGGGGGG/------------	1:54240468-54240480	------------	intron_variant	MODIFIER	SSBP3	ENSG00000157216	Transcript	ENST00000610401.6	protein_coding	-	13/17	-	-	-	-	-	-	-	-	-	-1	-	HGNC	HGNC:15674	-	-	5	P1	-	-	-	-	-	-	-	-	-	-	-	-	-	-	-	CCCCCCCcTttT	1.5700e-01	-	-	-
4316	1_54240487_G/-	1:54240486-54240487	-	intron_variant	MODIFIER	SSBP3	ENSG00000157216	Transcript	ENST00000610401.6	protein_coding	-	13/17	-	-	-	-	-	-	-	-	-	-1	-	HGNC	HGNC:15674	-	-	5	P1	-	-	-	-	-	-	-	-	-	-	-	-	-	-	-	C	1.5700e-01	-	-	-
4331	1_54240861_C/-	1:54240860-54240861	-	intron_variant	MODIFIER	SSBP3	ENSG00000157216	Transcript	ENST00000610401.6	protein_coding	-	13/17	-	-	-	-	-	-	-	-	-	-1	-	HGNC	HGNC:15674	-	-	5	P1	-	-	-	-	-	-	-	-	-	-	-	-	-	-	-	G	1.5700e-01	-	-	-
4346	1_54242954_AAAATAAAAAT/-----------	1:54242953-54242964	-----------	intron_variant	MODIFIER	SSBP3	ENSG00000157216	Transcript	ENST00000610401.6	protein_coding	-	10/17	-	-	-	-	-	-	-	-	-	-1	-	HGNC	HGNC:15674	-	-	5	P1	-	-	-	-	-	-	-	-	-	-	-	-	-	-	-	ATTTTTATTTT	1.5700e-01	-	-	-
4361	1_54243939_TTGTT/-----	1:54243938-54243943	-----	intron_variant	MODIFIER	SSBP3	ENSG00000157216	Transcript	ENST00000610401.6	protein_coding	-	9/17	-	-	-	-	-	-	-	-	-	-1	-	HGNC	HGNC:15674	-	-	5	P1	-	-	-	-	-	-	-	-	-	-	-	-	-	-	-	AaCAA	1.5700e-01	-	-	-
4375	1_54244104_TGATTT/------	1:54244103-54244109	------	intron_variant	MODIFIER	SSBP3	ENSG00000157216	Transcript	ENST00000610401.6	protein_coding	-	9/17	-	-	-	-	-	-	-	-	-	-1	-	HGNC	HGNC:15674	-	-	5	P1	-	-	-	-	-	-	-	-	-	-	-	-	-	-	-	AAATCA	1.5700e-01	-	-	-
4389	1_54244293_G/-	1:54244292-54244293	-	intron_variant	MODIFIER	SSBP3	ENSG00000157216	Transcript	ENST00000610401.6	protein_coding	-	9/17	-	-	-	-	-	-	-	-	-	-1	-	HGNC	HGNC:15674	-	-	5	P1	-	-	-	-	-	-	-	-	-	-	-	-	-	-	-	C	1.5700e-01	-	-	-
4403	1_54244993_T/-	1:54244992-54244993	-	intron_variant	MODIFIER	SSBP3	ENSG00000157216	Transcript	ENST00000610401.6	protein_coding	-	9/17	-	-	-	-	-	-	-	-	-	-1	-	HGNC	HGNC:15674	-	-	5	P1	-	-	-	-	-	-	-	-	-	-	-	-	-	-	-	A	1.5700e-01	-	-	-
4417	1_54245375_C/-	1:54245374-54245375	-	intron_variant	MODIFIER	SSBP3	ENSG00000157216	Transcript	ENST00000610401.6	protein_coding	-	9/17	-	-	-	-	-	-	-	-	-	-1	-	HGNC	HGNC:15674	-	-	5	P1	-	-	-	-	-	-	-	-	-	-	-	-	-	-	-	G	1.5700e-01	-	-	-
4431	1_54249674_GAATAAA/-------	1:54249673-54249680	-------	intron_variant	MODIFIER	SSBP3	ENSG00000157216	Transcript	ENST00000610401.6	protein_coding	-	9/17	-	-	-	-	-	-	-	-	-	-1	-	HGNC	HGNC:15674	-	-	5	P1	-	-	-	-	-	-	-	-	-	-	-	-	-	-	-	TTTATTC	1.5700e-01	-	-	-
4446	1_54249684_CAATAAAACTTT/------------	1:54249683-54249695	------------	intron_variant	MODIFIER	SSBP3	ENSG00000157216	Transcript	ENST00000610401.6	protein_coding	-	9/17	-	-	-	-	-	-	-	-	-	-1	-	HGNC	HGNC:15674	-	-	5	P1	-	-	-	-	-	-	-	-	-	-	-	-	-	-	-	AAAGTTTTATTG	1.5700e-01	-	-	-
4461	1_54249701_T/-	1:54249700-54249701	-	intron_variant	MODIFIER	SSBP3	ENSG00000157216	Transcript	ENST00000610401.6	protein_coding	-	9/17	-	-	-	-	-	-	-	-	-	-1	-	HGNC	HGNC:15674	-	-	5	P1	-	-	-	-	-	-	-	-	-	-	-	-	-	-	-	A	1.5700e-01	-	-	-
4476	1_54249713_TT/--	1:54249712-54249714	--	intron_variant	MODIFIER	SSBP3	ENSG00000157216	Transcript	ENST00000610401.6	protein_coding	-	9/17	-	-	-	-	-	-	-	-	-	-1	-	HGNC	HGNC:15674	-	-	5	P1	-	-	-	-	-	-	-	-	-	-	-	-	-	-	-	AA	1.5700e-01	-	-	-
4491	1_54249717_AA/--	1:54249716-54249718	--	intron_variant	MODIFIER	SSBP3	ENSG00000157216	Transcript	ENST00000610401.6	protein_coding	-	9/17	-	-	-	-	-	-	-	-	-	-1	-	HGNC	HGNC:15674	-	-	5	P1	-	-	-	-	-	-	-	-	-	-	-	-	-	-	-	-T	1.5700e-01	-	-	-
4506	1_54249765_AA/--	1:54249764-54249766	--	intron_variant	MODIFIER	SSBP3	ENSG00000157216	Transcript	ENST00000610401.6	protein_coding	-	9/17	-	-	-	-	-	-	-	-	-	-1	-	HGNC	HGNC:15674	-	-	5	P1	-	-	-	-	-	-	-	-	-	-	-	-	-	-	-	TT	1.5700e-01	-	-	-
4521	1_54250860_CGCCAAC/-------	1:54250859-54250866	-------	intron_variant	MODIFIER	SSBP3	ENSG00000157216	Transcript	ENST00000610401.6	protein_coding	-	9/17	-	-	-	-	-	-	-	-	-	-1	-	HGNC	HGNC:15674	-	-	5	P1	-	-	-	-	-	-	-	-	-	-	-	-	-	-	-	GTTGGcG	1.5700e-01	-	-	-
4536	1_54250871_G/-	1:54250870-54250871	-	intron_variant	MODIFIER	SSBP3	ENSG00000157216	Transcript	ENST00000610401.6	protein_coding	-	9/17	-	-	-	-	-	-	-	-	-	-1	-	HGNC	HGNC:15674	-	-	5	P1	-	-	-	-	-	-	-	-	-	-	-	-	-	-	-	C	1.5700e-01	-	-	-
4551	1_54252299_T/-	1:54252298-54252299	-	intron_variant	MODIFIER	SSBP3	ENSG00000157216	Transcript	ENST00000610401.6	protein_coding	-	7/17	-	-	-	-	-	-	-	-	-	-1	-	HGNC	HGNC:15674	-	-	5	P1	-	-	-	-	-	-	-	-	-	-	-	-	-	-	-	A	1.5700e-01	-	-	-
4566	1_54252459_G/-	1:54252458-54252459	-	intron_variant	MODIFIER	SSBP3	ENSG00000157216	Transcript	ENST00000610401.6	protein_coding	-	7/17	-	-	-	-	-	-	-	-	-	-1	-	HGNC	HGNC:15674	-	-	5	P1	-	-	-	-	-	-	-	-	-	-	-	-	-	-	-	C	1.5700e-01	-	-	-
4581	1_54253417_C/-	1:54253416-54253417	-	intron_variant	MODIFIER	SSBP3	ENSG00000157216	Transcript	ENST00000610401.6	protein_coding	-	7/17	-	-	-	-	-	-	-	-	-	-1	-	HGNC	HGNC:15674	-	-	5	P1	-	-	-	-	-	-	-	-	-	-	-	-	-	-	-	G	1.5700e-01	-	-	-
4596	1_54253570_T/-	1:54253569-54253570	-	intron_variant	MODIFIER	SSBP3	ENSG00000157216	Transcript	ENST00000610401.6	protein_coding	-	7/17	-	-	-	-	-	-	-	-	-	-1	-	HGNC	HGNC:15674	-	-	5	P1	-	-	-	-	-	-	-	-	-	-	-	-	-	-	-	A	1.5700e-01	-	-	-
4612	1_54254818_TTTCTTTTTTTATC/--------------	1:54254817-54254831	--------------	intron_variant	MODIFIER	SSBP3	ENSG00000157216	Transcript	ENST00000610401.6	protein_coding	-	7/17	-	-	-	-	-	-	-	-	-	-1	-	HGNC	HGNC:15674	-	-	5	P1	-	-	-	-	-	-	-	-	-	-	-	-	-	-	-	GATAAAAAAAGAAA	1.5700e-01	-	-	-
4627	1_54255150_CGGGG/-----	1:54255149-54255154	-----	intron_variant	MODIFIER	SSBP3	ENSG00000157216	Transcript	ENST00000610401.6	protein_coding	-	7/17	-	-	-	-	-	-	-	-	-	-1	-	HGNC	HGNC:15674	-	-	5	P1	-	-	-	-	-	-	-	-	-	-	-	-	-	-	-	CCCCG	1.5700e-01	-	-	-
4642	1_54255170_TGG/---	1:54255169-54255172	---	intron_variant	MODIFIER	SSBP3	ENSG00000157216	Transcript	ENST00000610401.6	protein_coding	-	7/17	-	-	-	-	-	-	-	-	-	-1	-	HGNC	HGNC:15674	-	-	5	P1	-	-	-	-	-	-	-	-	-	-	-	-	-	-	-	CCA	1.5700e-01	-	-	-
4657	1_54255322_CCA/---	1:54255321-54255324	---	intron_variant	MODIFIER	SSBP3	ENSG00000157216	Transcript	ENST00000610401.6	protein_coding	-	7/17	-	-	-	-	-	-	-	-	-	-1	-	HGNC	HGNC:15674	-	-	5	P1	-	-	-	-	-	-	-	-	-	-	-	-	-	-	-	TGG	1.5700e-01	-	-	-
4672	1_54256357_TTTCT/-----	1:54256356-54256361	-----	intron_variant	MODIFIER	SSBP3	ENSG00000157216	Transcript	ENST00000610401.6	protein_coding	-	7/17	-	-	-	-	-	-	-	-	-	-1	-	HGNC	HGNC:15674	-	-	5	P1	-	-	-	-	-	-	-	-	-	-	-	-	-	-	-	AGAAA	1.5700e-01	-	-	-
4684	1_54259421_A/-	1:54259420-54259421	-	intron_variant	MODIFIER	SSBP3	ENSG00000157216	Transcript	ENST00000610401.6	protein_coding	-	5/17	-	-	-	-	-	-	-	-	-	-1	-	HGNC	HGNC:15674	-	-	5	P1	-	-	-	-	-	-	-	-	-	-	-	-	-	-	-	T	1.5700e-01	-	-	-
4695	1_54263993_AAAAACAAA/---------	1:54263992-54264001	---------	intron_variant	MODIFIER	SSBP3	ENSG00000157216	Transcript	ENST00000610401.6	protein_coding	-	5/17	-	-	-	-	-	-	-	-	-	-1	-	HGNC	HGNC:15674	-	-	5	P1	-	-	-	-	-	-	-	-	-	-	-	-	-	-	-	TTTGTTTTT	1.5700e-01	-	-	-
4707	1_54265485_CAGTGGAAT/---------	1:54265484-54265493	---------	intron_variant	MODIFIER	SSBP3	ENSG00000157216	Transcript	ENST00000610401.6	protein_coding	-	5/17	-	-	-	-	-	-	-	-	-	-1	-	HGNC	HGNC:15674	-	-	5	P1	-	-	-	-	-	-	-	-	-	-	-	-	-	-	-	ATTCCACTG	1.5700e-01	-	-	-
4718	1_54268080_C/-	1:54268079-54268080	-	intron_variant	MODIFIER	SSBP3	ENSG00000157216	Transcript	ENST00000610401.6	protein_coding	-	5/17	-	-	-	-	-	-	-	-	-	-1	-	HGNC	HGNC:15674	-	-	5	P1	-	-	-	-	-	-	-	-	-	-	-	-	-	-	-	C	1.5700e-01	-	-	-
4730	1_54269703_A/-	1:54269702-54269703	-	intron_variant	MODIFIER	SSBP3	ENSG00000157216	Transcript	ENST00000610401.6	protein_coding	-	5/17	-	-	-	-	-	-	-	-	-	-1	-	HGNC	HGNC:15674	-	-	5	P1	-	-	-	-	-	-	-	-	-	-	-	-	-	-	-	T	1.5700e-01	-	-	-
4742	1_54270141_CCCA/----	1:54270140-54270144	----	intron_variant	MODIFIER	SSBP3	ENSG00000157216	Transcript	ENST00000610401.6	protein_coding	-	5/17	-	-	-	-	-	-	-	-	-	-1	-	HGNC	HGNC:15674	-	-	5	P1	-	-	-	-	-	-	-	-	-	-	-	-	-	-	-	TGGG	1.5700e-01	-	-	-
4754	1_54270246_A/-	1:54270245-54270246	-	intron_variant	MODIFIER	SSBP3	ENSG00000157216	Transcript	ENST00000610401.6	protein_coding	-	5/17	-	-	-	-	-	-	-	-	-	-1	-	HGNC	HGNC:15674	-	-	5	P1	-	-	-	-	-	-	-	-	-	-	-	-	-	-	-	T	1.5700e-01	-	-	-
4766	1_54271721_CA/--	1:54271720-54271722	--	intron_variant	MODIFIER	SSBP3	ENSG00000157216	Transcript	ENST00000610401.6	protein_coding	-	5/17	-	-	-	-	-	-	-	-	-	-1	-	HGNC	HGNC:15674	-	-	5	P1	-	-	-	-	-	-	-	-	-	-	-	-	-	-	-	TG	1.5700e-01	-	-	-
4777	1_54271766_T/-	1:54271765-54271766	-	intron_variant	MODIFIER	SSBP3	ENSG00000157216	Transcript	ENST00000610401.6	protein_coding	-	5/17	-	-	-	-	-	-	-	-	-	-1	-	HGNC	HGNC:15674	-	-	5	P1	-	-	-	-	-	-	-	-	-	-	-	-	-	-	-	A	1.5700e-01	-	-	-
4788	1_54272491_AAAAAAAAA/---------	1:54272490-54272499	---------	intron_variant	MODIFIER	SSBP3	ENSG00000157216	Transcript	ENST00000610401.6	protein_coding	-	5/17	-	-	-	-	-	-	-	-	-	-1	-	HGNC	HGNC:15674	-	-	5	P1	-	-	-	-	-	-	-	-	-	-	-	-	-	-	-	TTTTTTTTT	1.5700e-01	-	-	-
4799	1_54274044_G/-	1:54274043-54274044	-	intron_variant	MODIFIER	SSBP3	ENSG00000157216	Transcript	ENST00000610401.6	protein_coding	-	5/17	-	-	-	-	-	-	-	-	-	-1	-	HGNC	HGNC:15674	-	-	5	P1	-	-	-	-	-	-	-	-	-	-	-	-	-	-	-	C	1.5700e-01	-	-	-
4812	1_54279214_A/-	1:54279213-54279214	-	intron_variant	MODIFIER	SSBP3	ENSG00000157216	Transcript	ENST00000610401.6	protein_coding	-	5/17	-	-	-	-	-	-	-	-	-	-1	-	HGNC	HGNC:15674	-	-	5	P1	-	-	-	-	-	-	-	-	-	-	-	-	-	-	-	T	1.5700e-01	-	-	-
4824	1_54282072_AA/--	1:54282071-54282073	--	intron_variant	MODIFIER	SSBP3	ENSG00000157216	Transcript	ENST00000610401.6	protein_coding	-	4/17	-	-	-	-	-	-	-	-	-	-1	-	HGNC	HGNC:15674	-	-	5	P1	-	-	-	-	-	-	-	-	-	-	-	-	-	-	-	TT	1.5700e-01	-	-	-
4836	1_54284111_TTTTTTTTTTT/-----------	1:54284110-54284121	-----------	intron_variant	MODIFIER	SSBP3	ENSG00000157216	Transcript	ENST00000610401.6	protein_coding	-	4/17	-	-	-	-	-	-	-	-	-	-1	-	HGNC	HGNC:15674	-	-	5	P1	-	-	-	-	-	-	-	-	-	-	-	-	-	-	-	AAAAAAAAAAA	1.5700e-01	-	-	-
4848	1_54286298_A/-	1:54286297-54286298	-	intron_variant	MODIFIER	SSBP3	ENSG00000157216	Transcript	ENST00000610401.6	protein_coding	-	4/17	-	-	-	-	-	-	-	-	-	-1	-	HGNC	HGNC:15674	-	-	5	P1	-	-	-	-	-	-	-	-	-	-	-	-	-	-	-	T	1.5700e-01	-	-	-
4860	1_54286502_TCTA/----	1:54286501-54286505	----	intron_variant	MODIFIER	SSBP3	ENSG00000157216	Transcript	ENST00000610401.6	protein_coding	-	4/17	-	-	-	-	-	-	-	-	-	-1	-	HGNC	HGNC:15674	-	-	5	P1	-	-	-	-	-	-	-	-	-	-	-	-	-	-	-	TAGA	1.5700e-01	-	-	-
4872	1_54289119_GAAAA/-----	1:54289118-54289123	-----	intron_variant	MODIFIER	SSBP3	ENSG00000157216	Transcript	ENST00000610401.6	protein_coding	-	4/17	-	-	-	-	-	-	-	-	-	-1	-	HGNC	HGNC:15674	-	-	5	P1	-	-	-	-	-	-	-	-	-	-	-	-	-	-	-	TTTTC	1.5700e-01	-	-	-
4883	1_54294179_GAA/---	1:54294178-54294181	---	intron_variant	MODIFIER	SSBP3	ENSG00000157216	Transcript	ENST00000610401.6	protein_coding	-	4/17	-	-	-	-	-	-	-	-	-	-1	-	HGNC	HGNC:15674	-	-	5	P1	-	-	-	-	-	-	-	-	-	-	-	-	-	-	-	TTC	1.5700e-01	-	-	-
4894	1_54296911_C/-	1:54296910-54296911	-	intron_variant	MODIFIER	SSBP3	ENSG00000157216	Transcript	ENST00000610401.6	protein_coding	-	4/17	-	-	-	-	-	-	-	-	-	-1	-	HGNC	HGNC:15674	-	-	5	P1	-	-	-	-	-	-	-	-	-	-	-	-	-	-	-	G	1.5700e-01	-	-	-
4905	1_54301852_CAGGCACCCA/----------	1:54301851-54301861	----------	intron_variant	MODIFIER	SSBP3	ENSG00000157216	Transcript	ENST00000610401.6	protein_coding	-	4/17	-	-	-	-	-	-	-	-	-	-1	-	HGNC	HGNC:15674	-	-	5	P1	-	-	-	-	-	-	-	-	-	-	-	-	-	-	-	TGGGTGCCTG	1.5700e-01	-	-	-
4916	1_54301933_AAG/---	1:54301932-54301935	---	intron_variant	MODIFIER	SSBP3	ENSG00000157216	Transcript	ENST00000610401.6	protein_coding	-	4/17	-	-	-	-	-	-	-	-	-	-1	-	HGNC	HGNC:15674	-	-	5	P1	-	-	-	-	-	-	-	-	-	-	-	-	-	-	-	CTT	1.5700e-01	-	-	-
4927	1_54302018_ATTCTCCTAC/----------	1:54302017-54302027	----------	intron_variant	MODIFIER	SSBP3	ENSG00000157216	Transcript	ENST00000610401.6	protein_coding	-	4/17	-	-	-	-	-	-	-	-	-	-1	-	HGNC	HGNC:15674	-	-	5	P1	-	-	-	-	-	-	-	-	-	-	-	-	-	-	-	GTAGGAGAAT	1.5700e-01	-	-	-
4938	1_54303359_C/-	1:54303358-54303359	-	intron_variant	MODIFIER	SSBP3	ENSG00000157216	Transcript	ENST00000610401.6	protein_coding	-	4/17	-	-	-	-	-	-	-	-	-	-1	-	HGNC	HGNC:15674	-	-	5	P1	-	-	-	-	-	-	-	-	-	-	-	-	-	-	-	G	1.5700e-01	-	-	-
4949	1_54303522_A/-	1:54303521-54303522	-	intron_variant	MODIFIER	SSBP3	ENSG00000157216	Transcript	ENST00000610401.6	protein_coding	-	4/17	-	-	-	-	-	-	-	-	-	-1	-	HGNC	HGNC:15674	-	-	5	P1	-	-	-	-	-	-	-	-	-	-	-	-	-	-	-	T	1.5700e-01	-	-	-
4960	1_54304039_GAC/---	1:54304038-54304041	---	intron_variant	MODIFIER	SSBP3	ENSG00000157216	Transcript	ENST00000610401.6	protein_coding	-	4/17	-	-	-	-	-	-	-	-	-	-1	-	HGNC	HGNC:15674	-	-	5	P1	-	-	-	-	-	-	-	-	-	-	-	-	-	-	-	GTC	1.5700e-01	-	-	-
4971	1_54304208_GGACAGCAGGGCAGCCTTCGACCT/------------------------	1:54304207-54304231	------------------------	intron_variant	MODIFIER	SSBP3	ENSG00000157216	Transcript	ENST00000610401.6	protein_coding	-	4/17	-	-	-	-	-	-	-	-	-	-1	-	HGNC	HGNC:15674	-	-	5	P1	-	-	-	-	-	-	-	-	-	-	-	-	-	-	-	AGGTCGAAGGCTGCCCTGCTGTCC	1.5700e-01	-	-	-
4982	1_54305215_T/-	1:54305214-54305215	-	intron_variant	MODIFIER	SSBP3	ENSG00000157216	Transcript	ENST00000610401.6	protein_coding	-	4/17	-	-	-	-	-	-	-	-	-	-1	-	HGNC	HGNC:15674	-	-	5	P1	-	-	-	-	-	-	-	-	-	-	-	-	-	-	-	A	1.5700e-01	-	-	-
4993	1_54305266_G/-	1:54305265-54305266	-	intron_variant	MODIFIER	SSBP3	ENSG00000157216	Transcript	ENST00000610401.6	protein_coding	-	4/17	-	-	-	-	-	-	-	-	-	-1	-	HGNC	HGNC:15674	-	-	5	P1	-	-	-	-	-	-	-	-	-	-	-	-	-	-	-	C	1.5700e-01	-	-	-
5004	1_54305620_AAAAAAA/-------	1:54305619-54305626	-------	intron_variant	MODIFIER	SSBP3	ENSG00000157216	Transcript	ENST00000610401.6	protein_coding	-	4/17	-	-	-	-	-	-	-	-	-	-1	-	HGNC	HGNC:15674	-	-	5	P1	-	-	-	-	-	-	-	-	-	-	-	-	-	-	-	TTTTTTT	1.5700e-01	-	-	-
5015	1_54306187_GCA/---	1:54306186-54306189	---	intron_variant	MODIFIER	SSBP3	ENSG00000157216	Transcript	ENST00000610401.6	protein_coding	-	4/17	-	-	-	-	-	-	-	-	-	-1	-	HGNC	HGNC:15674	-	-	5	P1	-	-	-	-	-	-	-	-	-	-	-	-	-	-	-	TGC	1.5700e-01	-	-	-
5027	1_54308303_A/-	1:54308302-54308303	-	intron_variant	MODIFIER	SSBP3	ENSG00000157216	Transcript	ENST00000610401.6	protein_coding	-	4/17	-	-	-	-	-	-	-	-	-	-1	-	HGNC	HGNC:15674	-	-	5	P1	-	-	-	-	-	-	-	-	-	-	-	-	-	-	-	T	1.5700e-01	-	-	-
5038	1_54308320_GGCCGGGCAC/----------	1:54308319-54308329	----------	intron_variant	MODIFIER	SSBP3	ENSG00000157216	Transcript	ENST00000610401.6	protein_coding	-	4/17	-	-	-	-	-	-	-	-	-	-1	-	HGNC	HGNC:15674	-	-	5	P1	-	-	-	-	-	-	-	-	-	-	-	-	-	-	-	GTGCCCGGCC	1.5700e-01	-	-	-
5049	1_54308335_CT/--	1:54308334-54308336	--	intron_variant	MODIFIER	SSBP3	ENSG00000157216	Transcript	ENST00000610401.6	protein_coding	-	4/17	-	-	-	-	-	-	-	-	-	-1	-	HGNC	HGNC:15674	-	-	5	P1	-	-	-	-	-	-	-	-	-	-	-	-	-	-	-	AG	1.5700e-01	-	-	-
5060	1_54308382_ATGAGGTCAGGAGATCGAGACCATCCTGGCTAACATGGTGAAACCCCGTCTCTACTAAAAATACAAAAAATTAGCCAGGCGCGGTGGCGGGTACCTGTAATCTCAGC/-----------------------------------------------------------------------------------------------------------	1:54308381-54308488	-----------------------------------------------------------------------------------------------------------	intron_variant	MODIFIER	SSBP3	ENSG00000157216	Transcript	ENST00000610401.6	protein_coding	-	4/17	-	-	-	-	-	-	-	-	-	-1	-	HGNC	HGNC:15674	-	-	5	P1	-	-	-	-	-	-	-	-	-	-	-	-	-	-	-	GCTGaGATTACAGGCGCCCGCCACCGCGCCTGGCTAATTTTTTGTATTTTTAGTAGAGACGGGGTTTCACCATGTTAGCCAGGATGGTCTCGATCTCCTGACCTCAT	1.5700e-01	-	-	-
5071	1_54309654_TT/--	1:54309653-54309655	--	intron_variant	MODIFIER	SSBP3	ENSG00000157216	Transcript	ENST00000610401.6	protein_coding	-	4/17	-	-	-	-	-	-	-	-	-	-1	-	HGNC	HGNC:15674	-	-	5	P1	-	-	-	-	-	-	-	-	-	-	-	-	-	-	-	AA	1.5700e-01	-	-	-
5082	1_54310423_AG/--	1:54310422-54310424	--	intron_variant	MODIFIER	SSBP3	ENSG00000157216	Transcript	ENST00000610401.6	protein_coding	-	4/17	-	-	-	-	-	-	-	-	-	-1	-	HGNC	HGNC:15674	-	-	5	P1	-	-	-	-	-	-	-	-	-	-	-	-	-	-	-	CT	1.5700e-01	-	-	-
5093	1_54310934_CG/--	1:54310933-54310935	--	intron_variant	MODIFIER	SSBP3	ENSG00000157216	Transcript	ENST00000610401.6	protein_coding	-	4/17	-	-	-	-	-	-	-	-	-	-1	-	HGNC	HGNC:15674	-	-	5	P1	-	-	-	-	-	-	-	-	-	-	-	-	-	-	-	CG	1.5700e-01	-	-	-
5105	1_54311887_C/-	1:54311886-54311887	-	intron_variant	MODIFIER	SSBP3	ENSG00000157216	Transcript	ENST00000610401.6	protein_coding	-	4/17	-	-	-	-	-	-	-	-	-	-1	-	HGNC	HGNC:15674	-	-	5	P1	-	-	-	-	-	-	-	-	-	-	-	-	-	-	-	G	1.5700e-01	-	-	-
5116	1_54312684_AC/--	1:54312683-54312685	--	intron_variant	MODIFIER	SSBP3	ENSG00000157216	Transcript	ENST00000610401.6	protein_coding	-	4/17	-	-	-	-	-	-	-	-	-	-1	-	HGNC	HGNC:15674	-	-	5	P1	-	-	-	-	-	-	-	-	-	-	-	-	-	-	-	GC	1.5700e-01	-	-	-
5127	1_54313448_TTTT/----	1:54313447-54313451	----	intron_variant	MODIFIER	SSBP3	ENSG00000157216	Transcript	ENST00000610401.6	protein_coding	-	4/17	-	-	-	-	-	-	-	-	-	-1	-	HGNC	HGNC:15674	-	-	5	P1	-	-	-	-	-	-	-	-	-	-	-	-	-	-	-	aa--	1.5700e-01	-	-	-
5138	1_54313789_A/-	1:54313788-54313789	-	intron_variant	MODIFIER	SSBP3	ENSG00000157216	Transcript	ENST00000610401.6	protein_coding	-	4/17	-	-	-	-	-	-	-	-	-	-1	-	HGNC	HGNC:15674	-	-	5	P1	-	-	-	-	-	-	-	-	-	-	-	-	-	-	-	T	1.5700e-01	-	-	-
5149	1_54314755_A/-	1:54314754-54314755	-	intron_variant	MODIFIER	SSBP3	ENSG00000157216	Transcript	ENST00000610401.6	protein_coding	-	4/17	-	-	-	-	-	-	-	-	-	-1	-	HGNC	HGNC:15674	-	-	5	P1	-	-	-	-	-	-	-	-	-	-	-	-	-	-	-	T	1.5700e-01	-	-	-
5160	1_54315583_A/-	1:54315582-54315583	-	intron_variant	MODIFIER	SSBP3	ENSG00000157216	Transcript	ENST00000610401.6	protein_coding	-	4/17	-	-	-	-	-	-	-	-	-	-1	-	HGNC	HGNC:15674	-	-	5	P1	-	-	-	-	-	-	-	-	-	-	-	-	-	-	-	T	1.5700e-01	-	-	-
5171	1_54316235_CGGGAG/------	1:54316234-54316240	------	intron_variant	MODIFIER	SSBP3	ENSG00000157216	Transcript	ENST00000610401.6	protein_coding	-	4/17	-	-	-	-	-	-	-	-	-	-1	-	HGNC	HGNC:15674	-	-	5	P1	-	-	-	-	-	-	-	-	-	-	-	-	-	-	-	CTCCCG	1.5700e-01	-	-	-
5182	1_54316244_G/-	1:54316243-54316244	-	intron_variant	MODIFIER	SSBP3	ENSG00000157216	Transcript	ENST00000610401.6	protein_coding	-	4/17	-	-	-	-	-	-	-	-	-	-1	-	HGNC	HGNC:15674	-	-	5	P1	-	-	-	-	-	-	-	-	-	-	-	-	-	-	-	C	1.5700e-01	-	-	-
5193	1_54317644_G/-	1:54317643-54317644	-	intron_variant	MODIFIER	SSBP3	ENSG00000157216	Transcript	ENST00000610401.6	protein_coding	-	4/17	-	-	-	-	-	-	-	-	-	-1	-	HGNC	HGNC:15674	-	-	5	P1	-	-	-	-	-	-	-	-	-	-	-	-	-	-	-	C	1.5700e-01	-	-	-
5204	1_54318035_T/-	1:54318034-54318035	-	intron_variant	MODIFIER	SSBP3	ENSG00000157216	Transcript	ENST00000610401.6	protein_coding	-	4/17	-	-	-	-	-	-	-	-	-	-1	-	HGNC	HGNC:15674	-	-	5	P1	-	-	-	-	-	-	-	-	-	-	-	-	-	-	-	A	1.5700e-01	-	-	-
5215	1_54320082_T/-	1:54320081-54320082	-	intron_variant	MODIFIER	SSBP3	ENSG00000157216	Transcript	ENST00000610401.6	protein_coding	-	4/17	-	-	-	-	-	-	-	-	-	-1	-	HGNC	HGNC:15674	-	-	5	P1	-	-	-	-	-	-	-	-	-	-	-	-	-	-	-	A	1.5700e-01	-	-	-
5226	1_54320297_CAAAGGC/-------	1:54320296-54320303	-------	intron_variant	MODIFIER	SSBP3	ENSG00000157216	Transcript	ENST00000610401.6	protein_coding	-	4/17	-	-	-	-	-	-	-	-	-	-1	-	HGNC	HGNC:15674	-	-	5	P1	-	-	-	-	-	-	-	-	-	-	-	-	-	-	-	GCCTTTG	1.5700e-01	-	-	-
5237	1_54320305_GA/--	1:54320304-54320306	--	intron_variant	MODIFIER	SSBP3	ENSG00000157216	Transcript	ENST00000610401.6	protein_coding	-	4/17	-	-	-	-	-	-	-	-	-	-1	-	HGNC	HGNC:15674	-	-	5	P1	-	-	-	-	-	-	-	-	-	-	-	-	-	-	-	TC	1.5700e-01	-	-	-
5248	1_54320594_AAT/---	1:54320593-54320596	---	intron_variant	MODIFIER	SSBP3	ENSG00000157216	Transcript	ENST00000610401.6	protein_coding	-	4/17	-	-	-	-	-	-	-	-	-	-1	-	HGNC	HGNC:15674	-	-	5	P1	-	-	-	-	-	-	-	-	-	-	-	-	-	-	-	ATT	1.5700e-01	-	-	-
5259	1_54321146_TGACCCTGGAGAGACAGGAGATGCTGTGACAAAGGC/------------------------------------	1:54321145-54321181	------------------------------------	intron_variant	MODIFIER	SSBP3	ENSG00000157216	Transcript	ENST00000610401.6	protein_coding	-	4/17	-	-	-	-	-	-	-	-	-	-1	-	HGNC	HGNC:15674	-	-	5	P1	-	-	-	-	-	-	-	-	-	-	-	-	-	-	-	GCCTTTGTCACAGCATCTCCTGTCTCTCCAGGGTCA	1.5700e-01	-	-	-
5270	1_54322658_AAAA/----	1:54322657-54322661	----	intron_variant	MODIFIER	SSBP3	ENSG00000157216	Transcript	ENST00000610401.6	protein_coding	-	4/17	-	-	-	-	-	-	-	-	-	-1	-	HGNC	HGNC:15674	-	-	5	P1	-	-	-	-	-	-	-	-	-	-	-	-	-	-	-	TTTT	1.5700e-01	-	-	-
5281	1_54323227_C/-	1:54323226-54323227	-	intron_variant	MODIFIER	SSBP3	ENSG00000157216	Transcript	ENST00000610401.6	protein_coding	-	4/17	-	-	-	-	-	-	-	-	-	-1	-	HGNC	HGNC:15674	-	-	5	P1	-	-	-	-	-	-	-	-	-	-	-	-	-	-	-	G	1.5700e-01	-	-	-
5293	1_54325674_T/-	1:54325673-54325674	-	intron_variant	MODIFIER	SSBP3	ENSG00000157216	Transcript	ENST00000610401.6	protein_coding	-	4/17	-	-	-	-	-	-	-	-	-	-1	-	HGNC	HGNC:15674	-	-	5	P1	-	-	-	-	-	-	-	-	-	-	-	-	-	-	-	A	1.5700e-01	-	-	-
5304	1_54326961_GGTGG/-----	1:54326960-54326965	-----	intron_variant	MODIFIER	SSBP3	ENSG00000157216	Transcript	ENST00000610401.6	protein_coding	-	4/17	-	-	-	-	-	-	-	-	-	-1	-	HGNC	HGNC:15674	-	-	5	P1	-	-	-	-	-	-	-	-	-	-	-	-	-	-	-	CCACC	1.5700e-01	-	-	-
5315	1_54326967_GGT/---	1:54326966-54326969	---	intron_variant	MODIFIER	SSBP3	ENSG00000157216	Transcript	ENST00000610401.6	protein_coding	-	4/17	-	-	-	-	-	-	-	-	-	-1	-	HGNC	HGNC:15674	-	-	5	P1	-	-	-	-	-	-	-	-	-	-	-	-	-	-	-	--C	1.5700e-01	-	-	-
5326	1_54326978_GT/--	1:54326977-54326979	--	intron_variant	MODIFIER	SSBP3	ENSG00000157216	Transcript	ENST00000610401.6	protein_coding	-	4/17	-	-	-	-	-	-	-	-	-	-1	-	HGNC	HGNC:15674	-	-	5	P1	-	-	-	-	-	-	-	-	-	-	-	-	-	-	-	AC	1.5700e-01	-	-	-
5337	1_54327276_ACAACAAG/--------	1:54327275-54327283	--------	intron_variant	MODIFIER	SSBP3	ENSG00000157216	Transcript	ENST00000610401.6	protein_coding	-	4/17	-	-	-	-	-	-	-	-	-	-1	-	HGNC	HGNC:15674	-	-	5	P1	-	-	-	-	-	-	-	-	-	-	-	-	-	-	-	GTTGTTGT	1.5700e-01	-	-	-
5348	1_54327299_CCCC/----	1:54327298-54327302	----	intron_variant	MODIFIER	SSBP3	ENSG00000157216	Transcript	ENST00000610401.6	protein_coding	-	4/17	-	-	-	-	-	-	-	-	-	-1	-	HGNC	HGNC:15674	-	-	5	P1	-	-	-	-	-	-	-	-	-	-	-	-	-	-	-	GGGG	1.5700e-01	-	-	-
5359	1_54329956_A/-	1:54329955-54329956	-	intron_variant	MODIFIER	SSBP3	ENSG00000157216	Transcript	ENST00000610401.6	protein_coding	-	4/17	-	-	-	-	-	-	-	-	-	-1	-	HGNC	HGNC:15674	-	-	5	P1	-	-	-	-	-	-	-	-	-	-	-	-	-	-	-	T	1.5700e-01	-	-	-
5370	1_54330115_GAC/---	1:54330114-54330117	---	intron_variant	MODIFIER	SSBP3	ENSG00000157216	Transcript	ENST00000610401.6	protein_coding	-	4/17	-	-	-	-	-	-	-	-	-	-1	-	HGNC	HGNC:15674	-	-	5	P1	-	-	-	-	-	-	-	-	-	-	-	-	-	-	-	GTC	1.5700e-01	-	-	-
5381	1_54330261_AGC/---	1:54330260-54330263	---	intron_variant	MODIFIER	SSBP3	ENSG00000157216	Transcript	ENST00000610401.6	protein_coding	-	4/17	-	-	-	-	-	-	-	-	-	-1	-	HGNC	HGNC:15674	-	-	5	P1	-	-	-	-	-	-	-	-	-	-	-	-	-	-	-	GCT	1.5700e-01	-	-	-
5391	1_54330713_A/-	1:54330712-54330713	-	intron_variant	MODIFIER	SSBP3	ENSG00000157216	Transcript	ENST00000610401.6	protein_coding	-	4/17	-	-	-	-	-	-	-	-	-	-1	-	HGNC	HGNC:15674	-	-	5	P1	-	-	-	-	-	-	-	-	-	-	-	-	-	-	-	T	1.5700e-01	-	-	-
5400	1_54332925_CA/--	1:54332924-54332926	--	intron_variant	MODIFIER	SSBP3	ENSG00000157216	Transcript	ENST00000610401.6	protein_coding	-	4/17	-	-	-	-	-	-	-	-	-	-1	-	HGNC	HGNC:15674	-	-	5	P1	-	-	-	-	-	-	-	-	-	-	-	-	-	-	-	TG	1.5700e-01	-	-	-
5409	1_54332947_C/-	1:54332946-54332947	-	intron_variant	MODIFIER	SSBP3	ENSG00000157216	Transcript	ENST00000610401.6	protein_coding	-	4/17	-	-	-	-	-	-	-	-	-	-1	-	HGNC	HGNC:15674	-	-	5	P1	-	-	-	-	-	-	-	-	-	-	-	-	-	-	-	G	1.5700e-01	-	-	-
5418	1_54333690_C/-	1:54333689-54333690	-	intron_variant	MODIFIER	SSBP3	ENSG00000157216	Transcript	ENST00000610401.6	protein_coding	-	4/17	-	-	-	-	-	-	-	-	-	-1	-	HGNC	HGNC:15674	-	-	5	P1	-	-	-	-	-	-	-	-	-	-	-	-	-	-	-	G	1.5700e-01	-	-	-
5427	1_54334190_A/-	1:54334189-54334190	-	intron_variant	MODIFIER	SSBP3	ENSG00000157216	Transcript	ENST00000610401.6	protein_coding	-	4/17	-	-	-	-	-	-	-	-	-	-1	-	HGNC	HGNC:15674	-	-	5	P1	-	-	-	-	-	-	-	-	-	-	-	-	-	-	-	T	1.5700e-01	-	-	-
5436	1_54334209_G/-	1:54334208-54334209	-	intron_variant	MODIFIER	SSBP3	ENSG00000157216	Transcript	ENST00000610401.6	protein_coding	-	4/17	-	-	-	-	-	-	-	-	-	-1	-	HGNC	HGNC:15674	-	-	5	P1	-	-	-	-	-	-	-	-	-	-	-	-	-	-	-	C	1.5700e-01	-	-	-
5445	1_54334234_T/-	1:54334233-54334234	-	intron_variant	MODIFIER	SSBP3	ENSG00000157216	Transcript	ENST00000610401.6	protein_coding	-	4/17	-	-	-	-	-	-	-	-	-	-1	-	HGNC	HGNC:15674	-	-	5	P1	-	-	-	-	-	-	-	-	-	-	-	-	-	-	-	A	1.5700e-01	-	-	-
5454	1_54334329_GC/--	1:54334328-54334330	--	intron_variant	MODIFIER	SSBP3	ENSG00000157216	Transcript	ENST00000610401.6	protein_coding	-	4/17	-	-	-	-	-	-	-	-	-	-1	-	HGNC	HGNC:15674	-	-	5	P1	-	-	-	-	-	-	-	-	-	-	-	-	-	-	-	GC	1.5700e-01	-	-	-
5463	1_54334339_A/-	1:54334338-54334339	-	intron_variant	MODIFIER	SSBP3	ENSG00000157216	Transcript	ENST00000610401.6	protein_coding	-	4/17	-	-	-	-	-	-	-	-	-	-1	-	HGNC	HGNC:15674	-	-	5	P1	-	-	-	-	-	-	-	-	-	-	-	-	-	-	-	T	1.5700e-01	-	-	-
5472	1_54336376_TCCCTCCTTTT/-----------	1:54336375-54336386	-----------	intron_variant	MODIFIER	SSBP3	ENSG00000157216	Transcript	ENST00000610401.6	protein_coding	-	4/17	-	-	-	-	-	-	-	-	-	-1	-	HGNC	HGNC:15674	-	-	5	P1	-	-	-	-	-	-	-	-	-	-	-	-	-	-	-	AAAAGGAGGGA	1.5700e-01	-	-	-
5482	1_54337489_TTTTTTTT/--------	1:54337488-54337496	--------	intron_variant	MODIFIER	SSBP3	ENSG00000157216	Transcript	ENST00000610401.6	protein_coding	-	4/17	-	-	-	-	-	-	-	-	-	-1	-	HGNC	HGNC:15674	-	-	5	P1	-	-	-	-	-	-	-	-	-	-	-	-	-	-	-	---AAAAA	1.5700e-01	-	-	-
5491	1_54339569_A/-	1:54339568-54339569	-	intron_variant	MODIFIER	SSBP3	ENSG00000157216	Transcript	ENST00000610401.6	protein_coding	-	4/17	-	-	-	-	-	-	-	-	-	-1	-	HGNC	HGNC:15674	-	-	5	P1	-	-	-	-	-	-	-	-	-	-	-	-	-	-	-	T	1.5700e-01	-	-	-
5499	1_54341609_T/-	1:54341608-54341609	-	intron_variant	MODIFIER	SSBP3	ENSG00000157216	Transcript	ENST00000610401.6	protein_coding	-	4/17	-	-	-	-	-	-	-	-	-	-1	-	HGNC	HGNC:15674	-	-	5	P1	-	-	-	-	-	-	-	-	-	-	-	-	-	-	-	A	1.5700e-01	-	-	-
5508	1_54341856_A/-	1:54341855-54341856	-	intron_variant	MODIFIER	SSBP3	ENSG00000157216	Transcript	ENST00000610401.6	protein_coding	-	4/17	-	-	-	-	-	-	-	-	-	-1	-	HGNC	HGNC:15674	-	-	5	P1	-	-	-	-	-	-	-	-	-	-	-	-	-	-	-	-	1.5700e-01	-	-	-
5517	1_54343116_A/-	1:54343115-54343116	-	intron_variant	MODIFIER	SSBP3	ENSG00000157216	Transcript	ENST00000610401.6	protein_coding	-	4/17	-	-	-	-	-	-	-	-	-	-1	-	HGNC	HGNC:15674	-	-	5	P1	-	-	-	-	-	-	-	-	-	-	-	-	-	-	-	T	1.5700e-01	-	-	-
5526	1_54344356_AC/--	1:54344355-54344357	--	intron_variant	MODIFIER	SSBP3	ENSG00000157216	Transcript	ENST00000610401.6	protein_coding	-	4/17	-	-	-	-	-	-	-	-	-	-1	-	HGNC	HGNC:15674	-	-	5	P1	-	-	-	-	-	-	-	-	-	-	-	-	-	-	-	GT	1.5700e-01	-	-	-
5534	1_54345953_CCAA/----	1:54345952-54345956	----	intron_variant	MODIFIER	SSBP3	ENSG00000157216	Transcript	ENST00000610401.6	protein_coding	-	4/17	-	-	-	-	-	-	-	-	-	-1	-	HGNC	HGNC:15674	-	-	5	P1	-	-	-	-	-	-	-	-	-	-	-	-	-	-	-	TTGG	1.5700e-01	-	-	-
5543	1_54346526_GTCTCCT/-------	1:54346525-54346532	-------	intron_variant	MODIFIER	SSBP3	ENSG00000157216	Transcript	ENST00000610401.6	protein_coding	-	4/17	-	-	-	-	-	-	-	-	-	-1	-	HGNC	HGNC:15674	-	-	5	P1	-	-	-	-	-	-	-	-	-	-	-	-	-	-	-	AGGAGAC	1.5700e-01	-	-	-
5551	1_54346793_C/-	1:54346792-54346793	-	intron_variant	MODIFIER	SSBP3	ENSG00000157216	Transcript	ENST00000610401.6	protein_coding	-	4/17	-	-	-	-	-	-	-	-	-	-1	-	HGNC	HGNC:15674	-	-	5	P1	-	-	-	-	-	-	-	-	-	-	-	-	-	-	-	G	1.5700e-01	-	-	-
5559	1_54346814_CAAGGAA/-------	1:54346813-54346820	-------	intron_variant	MODIFIER	SSBP3	ENSG00000157216	Transcript	ENST00000610401.6	protein_coding	-	4/17	-	-	-	-	-	-	-	-	-	-1	-	HGNC	HGNC:15674	-	-	5	P1	-	-	-	-	-	-	-	-	-	-	-	-	-	-	-	TTTCTTG	1.5700e-01	-	-	-
5567	1_54346893_C/-	1:54346892-54346893	-	intron_variant	MODIFIER	SSBP3	ENSG00000157216	Transcript	ENST00000610401.6	protein_coding	-	4/17	-	-	-	-	-	-	-	-	-	-1	-	HGNC	HGNC:15674	-	-	5	P1	-	-	-	-	-	-	-	-	-	-	-	-	-	-	-	G	1.5700e-01	-	-	-
5575	1_54347128_ATTT/----	1:54347127-54347131	----	intron_variant	MODIFIER	SSBP3	ENSG00000157216	Transcript	ENST00000610401.6	protein_coding	-	4/17	-	-	-	-	-	-	-	-	-	-1	-	HGNC	HGNC:15674	-	-	5	P1	-	-	-	-	-	-	-	-	-	-	-	-	-	-	-	AAAT	1.5700e-01	-	-	-
5583	1_54347707_AGGG/----	1:54347706-54347710	----	intron_variant	MODIFIER	SSBP3	ENSG00000157216	Transcript	ENST00000610401.6	protein_coding	-	4/17	-	-	-	-	-	-	-	-	-	-1	-	HGNC	HGNC:15674	-	-	5	P1	-	-	-	-	-	-	-	-	-	-	-	-	-	-	-	CCCT	1.5700e-01	-	-	-
5591	1_54347763_G/-	1:54347762-54347763	-	intron_variant	MODIFIER	SSBP3	ENSG00000157216	Transcript	ENST00000610401.6	protein_coding	-	4/17	-	-	-	-	-	-	-	-	-	-1	-	HGNC	HGNC:15674	-	-	5	P1	-	-	-	-	-	-	-	-	-	-	-	-	-	-	-	C	1.5700e-01	-	-	-
5599	1_54348261_CGGG/----	1:54348260-54348264	----	intron_variant	MODIFIER	SSBP3	ENSG00000157216	Transcript	ENST00000610401.6	protein_coding	-	4/17	-	-	-	-	-	-	-	-	-	-1	-	HGNC	HGNC:15674	-	-	5	P1	-	-	-	-	-	-	-	-	-	-	-	-	-	-	-	CCCG	1.5700e-01	-	-	-
5607	1_54348300_AA/--	1:54348299-54348301	--	intron_variant	MODIFIER	SSBP3	ENSG00000157216	Transcript	ENST00000610401.6	protein_coding	-	4/17	-	-	-	-	-	-	-	-	-	-1	-	HGNC	HGNC:15674	-	-	5	P1	-	-	-	-	-	-	-	-	-	-	-	-	-	-	-	TT	1.5700e-01	-	-	-
5615	1_54348414_CTAA/----	1:54348413-54348417	----	intron_variant	MODIFIER	SSBP3	ENSG00000157216	Transcript	ENST00000610401.6	protein_coding	-	4/17	-	-	-	-	-	-	-	-	-	-1	-	HGNC	HGNC:15674	-	-	5	P1	-	-	-	-	-	-	-	-	-	-	-	-	-	-	-	TTAG	1.5700e-01	-	-	-
5631	1_54348649_TA/--	1:54348648-54348650	--	intron_variant	MODIFIER	SSBP3	ENSG00000157216	Transcript	ENST00000610401.6	protein_coding	-	4/17	-	-	-	-	-	-	-	-	-	-1	-	HGNC	HGNC:15674	-	-	5	P1	-	-	-	-	-	-	-	-	-	-	-	-	-	-	-	TA	1.5700e-01	-	-	-
5639	1_54349358_GTTT/----	1:54349357-54349361	----	intron_variant	MODIFIER	SSBP3	ENSG00000157216	Transcript	ENST00000610401.6	protein_coding	-	4/17	-	-	-	-	-	-	-	-	-	-1	-	HGNC	HGNC:15674	-	-	5	P1	-	-	-	-	-	-	-	-	-	-	-	-	-	-	-	AAAC	1.5700e-01	-	-	-
5647	1_54352154_CAAAC/-----	1:54352153-54352158	-----	intron_variant	MODIFIER	SSBP3	ENSG00000157216	Transcript	ENST00000610401.6	protein_coding	-	4/17	-	-	-	-	-	-	-	-	-	-1	-	HGNC	HGNC:15674	-	-	5	P1	-	-	-	-	-	-	-	-	-	-	-	-	-	-	-	GTTTG	1.5700e-01	-	-	-
5655	1_54352165_CCC/---	1:54352164-54352167	---	intron_variant	MODIFIER	SSBP3	ENSG00000157216	Transcript	ENST00000610401.6	protein_coding	-	4/17	-	-	-	-	-	-	-	-	-	-1	-	HGNC	HGNC:15674	-	-	5	P1	-	-	-	-	-	-	-	-	-	-	-	-	-	-	-	GGG	1.5700e-01	-	-	-
5663	1_54352174_CA/--	1:54352173-54352175	--	intron_variant	MODIFIER	SSBP3	ENSG00000157216	Transcript	ENST00000610401.6	protein_coding	-	4/17	-	-	-	-	-	-	-	-	-	-1	-	HGNC	HGNC:15674	-	-	5	P1	-	-	-	-	-	-	-	-	-	-	-	-	-	-	-	TT	1.5700e-01	-	-	-
5671	1_54353294_A/-	1:54353293-54353294	-	intron_variant	MODIFIER	SSBP3	ENSG00000157216	Transcript	ENST00000610401.6	protein_coding	-	4/17	-	-	-	-	-	-	-	-	-	-1	-	HGNC	HGNC:15674	-	-	5	P1	-	-	-	-	-	-	-	-	-	-	-	-	-	-	-	T	1.5700e-01	-	-	-
5679	1_54358172_A/-	1:54358171-54358172	-	intron_variant	MODIFIER	SSBP3	ENSG00000157216	Transcript	ENST00000610401.6	protein_coding	-	4/17	-	-	-	-	-	-	-	-	-	-1	-	HGNC	HGNC:15674	-	-	5	P1	-	-	-	-	-	-	-	-	-	-	-	-	-	-	-	T	1.5700e-01	-	-	-
5686	1_54363675_CA/--	1:54363674-54363676	--	intron_variant	MODIFIER	SSBP3	ENSG00000157216	Transcript	ENST00000610401.6	protein_coding	-	4/17	-	-	-	-	-	-	-	-	-	-1	-	HGNC	HGNC:15674	-	-	5	P1	-	-	-	-	-	-	-	-	-	-	-	-	-	-	-	TG	1.5700e-01	-	-	-
5693	1_54364020_T/-	1:54364019-54364020	-	intron_variant	MODIFIER	SSBP3	ENSG00000157216	Transcript	ENST00000610401.6	protein_coding	-	4/17	-	-	-	-	-	-	-	-	-	-1	-	HGNC	HGNC:15674	-	-	5	P1	-	-	-	-	-	-	-	-	-	-	-	-	-	-	-	A	1.5700e-01	-	-	-
5700	1_54369311_G/-	1:54369310-54369311	-	intron_variant	MODIFIER	SSBP3	ENSG00000157216	Transcript	ENST00000610401.6	protein_coding	-	4/17	-	-	-	-	-	-	-	-	-	-1	-	HGNC	HGNC:15674	-	-	5	P1	-	-	-	-	-	-	-	-	-	-	-	-	-	-	-	C	1.5700e-01	-	-	-
5707	1_54369720_ATACTCAGACT/-----------	1:54369719-54369730	-----------	intron_variant	MODIFIER	SSBP3	ENSG00000157216	Transcript	ENST00000610401.6	protein_coding	-	4/17	-	-	-	-	-	-	-	-	-	-1	-	HGNC	HGNC:15674	-	-	5	P1	-	-	-	-	-	-	-	-	-	-	-	-	-	-	-	AGTCTGAGTAT	1.5700e-01	-	-	-
5714	1_54371087_G/-	1:54371086-54371087	-	intron_variant	MODIFIER	SSBP3	ENSG00000157216	Transcript	ENST00000610401.6	protein_coding	-	4/17	-	-	-	-	-	-	-	-	-	-1	-	HGNC	HGNC:15674	-	-	5	P1	-	-	-	-	-	-	-	-	-	-	-	-	-	-	-	C	1.5700e-01	-	-	-
5721	1_54377468_A/-	1:54377467-54377468	-	intron_variant	MODIFIER	SSBP3	ENSG00000157216	Transcript	ENST00000610401.6	protein_coding	-	4/17	-	-	-	-	-	-	-	-	-	-1	-	HGNC	HGNC:15674	-	-	5	P1	-	-	-	-	-	-	-	-	-	-	-	-	-	-	-	T	1.5700e-01	-	-	-
5728	1_54377549_T/-	1:54377548-54377549	-	intron_variant	MODIFIER	SSBP3	ENSG00000157216	Transcript	ENST00000610401.6	protein_coding	-	4/17	-	-	-	-	-	-	-	-	-	-1	-	HGNC	HGNC:15674	-	-	5	P1	-	-	-	-	-	-	-	-	-	-	-	-	-	-	-	A	1.5700e-01	-	-	-
5735	1_54377901_GCTA/----	1:54377900-54377904	----	intron_variant	MODIFIER	SSBP3	ENSG00000157216	Transcript	ENST00000610401.6	protein_coding	-	4/17	-	-	-	-	-	-	-	-	-	-1	-	HGNC	HGNC:15674	-	-	5	P1	-	-	-	-	-	-	-	-	-	-	-	-	-	-	-	TAGc	1.5700e-01	-	-	-
5742	1_54377990_CAC/---	1:54377989-54377992	---	intron_variant	MODIFIER	SSBP3	ENSG00000157216	Transcript	ENST00000610401.6	protein_coding	-	4/17	-	-	-	-	-	-	-	-	-	-1	-	HGNC	HGNC:15674	-	-	5	P1	-	-	-	-	-	-	-	-	-	-	-	-	-	-	-	GTG	1.5700e-01	-	-	-
5749	1_54378067_G/-	1:54378066-54378067	-	intron_variant	MODIFIER	SSBP3	ENSG00000157216	Transcript	ENST00000610401.6	protein_coding	-	4/17	-	-	-	-	-	-	-	-	-	-1	-	HGNC	HGNC:15674	-	-	5	P1	-	-	-	-	-	-	-	-	-	-	-	-	-	-	-	C	1.5700e-01	-	-	-
5756	1_54378392_G/-	1:54378391-54378392	-	intron_variant	MODIFIER	SSBP3	ENSG00000157216	Transcript	ENST00000610401.6	protein_coding	-	4/17	-	-	-	-	-	-	-	-	-	-1	-	HGNC	HGNC:15674	-	-	5	P1	-	-	-	-	-	-	-	-	-	-	-	-	-	-	-	C	1.5700e-01	-	-	-
5763	1_54379614_AG/--	1:54379613-54379615	--	intron_variant	MODIFIER	SSBP3	ENSG00000157216	Transcript	ENST00000610401.6	protein_coding	-	4/17	-	-	-	-	-	-	-	-	-	-1	-	HGNC	HGNC:15674	-	-	5	P1	-	-	-	-	-	-	-	-	-	-	-	-	-	-	-	CT	1.5700e-01	-	-	-
5770	1_54380187_C/-	1:54380186-54380187	-	intron_variant	MODIFIER	SSBP3	ENSG00000157216	Transcript	ENST00000610401.6	protein_coding	-	4/17	-	-	-	-	-	-	-	-	-	-1	-	HGNC	HGNC:15674	-	-	5	P1	-	-	-	-	-	-	-	-	-	-	-	-	-	-	-	G	1.5700e-01	-	-	-
5777	1_54380421_TC/--	1:54380420-54380422	--	intron_variant	MODIFIER	SSBP3	ENSG00000157216	Transcript	ENST00000610401.6	protein_coding	-	4/17	-	-	-	-	-	-	-	-	-	-1	-	HGNC	HGNC:15674	-	-	5	P1	-	-	-	-	-	-	-	-	-	-	-	-	-	-	-	GA	1.5700e-01	-	-	-
5784	1_54381410_GAGA/----	1:54381409-54381413	----	intron_variant	MODIFIER	SSBP3	ENSG00000157216	Transcript	ENST00000610401.6	protein_coding	-	4/17	-	-	-	-	-	-	-	-	-	-1	-	HGNC	HGNC:15674	-	-	5	P1	-	-	-	-	-	-	-	-	-	-	-	-	-	-	-	TCTC	1.5700e-01	-	-	-
5791	1_54381418_GCAT/----	1:54381417-54381421	----	intron_variant	MODIFIER	SSBP3	ENSG00000157216	Transcript	ENST00000610401.6	protein_coding	-	4/17	-	-	-	-	-	-	-	-	-	-1	-	HGNC	HGNC:15674	-	-	5	P1	-	-	-	-	-	-	-	-	-	-	-	-	-	-	-	ATTc	1.5700e-01	-	-	-
5798	1_54381525_T/-	1:54381524-54381525	-	intron_variant	MODIFIER	SSBP3	ENSG00000157216	Transcript	ENST00000610401.6	protein_coding	-	4/17	-	-	-	-	-	-	-	-	-	-1	-	HGNC	HGNC:15674	-	-	5	P1	-	-	-	-	-	-	-	-	-	-	-	-	-	-	-	A	1.5700e-01	-	-	-
5805	1_54381674_C/-	1:54381673-54381674	-	intron_variant	MODIFIER	SSBP3	ENSG00000157216	Transcript	ENST00000610401.6	protein_coding	-	4/17	-	-	-	-	-	-	-	-	-	-1	-	HGNC	HGNC:15674	-	-	5	P1	-	-	-	-	-	-	-	-	-	-	-	-	-	-	-	G	1.5700e-01	-	-	-
5812	1_54381777_GGTGCTGGGGCAAGCCCAGGGAAG/------------------------	1:54381776-54381800	------------------------	intron_variant	MODIFIER	SSBP3	ENSG00000157216	Transcript	ENST00000610401.6	protein_coding	-	4/17	-	-	-	-	-	-	-	-	-	-1	-	HGNC	HGNC:15674	-	-	5	P1	-	-	-	-	-	-	-	-	-	-	-	-	-	-	-	cTTCCCTGGGCTTGCCCCAGCACC	1.5700e-01	-	-	-
5819	1_54382245_T/-	1:54382244-54382245	-	intron_variant	MODIFIER	SSBP3	ENSG00000157216	Transcript	ENST00000610401.6	protein_coding	-	4/17	-	-	-	-	-	-	-	-	-	-1	-	HGNC	HGNC:15674	-	-	5	P1	-	-	-	-	-	-	-	-	-	-	-	-	-	-	-	A	1.5700e-01	-	-	-
5826	1_54382387_G/-	1:54382386-54382387	-	intron_variant	MODIFIER	SSBP3	ENSG00000157216	Transcript	ENST00000610401.6	protein_coding	-	4/17	-	-	-	-	-	-	-	-	-	-1	-	HGNC	HGNC:15674	-	-	5	P1	-	-	-	-	-	-	-	-	-	-	-	-	-	-	-	C	1.5700e-01	-	-	-
5833	1_54382913_AGGCGG/------	1:54382912-54382918	------	intron_variant	MODIFIER	SSBP3	ENSG00000157216	Transcript	ENST00000610401.6	protein_coding	-	4/17	-	-	-	-	-	-	-	-	-	-1	-	HGNC	HGNC:15674	-	-	5	P1	-	-	-	-	-	-	-	-	-	-	-	-	-	-	-	CCGCCT	1.5700e-01	-	-	-
5840	1_54383396_G/-	1:54383395-54383396	-	intron_variant	MODIFIER	SSBP3	ENSG00000157216	Transcript	ENST00000610401.6	protein_coding	-	4/17	-	-	-	-	-	-	-	-	-	-1	-	HGNC	HGNC:15674	-	-	5	P1	-	-	-	-	-	-	-	-	-	-	-	-	-	-	-	C	1.5700e-01	-	-	-
5847	1_54383408_AAAT/----	1:54383407-54383411	----	intron_variant	MODIFIER	SSBP3	ENSG00000157216	Transcript	ENST00000610401.6	protein_coding	-	4/17	-	-	-	-	-	-	-	-	-	-1	-	HGNC	HGNC:15674	-	-	5	P1	-	-	-	-	-	-	-	-	-	-	-	-	-	-	-	ATTT	1.5700e-01	-	-	-
5855	1_54383771_G/-	1:54383770-54383771	-	intron_variant	MODIFIER	SSBP3	ENSG00000157216	Transcript	ENST00000610401.6	protein_coding	-	4/17	-	-	-	-	-	-	-	-	-	-1	-	HGNC	HGNC:15674	-	-	5	P1	-	-	-	-	-	-	-	-	-	-	-	-	-	-	-	C	1.5700e-01	-	-	-
5862	1_54383811_AAAAAGCAAGAACCGGCCGGGCACGGTGGCTCACGCCTGTAATCCCAGCACTTTGGGAGGCCGAGGCGGGCGGATCACGAGGTCAGGAGATCGAGACCATCCCAGCTAACACAGCAAAACCCCATCTCTACTAAAAGTACAAAAAATTAGCCGGGCATGGTGGCAGGCGCCTGTAGTCCCAGCTACTTGGGAGGCTGAGGCAGGAGAA/-----------------------------------------------------------------------------------------------------------------------------------------------------------------------------------…	1:54383810-54384018	----------------------------------------------------------------------------------------------------------------------------------------------------------------------------------------------------------------	intron_variant	MODIFIER	SSBP3	ENSG00000157216	Transcript	ENST00000610401.6	protein_coding	-	4/17	-	-	-	-	-	-	-	-	-	-1	-	HGNC	HGNC:15674	-	-	5	P1	-	-	-	-	-	-	-	-	-	-	-	-	-	-	-	TTCTCCTGCCTCAGCCTCCCAAGTAGCTGGGACTACAGGCGCCTGCCACCATGCCCGGCTAATTTTTTGTACTTTTAGTAGAGATGGGGTTTTGCCGTGTTAGCTGGGATGGTCTCGATCTCCTGACCTCGTGATCcGCCCGCCTCGGCCTCCCAAAGTGCTGGGATTACAGGCGTGAGCCACCGTGCCCGGCCGGTTCTTGCTTTTT	1.5700e-01	-	-	-
5870	1_54384020_GGCATGAACCCAGGAGGCGGAGCTTGCAGTGAGCAGAGATCGTGCCACTGCACT/------------------------------------------------------	1:54384019-54384073	------------------------------------------------------	intron_variant	MODIFIER	SSBP3	ENSG00000157216	Transcript	ENST00000610401.6	protein_coding	-	4/17	-	-	-	-	-	-	-	-	-	-1	-	HGNC	HGNC:15674	-	-	5	P1	-	-	-	-	-	-	-	-	-	-	-	-	-	-	-	AGTGCAGTGGCACGATCTCTGCTCACTGCAAGCTCCGCCTCCTGGGTTCATGCC	1.5700e-01	-	-	-
5878	1_54384075_CAGCCTGGGCAACAGTGCAAGACTCCATCTCAAAAAAAAAAAAAAA/----------------------------------------------	1:54384074-54384120	----------------------------------------------	intron_variant	MODIFIER	SSBP3	ENSG00000157216	Transcript	ENST00000610401.6	protein_coding	-	4/17	-	-	-	-	-	-	-	-	-	-1	-	HGNC	HGNC:15674	-	-	5	P1	-	-	-	-	-	-	-	-	-	-	-	-	-	-	-	TTTTTTTTTTTTTTtGAGATGGAGTCTTGCACTGTTGCCCAGGCTG	1.5700e-01	-	-	-
5886	1_54384814_T/-	1:54384813-54384814	-	intron_variant	MODIFIER	SSBP3	ENSG00000157216	Transcript	ENST00000610401.6	protein_coding	-	4/17	-	-	-	-	-	-	-	-	-	-1	-	HGNC	HGNC:15674	-	-	5	P1	-	-	-	-	-	-	-	-	-	-	-	-	-	-	-	A	1.5700e-01	-	-	-
5894	1_54388680_TA/--	1:54388679-54388681	--	intron_variant	MODIFIER	SSBP3	ENSG00000157216	Transcript	ENST00000610401.6	protein_coding	-	4/17	-	-	-	-	-	-	-	-	-	-1	-	HGNC	HGNC:15674	-	-	5	P1	-	-	-	-	-	-	-	-	-	-	-	-	-	-	-	TA	1.5700e-01	-	-	-
5901	1_54388815_G/-	1:54388814-54388815	-	intron_variant	MODIFIER	SSBP3	ENSG00000157216	Transcript	ENST00000610401.6	protein_coding	-	4/17	-	-	-	-	-	-	-	-	-	-1	-	HGNC	HGNC:15674	-	-	5	P1	-	-	-	-	-	-	-	-	-	-	-	-	-	-	-	C	1.5700e-01	-	-	-
5908	1_54389899_TT/--	1:54389898-54389900	--	intron_variant	MODIFIER	SSBP3	ENSG00000157216	Transcript	ENST00000610401.6	protein_coding	-	4/17	-	-	-	-	-	-	-	-	-	-1	-	HGNC	HGNC:15674	-	-	5	P1	-	-	-	-	-	-	-	-	-	-	-	-	-	-	-	AA	1.5700e-01	-	-	-
5915	1_54391539_C/-	1:54391538-54391539	-	intron_variant	MODIFIER	SSBP3	ENSG00000157216	Transcript	ENST00000610401.6	protein_coding	-	4/17	-	-	-	-	-	-	-	-	-	-1	-	HGNC	HGNC:15674	-	-	5	P1	-	-	-	-	-	-	-	-	-	-	-	-	-	-	-	G	1.5700e-01	-	-	-
5923	1_54391873_CCCCCTCCAC/----------	1:54391872-54391882	----------	intron_variant	MODIFIER	SSBP3	ENSG00000157216	Transcript	ENST00000610401.6	protein_coding	-	4/17	-	-	-	-	-	-	-	-	-	-1	-	HGNC	HGNC:15674	-	-	5	P1	-	-	-	-	-	-	-	-	-	-	-	-	-	-	-	GTGGaGGGGG	1.5700e-01	-	-	-
5931	1_54393284_A/-	1:54393283-54393284	-	intron_variant	MODIFIER	SSBP3	ENSG00000157216	Transcript	ENST00000610401.6	protein_coding	-	4/17	-	-	-	-	-	-	-	-	-	-1	-	HGNC	HGNC:15674	-	-	5	P1	-	-	-	-	-	-	-	-	-	-	-	-	-	-	-	T	1.5700e-01	-	-	-
5939	1_54395027_GTATGTGGGAATCGCCTTTGT/---------------------	1:54395026-54395047	---------------------	intron_variant	MODIFIER	SSBP3	ENSG00000157216	Transcript	ENST00000610401.6	protein_coding	-	4/17	-	-	-	-	-	-	-	-	-	-1	-	HGNC	HGNC:15674	-	-	5	P1	-	-	-	-	-	-	-	-	-	-	-	-	-	-	-	ACAAAGGCGATTCCCACATAC	1.5700e-01	-	-	-
5946	1_54395900_A/-	1:54395899-54395900	-	intron_variant	MODIFIER	SSBP3	ENSG00000157216	Transcript	ENST00000610401.6	protein_coding	-	4/17	-	-	-	-	-	-	-	-	-	-1	-	HGNC	HGNC:15674	-	-	5	P1	-	-	-	-	-	-	-	-	-	-	-	-	-	-	-	T	1.5700e-01	-	-	-
5954	1_54396175_GAGTGAGA/--------	1:54396174-54396182	--------	intron_variant	MODIFIER	SSBP3	ENSG00000157216	Transcript	ENST00000610401.6	protein_coding	-	4/17	-	-	-	-	-	-	-	-	-	-1	-	HGNC	HGNC:15674	-	-	5	P1	-	-	-	-	-	-	-	-	-	-	-	-	-	-	-	TCTCACTC	1.5700e-01	-	-	-
5962	1_54396277_AG/--	1:54396276-54396278	--	intron_variant	MODIFIER	SSBP3	ENSG00000157216	Transcript	ENST00000610401.6	protein_coding	-	4/17	-	-	-	-	-	-	-	-	-	-1	-	HGNC	HGNC:15674	-	-	5	P1	-	-	-	-	-	-	-	-	-	-	-	-	-	-	-	CT	1.5700e-01	-	-	-
5970	1_54397522_AGTCTTGTTGGGGTGGGAGAGC/----------------------	1:54397521-54397543	----------------------	intron_variant	MODIFIER	SSBP3	ENSG00000157216	Transcript	ENST00000610401.6	protein_coding	-	4/17	-	-	-	-	-	-	-	-	-	-1	-	HGNC	HGNC:15674	-	-	5	P1	-	-	-	-	-	-	-	-	-	-	-	-	-	-	-	GCTCTCCCACCCCAGCAAGACT	1.5700e-01	-	-	-
5978	1_54398746_G/-	1:54398745-54398746	-	intron_variant	MODIFIER	SSBP3	ENSG00000157216	Transcript	ENST00000610401.6	protein_coding	-	4/17	-	-	-	-	-	-	-	-	-	-1	-	HGNC	HGNC:15674	-	-	5	P1	-	-	-	-	-	-	-	-	-	-	-	-	-	-	-	C	1.5700e-01	-	-	-
5985	1_54398809_C/-	1:54398808-54398809	-	intron_variant	MODIFIER	SSBP3	ENSG00000157216	Transcript	ENST00000610401.6	protein_coding	-	4/17	-	-	-	-	-	-	-	-	-	-1	-	HGNC	HGNC:15674	-	-	5	P1	-	-	-	-	-	-	-	-	-	-	-	-	-	-	-	G	1.5700e-01	-	-	-
5992	1_54403864_AC/--	1:54403863-54403865	--	intron_variant	MODIFIER	SSBP3	ENSG00000157216	Transcript	ENST00000610401.6	protein_coding	-	3/17	-	-	-	-	-	-	-	-	-	-1	-	HGNC	HGNC:15674	-	-	5	P1	-	-	-	-	-	-	-	-	-	-	-	-	-	-	-	GT	1.5700e-01	-	-	-
6000	1_54404135_G/-	1:54404134-54404135	-	intron_variant	MODIFIER	SSBP3	ENSG00000157216	Transcript	ENST00000610401.6	protein_coding	-	3/17	-	-	-	-	-	-	-	-	-	-1	-	HGNC	HGNC:15674	-	-	5	P1	-	-	-	-	-	-	-	-	-	-	-	-	-	-	-	C	1.5700e-01	-	-	-
6008	1_54404165_C/-	1:54404164-54404165	-	intron_variant	MODIFIER	SSBP3	ENSG00000157216	Transcript	ENST00000610401.6	protein_coding	-	3/17	-	-	-	-	-	-	-	-	-	-1	-	HGNC	HGNC:15674	-	-	5	P1	-	-	-	-	-	-	-	-	-	-	-	-	-	-	-	G	1.5700e-01	-	-	-
6016	1_54407375_G/-	1:54407374-54407375	-	upstream_gene_variant	MODIFIER	SSBP3	ENSG00000157216	Transcript	ENST00000610401.6	protein_coding	-	-	-	-	-	-	-	-	-	-	981	-1	-	HGNC	HGNC:15674	-	-	5	P1	-	-	-	-	-	-	-	-	-	-	-	-	-	-	-	C	-	-	-	-
6024	1_54409235_CCCT/----	1:54409234-54409238	----	upstream_gene_variant	MODIFIER	SSBP3	ENSG00000157216	Transcript	ENST00000610401.6	protein_coding	-	-	-	-	-	-	-	-	-	-	2841	-1	-	HGNC	HGNC:15674	-	-	5	P1	-	-	-	-	-	-	-	-	-	-	-	-	-	-	-	AGGG	-	-	-	-
6031	1_54409509_GA/--	1:54409508-54409510	--	upstream_gene_variant	MODIFIER	SSBP3	ENSG00000157216	Transcript	ENST00000610401.6	protein_coding	-	-	-	-	-	-	-	-	-	-	3115	-1	-	HGNC	HGNC:15674	-	-	5	P1	-	-	-	-	-	-	-	-	-	-	-	-	-	-	-	TC	-	-	-	-
6037	1_54409762_TC/--	1:54409761-54409763	--	upstream_gene_variant	MODIFIER	SSBP3	ENSG00000157216	Transcript	ENST00000610401.6	protein_coding	-	-	-	-	-	-	-	-	-	-	3368	-1	-	HGNC	HGNC:15674	-	-	5	P1	-	-	-	-	-	-	-	-	-	-	-	-	-	-	-	GA	-	-	-	-
6043	1_54410488_G/-	1:54410487-54410488	-	upstream_gene_variant	MODIFIER	SSBP3	ENSG00000157216	Transcript	ENST00000610401.6	protein_coding	-	-	-	-	-	-	-	-	-	-	4094	-1	-	HGNC	HGNC:15674	-	-	5	P1	-	-	-	-	-	-	-	-	-	-	-	-	-	-	-	C	-	-	-	-
6047	1_54411081_AGTATGGAATGGGTT/---------------	1:54411080-54411095	---------------	upstream_gene_variant	MODIFIER	SSBP3	ENSG00000157216	Transcript	ENST00000610401.6	protein_coding	-	-	-	-	-	-	-	-	-	-	4687	-1	-	HGNC	HGNC:15674	-	-	5	P1	-	-	-	-	-	-	-	-	-	-	-	-	-	-	-	AACCCATTCCATACT	-	-	-	-
6149	1_58639914_TGGCCAGG/--------	1:58639913-58639921	--------	downstream_gene_variant	MODIFIER	MYSM1	ENSG00000162601	Transcript	ENST00000655340.1	protein_coding	-	-	-	-	-	-	-	-	-	-	3519	-1	-	HGNC	HGNC:29401	-	-	-	A2	-	-	-	-	-	-	-	-	-	-	-	-	-	-	-	CCTGGCCA	-	-	-	-
6150	1_58640045_CTAC/----	1:58640044-58640048	----	downstream_gene_variant	MODIFIER	MYSM1	ENSG00000162601	Transcript	ENST00000655340.1	protein_coding	-	-	-	-	-	-	-	-	-	-	3392	-1	-	HGNC	HGNC:29401	-	-	-	A2	-	-	-	-	-	-	-	-	-	-	-	-	-	-	-	GTAG	-	-	-	-
6151	1_58641357_AGA/---	1:58641356-58641359	---	downstream_gene_variant	MODIFIER	MYSM1	ENSG00000162601	Transcript	ENST00000655340.1	protein_coding	-	-	-	-	-	-	-	-	-	-	2081	-1	-	HGNC	HGNC:29401	-	-	-	A2	-	-	-	-	-	-	-	-	-	-	-	-	-	-	-	TCT	-	-	-	-
6152	1_58642587_GG/--	1:58642586-58642588	--	downstream_gene_variant	MODIFIER	MYSM1	ENSG00000162601	Transcript	ENST00000655340.1	protein_coding	-	-	-	-	-	-	-	-	-	-	852	-1	-	HGNC	HGNC:29401	-	-	-	A2	-	-	-	-	-	-	-	-	-	-	-	-	-	-	-	CC	-	-	-	-
6153	1_58642823_TAC/---	1:58642822-58642825	---	downstream_gene_variant	MODIFIER	MYSM1	ENSG00000162601	Transcript	ENST00000655340.1	protein_coding	-	-	-	-	-	-	-	-	-	-	615	-1	-	HGNC	HGNC:29401	-	-	-	A2	-	-	-	-	-	-	-	-	-	-	-	-	-	-	-	GTA	-	-	-	-
6154	1_58643578_A/-	1:58643577-58643578	-	3_prime_UTR_variant	MODIFIER	MYSM1	ENSG00000162601	Transcript	ENST00000655340.1	protein_coding	21/21	-	-	-	4298	-	-	-	-	-	-	-1	-	HGNC	HGNC:29401	-	-	-	A2	-	-	-	-	-	-	-	-	-	-	-	-	-	-	-	T	4.0800e-01	-	-	-
6155	1_58643858_C/-	1:58643857-58643858	-	3_prime_UTR_variant	MODIFIER	MYSM1	ENSG00000162601	Transcript	ENST00000655340.1	protein_coding	21/21	-	-	-	4018	-	-	-	-	-	-	-1	-	HGNC	HGNC:29401	-	-	-	A2	-	-	-	-	-	-	-	-	-	-	-	-	-	-	-	G	4.0800e-01	-	-	-
6156	1_58644222_GAAA/----	1:58644221-58644225	----	3_prime_UTR_variant	MODIFIER	MYSM1	ENSG00000162601	Transcript	ENST00000655340.1	protein_coding	21/21	-	-	-	3651-3654	-	-	-	-	-	-	-1	-	HGNC	HGNC:29401	-	-	-	A2	-	-	-	-	-	-	-	-	-	-	-	-	-	-	-	TTTC	4.0800e-01	-	-	-
6157	1_58644465_CT/--	1:58644464-58644466	--	3_prime_UTR_variant	MODIFIER	MYSM1	ENSG00000162601	Transcript	ENST00000655340.1	protein_coding	21/21	-	-	-	3410-3411	-	-	-	-	-	-	-1	-	HGNC	HGNC:29401	-	-	-	A2	-	-	-	-	-	-	-	-	-	-	-	-	-	-	-	AG	4.0800e-01	-	-	-
6158	1_58645398_AATA/----	1:58645397-58645401	----	splice_polypyrimidine_tract_variant,intron_variant	LOW	MYSM1	ENSG00000162601	Transcript	ENST00000655340.1	protein_coding	-	20/20	-	-	-	-	-	-	-	-	-	-1	-	HGNC	HGNC:29401	-	-	-	A2	-	-	-	-	-	-	-	-	-	-	-	-	-	-	-	TATT	4.0800e-01	-	-	-
6159	1_58648226_GTGGGTT/-------	1:58648225-58648232	-------	intron_variant	MODIFIER	MYSM1	ENSG00000162601	Transcript	ENST00000655340.1	protein_coding	-	19/20	-	-	-	-	-	-	-	-	-	-1	-	HGNC	HGNC:29401	-	-	-	A2	-	-	-	-	-	-	-	-	-	-	-	-	-	-	-	AACCCAC	4.0800e-01	-	-	-
6162	1_58650209_C/-	1:58650208-58650209	-	intron_variant	MODIFIER	MYSM1	ENSG00000162601	Transcript	ENST00000655340.1	protein_coding	-	19/20	-	-	-	-	-	-	-	-	-	-1	-	HGNC	HGNC:29401	-	-	-	A2	-	-	-	-	-	-	-	-	-	-	-	-	-	-	-	g	4.0800e-01	-	-	-
6174	1_58651922_A/-	1:58651921-58651922	-	intron_variant	MODIFIER	MYSM1	ENSG00000162601	Transcript	ENST00000655340.1	protein_coding	-	19/20	-	-	-	-	-	-	-	-	-	-1	-	HGNC	HGNC:29401	-	-	-	A2	-	-	-	-	-	-	-	-	-	-	-	-	-	-	-	T	4.0800e-01	-	-	-
6187	1_58652010_A/-	1:58652009-58652010	-	intron_variant	MODIFIER	MYSM1	ENSG00000162601	Transcript	ENST00000655340.1	protein_coding	-	19/20	-	-	-	-	-	-	-	-	-	-1	-	HGNC	HGNC:29401	-	-	-	A2	-	-	-	-	-	-	-	-	-	-	-	-	-	-	-	T	4.0800e-01	-	-	-
6201	1_58655092_TAAC/----	1:58655091-58655095	----	intron_variant	MODIFIER	MYSM1	ENSG00000162601	Transcript	ENST00000655340.1	protein_coding	-	19/20	-	-	-	-	-	-	-	-	-	-1	-	HGNC	HGNC:29401	-	-	-	A2	-	-	-	-	-	-	-	-	-	-	-	-	-	-	-	GTTA	4.0800e-01	-	-	-
6218	1_58655220_TG/--	1:58655219-58655221	--	intron_variant	MODIFIER	MYSM1	ENSG00000162601	Transcript	ENST00000655340.1	protein_coding	-	19/20	-	-	-	-	-	-	-	-	-	-1	-	HGNC	HGNC:29401	-	-	-	A2	-	-	-	-	-	-	-	-	-	-	-	-	-	-	-	CA	4.0800e-01	-	-	-
6235	1_58655669_AGTAT/-----	1:58655668-58655673	-----	intron_variant	MODIFIER	MYSM1	ENSG00000162601	Transcript	ENST00000655340.1	protein_coding	-	19/20	-	-	-	-	-	-	-	-	-	-1	-	HGNC	HGNC:29401	-	-	-	A2	-	-	-	-	-	-	-	-	-	-	-	-	-	-	-	ATACT	4.0800e-01	-	-	-
6252	1_58655897_AAA/---	1:58655896-58655899	---	intron_variant	MODIFIER	MYSM1	ENSG00000162601	Transcript	ENST00000655340.1	protein_coding	-	19/20	-	-	-	-	-	-	-	-	-	-1	-	HGNC	HGNC:29401	-	-	-	A2	-	-	-	-	-	-	-	-	-	-	-	-	-	-	-	TTT	4.0800e-01	-	-	-
6269	1_58658330_A/-	1:58658329-58658330	-	intron_variant	MODIFIER	MYSM1	ENSG00000162601	Transcript	ENST00000655340.1	protein_coding	-	19/20	-	-	-	-	-	-	-	-	-	-1	-	HGNC	HGNC:29401	-	-	-	A2	-	-	-	-	-	-	-	-	-	-	-	-	-	-	-	T	4.0800e-01	-	-	-
6286	1_58663281_A/-	1:58663280-58663281	-	intron_variant	MODIFIER	MYSM1	ENSG00000162601	Transcript	ENST00000655340.1	protein_coding	-	17/20	-	-	-	-	-	-	-	-	-	-1	-	HGNC	HGNC:29401	-	-	-	A2	-	-	-	-	-	-	-	-	-	-	-	-	-	-	-	T	4.0800e-01	-	-	-
6305	1_58664198_AAAATCAAGTCAGATGATGATTTAAAGATGGTTTA/-----------------------------------	1:58664197-58664232	-----------------------------------	intron_variant	MODIFIER	MYSM1	ENSG00000162601	Transcript	ENST00000655340.1	protein_coding	-	17/20	-	-	-	-	-	-	-	-	-	-1	-	HGNC	HGNC:29401	-	-	-	A2	-	-	-	-	-	-	-	-	-	-	-	-	-	-	-	tAAACCATCTTTAAATCATCATCTGACTTGATTTT	4.0800e-01	-	-	-
6324	1_58664340_A/-	1:58664339-58664340	-	intron_variant	MODIFIER	MYSM1	ENSG00000162601	Transcript	ENST00000655340.1	protein_coding	-	17/20	-	-	-	-	-	-	-	-	-	-1	-	HGNC	HGNC:29401	-	-	-	A2	-	-	-	-	-	-	-	-	-	-	-	-	-	-	-	T	4.0800e-01	-	-	-
6343	1_58664430_A/-	1:58664429-58664430	-	intron_variant	MODIFIER	MYSM1	ENSG00000162601	Transcript	ENST00000655340.1	protein_coding	-	17/20	-	-	-	-	-	-	-	-	-	-1	-	HGNC	HGNC:29401	-	-	-	A2	-	-	-	-	-	-	-	-	-	-	-	-	-	-	-	T	4.0800e-01	-	-	-
6362	1_58666875_AAAAAA/------	1:58666874-58666880	------	intron_variant	MODIFIER	MYSM1	ENSG00000162601	Transcript	ENST00000655340.1	protein_coding	-	16/20	-	-	-	-	-	-	-	-	-	-1	-	HGNC	HGNC:29401	-	-	-	A2	-	-	-	-	-	-	-	-	-	-	-	-	-	-	-	TTTTTT	4.0800e-01	-	-	-
6381	1_58668730_T/-	1:58668729-58668730	-	intron_variant	MODIFIER	MYSM1	ENSG00000162601	Transcript	ENST00000655340.1	protein_coding	-	13/20	-	-	-	-	-	-	-	-	-	-1	-	HGNC	HGNC:29401	-	-	-	A2	-	-	-	-	-	-	-	-	-	-	-	-	-	-	-	A	4.0800e-01	-	-	-
6400	1_58670756_T/-	1:58670755-58670756	-	intron_variant	MODIFIER	MYSM1	ENSG00000162601	Transcript	ENST00000655340.1	protein_coding	-	12/20	-	-	-	-	-	-	-	-	-	-1	-	HGNC	HGNC:29401	-	-	-	A2	-	-	-	-	-	-	-	-	-	-	-	-	-	-	-	A	4.0800e-01	-	-	-
6421	1_58672175_CTT/---	1:58672174-58672177	---	intron_variant	MODIFIER	MYSM1	ENSG00000162601	Transcript	ENST00000655340.1	protein_coding	-	11/20	-	-	-	-	-	-	-	-	-	-1	-	HGNC	HGNC:29401	-	-	-	A2	-	-	-	-	-	-	-	-	-	-	-	-	-	-	-	AAG	4.0800e-01	-	-	-
6442	1_58674037_GGG/---	1:58674036-58674039	---	intron_variant	MODIFIER	MYSM1	ENSG00000162601	Transcript	ENST00000655340.1	protein_coding	-	10/20	-	-	-	-	-	-	-	-	-	-1	-	HGNC	HGNC:29401	-	-	-	A2	-	-	-	-	-	-	-	-	-	-	-	-	-	-	-	CCC	4.0800e-01	-	-	-
6464	1_58674290_A/-	1:58674289-58674290	-	intron_variant	MODIFIER	MYSM1	ENSG00000162601	Transcript	ENST00000655340.1	protein_coding	-	10/20	-	-	-	-	-	-	-	-	-	-1	-	HGNC	HGNC:29401	-	-	-	A2	-	-	-	-	-	-	-	-	-	-	-	-	-	-	-	T	4.0800e-01	-	-	-
6485	1_58674712_TCAGGAGATCGAGACCA/-----------------	1:58674711-58674728	-----------------	intron_variant	MODIFIER	MYSM1	ENSG00000162601	Transcript	ENST00000655340.1	protein_coding	-	10/20	-	-	-	-	-	-	-	-	-	-1	-	HGNC	HGNC:29401	-	-	-	A2	-	-	-	-	-	-	-	-	-	-	-	-	-	-	-	TGGTCTCGATCTCCTGA	4.0800e-01	-	-	-
6506	1_58674929_AAAAAAAA/--------	1:58674928-58674936	--------	intron_variant	MODIFIER	MYSM1	ENSG00000162601	Transcript	ENST00000655340.1	protein_coding	-	10/20	-	-	-	-	-	-	-	-	-	-1	-	HGNC	HGNC:29401	-	-	-	A2	-	-	-	-	-	-	-	-	-	-	-	-	-	-	-	--TTTTTT	4.0800e-01	-	-	-
6523	1_58674985_CCC/---	1:58674984-58674987	---	intron_variant	MODIFIER	MYSM1	ENSG00000162601	Transcript	ENST00000655340.1	protein_coding	-	10/20	-	-	-	-	-	-	-	-	-	-1	-	HGNC	HGNC:29401	-	-	-	A2	-	-	-	-	-	-	-	-	-	-	-	-	-	-	-	GGG	4.0800e-01	-	-	-
6540	1_58676406_AAAAAAA/-------	1:58676405-58676412	-------	intron_variant	MODIFIER	MYSM1	ENSG00000162601	Transcript	ENST00000655340.1	protein_coding	-	9/20	-	-	-	-	-	-	-	-	-	-1	-	HGNC	HGNC:29401	-	-	-	A2	-	-	-	-	-	-	-	-	-	-	-	-	-	-	-	-TTTTTT	4.0800e-01	-	-	-
6557	1_58678659_T/-	1:58678658-58678659	-	intron_variant	MODIFIER	MYSM1	ENSG00000162601	Transcript	ENST00000655340.1	protein_coding	-	8/20	-	-	-	-	-	-	-	-	-	-1	-	HGNC	HGNC:29401	-	-	-	A2	-	-	-	-	-	-	-	-	-	-	-	-	-	-	-	A	4.0800e-01	-	-	-
6574	1_58679736_ATTGTGAGTCAGCCGGGCGTGGTGGCTCACACCTGTAATCCCAGAACTTTGGGTGGCCGAGGTGAGTGGATTACCTGAGGTCAGGAGTTCTAGACCAGCCTGGCCAATGTGGTGAAACCCAGTCTCTACTAAAAATACAAAAATTAGCCGGGCGTGGTGGCACGCACCTGTAGTCCCAGCTGCATGGGAGCTGAGGCAGAAGAATCACTTGAACCTGGGAGACAGAGGTTGCAGTGAGCTGAGATCATGCCAAGGCACTCCAGCCTGGGAGAAAGAGTGAGACTCTGTCT/-------------------------------------------------------------------------------------------------…	1:58679735-58680025	--------------------------------------------------------------------------------------------------------------------------------------------------------------------------------------------------------------------------------------------------------------------------------------------------	intron_variant	MODIFIER	MYSM1	ENSG00000162601	Transcript	ENST00000655340.1	protein_coding	-	8/20	-	-	-	-	-	-	-	-	-	-1	-	HGNC	HGNC:29401	-	-	-	A2	-	-	-	-	-	-	-	-	-	-	-	-	-	-	-	AGACAGAGTCTCACTCTTTCTCCCAGGCTGGAGTGCCTTGGCaTGATCTCAGCTCACTGCAACCTCTGTCTCCCAGGTTCAAGTGATTCTTCTGCCTCAGCTCCCATGCAGCTGGGACTACAGGTGCGTGCCACCACgCCCGGCTAATTTTTGTATTTTTAGTAGAGACTGGGTTTCACCACATTGGCCAGGCTGGTCTAGAACTCCTGACCTCAGGTAATCCACTCACCTCGGCCACCCAAAGTGCTGGGATTACAGGTGTGAgCCACCACGCCCGGCTGGCTCACAAC	4.0800e-01	-	-	-
6591	1_58680031_AAAAAAAAAAAAAAAAA/-----------------	1:58680030-58680047	-----------------	intron_variant	MODIFIER	MYSM1	ENSG00000162601	Transcript	ENST00000655340.1	protein_coding	-	8/20	-	-	-	-	-	-	-	-	-	-1	-	HGNC	HGNC:29401	-	-	-	A2	-	-	-	-	-	-	-	-	-	-	-	-	-	-	-	TTTTTTTTTTTTTTT--	4.0800e-01	-	-	-
6608	1_58680050_G/-	1:58680049-58680050	-	intron_variant	MODIFIER	MYSM1	ENSG00000162601	Transcript	ENST00000655340.1	protein_coding	-	8/20	-	-	-	-	-	-	-	-	-	-1	-	HGNC	HGNC:29401	-	-	-	A2	-	-	-	-	-	-	-	-	-	-	-	-	-	-	-	C	4.0800e-01	-	-	-
6625	1_58680356_T/-	1:58680355-58680356	-	intron_variant	MODIFIER	MYSM1	ENSG00000162601	Transcript	ENST00000655340.1	protein_coding	-	8/20	-	-	-	-	-	-	-	-	-	-1	-	HGNC	HGNC:29401	-	-	-	A2	-	-	-	-	-	-	-	-	-	-	-	-	-	-	-	A	4.0800e-01	-	-	-
6643	1_58680815_TTAAAAATAA/----------	1:58680814-58680824	----------	intron_variant	MODIFIER	MYSM1	ENSG00000162601	Transcript	ENST00000655340.1	protein_coding	-	8/20	-	-	-	-	-	-	-	-	-	-1	-	HGNC	HGNC:29401	-	-	-	A2	-	-	-	-	-	-	-	-	-	-	-	-	-	-	-	TtATTTTTAA	4.0800e-01	-	-	-
6661	1_58682681_TTTTCTTTTTTTT/-------------	1:58682680-58682693	-------------	intron_variant	MODIFIER	MYSM1	ENSG00000162601	Transcript	ENST00000655340.1	protein_coding	-	7/20	-	-	-	-	-	-	-	-	-	-1	-	HGNC	HGNC:29401	-	-	-	A2	-	-	-	-	-	-	-	-	-	-	-	-	-	-	-	AAAAAAAAGAAAA	4.0800e-01	-	-	-
6678	1_58682705_TTTTTTTTTGAGACGGAGTCTCG/-----------------------	1:58682704-58682727	-----------------------	intron_variant	MODIFIER	MYSM1	ENSG00000162601	Transcript	ENST00000655340.1	protein_coding	-	7/20	-	-	-	-	-	-	-	-	-	-1	-	HGNC	HGNC:29401	-	-	-	A2	-	-	-	-	-	-	-	-	-	-	-	-	-	-	-	CGAGACTCCGTCTCAAAAAAAAA	4.0800e-01	-	-	-
6695	1_58682730_CTGTCACCCAGGCTGGAGTGCAGTGGCGCAATCCCAGGCCACTGCAAGCTCCAGCTCCCGGGTTCATGCCATTCTCCTGCCTCAGCCTCCCGAATAGCTGGGACTACAGGCGCCTGCCACCGTGCCCGGCTAATTTTTTGTATTTTTAGTAGAGATGGGGTTTCACCATGTTAGCCAGGATGGTCTCGATCTCCTGACCTTGTGATGCACCTGCCTCGGCCTCCCAAAGTGCTGGGATTACAGG/-----------------------------------------------------------------------------------------------------------------------------------------------…	1:58682729-58682973	----------------------------------------------------------------------------------------------------------------------------------------------------------------------------------------------------------------------------------------------------	intron_variant	MODIFIER	MYSM1	ENSG00000162601	Transcript	ENST00000655340.1	protein_coding	-	7/20	-	-	-	-	-	-	-	-	-	-1	-	HGNC	HGNC:29401	-	-	-	A2	-	-	-	-	-	-	-	-	-	-	-	-	-	-	-	CCTGTAATCCCAGCACTTTGGGAGGCCGAGGCAGGTGGATCACAAGGTCAGGAGATCGAGACCATCCTGGCTAACATGGTGAAACCCCATCTCTACTAAAAATACAAAAAATTAGCCGGGCGTGGTGGCAGGCgCCTGTAGTCCCAGCTATTCGGGAGGCTGAGGCAGGAGAATGGCGTGAACCCGGGAGCCGGAGCTTGCAGTGGCCTGGGATTGCGCCACTGCACTCCAGCCTGGGTGACAg	4.0800e-01	-	-	-
6713	1_58684278_ATTCTAGGCCGGGCACGGTGGCTCACGCCTGTAATCCCAGCACTTTGGGAGGCCGAGGCGGGTGGATCACGAGGTCAGGAGATCCAGACCATCCTGGCTGACACGGTGAAACCCCGTCTCTACTAAAAATACAAAAAATTGGCCAGGTGTGGTGGCGGGCACCTGTAGTCCCAGCTACTCAGGAGGCTGAGGCAGGAGAATGGCGTGAACCTGGGAGGCCGAGCTTGCAGTGAGCCGAGATCGCACCACTGCACTCCAGCCTGGGCGACAGAGCAAGA/-------------------------------------------------------------------------------------------------------------…	1:58684277-58684555	--------------------------------------------------------------------------------------------------------------------------------------------------------------------------------------------------------------------------------------------------------------------------------------	intron_variant	MODIFIER	MYSM1	ENSG00000162601	Transcript	ENST00000655340.1	protein_coding	-	7/20	-	-	-	-	-	-	-	-	-	-1	-	HGNC	HGNC:29401	-	-	-	A2	-	-	-	-	-	-	-	-	-	-	-	-	-	-	-	TCTTGCTCTGTCGCCCAGGCTGGAGTGCAGTGGtGcGATCTCGGCTcACTGCAAGCTCGGCCTCCCAGGTTCACGCCATTCTCCTGCCTCAGCCTCCTGAGTAGCTGGGACTACAGGTGCCCGCCACCACACCTGGCCAATTTTTTGTATTTTTAGTAGAGAcgGGGTTTCACCGTGTCAGCCAGGATGGTCTGGATCTCCTGACCTCGTGATCCACCCGCCTTGGCCTCCCAAAGTGCTGGGATTACAGGCGTGAGCCACCGTGCCCGGCCTAGAAT	4.0800e-01	-	-	-
6731	1_58684565_AAAAAAAAAAAAA/-------------	1:58684564-58684577	-------------	intron_variant	MODIFIER	MYSM1	ENSG00000162601	Transcript	ENST00000655340.1	protein_coding	-	7/20	-	-	-	-	-	-	-	-	-	-1	-	HGNC	HGNC:29401	-	-	-	A2	-	-	-	-	-	-	-	-	-	-	-	-	-	-	-	TTTTTTTTTTTTT	4.0800e-01	-	-	-
6749	1_58684583_AAAA/----	1:58684582-58684586	----	intron_variant	MODIFIER	MYSM1	ENSG00000162601	Transcript	ENST00000655340.1	protein_coding	-	7/20	-	-	-	-	-	-	-	-	-	-1	-	HGNC	HGNC:29401	-	-	-	A2	-	-	-	-	-	-	-	-	-	-	-	-	-	-	-	TTtt	4.0800e-01	-	-	-
6767	1_58685756_TAAATCGAT/---------	1:58685755-58685764	---------	intron_variant	MODIFIER	MYSM1	ENSG00000162601	Transcript	ENST00000655340.1	protein_coding	-	6/20	-	-	-	-	-	-	-	-	-	-1	-	HGNC	HGNC:29401	-	-	-	A2	-	-	-	-	-	-	-	-	-	-	-	-	-	-	-	ATCGATTTA	4.0800e-01	-	-	-
6786	1_58686218_A/-	1:58686217-58686218	-	intron_variant	MODIFIER	MYSM1	ENSG00000162601	Transcript	ENST00000655340.1	protein_coding	-	6/20	-	-	-	-	-	-	-	-	-	-1	-	HGNC	HGNC:29401	-	-	-	A2	-	-	-	-	-	-	-	-	-	-	-	-	-	-	-	T	4.0800e-01	-	-	-
6806	1_58686458_A/-	1:58686457-58686458	-	intron_variant	MODIFIER	MYSM1	ENSG00000162601	Transcript	ENST00000655340.1	protein_coding	-	6/20	-	-	-	-	-	-	-	-	-	-1	-	HGNC	HGNC:29401	-	-	-	A2	-	-	-	-	-	-	-	-	-	-	-	-	-	-	-	T	4.0800e-01	-	-	-
6826	1_58688696_AAA/---	1:58688695-58688698	---	intron_variant	MODIFIER	MYSM1	ENSG00000162601	Transcript	ENST00000655340.1	protein_coding	-	6/20	-	-	-	-	-	-	-	-	-	-1	-	HGNC	HGNC:29401	-	-	-	A2	-	-	-	-	-	-	-	-	-	-	-	-	-	-	-	TTT	4.0800e-01	-	-	-
6845	1_58689243_A/-	1:58689242-58689243	-	intron_variant	MODIFIER	MYSM1	ENSG00000162601	Transcript	ENST00000655340.1	protein_coding	-	5/20	-	-	-	-	-	-	-	-	-	-1	-	HGNC	HGNC:29401	-	-	-	A2	-	-	-	-	-	-	-	-	-	-	-	-	-	-	-	T	4.0800e-01	-	-	-
6864	1_58690681_T/-	1:58690680-58690681	-	intron_variant	MODIFIER	MYSM1	ENSG00000162601	Transcript	ENST00000655340.1	protein_coding	-	3/20	-	-	-	-	-	-	-	-	-	-1	-	HGNC	HGNC:29401	-	-	-	A2	-	-	-	-	-	-	-	-	-	-	-	-	-	-	-	A	4.0800e-01	-	-	-
6883	1_58691718_TCAGCCAGGTGTGGTGGTGTGCGCCCATAATCCCAGCTACTCAGGAGGCTGAGGCAGGAGAATCGCTTGAACCAGGGAGGCAGAGGTTGCAGTGAGCCAAGATCGCACCATTGCACTCCAGCCTGGGTGACAAGGCGAGATTCCGTCTCAAAAAACAAACAAAAC/---------------------------------------------------------------------------------------------------------------------------------------------------------------------	1:58691717-58691882	---------------------------------------------------------------------------------------------------------------------------------------------------------------------	intron_variant	MODIFIER	MYSM1	ENSG00000162601	Transcript	ENST00000655340.1	protein_coding	-	3/20	-	-	-	-	-	-	-	-	-	-1	-	HGNC	HGNC:29401	-	-	-	A2	-	-	-	-	-	-	-	-	-	-	-	-	-	-	-	GTTTTGTTTGTTTTTTGaGACGGAATCTcGCCCTGTCACCCAGGCTGGAGTGCAATGGTGCGATCTTGGCTCACTGCAACCTCTGCCTCCCTGGTTCAAGCGATTCTCCTGCCTCAGCCTCCTGAGTAGCTGGGATTATGGGCGCACACCACCACACCTGGCTGA	4.0800e-01	-	-	-
6901	1_58691925_T/-	1:58691924-58691925	-	intron_variant	MODIFIER	MYSM1	ENSG00000162601	Transcript	ENST00000655340.1	protein_coding	-	3/20	-	-	-	-	-	-	-	-	-	-1	-	HGNC	HGNC:29401	-	-	-	A2	-	-	-	-	-	-	-	-	-	-	-	-	-	-	-	A	4.0800e-01	-	-	-
6919	1_58692813_T/-	1:58692812-58692813	-	intron_variant	MODIFIER	MYSM1	ENSG00000162601	Transcript	ENST00000655340.1	protein_coding	-	3/20	-	-	-	-	-	-	-	-	-	-1	-	HGNC	HGNC:29401	-	-	-	A2	-	-	-	-	-	-	-	-	-	-	-	-	-	-	-	A	4.0800e-01	-	-	-
6937	1_58694394_G/-	1:58694393-58694394	-	intron_variant	MODIFIER	MYSM1	ENSG00000162601	Transcript	ENST00000655340.1	protein_coding	-	2/20	-	-	-	-	-	-	-	-	-	-1	-	HGNC	HGNC:29401	-	-	-	A2	-	-	-	-	-	-	-	-	-	-	-	-	-	-	-	C	4.0800e-01	-	-	-
6955	1_58694636_TACTACATG/---------	1:58694635-58694644	---------	intron_variant	MODIFIER	MYSM1	ENSG00000162601	Transcript	ENST00000655340.1	protein_coding	-	2/20	-	-	-	-	-	-	-	-	-	-1	-	HGNC	HGNC:29401	-	-	-	A2	-	-	-	-	-	-	-	-	-	-	-	-	-	-	-	cATGTAGTA	4.0800e-01	-	-	-
6971	1_58695946_TTCG/----	1:58695945-58695949	----	intron_variant	MODIFIER	MYSM1	ENSG00000162601	Transcript	ENST00000655340.1	protein_coding	-	1/20	-	-	-	-	-	-	-	-	-	-1	-	HGNC	HGNC:29401	-	-	-	A2	-	-	-	-	-	-	-	-	-	-	-	-	-	-	-	CTAA	4.0800e-01	-	-	-
6986	1_58697584_AAAAAAA/-------	1:58697583-58697590	-------	intron_variant	MODIFIER	MYSM1	ENSG00000162601	Transcript	ENST00000655340.1	protein_coding	-	1/20	-	-	-	-	-	-	-	-	-	-1	-	HGNC	HGNC:29401	-	-	-	A2	-	-	-	-	-	-	-	-	-	-	-	-	-	-	-	TTTTTTT	4.0800e-01	-	-	-
7000	1_58697596_TTTTTTTTTTTGAGATGGCGTTTTGCTCTTGTTGCCCAGGCTAGAGGGCAATGGCGCGATCTCGGCTCACTGCAACCTTCACCTCCCAGGGTCAAGCAATTCTCCTGCCTCAGCCTCCCTAGTAGCTGCAATTACAGGCAGGTGCCACCATGCCTGGCTAAGTTTGTATTTTTAGTAGAGACGGGGTTTCTCCATGTTGGTCAGGCTGATCTCGAACTCCCAACCTCAGGTGATCCGCCCGCCTTGGCCTCCCAAAGTGCTGGGATTACAGGCATGAGCCACCGCACCCAGCCAACCC/-----------------------------------------------------------------------------------------…	1:58697595-58697893	----------------------------------------------------------------------------------------------------------------------------------------------------------------------------------------------------------------------------------------------------------------------------------------------------------	intron_variant	MODIFIER	MYSM1	ENSG00000162601	Transcript	ENST00000655340.1	protein_coding	-	1/20	-	-	-	-	-	-	-	-	-	-1	-	HGNC	HGNC:29401	-	-	-	A2	-	-	-	-	-	-	-	-	-	-	-	-	-	-	-	GGGTTGGCTGGGCGCGGTGGCTCATGCCTGTAATCCCAGCACTTTGGGAGGCCAAGGCGGGCGGATCACCTGAGGTTGGGAGTTCGAGATCAGCCTGACCAACATGGAGAAACCCCgTCTCTACTAAAAATACAAACTTAGCCAGGCGTGGTGGCACaTGCCTGTAATTGCAGCTACTAGGGAGGCTGAGGCAGGAGAATTGCTTGACCCTGGGAGGCGaAGGTTGCAGTGAGCTGAGATCgCGCCATTGCCCTCCAGCCTGGGCAACAAGAGCGAAACTCCaTCTCAAAAAAAAAAA	4.0800e-01	-	-	-
7015	1_58697992_AA/--	1:58697991-58697993	--	intron_variant	MODIFIER	MYSM1	ENSG00000162601	Transcript	ENST00000655340.1	protein_coding	-	1/20	-	-	-	-	-	-	-	-	-	-1	-	HGNC	HGNC:29401	-	-	-	A2	-	-	-	-	-	-	-	-	-	-	-	-	-	-	-	TT	4.0800e-01	-	-	-
7030	1_58698079_TCAGACTATATATATATATATATATTTTTTTTTTTTTTTTGAGACAG/-----------------------------------------------	1:58698078-58698125	-----------------------------------------------	intron_variant	MODIFIER	MYSM1	ENSG00000162601	Transcript	ENST00000655340.1	protein_coding	-	1/20	-	-	-	-	-	-	-	-	-	-1	-	HGNC	HGNC:29401	-	-	-	A2	-	-	-	-	-	-	-	-	-	-	-	-	-	-	-	CTGTCTCAAAAAAAAAAAAAATATATATATATATATATATAGTCTGA	4.0800e-01	-	-	-
7045	1_58698130_TCGCTCTGTTGCCCAGGCTGGAGTGCGGTG/------------------------------	1:58698129-58698159	------------------------------	intron_variant	MODIFIER	MYSM1	ENSG00000162601	Transcript	ENST00000655340.1	protein_coding	-	1/20	-	-	-	-	-	-	-	-	-	-1	-	HGNC	HGNC:29401	-	-	-	A2	-	-	-	-	-	-	-	-	-	-	-	-	-	-	-	CACCGCACTCCAGCCTGGGCAACAGAGCGA	4.0800e-01	-	-	-
7060	1_58698162_GTGATCTCCGCTCACTGCAAGCTCTGCCTCCCGGGTTCACGCCATTCTCCTGCCTCAGCCTCCCAAGTACCTGGGACTACAGGCGCCCACCACCACGCCCAGCTAATTTTTTGTATTTTTAGTAGAGATGGGGTTTCACCGTGTTAGCCAGGATGGTCTCGATCTCCTGACCTCGTGATCTGCCCGCCTCGGTCTCCCAAAGTGCTGGGATTACAGGCGTGAGCCACCATGCCTGGC/------------------------------------------------------------------------------------------------------------------------------------------------------…	1:58698161-58698398	---------------------------------------------------------------------------------------------------------------------------------------------------------------------------------------------------------------------------------------------	intron_variant	MODIFIER	MYSM1	ENSG00000162601	Transcript	ENST00000655340.1	protein_coding	-	1/20	-	-	-	-	-	-	-	-	-	-1	-	HGNC	HGNC:29401	-	-	-	A2	-	-	-	-	-	-	-	-	-	-	-	-	-	-	-	GCCAGGCGTGGTGGCTCACGCCTGTAATCCCAGCACTTTGGGAGACCGAGGCGGGCAGATCACGAGGTCAGGAGATCGAGACCATCCTGGCTAACACAGTGAAACCCCaTCTCTACTAAAAATACAAAAAATTAGCTGGGCGTGGTGGTGGGCGCCTGTAGTCCCAGGTACTTGGGAGGCTGAGGCAGGAGAATGGCGTGAACCCGGGAGGCAGAGCTTGCAGTGAGCGGAGATCAc	4.0800e-01	-	-	-
7075	1_58701670_AATT/----	1:58701669-58701673	----	upstream_gene_variant	MODIFIER	MYSM1	ENSG00000162601	Transcript	ENST00000655340.1	protein_coding	-	-	-	-	-	-	-	-	-	-	1598	-1	-	HGNC	HGNC:29401	-	-	-	A2	-	-	-	-	-	-	-	-	-	-	-	-	-	-	-	AATT	-	-	-	-
7089	1_58701972_AAAAAGATGTAATGGGCTGGCC/----------------------	1:58701971-58701993	----------------------	upstream_gene_variant	MODIFIER	MYSM1	ENSG00000162601	Transcript	ENST00000655340.1	protein_coding	-	-	-	-	-	-	-	-	-	-	1900	-1	-	HGNC	HGNC:29401	-	-	-	A2	-	-	-	-	-	-	-	-	-	-	-	-	-	-	-	GGCCAGCCCATTACATCTTTTT	-	-	-	-
7103	1_58701995_GGCGCGGTGGCTCACACCTGTAATCCCAGCACTTTGGGAGGCCAAGGCGGGTGGATTACCAGGTCAGGAGATTGAGACCATCCTGGCTAACACGGTGAAACCCCGTCTGTACTAAAAATACAAAAGATTAGCTGGGCGTGTTGGTGGGCACCTGTAGTCCCAGGTACTCGGGAGGCTGAGGCAGGAGAATGGCGCGAACCCAGGAGGCGGAGCTTGCAGTGAACGGAGATCGCGCCACCACACTCCAGCCTGGGCGACAGAGCCAGAATCCGTCT/----------------------------------------------------------------------------------------------------------------…	1:58701994-58702269	-----------------------------------------------------------------------------------------------------------------------------------------------------------------------------------------------------------------------------------------------------------------------------------	upstream_gene_variant	MODIFIER	MYSM1	ENSG00000162601	Transcript	ENST00000655340.1	protein_coding	-	-	-	-	-	-	-	-	-	-	1923	-1	-	HGNC	HGNC:29401	-	-	-	A2	-	-	-	-	-	-	-	-	-	-	-	-	-	-	-	AGACGGATTCTGGCTCTGTCGCCCAGGCTGGAGTGTGGTGGCGCGATCTCCGCTCACTGCAAGCTCCGCCTCCTGGGTTCACGCCATTCTCCTGCCTCAGCCTCCCGAGTACCTGGGACTACAGGTGCCCACCAACACGCCCAGCTAATcTTTTGTATTTTTAGTACAGACGGGGTTTCACCGTGTTAGCCAGGATGGTCTCAATCTCCTGACCTGGTAATCCACCCGCCTTGGCCTCCCAAAGTGCTGGGATTACAGGTGTGAGCCACCGCgCC	-	-	-	-
7117	1_58702273_AAAAAAAAA/---------	1:58702272-58702281	---------	upstream_gene_variant	MODIFIER	MYSM1	ENSG00000162601	Transcript	ENST00000655340.1	protein_coding	-	-	-	-	-	-	-	-	-	-	2201	-1	-	HGNC	HGNC:29401	-	-	-	A2	-	-	-	-	-	-	-	-	-	-	-	-	-	-	-	TTTTTTttt	-	-	-	-
7131	1_58703047_CACCTGTTTCTAT/-------------	1:58703046-58703059	-------------	upstream_gene_variant	MODIFIER	MYSM1	ENSG00000162601	Transcript	ENST00000655340.1	protein_coding	-	-	-	-	-	-	-	-	-	-	2975	-1	-	HGNC	HGNC:29401	-	-	-	A2	-	-	-	-	-	-	-	-	-	-	-	-	-	-	-	ATAGAAACAGGTG	-	-	-	-
7145	1_58703061_AAAAAATCAAATGAAACAATTAGCCGGGTGCAGTGGTGCATGCTAGTAGTCCCAGCTACTCAGGGTGGGGTGTGGGAAGGCTGAGGTAGGAAGATCACTTGAGCCTGAGAAGTAAAGCTCTCTAGCACAGGCAAGAGTGAGACCCTGTCTT/-------------------------------------------------------------------------------------------------------------------------------------------------------	1:58703060-58703211	-------------------------------------------------------------------------------------------------------------------------------------------------------	upstream_gene_variant	MODIFIER	MYSM1	ENSG00000162601	Transcript	ENST00000655340.1	protein_coding	-	-	-	-	-	-	-	-	-	-	2989	-1	-	HGNC	HGNC:29401	-	-	-	A2	-	-	-	-	-	-	-	-	-	-	-	-	-	-	-	AAGACAGGGTCTCACTCTTGCCTGTGCTAGAGAGCTTTACTTCTcAGGCTCAAGTGATCTTCCTACCTCAGCCTTCCCACACCCCACCCTGAGTAGCTGGGACTACTAGCATGCACCACTGCACCCGGCTAATTGTTTCATTTTATTTTTT	-	-	-	-
7159	1_58703226_AAAAAAAAAAAAAAAAAGGGCCGGGCGCGGTGGCTCACGCCTATAATCCCAACACTTTGGGAGGCCGAGGCGGGCAGATCACGAGGTCAAGAGATCAAGACCATCCTGGCCAACATGGTGAAACCCTGTCTCTATTAAAAGTATAAAAATTAGCTGGGCGTGGTGGCGGGTGCCTGTAGTCCCAGCTACTCGGGAGGCTGAGGCAGGAGAATCGCTTGAACCCGGGAGGCGGA/----------------------------------------------------------------------------------------------------------------------------------------------------------…	1:58703225-58703458	-----------------------------------------------------------------------------------------------------------------------------------------------------------------------------------------------------------------------------------------	upstream_gene_variant	MODIFIER	MYSM1	ENSG00000162601	Transcript	ENST00000655340.1	protein_coding	-	-	-	-	-	-	-	-	-	-	3154	-1	-	HGNC	HGNC:29401	-	-	-	A2	-	-	-	-	-	-	-	-	-	-	-	-	-	-	-	TCCGCCtcccgggttcaagcaattctcctgcctcagcctcccgagtagctgggactacaggcacccgccaccacgcccagctaatttttatacttttaatagagacagggtttcaccatgttggccaggatggtcttgatctcttgacctcgtgatCTGCCCGCCTCGGCCTCCCAAAGTGTTGGGATTATAGGCGTGAGCCACCGCGCCCGGCCCtTTTTTT----------	-	-	-	-
7173	1_58703460_GTTGCAGTGAGCC/-------------	1:58703459-58703472	-------------	upstream_gene_variant	MODIFIER	MYSM1	ENSG00000162601	Transcript	ENST00000655340.1	protein_coding	-	-	-	-	-	-	-	-	-	-	3388	-1	-	HGNC	HGNC:29401	-	-	-	A2	-	-	-	-	-	-	-	-	-	-	-	-	-	-	-	GGCTCACTGCAAC	-	-	-	-
7187	1_58703474_AGATCACGCCATTGCACTCTAGCCTGGGCGAC/--------------------------------	1:58703473-58703505	--------------------------------	upstream_gene_variant	MODIFIER	MYSM1	ENSG00000162601	Transcript	ENST00000655340.1	protein_coding	-	-	-	-	-	-	-	-	-	-	3402	-1	-	HGNC	HGNC:29401	-	-	-	A2	-	-	-	-	-	-	-	-	-	-	-	-	-	-	-	GTCGCCCAGGCTAGAGTGCAATGGCGTGATCT	-	-	-	-
7201	1_58703507_GAGCGAGACGCCATCT/----------------	1:58703506-58703522	----------------	upstream_gene_variant	MODIFIER	MYSM1	ENSG00000162601	Transcript	ENST00000655340.1	protein_coding	-	-	-	-	-	-	-	-	-	-	3435	-1	-	HGNC	HGNC:29401	-	-	-	A2	-	-	-	-	-	-	-	-	-	-	-	-	-	-	-	AGATGGCGTCTCGCTC	-	-	-	-
7215	1_58703542_G/-	1:58703541-58703542	-	upstream_gene_variant	MODIFIER	MYSM1	ENSG00000162601	Transcript	ENST00000655340.1	protein_coding	-	-	-	-	-	-	-	-	-	-	3470	-1	-	HGNC	HGNC:29401	-	-	-	A2	-	-	-	-	-	-	-	-	-	-	-	-	-	-	-	C	-	-	-	-
7229	1_58703575_CAT/---	1:58703574-58703577	---	upstream_gene_variant	MODIFIER	MYSM1	ENSG00000162601	Transcript	ENST00000655340.1	protein_coding	-	-	-	-	-	-	-	-	-	-	3503	-1	-	HGNC	HGNC:29401	-	-	-	A2	-	-	-	-	-	-	-	-	-	-	-	-	-	-	-	ATG	-	-	-	-
7243	1_58703586_GTCTACGTGTCCATGTAGCTCCAC/------------------------	1:58703585-58703609	------------------------	upstream_gene_variant	MODIFIER	MYSM1	ENSG00000162601	Transcript	ENST00000655340.1	protein_coding	-	-	-	-	-	-	-	-	-	-	3514	-1	-	HGNC	HGNC:29401	-	-	-	A2	-	-	-	-	-	-	-	-	-	-	-	-	-	-	-	GTGGAGCTACAtGGACATGTAGac	-	-	-	-
7258	1_58703773_AAGTACTGTCAGGCCTCTGAGCCCAAGCTAAGCTATCATATCCCCTGTGACCTGCACGCATATATCCAGATGGCCTGAAGCAACCGAAGAGCCACAAAAGAAGTGAAAATAGCCTTAACTGATGACATTCCACCATTGTGATTTATTTCTACCCCAATTGATCAACGTACTTTGTAATCT/------------------------------------------------------------------------------------------------------------------------------------------------------------------------------------	1:58703772-58703952	------------------------------------------------------------------------------------------------------------------------------------------------------------------------------------	upstream_gene_variant	MODIFIER	MYSM1	ENSG00000162601	Transcript	ENST00000655340.1	protein_coding	-	-	-	-	-	-	-	-	-	-	3701	-1	-	HGNC	HGNC:29401	-	-	-	A2	-	-	-	-	-	-	-	-	-	-	-	-	-	-	-	AGATTACAAAGTACGTTGATCAGTTGGGGTAGAAATAAATCACAATGGTGGAATGTCATCAGTTAAGGCTATTTTCACTTCTTtTGTGGCTCTTCgGTTGCTTCAGGCCATCTGGATGTATGCGTGCAGGTCACAGGGGATATGATAGCTTAGCTTGGGCTCAGAGGCCTGACAGTACTT	-	-	-	-
7273	1_58703954_CCCCACCGTTAAGAAGGTTCTTTATAATCTCCCCCACCCTTAAGAAGGTTCTTTGTAATTCTCCCCACCCTTGAAAATGTACTTTGTGAGATCCAACCCCTGCCCCCAAAACATTGCTCTTAACTCCACCGCCTATCCCAAAACCTAAAAGAACTAATGATAATCCCACCACCCTTTGCTGACTCTCTTTTCAGACTCAGCCCGCCTGCACCCAGATGAAAT/---------------------------------------------------------------------------------------------------------------------------------------------------------------------…	1:58703953-58704175	------------------------------------------------------------------------------------------------------------------------------------------------------------------------------------------------------------------------------	upstream_gene_variant	MODIFIER	MYSM1	ENSG00000162601	Transcript	ENST00000655340.1	protein_coding	-	-	-	-	-	-	-	-	-	-	3882	-1	-	HGNC	HGNC:29401	-	-	-	A2	-	-	-	-	-	-	-	-	-	-	-	-	-	-	-	ATTTCACCTGGGTGCAGGCGGGCTGAGTCCGAAAAGAGAGTCAGCAAAGGGTGGTGGGATTATCATTAGTTCTTTTAGGTTTTGGGATAGGCGGTGGAGTTAAGAGCAATGTTTTGGGGGCAGGGGTTGGATCTCACAAAGTACATTTTCAAGGGTGGGGAGAATTACAAAGAACCTTCTTAAGGGTGGGGGAGATTATAAAGAACCTTCTTAACGGTGGGG	-	-	-	-
7288	1_58704180_AGCC/----	1:58704179-58704183	----	upstream_gene_variant	MODIFIER	MYSM1	ENSG00000162601	Transcript	ENST00000655340.1	protein_coding	-	-	-	-	-	-	-	-	-	-	4108	-1	-	HGNC	HGNC:29401	-	-	-	A2	-	-	-	-	-	-	-	-	-	-	-	-	-	-	-	GGCT	-	-	-	-
7303	1_58704185_TGTTGCTGACACAAAGTCTGTTTGGTGGTCTCTTCACATGGATGCGTCAGAC/----------------------------------------------------	1:58704184-58704236	----------------------------------------------------	upstream_gene_variant	MODIFIER	MYSM1	ENSG00000162601	Transcript	ENST00000655340.1	protein_coding	-	-	-	-	-	-	-	-	-	-	4113	-1	-	HGNC	HGNC:29401	-	-	-	A2	-	-	-	-	-	-	-	-	-	-	-	-	-	-	-	GTCTGACGCGTCCGTGTGAAGAGACCACCAAACAGACTTTGTGTCAGCAACA	-	-	-	-
7318	1_58704563_TACATATCTCCTTCACAATTTGCGCACA/----------------------------	1:58704562-58704590	----------------------------	upstream_gene_variant	MODIFIER	MYSM1	ENSG00000162601	Transcript	ENST00000655340.1	protein_coding	-	-	-	-	-	-	-	-	-	-	4491	-1	-	HGNC	HGNC:29401	-	-	-	A2	-	-	-	-	-	-	-	-	-	-	-	-	-	-	-	TGTGCGCAAATTGTGAAGGAGATATGTA	-	-	-	-
7333	1_58704820_TG/--	1:58704819-58704821	--	upstream_gene_variant	MODIFIER	MYSM1	ENSG00000162601	Transcript	ENST00000655340.1	protein_coding	-	-	-	-	-	-	-	-	-	-	4748	-1	-	HGNC	HGNC:29401	-	-	-	A2	-	-	-	-	-	-	-	-	-	-	-	-	-	-	-	CA	-	-	-	-
7363	1_65416016_AAC/---	1:65416015-65416018	---	upstream_gene_variant	MODIFIER	LEPR	ENSG00000116678	Transcript	ENST00000349533.11	protein_coding	-	-	-	-	-	-	-	-	-	-	4650	1	-	HGNC	HGNC:6554	NM_002303.6	-	1	P4	-	-	-	-	-	-	-	-	-	-	-	-	-	-	-	AAC	-	-	-	-
7376	1_65417775_T/-	1:65417774-65417775	-	upstream_gene_variant	MODIFIER	LEPR	ENSG00000116678	Transcript	ENST00000349533.11	protein_coding	-	-	-	-	-	-	-	-	-	-	2893	1	-	HGNC	HGNC:6554	NM_002303.6	-	1	P4	-	-	-	-	-	-	-	-	-	-	-	-	-	-	-	T	-	-	-	-
7388	1_65425046_TTT/---	1:65425045-65425048	---	intron_variant	MODIFIER	LEPR	ENSG00000116678	Transcript	ENST00000349533.11	protein_coding	-	1/19	-	-	-	-	-	-	-	-	-	1	-	HGNC	HGNC:6554	NM_002303.6	-	1	P4	-	-	-	-	-	-	-	-	-	-	-	-	-	-	-	TTT	2.8400e-01	-	-	-
7397	1_65427573_A/-	1:65427572-65427573	-	intron_variant	MODIFIER	LEPR	ENSG00000116678	Transcript	ENST00000349533.11	protein_coding	-	2/19	-	-	-	-	-	-	-	-	-	1	-	HGNC	HGNC:6554	NM_002303.6	-	1	P4	-	-	-	-	-	-	-	-	-	-	-	-	-	-	-	A	2.8400e-01	-	-	-
7406	1_65434331_AT/--	1:65434330-65434332	--	intron_variant	MODIFIER	LEPR	ENSG00000116678	Transcript	ENST00000349533.11	protein_coding	-	2/19	-	-	-	-	-	-	-	-	-	1	-	HGNC	HGNC:6554	NM_002303.6	-	1	P4	-	-	-	-	-	-	-	-	-	-	-	-	-	-	-	AT	2.8400e-01	-	-	-
7415	1_65434956_TTT/---	1:65434955-65434958	---	intron_variant	MODIFIER	LEPR	ENSG00000116678	Transcript	ENST00000349533.11	protein_coding	-	2/19	-	-	-	-	-	-	-	-	-	1	-	HGNC	HGNC:6554	NM_002303.6	-	1	P4	-	-	-	-	-	-	-	-	-	-	-	-	-	-	-	TTT	2.8400e-01	-	-	-
7425	1_65435361_CTTTTCTTT/---------	1:65435360-65435369	---------	intron_variant	MODIFIER	LEPR	ENSG00000116678	Transcript	ENST00000349533.11	protein_coding	-	2/19	-	-	-	-	-	-	-	-	-	1	-	HGNC	HGNC:6554	NM_002303.6	-	1	P4	-	-	-	-	-	-	-	-	-	-	-	-	-	-	-	CTTTTCTTT	2.8400e-01	-	-	-
7433	1_65435378_TTTTTTTTGAGGCAGAGTCTCGCTCTGTTGCCCAGGCTGGAGTGCAGTGGTGCGATCTTGGCTCACTGCAAGCTCCGCCTCCCGGGTTCACGCCATTCTCCTGCCTCAGCCTCCCAAGGAGCTGGGACTACAGGCTCCCGCCACCACGCCTGGCTAATTTTTTTGTATTTTTAGTAAAGACGGGTTTCATCGTGTTAGCCAGGATGGTCTCGATCTCCTGACCTCATGATCCGCCCGCCTCTGCCTCCCAAAGTGCTGGGATTACAGGCCTGAGCCACTGTGCCCAGCC/--------------------------------------------------------------------------------------------------…	1:65435377-65435666	-------------------------------------------------------------------------------------------------------------------------------------------------------------------------------------------------------------------------------------------------------------------------------------------------	intron_variant	MODIFIER	LEPR	ENSG00000116678	Transcript	ENST00000349533.11	protein_coding	-	2/19	-	-	-	-	-	-	-	-	-	1	-	HGNC	HGNC:6554	NM_002303.6	-	1	P4	-	-	-	-	-	-	-	-	-	-	-	-	-	-	-	---TTTTTGAGGCAGAGTCTCGCTCTGTTGCCCAGGCTGGAGTGCAGTGGCGCGATCTCGGCTCACTGCAAGCTCCGCCTCCCGGGTTCACGCCATTCTCCTGCCTCAGCCTCCCAAGGAGCTGGGACTACAGGCTCCCGCCACCACGCCTGGCTAATTTTTTTGTATTTTTAGTAAAGACGGGTTTCATCGTGTTAGCCAGGATGGTCTCGATCTCCTGACCTCATGATCCGCCCGCCTCTGCCTCCCAAAGTGCTGGGATTACAGGCCTGAGCCACTGTGCCCaGCC	2.8400e-01	-	-	-
7442	1_65437377_TGTCCATTAAC/-----------	1:65437376-65437387	-----------	intron_variant	MODIFIER	LEPR	ENSG00000116678	Transcript	ENST00000349533.11	protein_coding	-	2/19	-	-	-	-	-	-	-	-	-	1	-	HGNC	HGNC:6554	NM_002303.6	-	1	P4	-	-	-	-	-	-	-	-	-	-	-	-	-	-	-	TGTCCATTAAC	2.8400e-01	-	-	-
7447	1_65438543_T/-	1:65438542-65438543	-	intron_variant	MODIFIER	LEPR	ENSG00000116678	Transcript	ENST00000349533.11	protein_coding	-	2/19	-	-	-	-	-	-	-	-	-	1	-	HGNC	HGNC:6554	NM_002303.6	-	1	P4	-	-	-	-	-	-	-	-	-	-	-	-	-	-	-	T	2.8400e-01	-	-	-
7452	1_65445729_TT/--	1:65445728-65445730	--	intron_variant	MODIFIER	LEPR	ENSG00000116678	Transcript	ENST00000349533.11	protein_coding	-	2/19	-	-	-	-	-	-	-	-	-	1	-	HGNC	HGNC:6554	NM_002303.6	-	1	P4	-	-	-	-	-	-	-	-	-	-	-	-	-	-	-	TT	2.8400e-01	-	-	-
7455	1_65445800_TTCT/----	1:65445799-65445803	----	intron_variant	MODIFIER	LEPR	ENSG00000116678	Transcript	ENST00000349533.11	protein_coding	-	2/19	-	-	-	-	-	-	-	-	-	1	-	HGNC	HGNC:6554	NM_002303.6	-	1	P4	-	-	-	-	-	-	-	-	-	-	-	-	-	-	-	TTCT	2.8400e-01	-	-	-
7458	1_65445876_A/-	1:65445875-65445876	-	intron_variant	MODIFIER	LEPR	ENSG00000116678	Transcript	ENST00000349533.11	protein_coding	-	2/19	-	-	-	-	-	-	-	-	-	1	-	HGNC	HGNC:6554	NM_002303.6	-	1	P4	-	-	-	-	-	-	-	-	-	-	-	-	-	-	-	A	2.8400e-01	-	-	-
7461	1_65446312_T/-	1:65446311-65446312	-	intron_variant	MODIFIER	LEPR	ENSG00000116678	Transcript	ENST00000349533.11	protein_coding	-	2/19	-	-	-	-	-	-	-	-	-	1	-	HGNC	HGNC:6554	NM_002303.6	-	1	P4	-	-	-	-	-	-	-	-	-	-	-	-	-	-	-	T	2.8400e-01	-	-	-
7464	1_65456311_ATAGATGTTAA/-----------	1:65456310-65456321	-----------	intron_variant	MODIFIER	LEPR	ENSG00000116678	Transcript	ENST00000349533.11	protein_coding	-	2/19	-	-	-	-	-	-	-	-	-	1	-	HGNC	HGNC:6554	NM_002303.6	-	1	P4	-	-	-	-	-	-	-	-	-	-	-	-	-	-	-	ATAGATgTTAA	2.8400e-01	-	-	-
7467	1_65456841_T/-	1:65456840-65456841	-	intron_variant	MODIFIER	LEPR	ENSG00000116678	Transcript	ENST00000349533.11	protein_coding	-	2/19	-	-	-	-	-	-	-	-	-	1	-	HGNC	HGNC:6554	NM_002303.6	-	1	P4	-	-	-	-	-	-	-	-	-	-	-	-	-	-	-	T	2.8400e-01	-	-	-
7470	1_65456995_T/-	1:65456994-65456995	-	intron_variant	MODIFIER	LEPR	ENSG00000116678	Transcript	ENST00000349533.11	protein_coding	-	2/19	-	-	-	-	-	-	-	rs1188447032	-	1	-	HGNC	HGNC:6554	NM_002303.6	-	1	P4	-	-	-	-	-	-	-	-	-	-	-	-	-	-	-	T	2.8400e-01	-	-	-
7473	1_65457238_A/-	1:65457237-65457238	-	intron_variant	MODIFIER	LEPR	ENSG00000116678	Transcript	ENST00000349533.11	protein_coding	-	2/19	-	-	-	-	-	-	-	-	-	1	-	HGNC	HGNC:6554	NM_002303.6	-	1	P4	-	-	-	-	-	-	-	-	-	-	-	-	-	-	-	A	2.8400e-01	-	-	-
7476	1_65457492_A/-	1:65457491-65457492	-	intron_variant	MODIFIER	LEPR	ENSG00000116678	Transcript	ENST00000349533.11	protein_coding	-	2/19	-	-	-	-	-	-	-	-	-	1	-	HGNC	HGNC:6554	NM_002303.6	-	1	P4	-	-	-	-	-	-	-	-	-	-	-	-	-	-	-	A	2.8400e-01	-	-	-
7479	1_65458723_GTTTG/-----	1:65458722-65458727	-----	intron_variant	MODIFIER	LEPR	ENSG00000116678	Transcript	ENST00000349533.11	protein_coding	-	2/19	-	-	-	-	-	-	-	-	-	1	-	HGNC	HGNC:6554	NM_002303.6	-	1	P4	-	-	-	-	-	-	-	-	-	-	-	-	-	-	-	GTTTG	2.8400e-01	-	-	-
7482	1_65460245_AGAG/----	1:65460244-65460248	----	intron_variant	MODIFIER	LEPR	ENSG00000116678	Transcript	ENST00000349533.11	protein_coding	-	2/19	-	-	-	-	-	-	-	-	-	1	-	HGNC	HGNC:6554	NM_002303.6	-	1	P4	-	-	-	-	-	-	-	-	-	-	-	-	-	-	-	AGAG	2.8400e-01	-	-	-
7485	1_65460979_TC/--	1:65460978-65460980	--	intron_variant	MODIFIER	LEPR	ENSG00000116678	Transcript	ENST00000349533.11	protein_coding	-	2/19	-	-	-	-	-	-	-	-	-	1	-	HGNC	HGNC:6554	NM_002303.6	-	1	P4	-	-	-	-	-	-	-	-	-	-	-	-	-	-	-	TC	2.8400e-01	-	-	-
7488	1_65461118_G/-	1:65461117-65461118	-	intron_variant	MODIFIER	LEPR	ENSG00000116678	Transcript	ENST00000349533.11	protein_coding	-	2/19	-	-	-	-	-	-	-	-	-	1	-	HGNC	HGNC:6554	NM_002303.6	-	1	P4	-	-	-	-	-	-	-	-	-	-	-	-	-	-	-	G	2.8400e-01	-	-	-
7491	1_65461600_G/-	1:65461599-65461600	-	intron_variant	MODIFIER	LEPR	ENSG00000116678	Transcript	ENST00000349533.11	protein_coding	-	2/19	-	-	-	-	-	-	-	-	-	1	-	HGNC	HGNC:6554	NM_002303.6	-	1	P4	-	-	-	-	-	-	-	-	-	-	-	-	-	-	-	G	2.8400e-01	-	-	-
7494	1_65461836_G/-	1:65461835-65461836	-	intron_variant	MODIFIER	LEPR	ENSG00000116678	Transcript	ENST00000349533.11	protein_coding	-	2/19	-	-	-	-	-	-	-	-	-	1	-	HGNC	HGNC:6554	NM_002303.6	-	1	P4	-	-	-	-	-	-	-	-	-	-	-	-	-	-	-	G	2.8400e-01	-	-	-
7497	1_65461996_AA/--	1:65461995-65461997	--	intron_variant	MODIFIER	LEPR	ENSG00000116678	Transcript	ENST00000349533.11	protein_coding	-	2/19	-	-	-	-	-	-	-	-	-	1	-	HGNC	HGNC:6554	NM_002303.6	-	1	P4	-	-	-	-	-	-	-	-	-	-	-	-	-	-	-	AA	2.8400e-01	-	-	-
7500	1_65462295_A/-	1:65462294-65462295	-	intron_variant	MODIFIER	LEPR	ENSG00000116678	Transcript	ENST00000349533.11	protein_coding	-	2/19	-	-	-	-	-	-	-	-	-	1	-	HGNC	HGNC:6554	NM_002303.6	-	1	P4	-	-	-	-	-	-	-	-	-	-	-	-	-	-	-	A	2.8400e-01	-	-	-
7503	1_65462734_T/-	1:65462733-65462734	-	intron_variant	MODIFIER	LEPR	ENSG00000116678	Transcript	ENST00000349533.11	protein_coding	-	2/19	-	-	-	-	-	-	-	-	-	1	-	HGNC	HGNC:6554	NM_002303.6	-	1	P4	-	-	-	-	-	-	-	-	-	-	-	-	-	-	-	T	2.8400e-01	-	-	-
7506	1_65462769_AT/--	1:65462768-65462770	--	intron_variant	MODIFIER	LEPR	ENSG00000116678	Transcript	ENST00000349533.11	protein_coding	-	2/19	-	-	-	-	-	-	-	-	-	1	-	HGNC	HGNC:6554	NM_002303.6	-	1	P4	-	-	-	-	-	-	-	-	-	-	-	-	-	-	-	AT	2.8400e-01	-	-	-
7509	1_65462848_TTG/---	1:65462847-65462850	---	intron_variant	MODIFIER	LEPR	ENSG00000116678	Transcript	ENST00000349533.11	protein_coding	-	2/19	-	-	-	-	-	-	-	-	-	1	-	HGNC	HGNC:6554	NM_002303.6	-	1	P4	-	-	-	-	-	-	-	-	-	-	-	-	-	-	-	TTG	2.8400e-01	-	-	-
7512	1_65462923_G/-	1:65462922-65462923	-	intron_variant	MODIFIER	LEPR	ENSG00000116678	Transcript	ENST00000349533.11	protein_coding	-	2/19	-	-	-	-	-	-	-	-	-	1	-	HGNC	HGNC:6554	NM_002303.6	-	1	P4	-	-	-	-	-	-	-	-	-	-	-	-	-	-	-	G	2.8400e-01	-	-	-
7515	1_65463291_A/-	1:65463290-65463291	-	intron_variant	MODIFIER	LEPR	ENSG00000116678	Transcript	ENST00000349533.11	protein_coding	-	2/19	-	-	-	-	-	-	-	-	-	1	-	HGNC	HGNC:6554	NM_002303.6	-	1	P4	-	-	-	-	-	-	-	-	-	-	-	-	-	-	-	A	2.8400e-01	-	-	-
7518	1_65463343_T/-	1:65463342-65463343	-	intron_variant	MODIFIER	LEPR	ENSG00000116678	Transcript	ENST00000349533.11	protein_coding	-	2/19	-	-	-	-	-	-	-	-	-	1	-	HGNC	HGNC:6554	NM_002303.6	-	1	P4	-	-	-	-	-	-	-	-	-	-	-	-	-	-	-	T	2.8400e-01	-	-	-
7521	1_65463708_ATTTGTAGTTCTCCTTGAAGAGGTCCTTCACATCCCTTGTAAGTTGGATTCCTAGGTATTTTATCCTCTTTGTATTAATTGTGAATGGGAGTTCATTCATGATTTGGCTCTC/----------------------------------------------------------------------------------------------------------------	1:65463707-65463819	----------------------------------------------------------------------------------------------------------------	intron_variant	MODIFIER	LEPR	ENSG00000116678	Transcript	ENST00000349533.11	protein_coding	-	2/19	-	-	-	-	-	-	-	-	-	1	-	HGNC	HGNC:6554	NM_002303.6	-	1	P4	-	-	-	-	-	-	-	-	-	-	-	-	-	-	-	ATTTGTAGTTCTCCTTGAAGAGGTCCTTCACATCCCTTGTAAGTTGGATTCCTAGGTATTTTATCCTCTTTGTATTAATTGTGAATGGGAGTTCATTCATGATTTGGCTCTC	2.8400e-01	-	-	-
7524	1_65463824_TGTCTATTATTGGTGTGTAGGAGTTCTTGTGATTTTTTGCACATTGATTTTATATCCTGAGACTTTGTTGAAGTTGCTTATCAGCTTAAGGAGATTTTGGGCTGAGATGATGGGGTTTTCTAAATATACAATCATGTCATCTGCAAACAGAGACAATTTGACTTCCTCTTTTCCTAATTCAATACCTTTTATTTCTTTCTCTCGCTTGATTGCCCTAGCCAGAACTTCCAATACTATGTTGAATAGGAGTGGTGAGAGAGGGCATCCTTGTCTTGTGCTGGTTTTCAAAGGGAATGCTTCCAGTTTTTGCCCATTCAGTATGATACTGGCTGTGGGTTTGTCATAAATGGCTCTTATTATTTTTAGATACGTTCCATCAATACCTAGT…	1:65463823-65464738	---------------------------------------------------------------------------------------------------------------------------------------------------------------------------------------------------------------------------------------------------------------------------------------------------------------------------------------------------------------------------------------------------------------…	intron_variant	MODIFIER	LEPR	ENSG00000116678	Transcript	ENST00000349533.11	protein_coding	-	2/19	-	-	-	-	-	-	-	-	-	1	-	HGNC	HGNC:6554	NM_002303.6	-	1	P4	-	-	-	-	-	-	-	-	-	-	-	-	-	-	-	TGTCTATTATTGGTGTAAAGGAGTGCTTGTGATTTTTTGCACATTGATTTTGTATCCTGAGACTTTGTTGAAGTTGCTTATCAGCTTAAGGAGATTTTGGGCTGAGATGATGGGGTTTTCTAAATATACAATCATGTCATCTGCAAACaGAGACAATTTGACTTCCTCTTTTCCTAATTCAATAcCTTTTATTTCTTTCTCTCGCTTGATTGCCCTAGCCAGAACTTCCAACACTATGTTGAATAGGAGTGGTGAGAGAGGGCATCCTTGTCTTGTGCTGGTTTTCAAAGGGAATGCTTCCAGTTTTTGCCCATTCAGTATGATATTGGCTGTGGGTTTGTCATAAATAGCTCTTATTATTTTTAGATAcGTTCCATCAATACCTAGTTTATTGCGAGT…	2.8400e-01	-	-	-
7527	1_65464741_CTGGTTTAGTCTTGGGAGGGTGTATGTGTCCAGGAATTAATCCATTTCTTCTAGATTTTCTAGTTTATTTGCATATAGATGTTTATCATATTCTCTGATGGTAG/--------------------------------------------------------------------------------------------------------	1:65464740-65464844	--------------------------------------------------------------------------------------------------------	intron_variant	MODIFIER	LEPR	ENSG00000116678	Transcript	ENST00000349533.11	protein_coding	-	2/19	-	-	-	-	-	-	-	-	-	1	-	HGNC	HGNC:6554	NM_002303.6	-	1	P4	-	-	-	-	-	-	-	-	-	-	-	-	-	-	-	CTGGTTTAGTCTTGGGAGGGTGTATGTGTCCaGGAATTAATCCATTTCTTCTAgATTTTCTAGTTTATTTGCATAtAGATGTTTATCaTATTCTCTGATGGTAG	2.8400e-01	-	-	-
7530	1_65464846_TTGTATTTCTGTGGGATTGGTGGTGATATCCCTTTTATCATTTTTTATTGCGTCAATTTGATTCTTCTCTCTTTTCTTCTTTATTAGTCTTGCTAGCGGTCTATTTTGTTGATCATTTCAAAAA/----------------------------------------------------------------------------------------------------------------------------	1:65464845-65464969	----------------------------------------------------------------------------------------------------------------------------	intron_variant	MODIFIER	LEPR	ENSG00000116678	Transcript	ENST00000349533.11	protein_coding	-	2/19	-	-	-	-	-	-	-	-	-	1	-	HGNC	HGNC:6554	NM_002303.6	-	1	P4	-	-	-	-	-	-	-	-	-	-	-	-	-	-	-	TTGTATTTCTGTGGGATTGGTGGTGATATCCCCTTTATCATTTTTTATTGcGTCAATTTGATTCTTCTCTCTTTTCTTCTTTATTAGTCTTGCTAGCGGTCTATTTTGTTGATCATTTCAAAAA	2.8400e-01	-	-	-
7533	1_65464971_CCAACTCCTGGATTCATTGA/--------------------	1:65464970-65464990	--------------------	intron_variant	MODIFIER	LEPR	ENSG00000116678	Transcript	ENST00000349533.11	protein_coding	-	2/19	-	-	-	-	-	-	-	-	-	1	-	HGNC	HGNC:6554	NM_002303.6	-	1	P4	-	-	-	-	-	-	-	-	-	-	-	-	-	-	-	CCAACTCCTGGATTCATTGA	2.8400e-01	-	-	-
7536	1_65464992_TTTTTTGAAGGGTTTTTTGTG/---------------------	1:65464991-65465012	---------------------	intron_variant	MODIFIER	LEPR	ENSG00000116678	Transcript	ENST00000349533.11	protein_coding	-	2/19	-	-	-	-	-	-	-	-	-	1	-	HGNC	HGNC:6554	NM_002303.6	-	1	P4	-	-	-	-	-	-	-	-	-	-	-	-	-	-	-	TTTTTTGAAGGGTTTTTTGTG	2.8400e-01	-	-	-
7539	1_65465202_C/-	1:65465201-65465202	-	intron_variant	MODIFIER	LEPR	ENSG00000116678	Transcript	ENST00000349533.11	protein_coding	-	2/19	-	-	-	-	-	-	-	-	-	1	-	HGNC	HGNC:6554	NM_002303.6	-	1	P4	-	-	-	-	-	-	-	-	-	-	-	-	-	-	-	C	2.8400e-01	-	-	-
7542	1_65465590_CTT/---	1:65465589-65465592	---	intron_variant	MODIFIER	LEPR	ENSG00000116678	Transcript	ENST00000349533.11	protein_coding	-	2/19	-	-	-	-	-	-	-	-	-	1	-	HGNC	HGNC:6554	NM_002303.6	-	1	P4	-	-	-	-	-	-	-	-	-	-	-	-	-	-	-	CTT	2.8400e-01	-	-	-
7545	1_65466007_G/-	1:65466006-65466007	-	intron_variant	MODIFIER	LEPR	ENSG00000116678	Transcript	ENST00000349533.11	protein_coding	-	2/19	-	-	-	-	-	-	-	-	-	1	-	HGNC	HGNC:6554	NM_002303.6	-	1	P4	-	-	-	-	-	-	-	-	-	-	-	-	-	-	-	g	2.8400e-01	-	-	-
7548	1_65467012_C/-	1:65467011-65467012	-	intron_variant	MODIFIER	LEPR	ENSG00000116678	Transcript	ENST00000349533.11	protein_coding	-	2/19	-	-	-	-	-	-	-	-	-	1	-	HGNC	HGNC:6554	NM_002303.6	-	1	P4	-	-	-	-	-	-	-	-	-	-	-	-	-	-	-	C	2.8400e-01	-	-	-
7551	1_65475667_G/-	1:65475666-65475667	-	intron_variant	MODIFIER	LEPR	ENSG00000116678	Transcript	ENST00000349533.11	protein_coding	-	2/19	-	-	-	-	-	-	-	-	-	1	-	HGNC	HGNC:6554	NM_002303.6	-	1	P4	-	-	-	-	-	-	-	-	-	-	-	-	-	-	-	G	2.8400e-01	-	-	-
7554	1_65477514_G/-	1:65477513-65477514	-	intron_variant	MODIFIER	LEPR	ENSG00000116678	Transcript	ENST00000349533.11	protein_coding	-	2/19	-	-	-	-	-	-	-	-	-	1	-	HGNC	HGNC:6554	NM_002303.6	-	1	P4	-	-	-	-	-	-	-	-	-	-	-	-	-	-	-	A	2.8400e-01	-	-	-
7558	1_65478905_GAGTGGAGAAGA/------------	1:65478904-65478916	------------	intron_variant	MODIFIER	LEPR	ENSG00000116678	Transcript	ENST00000349533.11	protein_coding	-	2/19	-	-	-	-	-	-	-	-	-	1	-	HGNC	HGNC:6554	NM_002303.6	-	1	P4	-	-	-	-	-	-	-	-	-	-	-	-	-	-	-	GAGTgGAGAAGA	2.8400e-01	-	-	-
7561	1_65479478_AATG/----	1:65479477-65479481	----	intron_variant	MODIFIER	LEPR	ENSG00000116678	Transcript	ENST00000349533.11	protein_coding	-	2/19	-	-	-	-	-	-	-	-	-	1	-	HGNC	HGNC:6554	NM_002303.6	-	1	P4	-	-	-	-	-	-	-	-	-	-	-	-	-	-	-	AATG	2.8400e-01	-	-	-
7564	1_65479920_AAAAACAAACAAACA/---------------	1:65479919-65479934	---------------	intron_variant	MODIFIER	LEPR	ENSG00000116678	Transcript	ENST00000349533.11	protein_coding	-	2/19	-	-	-	-	-	-	-	-	-	1	-	HGNC	HGNC:6554	NM_002303.6	-	1	P4	-	-	-	-	-	-	-	-	-	-	-	-	-	-	-	AAAAACAAACAAACA	2.8400e-01	-	-	-
7568	1_65479947_AAC/---	1:65479946-65479949	---	intron_variant	MODIFIER	LEPR	ENSG00000116678	Transcript	ENST00000349533.11	protein_coding	-	2/19	-	-	-	-	-	-	-	-	-	1	-	HGNC	HGNC:6554	NM_002303.6	-	1	P4	-	-	-	-	-	-	-	-	-	-	-	-	-	-	-	AAC	2.8400e-01	-	-	-
7572	1_65479969_AACGTGA/-------	1:65479968-65479975	-------	intron_variant	MODIFIER	LEPR	ENSG00000116678	Transcript	ENST00000349533.11	protein_coding	-	2/19	-	-	-	-	-	-	-	-	-	1	-	HGNC	HGNC:6554	NM_002303.6	-	1	P4	-	-	-	-	-	-	-	-	-	-	-	-	-	-	-	AACGTGG	2.8400e-01	-	-	-
7576	1_65482988_AA/--	1:65482987-65482989	--	intron_variant	MODIFIER	LEPR	ENSG00000116678	Transcript	ENST00000349533.11	protein_coding	-	2/19	-	-	-	-	-	-	-	-	-	1	-	HGNC	HGNC:6554	NM_002303.6	-	1	P4	-	-	-	-	-	-	-	-	-	-	-	-	-	-	-	AA	2.8400e-01	-	-	-
7580	1_65483059_A/-	1:65483058-65483059	-	intron_variant	MODIFIER	LEPR	ENSG00000116678	Transcript	ENST00000349533.11	protein_coding	-	2/19	-	-	-	-	-	-	-	-	-	1	-	HGNC	HGNC:6554	NM_002303.6	-	1	P4	-	-	-	-	-	-	-	-	-	-	-	-	-	-	-	A	2.8400e-01	-	-	-
7584	1_65483201_GT/--	1:65483200-65483202	--	intron_variant	MODIFIER	LEPR	ENSG00000116678	Transcript	ENST00000349533.11	protein_coding	-	2/19	-	-	-	-	-	-	-	-	-	1	-	HGNC	HGNC:6554	NM_002303.6	-	1	P4	-	-	-	-	-	-	-	-	-	-	-	-	-	-	-	GC	2.8400e-01	-	-	-
7589	1_65483452_A/-	1:65483451-65483452	-	intron_variant	MODIFIER	LEPR	ENSG00000116678	Transcript	ENST00000349533.11	protein_coding	-	2/19	-	-	-	-	-	-	-	-	-	1	-	HGNC	HGNC:6554	NM_002303.6	-	1	P4	-	-	-	-	-	-	-	-	-	-	-	-	-	-	-	A	2.8400e-01	-	-	-
7593	1_65483863_CA/--	1:65483862-65483864	--	intron_variant	MODIFIER	LEPR	ENSG00000116678	Transcript	ENST00000349533.11	protein_coding	-	2/19	-	-	-	-	-	-	-	-	-	1	-	HGNC	HGNC:6554	NM_002303.6	-	1	P4	-	-	-	-	-	-	-	-	-	-	-	-	-	-	-	CA	2.8400e-01	-	-	-
7597	1_65484403_AA/--	1:65484402-65484404	--	intron_variant	MODIFIER	LEPR	ENSG00000116678	Transcript	ENST00000349533.11	protein_coding	-	2/19	-	-	-	-	-	-	-	-	-	1	-	HGNC	HGNC:6554	NM_002303.6	-	1	P4	-	-	-	-	-	-	-	-	-	-	-	-	-	-	-	-A	2.8400e-01	-	-	-
7602	1_65487895_TT/--	1:65487894-65487896	--	intron_variant	MODIFIER	LEPR	ENSG00000116678	Transcript	ENST00000349533.11	protein_coding	-	2/19	-	-	-	-	-	-	-	-	-	1	-	HGNC	HGNC:6554	NM_002303.6	-	1	P4	-	-	-	-	-	-	-	-	-	-	-	-	-	-	-	T-	2.8400e-01	-	-	-
7606	1_65488287_CCTCTCTCTCTCTCTCTTTCTCTTTCTCTTTT/--------------------------------	1:65488286-65488318	--------------------------------	intron_variant	MODIFIER	LEPR	ENSG00000116678	Transcript	ENST00000349533.11	protein_coding	-	2/19	-	-	-	-	-	-	-	-	-	1	-	HGNC	HGNC:6554	NM_002303.6	-	1	P4	-	-	-	-	-	-	-	-	-	-	-	-	-	-	-	ctNCTCTCTCTCTCTCTTTCTCTTTCTCTTTT	2.8400e-01	-	-	-
7610	1_65488969_AAT/---	1:65488968-65488971	---	intron_variant	MODIFIER	LEPR	ENSG00000116678	Transcript	ENST00000349533.11	protein_coding	-	2/19	-	-	-	-	-	-	-	-	-	1	-	HGNC	HGNC:6554	NM_002303.6	-	1	P4	-	-	-	-	-	-	-	-	-	-	-	-	-	-	-	AAT	2.8400e-01	-	-	-
7614	1_65489605_G/-	1:65489604-65489605	-	intron_variant	MODIFIER	LEPR	ENSG00000116678	Transcript	ENST00000349533.11	protein_coding	-	2/19	-	-	-	-	-	-	-	-	-	1	-	HGNC	HGNC:6554	NM_002303.6	-	1	P4	-	-	-	-	-	-	-	-	-	-	-	-	-	-	-	G	2.8400e-01	-	-	-
7618	1_65489844_T/-	1:65489843-65489844	-	intron_variant	MODIFIER	LEPR	ENSG00000116678	Transcript	ENST00000349533.11	protein_coding	-	2/19	-	-	-	-	-	-	-	rs1453952914	-	1	-	HGNC	HGNC:6554	NM_002303.6	-	1	P4	-	-	-	-	-	-	-	-	-	-	-	-	-	-	-	T	2.8400e-01	-	-	-
7622	1_65489899_A/-	1:65489898-65489899	-	intron_variant	MODIFIER	LEPR	ENSG00000116678	Transcript	ENST00000349533.11	protein_coding	-	2/19	-	-	-	-	-	-	-	-	-	1	-	HGNC	HGNC:6554	NM_002303.6	-	1	P4	-	-	-	-	-	-	-	-	-	-	-	-	-	-	-	A	2.8400e-01	-	-	-
7626	1_65493520_TA/--	1:65493519-65493521	--	intron_variant	MODIFIER	LEPR	ENSG00000116678	Transcript	ENST00000349533.11	protein_coding	-	2/19	-	-	-	-	-	-	-	-	-	1	-	HGNC	HGNC:6554	NM_002303.6	-	1	P4	-	-	-	-	-	-	-	-	-	-	-	-	-	-	-	TA	2.8400e-01	-	-	-
7630	1_65500286_A/-	1:65500285-65500286	-	intron_variant	MODIFIER	LEPR	ENSG00000116678	Transcript	ENST00000349533.11	protein_coding	-	2/19	-	-	-	-	-	-	-	-	-	1	-	HGNC	HGNC:6554	NM_002303.6	-	1	P4	-	-	-	-	-	-	-	-	-	-	-	-	-	-	-	A	2.8400e-01	-	-	-
7633	1_65503607_GAAGCAC/-------	1:65503606-65503613	-------	intron_variant	MODIFIER	LEPR	ENSG00000116678	Transcript	ENST00000349533.11	protein_coding	-	2/19	-	-	-	-	-	-	-	-	-	1	-	HGNC	HGNC:6554	NM_002303.6	-	1	P4	-	-	-	-	-	-	-	-	-	-	-	-	-	-	-	GAAGCAC	2.8400e-01	-	-	-
7636	1_65503797_AC/--	1:65503796-65503798	--	intron_variant	MODIFIER	LEPR	ENSG00000116678	Transcript	ENST00000349533.11	protein_coding	-	2/19	-	-	-	-	-	-	-	-	-	1	-	HGNC	HGNC:6554	NM_002303.6	-	1	P4	-	-	-	-	-	-	-	-	-	-	-	-	-	-	-	AC	2.8400e-01	-	-	-
7639	1_65504474_ACTTA/-----	1:65504473-65504478	-----	intron_variant	MODIFIER	LEPR	ENSG00000116678	Transcript	ENST00000349533.11	protein_coding	-	2/19	-	-	-	-	-	-	-	-	-	1	-	HGNC	HGNC:6554	NM_002303.6	-	1	P4	-	-	-	-	-	-	-	-	-	-	-	-	-	-	-	ACTTA	2.8400e-01	-	-	-
7642	1_65505454_T/-	1:65505453-65505454	-	intron_variant	MODIFIER	LEPR	ENSG00000116678	Transcript	ENST00000349533.11	protein_coding	-	2/19	-	-	-	-	-	-	-	-	-	1	-	HGNC	HGNC:6554	NM_002303.6	-	1	P4	-	-	-	-	-	-	-	-	-	-	-	-	-	-	-	T	2.8400e-01	-	-	-
7645	1_65505733_TC/--	1:65505732-65505734	--	intron_variant	MODIFIER	LEPR	ENSG00000116678	Transcript	ENST00000349533.11	protein_coding	-	2/19	-	-	-	-	-	-	-	-	-	1	-	HGNC	HGNC:6554	NM_002303.6	-	1	P4	-	-	-	-	-	-	-	-	-	-	-	-	-	-	-	TC	2.8400e-01	-	-	-
7648	1_65506728_TG/--	1:65506727-65506729	--	intron_variant	MODIFIER	LEPR	ENSG00000116678	Transcript	ENST00000349533.11	protein_coding	-	2/19	-	-	-	-	-	-	-	-	-	1	-	HGNC	HGNC:6554	NM_002303.6	-	1	P4	-	-	-	-	-	-	-	-	-	-	-	-	-	-	-	TG	2.8400e-01	-	-	-
7651	1_65506812_CT/--	1:65506811-65506813	--	intron_variant	MODIFIER	LEPR	ENSG00000116678	Transcript	ENST00000349533.11	protein_coding	-	2/19	-	-	-	-	-	-	-	-	-	1	-	HGNC	HGNC:6554	NM_002303.6	-	1	P4	-	-	-	-	-	-	-	-	-	-	-	-	-	-	-	CT	2.8400e-01	-	-	-
7654	1_65507132_CC/--	1:65507131-65507133	--	intron_variant	MODIFIER	LEPR	ENSG00000116678	Transcript	ENST00000349533.11	protein_coding	-	2/19	-	-	-	-	-	-	-	-	-	1	-	HGNC	HGNC:6554	NM_002303.6	-	1	P4	-	-	-	-	-	-	-	-	-	-	-	-	-	-	-	CC	2.8400e-01	-	-	-
7657	1_65507558_CACACAA/-------	1:65507557-65507564	-------	intron_variant	MODIFIER	LEPR	ENSG00000116678	Transcript	ENST00000349533.11	protein_coding	-	2/19	-	-	-	-	-	-	-	-	-	1	-	HGNC	HGNC:6554	NM_002303.6	-	1	P4	-	-	-	-	-	-	-	-	-	-	-	-	-	-	-	CACACAA	2.8400e-01	-	-	-
7660	1_65507569_AA/--	1:65507568-65507570	--	intron_variant	MODIFIER	LEPR	ENSG00000116678	Transcript	ENST00000349533.11	protein_coding	-	2/19	-	-	-	-	-	-	-	-	-	1	-	HGNC	HGNC:6554	NM_002303.6	-	1	P4	-	-	-	-	-	-	-	-	-	-	-	-	-	-	-	AA	2.8400e-01	-	-	-
7663	1_65507750_A/-	1:65507749-65507750	-	intron_variant	MODIFIER	LEPR	ENSG00000116678	Transcript	ENST00000349533.11	protein_coding	-	2/19	-	-	-	-	-	-	-	-	-	1	-	HGNC	HGNC:6554	NM_002303.6	-	1	P4	-	-	-	-	-	-	-	-	-	-	-	-	-	-	-	A	2.8400e-01	-	-	-
7666	1_65508035_TTAT/----	1:65508034-65508038	----	intron_variant	MODIFIER	LEPR	ENSG00000116678	Transcript	ENST00000349533.11	protein_coding	-	2/19	-	-	-	-	-	-	-	-	-	1	-	HGNC	HGNC:6554	NM_002303.6	-	1	P4	-	-	-	-	-	-	-	-	-	-	-	-	-	-	-	TTAT	2.8400e-01	-	-	-
7669	1_65508572_TG/--	1:65508571-65508573	--	intron_variant	MODIFIER	LEPR	ENSG00000116678	Transcript	ENST00000349533.11	protein_coding	-	2/19	-	-	-	-	-	-	-	-	-	1	-	HGNC	HGNC:6554	NM_002303.6	-	1	P4	-	-	-	-	-	-	-	-	-	-	-	-	-	-	-	TG	2.8400e-01	-	-	-
7672	1_65508672_GGGTCTTTT/---------	1:65508671-65508680	---------	intron_variant	MODIFIER	LEPR	ENSG00000116678	Transcript	ENST00000349533.11	protein_coding	-	2/19	-	-	-	-	-	-	-	-	-	1	-	HGNC	HGNC:6554	NM_002303.6	-	1	P4	-	-	-	-	-	-	-	-	-	-	-	-	-	-	-	GGGTCTTTT	2.8400e-01	-	-	-
7675	1_65509662_TGTTA/-----	1:65509661-65509666	-----	intron_variant	MODIFIER	LEPR	ENSG00000116678	Transcript	ENST00000349533.11	protein_coding	-	2/19	-	-	-	-	-	-	-	-	-	1	-	HGNC	HGNC:6554	NM_002303.6	-	1	P4	-	-	-	-	-	-	-	-	-	-	-	-	-	-	-	TGTTA	2.8400e-01	-	-	-
7679	1_65511600_T/-	1:65511599-65511600	-	intron_variant	MODIFIER	LEPR	ENSG00000116678	Transcript	ENST00000349533.11	protein_coding	-	2/19	-	-	-	-	-	-	-	-	-	1	-	HGNC	HGNC:6554	NM_002303.6	-	1	P4	-	-	-	-	-	-	-	-	-	-	-	-	-	-	-	T	2.8400e-01	-	-	-
7683	1_65514020_A/-	1:65514019-65514020	-	intron_variant	MODIFIER	LEPR	ENSG00000116678	Transcript	ENST00000349533.11	protein_coding	-	2/19	-	-	-	-	-	-	-	rs1199955846	-	1	-	HGNC	HGNC:6554	NM_002303.6	-	1	P4	-	-	-	-	-	-	-	-	-	-	-	-	-	-	-	A	2.8400e-01	-	-	-
7686	1_65516464_AAACCA/------	1:65516463-65516469	------	intron_variant	MODIFIER	LEPR	ENSG00000116678	Transcript	ENST00000349533.11	protein_coding	-	2/19	-	-	-	-	-	-	-	-	-	1	-	HGNC	HGNC:6554	NM_002303.6	-	1	P4	-	-	-	-	-	-	-	-	-	-	-	-	-	-	-	AAACCA	2.8400e-01	-	-	-
7689	1_65516474_AA/--	1:65516473-65516475	--	intron_variant	MODIFIER	LEPR	ENSG00000116678	Transcript	ENST00000349533.11	protein_coding	-	2/19	-	-	-	-	-	-	-	-	-	1	-	HGNC	HGNC:6554	NM_002303.6	-	1	P4	-	-	-	-	-	-	-	-	-	-	-	-	-	-	-	AA	2.8400e-01	-	-	-
7692	1_65517309_TGAC/----	1:65517308-65517312	----	intron_variant	MODIFIER	LEPR	ENSG00000116678	Transcript	ENST00000349533.11	protein_coding	-	2/19	-	-	-	-	-	-	-	-	-	1	-	HGNC	HGNC:6554	NM_002303.6	-	1	P4	-	-	-	-	-	-	-	-	-	-	-	-	-	-	-	TGAC	2.8400e-01	-	-	-
7695	1_65517675_A/-	1:65517674-65517675	-	intron_variant	MODIFIER	LEPR	ENSG00000116678	Transcript	ENST00000349533.11	protein_coding	-	2/19	-	-	-	-	-	-	-	-	-	1	-	HGNC	HGNC:6554	NM_002303.6	-	1	P4	-	-	-	-	-	-	-	-	-	-	-	-	-	-	-	A	2.8400e-01	-	-	-
7698	1_65518831_GCTT/----	1:65518830-65518834	----	intron_variant	MODIFIER	LEPR	ENSG00000116678	Transcript	ENST00000349533.11	protein_coding	-	2/19	-	-	-	-	-	-	-	-	-	1	-	HGNC	HGNC:6554	NM_002303.6	-	1	P4	-	-	-	-	-	-	-	-	-	-	-	-	-	-	-	GCTt	2.8400e-01	-	-	-
7701	1_65518947_CTT/---	1:65518946-65518949	---	intron_variant	MODIFIER	LEPR	ENSG00000116678	Transcript	ENST00000349533.11	protein_coding	-	2/19	-	-	-	-	-	-	-	-	-	1	-	HGNC	HGNC:6554	NM_002303.6	-	1	P4	-	-	-	-	-	-	-	-	-	-	-	-	-	-	-	NNt	2.8400e-01	-	-	-
7704	1_65518964_TT/--	1:65518963-65518965	--	intron_variant	MODIFIER	LEPR	ENSG00000116678	Transcript	ENST00000349533.11	protein_coding	-	2/19	-	-	-	-	-	-	-	-	-	1	-	HGNC	HGNC:6554	NM_002303.6	-	1	P4	-	-	-	-	-	-	-	-	-	-	-	-	-	-	-	TC	2.8400e-01	-	-	-
7707	1_65518973_TCTCTC/------	1:65518972-65518978	------	intron_variant	MODIFIER	LEPR	ENSG00000116678	Transcript	ENST00000349533.11	protein_coding	-	2/19	-	-	-	-	-	-	-	-	-	1	-	HGNC	HGNC:6554	NM_002303.6	-	1	P4	-	-	-	-	-	-	-	-	-	-	-	-	-	-	-	TTTCTC	2.8400e-01	-	-	-
7710	1_65518985_TCCTTCCTTC/----------	1:65518984-65518994	----------	intron_variant	MODIFIER	LEPR	ENSG00000116678	Transcript	ENST00000349533.11	protein_coding	-	2/19	-	-	-	-	-	-	-	-	-	1	-	HGNC	HGNC:6554	NM_002303.6	-	1	P4	-	-	-	-	-	-	-	-	-	-	-	-	-	-	-	TCTT------	2.8400e-01	-	-	-
7713	1_65519115_C/-	1:65519114-65519115	-	intron_variant	MODIFIER	LEPR	ENSG00000116678	Transcript	ENST00000349533.11	protein_coding	-	2/19	-	-	-	-	-	-	-	-	-	1	-	HGNC	HGNC:6554	NM_002303.6	-	1	P4	-	-	-	-	-	-	-	-	-	-	-	-	-	-	-	-	2.8400e-01	-	-	-
7716	1_65519529_T/-	1:65519528-65519529	-	intron_variant	MODIFIER	LEPR	ENSG00000116678	Transcript	ENST00000349533.11	protein_coding	-	2/19	-	-	-	-	-	-	-	-	-	1	-	HGNC	HGNC:6554	NM_002303.6	-	1	P4	-	-	-	-	-	-	-	-	-	-	-	-	-	-	-	T	2.8400e-01	-	-	-
7719	1_65519719_A/-	1:65519718-65519719	-	intron_variant	MODIFIER	LEPR	ENSG00000116678	Transcript	ENST00000349533.11	protein_coding	-	2/19	-	-	-	-	-	-	-	-	-	1	-	HGNC	HGNC:6554	NM_002303.6	-	1	P4	-	-	-	-	-	-	-	-	-	-	-	-	-	-	-	A	2.8400e-01	-	-	-
7722	1_65519846_AAA/---	1:65519845-65519848	---	intron_variant	MODIFIER	LEPR	ENSG00000116678	Transcript	ENST00000349533.11	protein_coding	-	2/19	-	-	-	-	-	-	-	-	-	1	-	HGNC	HGNC:6554	NM_002303.6	-	1	P4	-	-	-	-	-	-	-	-	-	-	-	-	-	-	-	AAA	2.8400e-01	-	-	-
7725	1_65519855_TTTTTGT/-------	1:65519854-65519861	-------	intron_variant	MODIFIER	LEPR	ENSG00000116678	Transcript	ENST00000349533.11	protein_coding	-	2/19	-	-	-	-	-	-	-	-	-	1	-	HGNC	HGNC:6554	NM_002303.6	-	1	P4	-	-	-	-	-	-	-	-	-	-	-	-	-	-	-	TTTTTgT	2.8400e-01	-	-	-
7728	1_65519865_G/-	1:65519864-65519865	-	intron_variant	MODIFIER	LEPR	ENSG00000116678	Transcript	ENST00000349533.11	protein_coding	-	2/19	-	-	-	-	-	-	-	-	-	1	-	HGNC	HGNC:6554	NM_002303.6	-	1	P4	-	-	-	-	-	-	-	-	-	-	-	-	-	-	-	G	2.8400e-01	-	-	-
7731	1_65519881_TT/--	1:65519880-65519882	--	intron_variant	MODIFIER	LEPR	ENSG00000116678	Transcript	ENST00000349533.11	protein_coding	-	2/19	-	-	-	-	-	-	-	-	-	1	-	HGNC	HGNC:6554	NM_002303.6	-	1	P4	-	-	-	-	-	-	-	-	-	-	-	-	-	-	-	TT	2.8400e-01	-	-	-
7735	1_65520959_A/-	1:65520958-65520959	-	intron_variant	MODIFIER	LEPR	ENSG00000116678	Transcript	ENST00000349533.11	protein_coding	-	2/19	-	-	-	-	-	-	-	-	-	1	-	HGNC	HGNC:6554	NM_002303.6	-	1	P4	-	-	-	-	-	-	-	-	-	-	-	-	-	-	-	A	2.8400e-01	-	-	-
7741	1_65521286_C/-	1:65521285-65521286	-	intron_variant	MODIFIER	LEPR	ENSG00000116678	Transcript	ENST00000349533.11	protein_coding	-	2/19	-	-	-	-	-	-	-	-	-	1	-	HGNC	HGNC:6554	NM_002303.6	-	1	P4	-	-	-	-	-	-	-	-	-	-	-	-	-	-	-	C	2.8400e-01	-	-	-
7747	1_65522347_TTC/---	1:65522346-65522349	---	intron_variant	MODIFIER	LEPR	ENSG00000116678	Transcript	ENST00000349533.11	protein_coding	-	2/19	-	-	-	-	-	-	-	-	-	1	-	HGNC	HGNC:6554	NM_002303.6	-	1	P4	-	-	-	-	-	-	-	-	-	-	-	-	-	-	-	ttc	2.8400e-01	-	-	-
7753	1_65522356_TACCATTTTCCC/------------	1:65522355-65522367	------------	intron_variant	MODIFIER	LEPR	ENSG00000116678	Transcript	ENST00000349533.11	protein_coding	-	2/19	-	-	-	-	-	-	-	-	-	1	-	HGNC	HGNC:6554	NM_002303.6	-	1	P4	-	-	-	-	-	-	-	-	-	-	-	-	-	-	-	taccattttccc	2.8400e-01	-	-	-
7759	1_65524992_TT/--	1:65524991-65524993	--	intron_variant	MODIFIER	LEPR	ENSG00000116678	Transcript	ENST00000349533.11	protein_coding	-	2/19	-	-	-	-	-	-	-	-	-	1	-	HGNC	HGNC:6554	NM_002303.6	-	1	P4	-	-	-	-	-	-	-	-	-	-	-	-	-	-	-	TT	2.8400e-01	-	-	-
7765	1_65527378_CA/--	1:65527377-65527379	--	intron_variant	MODIFIER	LEPR	ENSG00000116678	Transcript	ENST00000349533.11	protein_coding	-	2/19	-	-	-	-	-	-	-	-	-	1	-	HGNC	HGNC:6554	NM_002303.6	-	1	P4	-	-	-	-	-	-	-	-	-	-	-	-	-	-	-	CA	2.8400e-01	-	-	-
7772	1_65528765_CATCA/-----	1:65528764-65528769	-----	intron_variant	MODIFIER	LEPR	ENSG00000116678	Transcript	ENST00000349533.11	protein_coding	-	2/19	-	-	-	-	-	-	-	-	-	1	-	HGNC	HGNC:6554	NM_002303.6	-	1	P4	-	-	-	-	-	-	-	-	-	-	-	-	-	-	-	CATCA	2.8400e-01	-	-	-
7779	1_65528793_AAAAAAGAAAGTTATTTACTTATTTATTTTGAGACGGTGTCTTGCTCTGTCGCCCAGGTTGGAGTGCAATGGCTCGATCCCAGCTCACTGCAACCTCCGCCTCCCAGGTTCAAGCGATTCTCCTGCCTCAGCCTCCCAAGTATCTGGGATTACAGGCGTGTGCCTCCACACCTGGCTA/----------------------------------------------------------------------------------------------------------------------------------------------------------------------------------	1:65528792-65528970	----------------------------------------------------------------------------------------------------------------------------------------------------------------------------------	intron_variant	MODIFIER	LEPR	ENSG00000116678	Transcript	ENST00000349533.11	protein_coding	-	2/19	-	-	-	-	-	-	-	-	-	1	-	HGNC	HGNC:6554	NM_002303.6	-	1	P4	-	-	-	-	-	-	-	-	-	-	-	-	-	-	-	AAAAAAGAAAGTTATTTACTTATTTATTTTGAGACGGTGTCTTGCTCTGTCGCCCAGGTTGGAGTGCAATGGCACGATCCCAGCTCACTGCAACCTCcGCCTCCCAGGTTCAAGCGATTCTCCTGCCTCAGCCTCCCAAGTATCTGGGATTACAGGCGTGAGCCTCCACACCTGGCTA	2.8400e-01	-	-	-
7786	1_65528976_TTTTTTTTTTTGTATTTTTAGTAGAGATGGGGTTTCACCGTGTTAGCCAGGATGGTCTCAATCTCCTGACCTCATGATCTGCCCACTTCGGCCTCCCAAAGTGCTGGGATTACAGGTGTGAGCCATCATGCCTGGCCC/------------------------------------------------------------------------------------------------------------------------------------------	1:65528975-65529113	------------------------------------------------------------------------------------------------------------------------------------------	intron_variant	MODIFIER	LEPR	ENSG00000116678	Transcript	ENST00000349533.11	protein_coding	-	2/19	-	-	-	-	-	-	-	-	-	1	-	HGNC	HGNC:6554	NM_002303.6	-	1	P4	-	-	-	-	-	-	-	-	-	-	-	-	-	-	-	-----TTTTTTGTATTTTTAGTAGAGATGGGGTTTCACCGTGTTAGCCAGGATGGTCTCAATCTCCTGACCTCATGATCTGCCCACTTCGGCCTCCCAAAGTGCTGGGATTGCAGGTGTGAGCCACCATGCCTGGCCC	2.8400e-01	-	-	-
7793	1_65529239_GGCTGGGCATGGTGCCTCACGCCTGTAATCCTAGCATTTTCGGAGGCTGAGACGGGTGGATCACAAGGTCAGGAGTTCAAGACCAGCTTGGCCAAGATGGT/-----------------------------------------------------------------------------------------------------	1:65529238-65529339	-----------------------------------------------------------------------------------------------------	intron_variant	MODIFIER	LEPR	ENSG00000116678	Transcript	ENST00000349533.11	protein_coding	-	2/19	-	-	-	-	-	-	-	-	-	1	-	HGNC	HGNC:6554	NM_002303.6	-	1	P4	-	-	-	-	-	-	-	-	-	-	-	-	-	-	-	GGCTGGGCATGGTGCCTCACGCCTGTAATCCTAGCATTTTCGGAGGCTGAGACGGGTGGATCACAAGGTCAGGAGTTCAAGACCAGCTTGGCCAAGATGGT	2.8400e-01	-	-	-
7799	1_65529341_AAATCCCATCTCTACTAAAAATATAAAAAAATTTATCCAGACCTGGTGGCAGGCGCCTGTAATCCCAGCTACTCCGGAGGCTGAGGCAGAGAATTGCTTGAACCTGGGAGACGGAGGTTGCAGTGAGCCAAGATCGCACCACTGCACTCCAGCCTGGGAGACGAGTGAGACTCTGTCTCAAAAAGAAAAAGAAAGGAAGGAAGGGAGGAAGGGAGGG/--------------------------------------------------------------------------------------------------------------------------------------------------------------------------…	1:65529340-65529557	-------------------------------------------------------------------------------------------------------------------------------------------------------------------------------------------------------------------------	intron_variant	MODIFIER	LEPR	ENSG00000116678	Transcript	ENST00000349533.11	protein_coding	-	2/19	-	-	-	-	-	-	-	-	-	1	-	HGNC	HGNC:6554	NM_002303.6	-	1	P4	-	-	-	-	-	-	-	-	-	-	-	-	-	-	-	AAATCCCATCTCTACTAAAAATATAAAAAAATTTATCCAGaCCTGGTGGCAGGCGCCTGTAATCCCAGCTACTCCGGAgGCTGAGGCAGAGAATTGCTTGAACCTGGGAGACGGAGGTTGCAGTGAGCCAAGATCGCACCACTGCACTCCAGCCTGGGAGACGAGTGAGACTCTGTCTCAAAAAGAAAAAGAAAGgAAGGaAGGAAGGaAGGGAGGG	2.8400e-01	-	-	-
7805	1_65529578_TTGTCTCTATTCCCTGTCTCCAATTATTCTCTTCACACTGTTAAAAAAAACTCATTCCTATTAATCTTGTTTTCAATATTCTGCTAAAACTACGTCAAGGTCTACTACTGTCAAGTTCACCAATGATACTACCTTTGCTCATCCAGTAGTCAGTTGTCAGTGTTCATTTTACTTCACTACTGGTAGCATTGTCACGGTTATTACTCTGCTCCTTGAAACAGTCCCTTACTGACTTCCAGGACACCATGCATTCTTGATTTTCCTC/--------------------------------------------------------------------------------------------------------------------------…	1:65529577-65529842	-------------------------------------------------------------------------------------------------------------------------------------------------------------------------------------------------------------------------------------------------------------------------	intron_variant	MODIFIER	LEPR	ENSG00000116678	Transcript	ENST00000349533.11	protein_coding	-	2/19	-	-	-	-	-	-	-	-	-	1	-	HGNC	HGNC:6554	NM_002303.6	-	1	P4	-	-	-	-	-	-	-	-	-	-	-	-	-	-	-	TTGTCTCTaTTCCCTGTCTCCAATTATTCTCTTCACACTGTTAAAAAAAACTCGTTCCTATTAATCTTGTTTTCAATATTCTGCTAAAACTACgTCAAGGTCTACTACTGTCAAGTTCACCAATGATACTACCTTTGCTCATCCAGTAGTCAGTTGTCAGTGTTCATTTTACTTCACTACTGGTAGCATTGTCACGGTTATTACTCTGCTCCTTGAAACAGTCCCTTACTGACTTCCAGGACACCATGCATTCTTGATTTTCCTC	2.8400e-01	-	-	-
7811	1_65529846_CTTCACTGGCTGCTCCTTTCTGTCTCCTGTGCTAGCCTCTCCTCTTTTCTTAGAGGTTTTAACCTTGGAATACCTTAAGGTTTAGCTCTTTTTTCTCCATGCTTTTTGATGATTTCATGCAATCTCTCTATGTGTGTGTGTTGATGATTCCGAAAGTGATAGCTCAAGCCTTGACTGCTCCCTCTGGACTTCAGATCTTTATATTCCAGCTGTCTACTGAGCATTTCCATTTGGATGTCTAGTAGGCATCTCCAGTTCAAATTCTCCACATGGAATCTTCATCTTTCCCAAACCTGCACTATCTGCAGTCTTCCTCATCTCCATCTTTCAAGTTAGTTAGGCCCCAAACCTTGGAGTCATCTTCGATTCCTCCTATTCTCTCATACCT…	1:65529845-65530549	---------------------------------------------------------------------------------------------------------------------------------------------------------------------------------------------------------------------------------------------------------------------------------------------------------------------------------------------------------------------------------------------------------------…	intron_variant	MODIFIER	LEPR	ENSG00000116678	Transcript	ENST00000349533.11	protein_coding	-	2/19	-	-	-	-	-	-	-	-	-	1	-	HGNC	HGNC:6554	NM_002303.6	-	1	P4	-	-	-	-	-	-	-	-	-	-	-	-	-	-	-	CTTCACTGGCTGCTCCTTTCTGTCTCCTGTGCTAGCCTCTCCTCTTTTCTTAGAGGTTTTAACCTTGGAATACCTTAAGGTTTAGCTCTTTTTTCTCCGTGCTTTTTGATGATTTCATGCAATCTCTCTATGTGTGTGTGTTGATGATTCCGAAAGTGATAGCTCAAGCCTTGACTGCTCCCTCTGGACTTCAGATCTTTATATTCCAGCTGTCTACTGAGCATTTCCATTTGGATGTCTAGTAGGCATCTCCAGTTCAAATTCTCCACATGGAATCTTCATCTTTCCCAAACCTGCACTATCTGCAGTCTTCCTCATCTCCATCTTTCAAGTTAGTTAGGCCCCGAACCTTGGAGTCATCTTTGATTCCTCCTATTCTCTCATACCTCGTTTGTAATG…	2.8400e-01	-	-	-
7817	1_65530560_ATATTGGGTAACTTCCTGACATTGCCATGGCATTTGTAAACTTTCATGGCGCTGGTGGGAGTGTAGTAGTGGGGACAACCAGACGTCACTCTCGTCATCATCTTGATTTTGGTGGGTTTTGGCCATCTTTTTTACTGCAACCTGTTTTATCAGCAAGATCTTTATGACCTGTATCTTGTCCTGACCTCCTATCTCATCCTGTGACTTAGAATGTCTTAACTGTTTGGGAATGCAGCCCAGTAGGTCTCAGCCTCATTTTACCCAGCCCCTACTCAAGATGGAGTTGCTCTGGTTCAGACGCCTCT/----------------------------------------------------------------------------------…	1:65530559-65530864	-----------------------------------------------------------------------------------------------------------------------------------------------------------------------------------------------------------------------------------------------------------------------------------------------------------------	intron_variant	MODIFIER	LEPR	ENSG00000116678	Transcript	ENST00000349533.11	protein_coding	-	2/19	-	-	-	-	-	-	-	-	-	1	-	HGNC	HGNC:6554	NM_002303.6	-	1	P4	-	-	-	-	-	-	-	-	-	-	-	-	-	-	-	ATATTGGGTAACTTCCTGACATTGCCATGGCATTTGTAAACTTTCATGGCGCTGGTGGGAGTGTAGTAGTGGGGACAACCAGAGGTCACTCTCGTCATCATCTTGATTTTGGTGGGTTTTGGCCATCTTTTTTACTGCAACCTGTTTTATCAGCAAGATCTTTATGACCTGTATCTTGTCCTGACCTCCTATCTCATCCTGTGACTTAGAATGTCTTAACTGTTTGGGAATGCAGCCCAGTAGGTCTCAGCCTCATTTTACCCAGCCCCTACTCAAGATGGAGTTGCTCTGGTTCAAACGCCTCT	2.8400e-01	-	-	-
7823	1_65530866_ACAGCTCCCACCCTAGTACAAGGTGCCATCAACTCTCACGTGAGTTATTGCAAGGACCTCCAAACTGGTCTCCCTGCTTTTATTTTTTGCCCTCTTCAATACATTCTCAAAATAGCAATCAGAGCACTCCTTTTATAATGCATGTCGGATCATGTCACTTTTCTCCTCCAAACTCTCCATGGATTTCTGGTTCACACAGAGT/-----------------------------------------------------------------------------------------------------------------------------------------------------------------------------------------…	1:65530865-65531067	----------------------------------------------------------------------------------------------------------------------------------------------------------------------------------------------------------	intron_variant	MODIFIER	LEPR	ENSG00000116678	Transcript	ENST00000349533.11	protein_coding	-	2/19	-	-	-	-	-	-	-	-	-	1	-	HGNC	HGNC:6554	NM_002303.6	-	1	P4	-	-	-	-	-	-	-	-	-	-	-	-	-	-	-	ACAGCTCCCACCCTAGTACAAGGTgCCATCAACTCTCACGTGAGTTATTGCAAGGACCTCCAAACTGGTCTCCCTGCTTTTATTTTTTGCCCTCTTCAATACATTCTCAAAATAGCAATCAGAGCACTCCTTTTATAATGTATGTCGGATCATGTCACTTTTCTCCTCCAAACTCTCCATGGATTTCTGGTTCACACAGAGT	2.8400e-01	-	-	-
7829	1_65531069_AAAACCAAAGTCCTTAGGATAACCTCCAAGGCCCTACCTGATCATTCTGCTTGCCACTTTACCTGTCTGGTCTCATTTCCTACTGTTCTTCCTTTCACTTTACTCAGTTCCAGCCACACTGGGCTCCTTGCTATTTCTTGACTATATTAGAAACCATCTTTTCATTTTAGCTTTTCCTGCCTTGAATGCTTGTCCTCCAGATTTCCACATGGTTCGCTTTGTTACTGTCACTTCTTTTAAGTCTTCGTTCAAATGTCTCCTTTTCAATGAGGCCTACTCTGATTACAGTATTTAAAA/------------------------------------------------------------------------------------------…	1:65531068-65531365	---------------------------------------------------------------------------------------------------------------------------------------------------------------------------------------------------------------------------------------------------------------------------------------------------------	intron_variant	MODIFIER	LEPR	ENSG00000116678	Transcript	ENST00000349533.11	protein_coding	-	2/19	-	-	-	-	-	-	-	-	-	1	-	HGNC	HGNC:6554	NM_002303.6	-	1	P4	-	-	-	-	-	-	-	-	-	-	-	-	-	-	-	AAAACCAAAGTCCTTAGGATAACCTCCAAGGCCCTACCTGATCATTCTGCCTGCCACTTTACCTATCTGGTCTCATTTCCTACTGTTCTTCCTTTCACTTtACTCAGTTCCAGCCACACTGGGCTCCTTGCTATTTCTTGACTATATTAGAAACCATCTTTTCATTTTAGCTTTTCCTGCCTTGAATGCTTGTCCTCCAGATTTCCACATGGTTTGCCTTGTTACTGTCACTTCTTTTAAGTCTTTGTTCAAATGTCTCCTTTTCAATGAGGCCTACTCTGATTACAGTATTTAAAA	2.8400e-01	-	-	-
7835	1_65531367_TCCATATCTTCTTACCTTGTAATATATTC/-----------------------------	1:65531366-65531395	-----------------------------	intron_variant	MODIFIER	LEPR	ENSG00000116678	Transcript	ENST00000349533.11	protein_coding	-	2/19	-	-	-	-	-	-	-	-	-	1	-	HGNC	HGNC:6554	NM_002303.6	-	1	P4	-	-	-	-	-	-	-	-	-	-	-	-	-	-	-	TACATATCTTCTTACCTTGTAATATATTC	2.8400e-01	-	-	-
7841	1_65531397_TTTTCCTTT/---------	1:65531396-65531405	---------	intron_variant	MODIFIER	LEPR	ENSG00000116678	Transcript	ENST00000349533.11	protein_coding	-	2/19	-	-	-	-	-	-	-	-	-	1	-	HGNC	HGNC:6554	NM_002303.6	-	1	P4	-	-	-	-	-	-	-	-	-	-	-	-	-	-	-	TTTTCCTTT	2.8400e-01	-	-	-
7847	1_65531407_CTTTCCTTTCCTT/-------------	1:65531406-65531419	-------------	intron_variant	MODIFIER	LEPR	ENSG00000116678	Transcript	ENST00000349533.11	protein_coding	-	2/19	-	-	-	-	-	-	-	-	-	1	-	HGNC	HGNC:6554	NM_002303.6	-	1	P4	-	-	-	-	-	-	-	-	-	-	-	-	-	-	-	CTTTCCTTTCCTT	2.8400e-01	-	-	-
7853	1_65531423_TCCTTTCCTTTCCTTTCCTCTCTTCTCCTCTC/--------------------------------	1:65531422-65531454	--------------------------------	intron_variant	MODIFIER	LEPR	ENSG00000116678	Transcript	ENST00000349533.11	protein_coding	-	2/19	-	-	-	-	-	-	-	-	-	1	-	HGNC	HGNC:6554	NM_002303.6	-	1	P4	-	-	-	-	-	-	-	-	-	-	-	-	-	-	-	tcCTTTCCTTTCCTTTCCTCTCtTCTCCTCTC	2.8400e-01	-	-	-
7859	1_65531464_G/-	1:65531463-65531464	-	intron_variant	MODIFIER	LEPR	ENSG00000116678	Transcript	ENST00000349533.11	protein_coding	-	2/19	-	-	-	-	-	-	-	-	-	1	-	HGNC	HGNC:6554	NM_002303.6	-	1	P4	-	-	-	-	-	-	-	-	-	-	-	-	-	-	-	G	2.8400e-01	-	-	-
7865	1_65531821_T/-	1:65531820-65531821	-	intron_variant	MODIFIER	LEPR	ENSG00000116678	Transcript	ENST00000349533.11	protein_coding	-	2/19	-	-	-	-	-	-	-	-	-	1	-	HGNC	HGNC:6554	NM_002303.6	-	1	P4	-	-	-	-	-	-	-	-	-	-	-	-	-	-	-	T	2.8400e-01	-	-	-
7871	1_65531951_AATG/----	1:65531950-65531954	----	intron_variant	MODIFIER	LEPR	ENSG00000116678	Transcript	ENST00000349533.11	protein_coding	-	2/19	-	-	-	-	-	-	-	-	-	1	-	HGNC	HGNC:6554	NM_002303.6	-	1	P4	-	-	-	-	-	-	-	-	-	-	-	-	-	-	-	AATG	2.8400e-01	-	-	-
7877	1_65532354_AGGG/----	1:65532353-65532357	----	intron_variant	MODIFIER	LEPR	ENSG00000116678	Transcript	ENST00000349533.11	protein_coding	-	2/19	-	-	-	-	-	-	-	-	-	1	-	HGNC	HGNC:6554	NM_002303.6	-	1	P4	-	-	-	-	-	-	-	-	-	-	-	-	-	-	-	AGGG	2.8400e-01	-	-	-
7883	1_65533505_T/-	1:65533504-65533505	-	intron_variant	MODIFIER	LEPR	ENSG00000116678	Transcript	ENST00000349533.11	protein_coding	-	2/19	-	-	-	-	-	-	-	-	-	1	-	HGNC	HGNC:6554	NM_002303.6	-	1	P4	-	-	-	-	-	-	-	-	-	-	-	-	-	-	-	T	2.8400e-01	-	-	-
7889	1_65535104_AC/--	1:65535103-65535105	--	intron_variant	MODIFIER	LEPR	ENSG00000116678	Transcript	ENST00000349533.11	protein_coding	-	2/19	-	-	-	-	-	-	-	-	-	1	-	HGNC	HGNC:6554	NM_002303.6	-	1	P4	-	-	-	-	-	-	-	-	-	-	-	-	-	-	-	AC	2.8400e-01	-	-	-
7895	1_65535149_ATGT/----	1:65535148-65535152	----	intron_variant	MODIFIER	LEPR	ENSG00000116678	Transcript	ENST00000349533.11	protein_coding	-	2/19	-	-	-	-	-	-	-	-	-	1	-	HGNC	HGNC:6554	NM_002303.6	-	1	P4	-	-	-	-	-	-	-	-	-	-	-	-	-	-	-	GtGT	2.8400e-01	-	-	-
7901	1_65536573_TC/--	1:65536572-65536574	--	intron_variant	MODIFIER	LEPR	ENSG00000116678	Transcript	ENST00000349533.11	protein_coding	-	2/19	-	-	-	-	-	-	-	-	-	1	-	HGNC	HGNC:6554	NM_002303.6	-	1	P4	-	-	-	-	-	-	-	-	-	-	-	-	-	-	-	TC	2.8400e-01	-	-	-
7907	1_65537579_TTGG/----	1:65537578-65537582	----	intron_variant	MODIFIER	LEPR	ENSG00000116678	Transcript	ENST00000349533.11	protein_coding	-	2/19	-	-	-	-	-	-	-	-	-	1	-	HGNC	HGNC:6554	NM_002303.6	-	1	P4	-	-	-	-	-	-	-	-	-	-	-	-	-	-	-	TTGG	2.8400e-01	-	-	-
7913	1_65538440_TG/--	1:65538439-65538441	--	intron_variant	MODIFIER	LEPR	ENSG00000116678	Transcript	ENST00000349533.11	protein_coding	-	2/19	-	-	-	-	-	-	-	-	-	1	-	HGNC	HGNC:6554	NM_002303.6	-	1	P4	-	-	-	-	-	-	-	-	-	-	-	-	-	-	-	TG	2.8400e-01	-	-	-
7920	1_65538496_T/-	1:65538495-65538496	-	intron_variant	MODIFIER	LEPR	ENSG00000116678	Transcript	ENST00000349533.11	protein_coding	-	2/19	-	-	-	-	-	-	-	-	-	1	-	HGNC	HGNC:6554	NM_002303.6	-	1	P4	-	-	-	-	-	-	-	-	-	-	-	-	-	-	-	T	2.8400e-01	-	-	-
7927	1_65538677_T/-	1:65538676-65538677	-	intron_variant	MODIFIER	LEPR	ENSG00000116678	Transcript	ENST00000349533.11	protein_coding	-	2/19	-	-	-	-	-	-	-	-	-	1	-	HGNC	HGNC:6554	NM_002303.6	-	1	P4	-	-	-	-	-	-	-	-	-	-	-	-	-	-	-	T	2.8400e-01	-	-	-
7934	1_65538938_TTGTA/-----	1:65538937-65538942	-----	intron_variant	MODIFIER	LEPR	ENSG00000116678	Transcript	ENST00000349533.11	protein_coding	-	2/19	-	-	-	-	-	-	-	-	-	1	-	HGNC	HGNC:6554	NM_002303.6	-	1	P4	-	-	-	-	-	-	-	-	-	-	-	-	-	-	-	TTGTA	2.8400e-01	-	-	-
7941	1_65538944_T/-	1:65538943-65538944	-	intron_variant	MODIFIER	LEPR	ENSG00000116678	Transcript	ENST00000349533.11	protein_coding	-	2/19	-	-	-	-	-	-	-	-	-	1	-	HGNC	HGNC:6554	NM_002303.6	-	1	P4	-	-	-	-	-	-	-	-	-	-	-	-	-	-	-	T	2.8400e-01	-	-	-
7948	1_65539061_TG/--	1:65539060-65539062	--	intron_variant	MODIFIER	LEPR	ENSG00000116678	Transcript	ENST00000349533.11	protein_coding	-	2/19	-	-	-	-	-	-	-	-	-	1	-	HGNC	HGNC:6554	NM_002303.6	-	1	P4	-	-	-	-	-	-	-	-	-	-	-	-	-	-	-	TG	2.8400e-01	-	-	-
7955	1_65539685_G/-	1:65539684-65539685	-	intron_variant	MODIFIER	LEPR	ENSG00000116678	Transcript	ENST00000349533.11	protein_coding	-	2/19	-	-	-	-	-	-	-	-	-	1	-	HGNC	HGNC:6554	NM_002303.6	-	1	P4	-	-	-	-	-	-	-	-	-	-	-	-	-	-	-	G	2.8400e-01	-	-	-
7962	1_65539763_A/-	1:65539762-65539763	-	intron_variant	MODIFIER	LEPR	ENSG00000116678	Transcript	ENST00000349533.11	protein_coding	-	2/19	-	-	-	-	-	-	-	-	-	1	-	HGNC	HGNC:6554	NM_002303.6	-	1	P4	-	-	-	-	-	-	-	-	-	-	-	-	-	-	-	A	2.8400e-01	-	-	-
7969	1_65540214_T/-	1:65540213-65540214	-	intron_variant	MODIFIER	LEPR	ENSG00000116678	Transcript	ENST00000349533.11	protein_coding	-	2/19	-	-	-	-	-	-	-	-	-	1	-	HGNC	HGNC:6554	NM_002303.6	-	1	P4	-	-	-	-	-	-	-	-	-	-	-	-	-	-	-	T	2.8400e-01	-	-	-
7975	1_65541434_CA/--	1:65541433-65541435	--	intron_variant	MODIFIER	LEPR	ENSG00000116678	Transcript	ENST00000349533.11	protein_coding	-	2/19	-	-	-	-	-	-	-	-	-	1	-	HGNC	HGNC:6554	NM_002303.6	-	1	P4	-	-	-	-	-	-	-	-	-	-	-	-	-	-	-	CA	2.8400e-01	-	-	-
7981	1_65541856_A/-	1:65541855-65541856	-	intron_variant	MODIFIER	LEPR	ENSG00000116678	Transcript	ENST00000349533.11	protein_coding	-	2/19	-	-	-	-	-	-	-	-	-	1	-	HGNC	HGNC:6554	NM_002303.6	-	1	P4	-	-	-	-	-	-	-	-	-	-	-	-	-	-	-	A	2.8400e-01	-	-	-
7987	1_65544515_G/-	1:65544514-65544515	-	intron_variant	MODIFIER	LEPR	ENSG00000116678	Transcript	ENST00000349533.11	protein_coding	-	2/19	-	-	-	-	-	-	-	-	-	1	-	HGNC	HGNC:6554	NM_002303.6	-	1	P4	-	-	-	-	-	-	-	-	-	-	-	-	-	-	-	G	2.8400e-01	-	-	-
7993	1_65544684_TAT/---	1:65544683-65544686	---	intron_variant	MODIFIER	LEPR	ENSG00000116678	Transcript	ENST00000349533.11	protein_coding	-	2/19	-	-	-	-	-	-	-	-	-	1	-	HGNC	HGNC:6554	NM_002303.6	-	1	P4	-	-	-	-	-	-	-	-	-	-	-	-	-	-	-	TAT	2.8400e-01	-	-	-
7999	1_65551008_TAGATTATGTTTAT/--------------	1:65551007-65551021	--------------	intron_variant	MODIFIER	LEPR	ENSG00000116678	Transcript	ENST00000349533.11	protein_coding	-	2/19	-	-	-	-	-	-	-	-	-	1	-	HGNC	HGNC:6554	NM_002303.6	-	1	P4	-	-	-	-	-	-	-	-	-	-	-	-	-	-	-	TAGATTATGTTTAT	2.8400e-01	-	-	-
8005	1_65551044_C/-	1:65551043-65551044	-	intron_variant	MODIFIER	LEPR	ENSG00000116678	Transcript	ENST00000349533.11	protein_coding	-	2/19	-	-	-	-	-	-	-	-	-	1	-	HGNC	HGNC:6554	NM_002303.6	-	1	P4	-	-	-	-	-	-	-	-	-	-	-	-	-	-	-	C	2.8400e-01	-	-	-
8011	1_65551454_A/-	1:65551453-65551454	-	intron_variant	MODIFIER	LEPR	ENSG00000116678	Transcript	ENST00000349533.11	protein_coding	-	2/19	-	-	-	-	-	-	-	-	-	1	-	HGNC	HGNC:6554	NM_002303.6	-	1	P4	-	-	-	-	-	-	-	-	-	-	-	-	-	-	-	G	2.8400e-01	-	-	-
8017	1_65551694_TC/--	1:65551693-65551695	--	intron_variant	MODIFIER	LEPR	ENSG00000116678	Transcript	ENST00000349533.11	protein_coding	-	2/19	-	-	-	-	-	-	-	-	-	1	-	HGNC	HGNC:6554	NM_002303.6	-	1	P4	-	-	-	-	-	-	-	-	-	-	-	-	-	-	-	TC	2.8400e-01	-	-	-
8023	1_65552081_TGATTTCTGTTCTTT/---------------	1:65552080-65552095	---------------	intron_variant	MODIFIER	LEPR	ENSG00000116678	Transcript	ENST00000349533.11	protein_coding	-	2/19	-	-	-	-	-	-	-	-	-	1	-	HGNC	HGNC:6554	NM_002303.6	-	1	P4	-	-	-	-	-	-	-	-	-	-	-	-	-	-	-	TGATTTCTGTTCTTT	2.8400e-01	-	-	-
8029	1_65553139_G/-	1:65553138-65553139	-	intron_variant	MODIFIER	LEPR	ENSG00000116678	Transcript	ENST00000349533.11	protein_coding	-	2/19	-	-	-	-	-	-	-	-	-	1	-	HGNC	HGNC:6554	NM_002303.6	-	1	P4	-	-	-	-	-	-	-	-	-	-	-	-	-	-	-	G	2.8400e-01	-	-	-
8035	1_65553196_CAGGTTGCTCTTCTCG/----------------	1:65553195-65553211	----------------	intron_variant	MODIFIER	LEPR	ENSG00000116678	Transcript	ENST00000349533.11	protein_coding	-	2/19	-	-	-	-	-	-	-	-	-	1	-	HGNC	HGNC:6554	NM_002303.6	-	1	P4	-	-	-	-	-	-	-	-	-	-	-	-	-	-	-	CAGGTTGCTCTTCTCG	2.8400e-01	-	-	-
8041	1_65553411_T/-	1:65553410-65553411	-	intron_variant	MODIFIER	LEPR	ENSG00000116678	Transcript	ENST00000349533.11	protein_coding	-	2/19	-	-	-	-	-	-	-	-	-	1	-	HGNC	HGNC:6554	NM_002303.6	-	1	P4	-	-	-	-	-	-	-	-	-	-	-	-	-	-	-	T	2.8400e-01	-	-	-
8047	1_65553951_CCAG/----	1:65553950-65553954	----	intron_variant	MODIFIER	LEPR	ENSG00000116678	Transcript	ENST00000349533.11	protein_coding	-	2/19	-	-	-	-	-	-	-	-	-	1	-	HGNC	HGNC:6554	NM_002303.6	-	1	P4	-	-	-	-	-	-	-	-	-	-	-	-	-	-	-	CCAG	2.8400e-01	-	-	-
8053	1_65554245_A/-	1:65554244-65554245	-	intron_variant	MODIFIER	LEPR	ENSG00000116678	Transcript	ENST00000349533.11	protein_coding	-	2/19	-	-	-	-	-	-	-	-	-	1	-	HGNC	HGNC:6554	NM_002303.6	-	1	P4	-	-	-	-	-	-	-	-	-	-	-	-	-	-	-	A	2.8400e-01	-	-	-
8060	1_65554597_T/-	1:65554596-65554597	-	intron_variant	MODIFIER	LEPR	ENSG00000116678	Transcript	ENST00000349533.11	protein_coding	-	2/19	-	-	-	-	-	-	-	-	-	1	-	HGNC	HGNC:6554	NM_002303.6	-	1	P4	-	-	-	-	-	-	-	-	-	-	-	-	-	-	-	T	2.8400e-01	-	-	-
8067	1_65554768_A/-	1:65554767-65554768	-	intron_variant	MODIFIER	LEPR	ENSG00000116678	Transcript	ENST00000349533.11	protein_coding	-	2/19	-	-	-	-	-	-	-	-	-	1	-	HGNC	HGNC:6554	NM_002303.6	-	1	P4	-	-	-	-	-	-	-	-	-	-	-	-	-	-	-	A	2.8400e-01	-	-	-
8074	1_65566197_AATT/----	1:65566196-65566200	----	intron_variant	MODIFIER	LEPR	ENSG00000116678	Transcript	ENST00000349533.11	protein_coding	-	3/19	-	-	-	-	-	-	-	-	-	1	-	HGNC	HGNC:6554	NM_002303.6	-	1	P4	-	-	-	-	-	-	-	-	-	-	-	-	-	-	-	aatt	2.8400e-01	-	-	-
8081	1_65568938_T/-	1:65568937-65568938	-	intron_variant	MODIFIER	LEPR	ENSG00000116678	Transcript	ENST00000349533.11	protein_coding	-	3/19	-	-	-	-	-	-	-	-	-	1	-	HGNC	HGNC:6554	NM_002303.6	-	1	P4	-	-	-	-	-	-	-	-	-	-	-	-	-	-	-	T	2.8400e-01	-	-	-
8088	1_65569896_ATG/---	1:65569895-65569898	---	intron_variant	MODIFIER	LEPR	ENSG00000116678	Transcript	ENST00000349533.11	protein_coding	-	3/19	-	-	-	-	-	-	-	-	-	1	-	HGNC	HGNC:6554	NM_002303.6	-	1	P4	-	-	-	-	-	-	-	-	-	-	-	-	-	-	-	ATG	2.8400e-01	-	-	-
8095	1_65570852_TT/--	1:65570851-65570853	--	intron_variant	MODIFIER	LEPR	ENSG00000116678	Transcript	ENST00000349533.11	protein_coding	-	4/19	-	-	-	-	-	-	-	-	-	1	-	HGNC	HGNC:6554	NM_002303.6	-	1	P4	-	-	-	-	-	-	-	-	-	-	-	-	-	-	-	TT	2.8400e-01	-	-	-
8102	1_65571655_A/-	1:65571654-65571655	-	intron_variant	MODIFIER	LEPR	ENSG00000116678	Transcript	ENST00000349533.11	protein_coding	-	4/19	-	-	-	-	-	-	-	rs377763359	-	1	-	HGNC	HGNC:6554	NM_002303.6	-	1	P4	-	-	-	-	-	-	-	-	-	-	-	-	-	-	-	A	2.8400e-01	-	-	-
8110	1_65571990_GG/--	1:65571989-65571991	--	intron_variant	MODIFIER	LEPR	ENSG00000116678	Transcript	ENST00000349533.11	protein_coding	-	4/19	-	-	-	-	-	-	-	-	-	1	-	HGNC	HGNC:6554	NM_002303.6	-	1	P4	-	-	-	-	-	-	-	-	-	-	-	-	-	-	-	GG	2.8400e-01	-	-	-
8118	1_65576808_TG/--	1:65576807-65576809	--	intron_variant	MODIFIER	LEPR	ENSG00000116678	Transcript	ENST00000349533.11	protein_coding	-	5/19	-	-	-	-	-	-	-	-	-	1	-	HGNC	HGNC:6554	NM_002303.6	-	1	P4	-	-	-	-	-	-	-	-	-	-	-	-	-	-	-	TG	2.8400e-01	-	-	-
8126	1_65579995_T/-	1:65579994-65579995	-	intron_variant	MODIFIER	LEPR	ENSG00000116678	Transcript	ENST00000349533.11	protein_coding	-	5/19	-	-	-	-	-	-	-	-	-	1	-	HGNC	HGNC:6554	NM_002303.6	-	1	P4	-	-	-	-	-	-	-	-	-	-	-	-	-	-	-	T	2.8400e-01	-	-	-
8134	1_65582056_TCTG/----	1:65582055-65582059	----	intron_variant	MODIFIER	LEPR	ENSG00000116678	Transcript	ENST00000349533.11	protein_coding	-	5/19	-	-	-	-	-	-	-	-	-	1	-	HGNC	HGNC:6554	NM_002303.6	-	1	P4	-	-	-	-	-	-	-	-	-	-	-	-	-	-	-	TCTG	2.8400e-01	-	-	-
8142	1_65583144_AACTGT/------	1:65583143-65583149	------	intron_variant	MODIFIER	LEPR	ENSG00000116678	Transcript	ENST00000349533.11	protein_coding	-	5/19	-	-	-	-	-	-	-	-	-	1	-	HGNC	HGNC:6554	NM_002303.6	-	1	P4	-	-	-	-	-	-	-	-	-	-	-	-	-	-	-	AACTGT	2.8400e-01	-	-	-
8150	1_65583932_A/-	1:65583931-65583932	-	intron_variant	MODIFIER	LEPR	ENSG00000116678	Transcript	ENST00000349533.11	protein_coding	-	5/19	-	-	-	-	-	-	-	-	-	1	-	HGNC	HGNC:6554	NM_002303.6	-	1	P4	-	-	-	-	-	-	-	-	-	-	-	-	-	-	-	A	2.8400e-01	-	-	-
8157	1_65584134_A/-	1:65584133-65584134	-	intron_variant	MODIFIER	LEPR	ENSG00000116678	Transcript	ENST00000349533.11	protein_coding	-	5/19	-	-	-	-	-	-	-	-	-	1	-	HGNC	HGNC:6554	NM_002303.6	-	1	P4	-	-	-	-	-	-	-	-	-	-	-	-	-	-	-	A	2.8400e-01	-	-	-
8164	1_65584282_T/-	1:65584281-65584282	-	intron_variant	MODIFIER	LEPR	ENSG00000116678	Transcript	ENST00000349533.11	protein_coding	-	5/19	-	-	-	-	-	-	-	-	-	1	-	HGNC	HGNC:6554	NM_002303.6	-	1	P4	-	-	-	-	-	-	-	-	-	-	-	-	-	-	-	T	2.8400e-01	-	-	-
8171	1_65585402_G/-	1:65585401-65585402	-	intron_variant	MODIFIER	LEPR	ENSG00000116678	Transcript	ENST00000349533.11	protein_coding	-	5/19	-	-	-	-	-	-	-	-	-	1	-	HGNC	HGNC:6554	NM_002303.6	-	1	P4	-	-	-	-	-	-	-	-	-	-	-	-	-	-	-	G	2.8400e-01	-	-	-
8178	1_65585763_CT/--	1:65585762-65585764	--	intron_variant	MODIFIER	LEPR	ENSG00000116678	Transcript	ENST00000349533.11	protein_coding	-	5/19	-	-	-	-	-	-	-	-	-	1	-	HGNC	HGNC:6554	NM_002303.6	-	1	P4	-	-	-	-	-	-	-	-	-	-	-	-	-	-	-	CT	2.8400e-01	-	-	-
8185	1_65585968_AAAGA/-----	1:65585967-65585972	-----	intron_variant	MODIFIER	LEPR	ENSG00000116678	Transcript	ENST00000349533.11	protein_coding	-	5/19	-	-	-	-	-	-	-	-	-	1	-	HGNC	HGNC:6554	NM_002303.6	-	1	P4	-	-	-	-	-	-	-	-	-	-	-	-	-	-	-	AAAGA	2.8400e-01	-	-	-
8192	1_65586442_T/-	1:65586441-65586442	-	intron_variant	MODIFIER	LEPR	ENSG00000116678	Transcript	ENST00000349533.11	protein_coding	-	5/19	-	-	-	-	-	-	-	-	-	1	-	HGNC	HGNC:6554	NM_002303.6	-	1	P4	-	-	-	-	-	-	-	-	-	-	-	-	-	-	-	T	2.8400e-01	-	-	-
8199	1_65587442_T/-	1:65587441-65587442	-	intron_variant	MODIFIER	LEPR	ENSG00000116678	Transcript	ENST00000349533.11	protein_coding	-	5/19	-	-	-	-	-	-	-	-	-	1	-	HGNC	HGNC:6554	NM_002303.6	-	1	P4	-	-	-	-	-	-	-	-	-	-	-	-	-	-	-	T	2.8400e-01	-	-	-
8206	1_65587939_TTG/---	1:65587938-65587941	---	intron_variant	MODIFIER	LEPR	ENSG00000116678	Transcript	ENST00000349533.11	protein_coding	-	5/19	-	-	-	-	-	-	-	-	-	1	-	HGNC	HGNC:6554	NM_002303.6	-	1	P4	-	-	-	-	-	-	-	-	-	-	-	-	-	-	-	TTG	2.8400e-01	-	-	-
8213	1_65587943_TAATTA/------	1:65587942-65587948	------	intron_variant	MODIFIER	LEPR	ENSG00000116678	Transcript	ENST00000349533.11	protein_coding	-	5/19	-	-	-	-	-	-	-	-	-	1	-	HGNC	HGNC:6554	NM_002303.6	-	1	P4	-	-	-	-	-	-	-	-	-	-	-	-	-	-	-	TAATTA	2.8400e-01	-	-	-
8220	1_65589588_TTTG/----	1:65589587-65589591	----	intron_variant	MODIFIER	LEPR	ENSG00000116678	Transcript	ENST00000349533.11	protein_coding	-	5/19	-	-	-	-	-	-	-	-	-	1	-	HGNC	HGNC:6554	NM_002303.6	-	1	P4	-	-	-	-	-	-	-	-	-	-	-	-	-	-	-	TTTG	2.8400e-01	-	-	-
8227	1_65590187_ATG/---	1:65590186-65590189	---	intron_variant	MODIFIER	LEPR	ENSG00000116678	Transcript	ENST00000349533.11	protein_coding	-	5/19	-	-	-	-	-	-	-	-	-	1	-	HGNC	HGNC:6554	NM_002303.6	-	1	P4	-	-	-	-	-	-	-	-	-	-	-	-	-	-	-	ATG	2.8400e-01	-	-	-
8234	1_65590257_TTTCC/-----	1:65590256-65590261	-----	intron_variant	MODIFIER	LEPR	ENSG00000116678	Transcript	ENST00000349533.11	protein_coding	-	5/19	-	-	-	-	-	-	-	-	-	1	-	HGNC	HGNC:6554	NM_002303.6	-	1	P4	-	-	-	-	-	-	-	-	-	-	-	-	-	-	-	TTTCC	2.8400e-01	-	-	-
8241	1_65590962_AGTT/----	1:65590961-65590965	----	intron_variant	MODIFIER	LEPR	ENSG00000116678	Transcript	ENST00000349533.11	protein_coding	-	5/19	-	-	-	-	-	-	-	-	-	1	-	HGNC	HGNC:6554	NM_002303.6	-	1	P4	-	-	-	-	-	-	-	-	-	-	-	-	-	-	-	AGTT	2.8400e-01	-	-	-
8248	1_65591073_TT/--	1:65591072-65591074	--	intron_variant	MODIFIER	LEPR	ENSG00000116678	Transcript	ENST00000349533.11	protein_coding	-	5/19	-	-	-	-	-	-	-	-	-	1	-	HGNC	HGNC:6554	NM_002303.6	-	1	P4	-	-	-	-	-	-	-	-	-	-	-	-	-	-	-	TT	2.8400e-01	-	-	-
8255	1_65592523_T/-	1:65592522-65592523	-	intron_variant	MODIFIER	LEPR	ENSG00000116678	Transcript	ENST00000349533.11	protein_coding	-	5/19	-	-	-	-	-	-	-	-	-	1	-	HGNC	HGNC:6554	NM_002303.6	-	1	P4	-	-	-	-	-	-	-	-	-	-	-	-	-	-	-	T	2.8400e-01	-	-	-
8262	1_65595077_A/-	1:65595076-65595077	-	intron_variant	MODIFIER	LEPR	ENSG00000116678	Transcript	ENST00000349533.11	protein_coding	-	6/19	-	-	-	-	-	-	-	-	-	1	-	HGNC	HGNC:6554	NM_002303.6	-	1	P4	-	-	-	-	-	-	-	-	-	-	-	-	-	-	-	A	2.8400e-01	-	-	-
8269	1_65596633_T/-	1:65596632-65596633	-	intron_variant	MODIFIER	LEPR	ENSG00000116678	Transcript	ENST00000349533.11	protein_coding	-	7/19	-	-	-	-	-	-	-	-	-	1	-	HGNC	HGNC:6554	NM_002303.6	-	1	P4	-	-	-	-	-	-	-	-	-	-	-	-	-	-	-	T	2.8400e-01	-	-	-
8276	1_65598054_G/-	1:65598053-65598054	-	intron_variant	MODIFIER	LEPR	ENSG00000116678	Transcript	ENST00000349533.11	protein_coding	-	7/19	-	-	-	-	-	-	-	-	-	1	-	HGNC	HGNC:6554	NM_002303.6	-	1	P4	-	-	-	-	-	-	-	-	-	-	-	-	-	-	-	G	2.8400e-01	-	-	-
8283	1_65598101_TTTTT/-----	1:65598100-65598105	-----	intron_variant	MODIFIER	LEPR	ENSG00000116678	Transcript	ENST00000349533.11	protein_coding	-	7/19	-	-	-	-	-	-	-	-	-	1	-	HGNC	HGNC:6554	NM_002303.6	-	1	P4	-	-	-	-	-	-	-	-	-	-	-	-	-	-	-	TTT--	2.8400e-01	-	-	-
8290	1_65599184_ATT/---	1:65599183-65599186	---	intron_variant	MODIFIER	LEPR	ENSG00000116678	Transcript	ENST00000349533.11	protein_coding	-	8/19	-	-	-	-	-	-	-	-	-	1	-	HGNC	HGNC:6554	NM_002303.6	-	1	P4	-	-	-	-	-	-	-	-	-	-	-	-	-	-	-	ATT	2.8400e-01	-	-	-
8297	1_65601781_T/-	1:65601780-65601781	-	intron_variant	MODIFIER	LEPR	ENSG00000116678	Transcript	ENST00000349533.11	protein_coding	-	9/19	-	-	-	-	-	-	-	-	-	1	-	HGNC	HGNC:6554	NM_002303.6	-	1	P4	-	-	-	-	-	-	-	-	-	-	-	-	-	-	-	T	2.8400e-01	-	-	-
8304	1_65602602_A/-	1:65602601-65602602	-	intron_variant	MODIFIER	LEPR	ENSG00000116678	Transcript	ENST00000349533.11	protein_coding	-	10/19	-	-	-	-	-	-	-	-	-	1	-	HGNC	HGNC:6554	NM_002303.6	-	1	P4	-	-	-	-	-	-	-	-	-	-	-	-	-	-	-	A	2.8400e-01	-	-	-
8311	1_65603019_TTA/---	1:65603018-65603021	---	intron_variant	MODIFIER	LEPR	ENSG00000116678	Transcript	ENST00000349533.11	protein_coding	-	10/19	-	-	-	-	-	-	-	-	-	1	-	HGNC	HGNC:6554	NM_002303.6	-	1	P4	-	-	-	-	-	-	-	-	-	-	-	-	-	-	-	TTA	2.8400e-01	-	-	-
8318	1_65603696_TG/--	1:65603695-65603697	--	intron_variant	MODIFIER	LEPR	ENSG00000116678	Transcript	ENST00000349533.11	protein_coding	-	10/19	-	-	-	-	-	-	-	-	-	1	-	HGNC	HGNC:6554	NM_002303.6	-	1	P4	-	-	-	-	-	-	-	-	-	-	-	-	-	-	-	TG	2.8400e-01	-	-	-
8325	1_65604330_T/-	1:65604329-65604330	-	intron_variant	MODIFIER	LEPR	ENSG00000116678	Transcript	ENST00000349533.11	protein_coding	-	10/19	-	-	-	-	-	-	-	-	-	1	-	HGNC	HGNC:6554	NM_002303.6	-	1	P4	-	-	-	-	-	-	-	-	-	-	-	-	-	-	-	T	2.8400e-01	-	-	-
8332	1_65608127_AT/--	1:65608126-65608128	--	intron_variant	MODIFIER	LEPR	ENSG00000116678	Transcript	ENST00000349533.11	protein_coding	-	11/19	-	-	-	-	-	-	-	-	-	1	-	HGNC	HGNC:6554	NM_002303.6	-	1	P4	-	-	-	-	-	-	-	-	-	-	-	-	-	-	-	AT	2.8400e-01	-	-	-
8339	1_65608150_G/-	1:65608149-65608150	-	intron_variant	MODIFIER	LEPR	ENSG00000116678	Transcript	ENST00000349533.11	protein_coding	-	11/19	-	-	-	-	-	-	-	rs980857872	-	1	-	HGNC	HGNC:6554	NM_002303.6	-	1	P4	-	-	-	-	-	-	-	-	-	-	-	-	-	-	-	G	2.8400e-01	-	-	-
8346	1_65608231_ATC/---	1:65608230-65608233	---	intron_variant	MODIFIER	LEPR	ENSG00000116678	Transcript	ENST00000349533.11	protein_coding	-	11/19	-	-	-	-	-	-	-	-	-	1	-	HGNC	HGNC:6554	NM_002303.6	-	1	P4	-	-	-	-	-	-	-	-	-	-	-	-	-	-	-	ATC	2.8400e-01	-	-	-
8353	1_65608238_TTTTTTTTTTTGAGACGGAGTCTGGCTCTGTCGCCCAGGCTGGAGTGCAGTGGCGCAATCTCGGCTCACTGCAAGCTTCACCTCCCGGGTTCATGCCATTCTCCTGCCTCAGCCTCCTGAGTAGCTGGGACTACAGGCGCCCGCCACCACGCGTGGCTAA/----------------------------------------------------------------------------------------------------------------------------------------------------------------	1:65608237-65608397	----------------------------------------------------------------------------------------------------------------------------------------------------------------	intron_variant	MODIFIER	LEPR	ENSG00000116678	Transcript	ENST00000349533.11	protein_coding	-	11/19	-	-	-	-	-	-	-	-	-	1	-	HGNC	HGNC:6554	NM_002303.6	-	1	P4	-	-	-	-	-	-	-	-	-	-	-	-	-	-	-	T---TTTTTTTGAGAcGGAGTCTGGCTCTGTCgCCCAGGCTGGAGTGCAGTGGCGCAATCTCgGCTCACTGCAAGCTTCACCTCCCGGGTTCACGCCATTCTCCTGCCTCAGCCTCCTGAGTAGCTGGGACTACAGGCGCCCGCCACCACGCGTGGCTAA	2.8400e-01	-	-	-
8360	1_65608400_TTTTGTATTTTTTAGTAGAGACGGGGTTTCACCGTGTTAGCCAGGATC/------------------------------------------------	1:65608399-65608447	------------------------------------------------	intron_variant	MODIFIER	LEPR	ENSG00000116678	Transcript	ENST00000349533.11	protein_coding	-	11/19	-	-	-	-	-	-	-	-	-	1	-	HGNC	HGNC:6554	NM_002303.6	-	1	P4	-	-	-	-	-	-	-	-	-	-	-	-	-	-	-	TTTTGTATTTTTTAGTAGAGACgGGGTTTCACCGTGTTAGCCAGGATC	2.8400e-01	-	-	-
8367	1_65608449_GCATGTTATC/----------	1:65608448-65608458	----------	intron_variant	MODIFIER	LEPR	ENSG00000116678	Transcript	ENST00000349533.11	protein_coding	-	11/19	-	-	-	-	-	-	-	-	-	1	-	HGNC	HGNC:6554	NM_002303.6	-	1	P4	-	-	-	-	-	-	-	-	-	-	-	-	-	-	-	GCATGTTATC	2.8400e-01	-	-	-
8374	1_65609605_TTTAAATTCTT/-----------	1:65609604-65609615	-----------	intron_variant	MODIFIER	LEPR	ENSG00000116678	Transcript	ENST00000349533.11	protein_coding	-	12/19	-	-	-	-	-	-	-	-	-	1	-	HGNC	HGNC:6554	NM_002303.6	-	1	P4	-	-	-	-	-	-	-	-	-	-	-	-	-	-	-	TTTAAATTCTT	2.8400e-01	-	-	-
8381	1_65609733_TCA/---	1:65609732-65609735	---	intron_variant	MODIFIER	LEPR	ENSG00000116678	Transcript	ENST00000349533.11	protein_coding	-	12/19	-	-	-	-	-	-	-	-	-	1	-	HGNC	HGNC:6554	NM_002303.6	-	1	P4	-	-	-	-	-	-	-	-	-	-	-	-	-	-	-	TCa	2.8400e-01	-	-	-
8388	1_65611455_C/-	1:65611454-65611455	-	intron_variant	MODIFIER	LEPR	ENSG00000116678	Transcript	ENST00000349533.11	protein_coding	-	14/19	-	-	-	-	-	-	-	-	-	1	-	HGNC	HGNC:6554	NM_002303.6	-	1	P4	-	-	-	-	-	-	-	-	-	-	-	-	-	-	-	C	2.8400e-01	-	-	-
8395	1_65612175_TTTA/----	1:65612174-65612178	----	intron_variant	MODIFIER	LEPR	ENSG00000116678	Transcript	ENST00000349533.11	protein_coding	-	14/19	-	-	-	-	-	-	-	-	-	1	-	HGNC	HGNC:6554	NM_002303.6	-	1	P4	-	-	-	-	-	-	-	-	-	-	-	-	-	-	-	TTTA	2.8400e-01	-	-	-
8402	1_65614853_T/-	1:65614852-65614853	-	intron_variant	MODIFIER	LEPR	ENSG00000116678	Transcript	ENST00000349533.11	protein_coding	-	14/19	-	-	-	-	-	-	-	-	-	1	-	HGNC	HGNC:6554	NM_002303.6	-	1	P4	-	-	-	-	-	-	-	-	-	-	-	-	-	-	-	T	2.8400e-01	-	-	-
8409	1_65617016_T/-	1:65617015-65617016	-	intron_variant	MODIFIER	LEPR	ENSG00000116678	Transcript	ENST00000349533.11	protein_coding	-	15/19	-	-	-	-	-	-	-	-	-	1	-	HGNC	HGNC:6554	NM_002303.6	-	1	P4	-	-	-	-	-	-	-	-	-	-	-	-	-	-	-	T	2.8400e-01	-	-	-
8417	1_65617229_GA/--	1:65617228-65617230	--	intron_variant	MODIFIER	LEPR	ENSG00000116678	Transcript	ENST00000349533.11	protein_coding	-	15/19	-	-	-	-	-	-	-	-	-	1	-	HGNC	HGNC:6554	NM_002303.6	-	1	P4	-	-	-	-	-	-	-	-	-	-	-	-	-	-	-	GA	2.8400e-01	-	-	-
8425	1_65617278_A/-	1:65617277-65617278	-	intron_variant	MODIFIER	LEPR	ENSG00000116678	Transcript	ENST00000349533.11	protein_coding	-	15/19	-	-	-	-	-	-	-	-	-	1	-	HGNC	HGNC:6554	NM_002303.6	-	1	P4	-	-	-	-	-	-	-	-	-	-	-	-	-	-	-	A	2.8400e-01	-	-	-
8433	1_65617790_TC/--	1:65617789-65617791	--	intron_variant	MODIFIER	LEPR	ENSG00000116678	Transcript	ENST00000349533.11	protein_coding	-	15/19	-	-	-	-	-	-	-	-	-	1	-	HGNC	HGNC:6554	NM_002303.6	-	1	P4	-	-	-	-	-	-	-	-	-	-	-	-	-	-	-	TC	2.8400e-01	-	-	-
8440	1_65618339_TC/--	1:65618338-65618340	--	intron_variant	MODIFIER	LEPR	ENSG00000116678	Transcript	ENST00000349533.11	protein_coding	-	16/19	-	-	-	-	-	-	-	-	-	1	-	HGNC	HGNC:6554	NM_002303.6	-	1	P4	-	-	-	-	-	-	-	-	-	-	-	-	-	-	-	tC	2.8400e-01	-	-	-
8447	1_65621246_A/-	1:65621245-65621246	-	intron_variant	MODIFIER	LEPR	ENSG00000116678	Transcript	ENST00000349533.11	protein_coding	-	17/19	-	-	-	-	-	-	-	-	-	1	-	HGNC	HGNC:6554	NM_002303.6	-	1	P4	-	-	-	-	-	-	-	-	-	-	-	-	-	-	-	A	2.8400e-01	-	-	-
8454	1_65621917_GGAG/----	1:65621916-65621920	----	intron_variant	MODIFIER	LEPR	ENSG00000116678	Transcript	ENST00000349533.11	protein_coding	-	18/19	-	-	-	-	-	-	-	-	-	1	-	HGNC	HGNC:6554	NM_002303.6	-	1	P4	-	-	-	-	-	-	-	-	-	-	-	-	-	-	-	GGAG	2.8400e-01	-	-	-
8462	1_65625053_T/-	1:65625052-65625053	-	intron_variant	MODIFIER	LEPR	ENSG00000116678	Transcript	ENST00000349533.11	protein_coding	-	19/19	-	-	-	-	-	-	-	COSV60768205	-	1	-	HGNC	HGNC:6554	NM_002303.6	-	1	P4	-	-	-	-	1	1	-	-	-	-	-	-	-	-	-	T	2.8400e-01	-	-	-
8469	1_65625121_AGAG/----	1:65625120-65625124	----	intron_variant	MODIFIER	LEPR	ENSG00000116678	Transcript	ENST00000349533.11	protein_coding	-	19/19	-	-	-	-	-	-	-	-	-	1	-	HGNC	HGNC:6554	NM_002303.6	-	1	P4	-	-	-	-	-	-	-	-	-	-	-	-	-	-	-	AGAG	2.8400e-01	-	-	-
8476	1_65627850_TTTCC/-----	1:65627849-65627854	-----	intron_variant	MODIFIER	LEPR	ENSG00000116678	Transcript	ENST00000349533.11	protein_coding	-	19/19	-	-	-	-	-	-	-	-	-	1	-	HGNC	HGNC:6554	NM_002303.6	-	1	P4	-	-	-	-	-	-	-	-	-	-	-	-	-	-	-	TTTCC	2.8400e-01	-	-	-
8483	1_65627965_AATCTATTCCACTTTTGAAGCTGTCATTTTCCTTCCCCTTGGTTTATATTAAATCTAAATCCTGAACCTATAATTATGTTAATCAAA/---------------------------------------------------------------------------------------	1:65627964-65628051	---------------------------------------------------------------------------------------	intron_variant	MODIFIER	LEPR	ENSG00000116678	Transcript	ENST00000349533.11	protein_coding	-	19/19	-	-	-	-	-	-	-	-	-	1	-	HGNC	HGNC:6554	NM_002303.6	-	1	P4	-	-	-	-	-	-	-	-	-	-	-	-	-	-	-	AATCTATTCCACTTTTGAAGCTGTCATTCTCCTTCCCCTTGGTTTATATTAAATCTAAATCCTGAACCCATAAATATGTTAATCAAA	2.8400e-01	-	-	-
8490	1_65628054_TGTTTTTAAAAATCCAATATTTTGAATGTATTTCTAAAAGAAAAATGAAAAGAAAACAT/-----------------------------------------------------------	1:65628053-65628112	-----------------------------------------------------------	intron_variant	MODIFIER	LEPR	ENSG00000116678	Transcript	ENST00000349533.11	protein_coding	-	19/19	-	-	-	-	-	-	-	-	-	1	-	HGNC	HGNC:6554	NM_002303.6	-	1	P4	-	-	-	-	-	-	-	-	-	-	-	-	-	-	-	tgTTTTTAAAAATCCAATATTTTGAATGTATTTCTAAAAGAAAAATAAAAAGAAAACAT	2.8400e-01	-	-	-
8497	1_65628232_CC/--	1:65628231-65628233	--	intron_variant	MODIFIER	LEPR	ENSG00000116678	Transcript	ENST00000349533.11	protein_coding	-	19/19	-	-	-	-	-	-	-	-	-	1	-	HGNC	HGNC:6554	NM_002303.6	-	1	P4	-	-	-	-	-	-	-	-	-	-	-	-	-	-	-	CC	2.8400e-01	-	-	-
8504	1_65628271_AGATGAAAAT/----------	1:65628270-65628280	----------	intron_variant	MODIFIER	LEPR	ENSG00000116678	Transcript	ENST00000349533.11	protein_coding	-	19/19	-	-	-	-	-	-	-	-	-	1	-	HGNC	HGNC:6554	NM_002303.6	-	1	P4	-	-	-	-	-	-	-	-	-	-	-	-	-	-	-	AGATGAAAAT	2.8400e-01	-	-	-
8511	1_65628341_TTCATTTTT/---------	1:65628340-65628349	---------	intron_variant	MODIFIER	LEPR	ENSG00000116678	Transcript	ENST00000349533.11	protein_coding	-	19/19	-	-	-	-	-	-	-	-	-	1	-	HGNC	HGNC:6554	NM_002303.6	-	1	P4	-	-	-	-	-	-	-	-	-	-	-	-	-	-	-	TTCATTTTT	2.8400e-01	-	-	-
8518	1_65628575_TC/--	1:65628574-65628576	--	intron_variant	MODIFIER	LEPR	ENSG00000116678	Transcript	ENST00000349533.11	protein_coding	-	19/19	-	-	-	-	-	-	-	-	-	1	-	HGNC	HGNC:6554	NM_002303.6	-	1	P4	-	-	-	-	-	-	-	-	-	-	-	-	-	-	-	TC	2.8400e-01	-	-	-
8524	1_65628791_ATG/---	1:65628790-65628793	---	intron_variant	MODIFIER	LEPR	ENSG00000116678	Transcript	ENST00000349533.11	protein_coding	-	19/19	-	-	-	-	-	-	-	-	-	1	-	HGNC	HGNC:6554	NM_002303.6	-	1	P4	-	-	-	-	-	-	-	-	-	-	-	-	-	-	-	ATG	2.8400e-01	-	-	-
8530	1_65628802_CAATA/-----	1:65628801-65628806	-----	intron_variant	MODIFIER	LEPR	ENSG00000116678	Transcript	ENST00000349533.11	protein_coding	-	19/19	-	-	-	-	-	-	-	-	-	1	-	HGNC	HGNC:6554	NM_002303.6	-	1	P4	-	-	-	-	-	-	-	-	-	-	-	-	-	-	-	CAATA	2.8400e-01	-	-	-
8536	1_65629015_TGCTTATGCCACTATGAAATGTAGACGGTATCTATTGATTTCTGGCTACAACGAGGATTTACTCCCACACATTATTCCCTCCTTGTGTTTCTACCCATATTGTCTTGTCACTTTTTTCAATTCCTTAAGTAATCATTTCTCCAACCTCAGAAAAATCTACTTAAACTTCCATTTCTTGTTCTTTTAAACAGAAGACTATTTCTTGGAGCTCCCCTGCTATTTTTTTTTTTAAATAAAAACATTAGCACTCTTACGCTTCCCTCCATTTCTCCCTCTACTTTCCAATCTCTAAATCTAAGTTTATGTTTTTCCTTAAGTCAGGGTTGATATGATGTTCTGTGTTGTAATTTGTCTGTGGTTTATTTTTAAAAATAGAAAAACTAATAAA…	1:65629014-65629517	---------------------------------------------------------------------------------------------------------------------------------------------------------------------------------------------------------------------------------------------------------------------------------------------------------------------------------------------------------------------------------------------------------------…	intron_variant	MODIFIER	LEPR	ENSG00000116678	Transcript	ENST00000349533.11	protein_coding	-	19/19	-	-	-	-	-	-	-	-	-	1	-	HGNC	HGNC:6554	NM_002303.6	-	1	P4	-	-	-	-	-	-	-	-	-	-	-	-	-	-	-	TGCTTATGCCACTATGAAATGTAGACGGTATCTATTGATTTCTGGCTACAACGAGGATTTACTCCCACACATTATTCCCTCCTTGTGtTTCTACCCATATTGTCTTGTCACTTTTTTCAATTCCTTAAGTAATCATTTCTCCAACCTCAGAAAAATCTACTTAAACTTCCATTTCTTGTTCTTTTAAACAGAAGACTATTTCTTGGAGCTCCCCTgCTATTTTTTTTTTTAAATAAAAACATTAGCACTCTTACGCTTCCCTCCATTTCTCCCTCTACTTTCCAATCTCTAAATCTAAgTTTATGTTTTTCCTTAAGTCAGGGTTGATATGATGTTCTGTGCTGTAATTTGTCTGTGGTTTATTTTTAAAAATAGAAAAACTAATAAACTGAATTTGCA…	2.8400e-01	-	-	-
8542	1_65629523_TAGATATATTCCACCTGTTGATCAAAATTGTGCCGAATTTTAGTTAGCTTCATTTTTAGTTTTTATCTTTTTTCTTTTCCTTAAGTTTCTAATTGTCCCTTCCTTCCTCTTCCTCCCTCCATTCTTTCATCCATTCATCCCTCT/------------------------------------------------------------------------------------------------------------------------------------------------	1:65629522-65629666	------------------------------------------------------------------------------------------------------------------------------------------------	intron_variant	MODIFIER	LEPR	ENSG00000116678	Transcript	ENST00000349533.11	protein_coding	-	19/19	-	-	-	-	-	-	-	-	-	1	-	HGNC	HGNC:6554	NM_002303.6	-	1	P4	-	-	-	-	-	-	-	-	-	-	-	-	-	-	-	TAGATATATTCCACCTGTTGATCAAAATTGTGCCGAATTTTAGTTAGCTTCATTTTTAGTTTTTATCTTTTTTCTTTTCCTTAAGTTTCTAATTGTCCCTTCCTTCCTCTTCCTCCCTCCATTCTTTCATCCATTCATCCCTCT	2.8400e-01	-	-	-
8548	1_65629675_CTCTCTTTCTTTCTTTTCATGCTGTCTTTCTTTCTCCTTCCCCTTCTCTT/--------------------------------------------------	1:65629674-65629724	--------------------------------------------------	intron_variant	MODIFIER	LEPR	ENSG00000116678	Transcript	ENST00000349533.11	protein_coding	-	19/19	-	-	-	-	-	-	-	-	-	1	-	HGNC	HGNC:6554	NM_002303.6	-	1	P4	-	-	-	-	-	-	-	-	-	-	-	-	-	-	-	CTCTCTtTCTTTCTTTTCATGCTGTCTTTCTTTCTCCTTCCCCTCCTCTT	2.8400e-01	-	-	-
8554	1_65629726_CCTCCCCTCCCATTATATAATCTATGCTGTTATGTTACCT/----------------------------------------	1:65629725-65629765	----------------------------------------	intron_variant	MODIFIER	LEPR	ENSG00000116678	Transcript	ENST00000349533.11	protein_coding	-	19/19	-	-	-	-	-	-	-	-	-	1	-	HGNC	HGNC:6554	NM_002303.6	-	1	P4	-	-	-	-	-	-	-	-	-	-	-	-	-	-	-	CCTCCCTTCCCATTATATAATCTATGCTGTTATGTTACCT	2.8400e-01	-	-	-
8560	1_65629767_TTTTATCCACTACCCCATCTTTACTGGAGGTGTTGTTCTAGTGGACTCTCCAGGAACTCCTCTATCCTCCTACTTCAATCAGGACTAGGCTTTCTCTAAAATTACTATAAGCCATCACTCTAAACTTTCCCTTAACTGGTTTCTGGT/---------------------------------------------------------------------------------------------------------------------------------------------------	1:65629766-65629913	---------------------------------------------------------------------------------------------------------------------------------------------------	intron_variant	MODIFIER	LEPR	ENSG00000116678	Transcript	ENST00000349533.11	protein_coding	-	19/19	-	-	-	-	-	-	-	-	-	1	-	HGNC	HGNC:6554	NM_002303.6	-	1	P4	-	-	-	-	-	-	-	-	-	-	-	-	-	-	-	TTTTATCCACTACCCCATCTTTACTGGAGGCGTTGTTCTAGTGGACTCTCCAGGAACTCCTCTATCCTCCTACTTCAATCAGGACTAGGCTTTCTCTAAAATTACTATAAGCCATCACTCTAAACTTTCCCTTAACTGGTTTCTGGT	2.8400e-01	-	-	-
8566	1_65629920_TGTTTCCTGGATTCCTTTCCTTCATCTTTCTTAACTACACCCTTAAGTAACCTCCTAAGAAGTATGCGATAAGTCTCCATCTCTCCATGCCTGAACTGCCTTTTATTCTGCCCTCCTCGATTGTTAGTTTGGTGGAGTATCAATTCTTAGAAATAGCCTTTCCAAGAGAACATTGAGATAATTCCTGCCTTAACATATAGTATCCAGTGTTGCTTCTGAGCAGTCAGATACTATTGTGATTTTTACTCCTCACTGTTTACTTATAATTTCCTTTTT/---------------------------------------------------------------------------------------------------------------…	1:65629919-65630195	------------------------------------------------------------------------------------------------------------------------------------------------------------------------------------------------------------------------------------------------------------------------------------	intron_variant	MODIFIER	LEPR	ENSG00000116678	Transcript	ENST00000349533.11	protein_coding	-	19/19	-	-	-	-	-	-	-	-	-	1	-	HGNC	HGNC:6554	NM_002303.6	-	1	P4	-	-	-	-	-	-	-	-	-	-	-	-	-	-	-	TGTTTCCTGGATTCCTTTcCTTCATCTTTCTTAACTACACCCTTAAGTAACCTCCTAAGAAGTATGCgATAAGTCTCCATCTCTCCATGCCTGAACTTCCTTTTATTCTGCCCTCCTTGATTGTTAGTTTGGTGGAGTATCAATTCTTAGAAAAAGCCTTTCCAAGAGAACATTGAGATAATTCCTGCCTTAACATATAGTAtCCAGTGTTGCTTCtGAGCAGTCAGATACTATTGTGATTTTTACTCCTCACTGTTTACTTATAATTTCCTTTTT	2.8400e-01	-	-	-
8573	1_65631177_CA/--	1:65631176-65631178	--	intron_variant	MODIFIER	LEPR	ENSG00000116678	Transcript	ENST00000349533.11	protein_coding	-	19/19	-	-	-	-	-	-	-	-	-	1	-	HGNC	HGNC:6554	NM_002303.6	-	1	P4	-	-	-	-	-	-	-	-	-	-	-	-	-	-	-	CA	2.8400e-01	-	-	-
8580	1_65631181_CAGTTCCTTAGTTG/--------------	1:65631180-65631194	--------------	intron_variant	MODIFIER	LEPR	ENSG00000116678	Transcript	ENST00000349533.11	protein_coding	-	19/19	-	-	-	-	-	-	-	-	-	1	-	HGNC	HGNC:6554	NM_002303.6	-	1	P4	-	-	-	-	-	-	-	-	-	-	-	-	-	-	-	CAgTTCCTTAGTTG	2.8400e-01	-	-	-
8586	1_65632140_A/-	1:65632139-65632140	-	intron_variant	MODIFIER	LEPR	ENSG00000116678	Transcript	ENST00000349533.11	protein_coding	-	19/19	-	-	-	-	-	-	-	-	-	1	-	HGNC	HGNC:6554	NM_002303.6	-	1	P4	-	-	-	-	-	-	-	-	-	-	-	-	-	-	-	A	2.8400e-01	-	-	-
8590	1_65632758_T/-	1:65632757-65632758	-	intron_variant	MODIFIER	LEPR	ENSG00000116678	Transcript	ENST00000349533.11	protein_coding	-	19/19	-	-	-	-	-	-	-	-	-	1	-	HGNC	HGNC:6554	NM_002303.6	-	1	P4	-	-	-	-	-	-	-	-	-	-	-	-	-	-	-	T	2.8400e-01	-	-	-
8594	1_65638367_A/-	1:65638366-65638367	-	3_prime_UTR_variant	MODIFIER	LEPR	ENSG00000116678	Transcript	ENST00000349533.11	protein_coding	20/20	-	-	-	5019	-	-	-	-	-	-	1	-	HGNC	HGNC:6554	NM_002303.6	-	1	P4	-	-	-	-	-	-	-	-	-	-	-	-	-	-	-	A	2.8400e-01	-	-	-
8597	1_65639785_TTGT/----	1:65639784-65639788	----	3_prime_UTR_variant	MODIFIER	LEPR	ENSG00000116678	Transcript	ENST00000349533.11	protein_coding	20/20	-	-	-	6437-6440	-	-	-	-	-	-	1	-	HGNC	HGNC:6554	NM_002303.6	-	1	P4	-	-	-	-	-	-	-	-	-	-	-	-	-	-	-	TTGT	2.8400e-01	-	-	-
8600	1_65640692_TTCAGCCTGTATGAGAACTGGGATATTGTTGTTACATG/--------------------------------------	1:65640691-65640729	--------------------------------------	3_prime_UTR_variant	MODIFIER	LEPR	ENSG00000116678	Transcript	ENST00000349533.11	protein_coding	20/20	-	-	-	7344-7381	-	-	-	-	-	-	1	-	HGNC	HGNC:6554	NM_002303.6	-	1	P4	-	-	-	-	-	-	-	-	-	-	-	-	-	-	-	TTCAGCCTGTATGAGAACTGGGATATTGTTGTTACATG	2.8400e-01	-	-	-
8601	1_65640923_TTTTATT/-------	1:65640922-65640929	-------	3_prime_UTR_variant	MODIFIER	LEPR	ENSG00000116678	Transcript	ENST00000349533.11	protein_coding	20/20	-	-	-	7575-7581	-	-	-	-	-	-	1	-	HGNC	HGNC:6554	NM_002303.6	-	1	P4	-	-	-	-	-	-	-	-	-	-	-	-	-	-	-	TTTTATT	2.8400e-01	-	-	-
8602	1_65640937_TTATTTA/-------	1:65640936-65640943	-------	3_prime_UTR_variant	MODIFIER	LEPR	ENSG00000116678	Transcript	ENST00000349533.11	protein_coding	20/20	-	-	-	7589-7595	-	-	-	-	-	-	1	-	HGNC	HGNC:6554	NM_002303.6	-	1	P4	-	-	-	-	-	-	-	-	-	-	-	-	-	-	-	TTATTTA	2.8400e-01	-	-	-
8603	1_65642219_C/-	1:65642218-65642219	-	downstream_gene_variant	MODIFIER	LEPR	ENSG00000116678	Transcript	ENST00000349533.11	protein_coding	-	-	-	-	-	-	-	-	-	rs1305152439	660	1	-	HGNC	HGNC:6554	NM_002303.6	-	1	P4	-	-	-	-	-	-	-	-	-	-	-	-	-	-	-	C	-	-	-	-
8614	1_109907076_T/-	1:109907075-109907076	-	upstream_gene_variant	MODIFIER	CSF1	ENSG00000184371	Transcript	ENST00000329608.11	protein_coding	-	-	-	-	-	-	-	-	-	-	3773	1	-	HGNC	HGNC:2432	NM_000757.6	-	1	P4	-	-	-	-	-	-	-	-	-	-	-	-	-	-	-	T	-	-	-	-
8622	1_109907395_AAAG/----	1:109907394-109907398	----	upstream_gene_variant	MODIFIER	CSF1	ENSG00000184371	Transcript	ENST00000329608.11	protein_coding	-	-	-	-	-	-	-	-	-	-	3451	1	-	HGNC	HGNC:2432	NM_000757.6	-	1	P4	-	-	-	-	-	-	-	-	-	-	-	-	-	-	-	AAAG	-	-	-	-
8630	1_109911686_CCC/---	1:109911685-109911688	---	intron_variant	MODIFIER	CSF1	ENSG00000184371	Transcript	ENST00000329608.11	protein_coding	-	1/8	-	-	-	-	-	-	-	-	-	1	-	HGNC	HGNC:2432	NM_000757.6	-	1	P4	-	-	-	-	-	-	-	-	-	-	-	-	-	-	-	CCC	2.2600e-01	-	-	-
8640	1_109913902_A/-	1:109913901-109913902	-	intron_variant	MODIFIER	CSF1	ENSG00000184371	Transcript	ENST00000329608.11	protein_coding	-	1/8	-	-	-	-	-	-	-	-	-	1	-	HGNC	HGNC:2432	NM_000757.6	-	1	P4	-	-	-	-	-	-	-	-	-	-	-	-	-	-	-	A	2.2600e-01	-	-	-
8650	1_109914010_TGGC/----	1:109914009-109914013	----	intron_variant	MODIFIER	CSF1	ENSG00000184371	Transcript	ENST00000329608.11	protein_coding	-	1/8	-	-	-	-	-	-	-	-	-	1	-	HGNC	HGNC:2432	NM_000757.6	-	1	P4	-	-	-	-	-	-	-	-	-	-	-	-	-	-	-	TGGC	2.2600e-01	-	-	-
8659	1_109914620_GCTTCCAGCT/----------	1:109914619-109914629	----------	intron_variant	MODIFIER	CSF1	ENSG00000184371	Transcript	ENST00000329608.11	protein_coding	-	2/8	-	-	-	-	-	-	-	-	-	1	-	HGNC	HGNC:2432	NM_000757.6	-	1	P4	-	-	-	-	-	-	-	-	-	-	-	-	-	-	-	GCTTCCAGCT	2.2600e-01	-	-	-
8668	1_109915429_TTC/---	1:109915428-109915431	---	intron_variant	MODIFIER	CSF1	ENSG00000184371	Transcript	ENST00000329608.11	protein_coding	-	2/8	-	-	-	-	-	-	-	-	-	1	-	HGNC	HGNC:2432	NM_000757.6	-	1	P4	-	-	-	-	-	-	-	-	-	-	-	-	-	-	-	TTC	2.2600e-01	-	-	-
8677	1_109915575_CTGAAGG/-------	1:109915574-109915581	-------	intron_variant	MODIFIER	CSF1	ENSG00000184371	Transcript	ENST00000329608.11	protein_coding	-	2/8	-	-	-	-	-	-	-	-	-	1	-	HGNC	HGNC:2432	NM_000757.6	-	1	P4	-	-	-	-	-	-	-	-	-	-	-	-	-	-	-	CTGAAGG	2.2600e-01	-	-	-
8686	1_109920205_AAAT/----	1:109920204-109920208	----	intron_variant	MODIFIER	CSF1	ENSG00000184371	Transcript	ENST00000329608.11	protein_coding	-	4/8	-	-	-	-	-	-	-	-	-	1	-	HGNC	HGNC:2432	NM_000757.6	-	1	P4	-	-	-	-	-	-	-	-	-	-	-	-	-	-	-	AAAT	2.2600e-01	-	-	-
8695	1_109920217_GATA/----	1:109920216-109920220	----	intron_variant	MODIFIER	CSF1	ENSG00000184371	Transcript	ENST00000329608.11	protein_coding	-	4/8	-	-	-	-	-	-	-	-	-	1	-	HGNC	HGNC:2432	NM_000757.6	-	1	P4	-	-	-	-	-	-	-	-	-	-	-	-	-	-	-	GATA	2.2600e-01	-	-	-
8704	1_109920223_CGTACGAATGAGAAGACTGGGCTCAGCTCCATCACTTACCAGCTAGGTGGCAGTGACCAAGTAAACTGCCGGAGTCTCACTCTCTCCCAGGCTGGAGTGCAGTAGT/----------------------------------------------------------------------------------------------------------	1:109920222-109920328	----------------------------------------------------------------------------------------------------------	intron_variant	MODIFIER	CSF1	ENSG00000184371	Transcript	ENST00000329608.11	protein_coding	-	4/8	-	-	-	-	-	-	-	-	-	1	-	HGNC	HGNC:2432	NM_000757.6	-	1	P4	-	-	-	-	-	-	-	-	-	-	-	-	-	-	-	CGTATGAATGAGAAGACTGGGCTCAGCTCCATCACTTACCAGCTAGGTGGCAGTGACCAAGTAAACTGCcGGAGTCTCACTCTCTCCCAGGCTGGAGTGCAGTAGT	2.2600e-01	-	-	-
8713	1_109921546_TGCTGGAT/--------	1:109921545-109921553	--------	intron_variant	MODIFIER	CSF1	ENSG00000184371	Transcript	ENST00000329608.11	protein_coding	-	4/8	-	-	-	-	-	-	-	-	-	1	-	HGNC	HGNC:2432	NM_000757.6	-	1	P4	-	-	-	-	-	-	-	-	-	-	-	-	-	-	-	TGCTGGAT	2.2600e-01	-	-	-
8722	1_109931258_GCCCAGCCTG/----------	1:109931257-109931267	----------	downstream_gene_variant	MODIFIER	CSF1	ENSG00000184371	Transcript	ENST00000329608.11	protein_coding	-	-	-	-	-	-	-	-	-	-	266	1	-	HGNC	HGNC:2432	NM_000757.6	-	1	P4	-	-	-	-	-	-	-	-	-	-	-	-	-	-	-	GCCCAGCCTG	-	-	-	-
8761	1_114701629_TC/--	1:114701628-114701630	--	downstream_gene_variant	MODIFIER	NRAS	ENSG00000213281	Transcript	ENST00000369535.5	protein_coding	-	-	-	-	-	-	-	-	-	-	2839	-1	-	HGNC	HGNC:7989	NM_002524.5	-	1	P1	-	-	-	-	-	-	-	-	-	-	-	-	-	-	-	GA	-	-	-	-
8763	1_114701810_AAAAACCT/--------	1:114701809-114701817	--------	downstream_gene_variant	MODIFIER	NRAS	ENSG00000213281	Transcript	ENST00000369535.5	protein_coding	-	-	-	-	-	-	-	-	-	-	2652	-1	-	HGNC	HGNC:7989	NM_002524.5	-	1	P1	-	-	-	-	-	-	-	-	-	-	-	-	-	-	-	AGGTTTTT	-	-	-	-
8765	1_114701981_TTTGACA/-------	1:114701980-114701987	-------	downstream_gene_variant	MODIFIER	NRAS	ENSG00000213281	Transcript	ENST00000369535.5	protein_coding	-	-	-	-	-	-	-	-	-	-	2482	-1	-	HGNC	HGNC:7989	NM_002524.5	-	1	P1	-	-	-	-	-	-	-	-	-	-	-	-	-	-	-	TGTCAAA	-	-	-	-
8767	1_114701989_TTTT/----	1:114701988-114701992	----	downstream_gene_variant	MODIFIER	NRAS	ENSG00000213281	Transcript	ENST00000369535.5	protein_coding	-	-	-	-	-	-	-	-	-	-	2477	-1	-	HGNC	HGNC:7989	NM_002524.5	-	1	P1	-	-	-	-	-	-	-	-	-	-	-	-	-	-	-	AAAA	-	-	-	-
8769	1_114702096_A/-	1:114702095-114702096	-	downstream_gene_variant	MODIFIER	NRAS	ENSG00000213281	Transcript	ENST00000369535.5	protein_coding	-	-	-	-	-	-	-	-	-	-	2373	-1	-	HGNC	HGNC:7989	NM_002524.5	-	1	P1	-	-	-	-	-	-	-	-	-	-	-	-	-	-	-	T	-	-	-	-
8771	1_114702413_A/-	1:114702412-114702413	-	downstream_gene_variant	MODIFIER	NRAS	ENSG00000213281	Transcript	ENST00000369535.5	protein_coding	-	-	-	-	-	-	-	-	-	-	2056	-1	-	HGNC	HGNC:7989	NM_002524.5	-	1	P1	-	-	-	-	-	-	-	-	-	-	-	-	-	-	-	T	-	-	-	-
8773	1_114703092_A/-	1:114703091-114703092	-	downstream_gene_variant	MODIFIER	NRAS	ENSG00000213281	Transcript	ENST00000369535.5	protein_coding	-	-	-	-	-	-	-	-	-	-	1377	-1	-	HGNC	HGNC:7989	NM_002524.5	-	1	P1	-	-	-	-	-	-	-	-	-	-	-	-	-	-	-	T	-	-	-	-
8774	1_114703830_TT/--	1:114703829-114703831	--	downstream_gene_variant	MODIFIER	NRAS	ENSG00000213281	Transcript	ENST00000369535.5	protein_coding	-	-	-	-	-	-	-	-	-	-	638	-1	-	HGNC	HGNC:7989	NM_002524.5	-	1	P1	-	-	-	-	-	-	-	-	-	-	-	-	-	-	-	AA	-	-	-	-
8775	1_114705586_A/-	1:114705585-114705586	-	3_prime_UTR_variant	MODIFIER	NRAS	ENSG00000213281	Transcript	ENST00000369535.5	protein_coding	7/7	-	-	-	3209	-	-	-	-	-	-	-1	-	HGNC	HGNC:7989	NM_002524.5	-	1	P1	-	-	-	-	-	-	-	-	-	-	-	-	-	-	-	T	6.1200e-01	-	-	-
8776	1_114709448_AATAAAAAA/---------	1:114709447-114709456	---------	intron_variant	MODIFIER	NRAS	ENSG00000213281	Transcript	ENST00000369535.5	protein_coding	-	4/6	-	-	-	-	-	-	-	-	-	-1	-	HGNC	HGNC:7989	NM_002524.5	-	1	P1	-	-	-	-	-	-	-	-	-	-	-	-	-	-	-	TTTTTTATt	6.1200e-01	-	-	-
8777	1_114709459_A/-	1:114709458-114709459	-	intron_variant	MODIFIER	NRAS	ENSG00000213281	Transcript	ENST00000369535.5	protein_coding	-	4/6	-	-	-	-	-	-	-	-	-	-1	-	HGNC	HGNC:7989	NM_002524.5	-	1	P1	-	-	-	-	-	-	-	-	-	-	-	-	-	-	-	T	6.1200e-01	-	-	-
8778	1_114710246_ATATATTATATAT/-------------	1:114710245-114710258	-------------	intron_variant	MODIFIER	NRAS	ENSG00000213281	Transcript	ENST00000369535.5	protein_coding	-	3/6	-	-	-	-	-	-	-	-	-	-1	-	HGNC	HGNC:7989	NM_002524.5	-	1	P1	-	-	-	-	-	-	-	-	-	-	-	-	-	-	-	ATATATTA-----	6.1200e-01	-	-	-
8779	1_114710260_AATATAT/-------	1:114710259-114710266	-------	intron_variant	MODIFIER	NRAS	ENSG00000213281	Transcript	ENST00000369535.5	protein_coding	-	3/6	-	-	-	-	-	-	-	-	-	-1	-	HGNC	HGNC:7989	NM_002524.5	-	1	P1	-	-	-	-	-	-	-	-	-	-	-	-	-	-	-	ATATATT	6.1200e-01	-	-	-
8780	1_114710268_TTTATATATAATTTATA/-----------------	1:114710267-114710284	-----------------	intron_variant	MODIFIER	NRAS	ENSG00000213281	Transcript	ENST00000369535.5	protein_coding	-	3/6	-	-	-	-	-	-	-	-	-	-1	-	HGNC	HGNC:7989	NM_002524.5	-	1	P1	-	-	-	-	-	-	-	-	-	-	-	-	-	-	-	tatAAATTATATATAAA	6.1200e-01	-	-	-
8781	1_114710288_TATAAATATATATAATTTACACATATAAATATA/---------------------------------	1:114710287-114710320	---------------------------------	intron_variant	MODIFIER	NRAS	ENSG00000213281	Transcript	ENST00000369535.5	protein_coding	-	3/6	-	-	-	-	-	-	-	-	-	-1	-	HGNC	HGNC:7989	NM_002524.5	-	1	P1	-	-	-	-	-	-	-	-	-	-	-	-	-	-	-	TATATTTATATGTGTAAATTATATATATTTATA	6.1200e-01	-	-	-
8782	1_114710322_ATT/---	1:114710321-114710324	---	intron_variant	MODIFIER	NRAS	ENSG00000213281	Transcript	ENST00000369535.5	protein_coding	-	3/6	-	-	-	-	-	-	-	-	-	-1	-	HGNC	HGNC:7989	NM_002524.5	-	1	P1	-	-	-	-	-	-	-	-	-	-	-	-	-	-	-	AAt	6.1200e-01	-	-	-
8783	1_114710327_TATATATTTATAAATAAAAA/--------------------	1:114710326-114710346	--------------------	intron_variant	MODIFIER	NRAS	ENSG00000213281	Transcript	ENST00000369535.5	protein_coding	-	3/6	-	-	-	-	-	-	-	-	-	-1	-	HGNC	HGNC:7989	NM_002524.5	-	1	P1	-	-	-	-	-	-	-	-	-	-	-	-	-	-	-	TTTTTATTTATAAATA---A	6.1200e-01	-	-	-
8784	1_114710349_ATATATACAAT/-----------	1:114710348-114710359	-----------	intron_variant	MODIFIER	NRAS	ENSG00000213281	Transcript	ENST00000369535.5	protein_coding	-	3/6	-	-	-	-	-	-	-	-	-	-1	-	HGNC	HGNC:7989	NM_002524.5	-	1	P1	-	-	-	-	-	-	-	-	-	-	-	-	-	-	-	ATTGTATatAT	6.1200e-01	-	-	-
8785	1_114710547_G/-	1:114710546-114710547	-	intron_variant	MODIFIER	NRAS	ENSG00000213281	Transcript	ENST00000369535.5	protein_coding	-	3/6	-	-	-	-	-	-	-	-	-	-1	-	HGNC	HGNC:7989	NM_002524.5	-	1	P1	-	-	-	-	-	-	-	-	-	-	-	-	-	-	-	C	6.1200e-01	-	-	-
8786	1_114711770_CACACAG/-------	1:114711769-114711776	-------	intron_variant	MODIFIER	NRAS	ENSG00000213281	Transcript	ENST00000369535.5	protein_coding	-	3/6	-	-	-	-	-	-	-	-	-	-1	-	HGNC	HGNC:7989	NM_002524.5	-	1	P1	-	-	-	-	-	-	-	-	-	-	-	-	-	-	-	CTGTGTG	6.1200e-01	-	-	-
8791	1_114712807_T/-	1:114712806-114712807	-	intron_variant	MODIFIER	NRAS	ENSG00000213281	Transcript	ENST00000369535.5	protein_coding	-	3/6	-	-	-	-	-	-	-	-	-	-1	-	HGNC	HGNC:7989	NM_002524.5	-	1	P1	-	-	-	-	-	-	-	-	-	-	-	-	-	-	-	A	6.1200e-01	-	-	-
8837	1_114713022_TG/--	1:114713021-114713023	--	intron_variant	MODIFIER	NRAS	ENSG00000213281	Transcript	ENST00000369535.5	protein_coding	-	3/6	-	-	-	-	-	-	-	-	-	-1	-	HGNC	HGNC:7989	NM_002524.5	-	1	P1	-	-	-	-	-	-	-	-	-	-	-	-	-	-	-	CA	6.1200e-01	-	-	-
8884	1_114715571_A/-	1:114715570-114715571	-	intron_variant	MODIFIER	NRAS	ENSG00000213281	Transcript	ENST00000369535.5	protein_coding	-	2/6	-	-	-	-	-	-	-	-	-	-1	-	HGNC	HGNC:7989	NM_002524.5	-	1	P1	-	-	-	-	-	-	-	-	-	-	-	-	-	-	-	T	6.1200e-01	-	-	-
8932	1_114715733_TCAG/----	1:114715732-114715736	----	intron_variant	MODIFIER	NRAS	ENSG00000213281	Transcript	ENST00000369535.5	protein_coding	-	2/6	-	-	-	-	-	-	-	-	-	-1	-	HGNC	HGNC:7989	NM_002524.5	-	1	P1	-	-	-	-	-	-	-	-	-	-	-	-	-	-	-	CTGA	6.1200e-01	-	-	-
8981	1_114718383_CATT/----	1:114718382-114718386	----	upstream_gene_variant	MODIFIER	NRAS	ENSG00000213281	Transcript	ENST00000369535.5	protein_coding	-	-	-	-	-	-	-	-	-	-	1612	-1	-	HGNC	HGNC:7989	NM_002524.5	-	1	P1	-	-	-	-	-	-	-	-	-	-	-	-	-	-	-	AATG	-	-	-	-
9029	1_114718523_TTAA/----	1:114718522-114718526	----	upstream_gene_variant	MODIFIER	NRAS	ENSG00000213281	Transcript	ENST00000369535.5	protein_coding	-	-	-	-	-	-	-	-	-	-	1752	-1	-	HGNC	HGNC:7989	NM_002524.5	-	1	P1	-	-	-	-	-	-	-	-	-	-	-	-	-	-	-	TTAA	-	-	-	-
9077	1_114720923_CC/--	1:114720922-114720924	--	upstream_gene_variant	MODIFIER	NRAS	ENSG00000213281	Transcript	ENST00000369535.5	protein_coding	-	-	-	-	-	-	-	-	-	-	4152	-1	-	HGNC	HGNC:7989	NM_002524.5	-	1	P1	-	-	-	-	-	-	-	-	-	-	-	-	-	-	-	GG	-	-	-	-
9125	1_114721512_GT/--	1:114721511-114721513	--	upstream_gene_variant	MODIFIER	NRAS	ENSG00000213281	Transcript	ENST00000369535.5	protein_coding	-	-	-	-	-	-	-	-	-	-	4741	-1	-	HGNC	HGNC:7989	NM_002524.5	-	1	P1	-	-	-	-	-	-	-	-	-	-	-	-	-	-	-	AC	-	-	-	-
9173	1_114721575_GGGTA/-----	1:114721574-114721579	-----	upstream_gene_variant	MODIFIER	NRAS	ENSG00000213281	Transcript	ENST00000369535.5	protein_coding	-	-	-	-	-	-	-	-	-	-	4804	-1	-	HGNC	HGNC:7989	NM_002524.5	-	1	P1	-	-	-	-	-	-	-	-	-	-	-	-	-	-	-	TACCC	-	-	-	-
9221	1_114721592_TTGTCA/------	1:114721591-114721597	------	upstream_gene_variant	MODIFIER	NRAS	ENSG00000213281	Transcript	ENST00000369535.5	protein_coding	-	-	-	-	-	-	-	-	-	-	4821	-1	-	HGNC	HGNC:7989	NM_002524.5	-	1	P1	-	-	-	-	-	-	-	-	-	-	-	-	-	-	-	TGACAA	-	-	-	-
9269	1_114721745_CTGG/----	1:114721744-114721748	----	upstream_gene_variant	MODIFIER	NRAS	ENSG00000213281	Transcript	ENST00000369535.5	protein_coding	-	-	-	-	-	-	-	-	-	-	4974	-1	-	HGNC	HGNC:7989	NM_002524.5	-	1	P1	-	-	-	-	-	-	-	-	-	-	-	-	-	-	-	CCAG	-	-	-	-
9841	1_115637142_G/-	1:115637141-115637142	-	upstream_gene_variant	MODIFIER	VANGL1	ENSG00000173218	Transcript	ENST00000355485.7	protein_coding	-	-	-	-	-	-	-	-	-	-	4828	1	-	HGNC	HGNC:15512	NM_138959.3	-	1	P3	-	-	-	-	-	-	-	-	-	-	-	-	-	-	-	G	-	-	-	-
9844	1_115643203_A/-	1:115643202-115643203	-	intron_variant	MODIFIER	VANGL1	ENSG00000173218	Transcript	ENST00000355485.7	protein_coding	-	1/7	-	-	-	-	-	-	-	-	-	1	-	HGNC	HGNC:15512	NM_138959.3	-	1	P3	-	-	-	-	-	-	-	-	-	-	-	-	-	-	-	A	5.9600e-01	-	-	-
9848	1_115646503_TTTTTTT/-------	1:115646502-115646509	-------	intron_variant	MODIFIER	VANGL1	ENSG00000173218	Transcript	ENST00000355485.7	protein_coding	-	1/7	-	-	-	-	-	-	-	-	-	1	-	HGNC	HGNC:15512	NM_138959.3	-	1	P3	-	-	-	-	-	-	-	-	-	-	-	-	-	-	-	TTTTTTT	5.9600e-01	-	-	-
9852	1_115646712_G/-	1:115646711-115646712	-	intron_variant	MODIFIER	VANGL1	ENSG00000173218	Transcript	ENST00000355485.7	protein_coding	-	1/7	-	-	-	-	-	-	-	-	-	1	-	HGNC	HGNC:15512	NM_138959.3	-	1	P3	-	-	-	-	-	-	-	-	-	-	-	-	-	-	-	g	5.9600e-01	-	-	-
9856	1_115648078_GAG/---	1:115648077-115648080	---	intron_variant	MODIFIER	VANGL1	ENSG00000173218	Transcript	ENST00000355485.7	protein_coding	-	1/7	-	-	-	-	-	-	-	-	-	1	-	HGNC	HGNC:15512	NM_138959.3	-	1	P3	-	-	-	-	-	-	-	-	-	-	-	-	-	-	-	GAG	5.9600e-01	-	-	-
9860	1_115650266_G/-	1:115650265-115650266	-	intron_variant	MODIFIER	VANGL1	ENSG00000173218	Transcript	ENST00000355485.7	protein_coding	-	1/7	-	-	-	-	-	-	-	-	-	1	-	HGNC	HGNC:15512	NM_138959.3	-	1	P3	-	-	-	-	-	-	-	-	-	-	-	-	-	-	-	G	5.9600e-01	-	-	-
9864	1_115651762_T/-	1:115651761-115651762	-	intron_variant	MODIFIER	VANGL1	ENSG00000173218	Transcript	ENST00000355485.7	protein_coding	-	2/7	-	-	-	-	-	-	-	rs112781746	-	1	-	HGNC	HGNC:15512	NM_138959.3	-	1	P3	-	-	-	-	-	-	-	-	-	-	-	-	-	-	-	T	5.9600e-01	-	-	-
9868	1_115653432_TG/--	1:115653431-115653433	--	intron_variant	MODIFIER	VANGL1	ENSG00000173218	Transcript	ENST00000355485.7	protein_coding	-	2/7	-	-	-	-	-	-	-	-	-	1	-	HGNC	HGNC:15512	NM_138959.3	-	1	P3	-	-	-	-	-	-	-	-	-	-	-	-	-	-	-	TG	5.9600e-01	-	-	-
9872	1_115654505_AAAA/----	1:115654504-115654508	----	intron_variant	MODIFIER	VANGL1	ENSG00000173218	Transcript	ENST00000355485.7	protein_coding	-	2/7	-	-	-	-	-	-	-	-	-	1	-	HGNC	HGNC:15512	NM_138959.3	-	1	P3	-	-	-	-	-	-	-	-	-	-	-	-	-	-	-	AAaa	5.9600e-01	-	-	-
9876	1_115654719_G/-	1:115654718-115654719	-	intron_variant	MODIFIER	VANGL1	ENSG00000173218	Transcript	ENST00000355485.7	protein_coding	-	2/7	-	-	-	-	-	-	-	-	-	1	-	HGNC	HGNC:15512	NM_138959.3	-	1	P3	-	-	-	-	-	-	-	-	-	-	-	-	-	-	-	G	5.9600e-01	-	-	-
9880	1_115655983_G/-	1:115655982-115655983	-	intron_variant	MODIFIER	VANGL1	ENSG00000173218	Transcript	ENST00000355485.7	protein_coding	-	2/7	-	-	-	-	-	-	-	-	-	1	-	HGNC	HGNC:15512	NM_138959.3	-	1	P3	-	-	-	-	-	-	-	-	-	-	-	-	-	-	-	G	5.9600e-01	-	-	-
9884	1_115657083_A/-	1:115657082-115657083	-	intron_variant	MODIFIER	VANGL1	ENSG00000173218	Transcript	ENST00000355485.7	protein_coding	-	2/7	-	-	-	-	-	-	-	-	-	1	-	HGNC	HGNC:15512	NM_138959.3	-	1	P3	-	-	-	-	-	-	-	-	-	-	-	-	-	-	-	A	5.9600e-01	-	-	-
9888	1_115659172_G/-	1:115659171-115659172	-	intron_variant	MODIFIER	VANGL1	ENSG00000173218	Transcript	ENST00000355485.7	protein_coding	-	2/7	-	-	-	-	-	-	-	-	-	1	-	HGNC	HGNC:15512	NM_138959.3	-	1	P3	-	-	-	-	-	-	-	-	-	-	-	-	-	-	-	G	5.9600e-01	-	-	-
9892	1_115659194_T/-	1:115659193-115659194	-	intron_variant	MODIFIER	VANGL1	ENSG00000173218	Transcript	ENST00000355485.7	protein_coding	-	2/7	-	-	-	-	-	-	-	-	-	1	-	HGNC	HGNC:15512	NM_138959.3	-	1	P3	-	-	-	-	-	-	-	-	-	-	-	-	-	-	-	T	5.9600e-01	-	-	-
9896	1_115659401_AG/--	1:115659400-115659402	--	intron_variant	MODIFIER	VANGL1	ENSG00000173218	Transcript	ENST00000355485.7	protein_coding	-	2/7	-	-	-	-	-	-	-	-	-	1	-	HGNC	HGNC:15512	NM_138959.3	-	1	P3	-	-	-	-	-	-	-	-	-	-	-	-	-	-	-	AG	5.9600e-01	-	-	-
9900	1_115660506_T/-	1:115660505-115660506	-	intron_variant	MODIFIER	VANGL1	ENSG00000173218	Transcript	ENST00000355485.7	protein_coding	-	3/7	-	-	-	-	-	-	-	-	-	1	-	HGNC	HGNC:15512	NM_138959.3	-	1	P3	-	-	-	-	-	-	-	-	-	-	-	-	-	-	-	T	5.9600e-01	-	-	-
9904	1_115661453_CA/--	1:115661452-115661454	--	intron_variant	MODIFIER	VANGL1	ENSG00000173218	Transcript	ENST00000355485.7	protein_coding	-	3/7	-	-	-	-	-	-	-	-	-	1	-	HGNC	HGNC:15512	NM_138959.3	-	1	P3	-	-	-	-	-	-	-	-	-	-	-	-	-	-	-	CA	5.9600e-01	-	-	-
9908	1_115661607_T/-	1:115661606-115661607	-	intron_variant	MODIFIER	VANGL1	ENSG00000173218	Transcript	ENST00000355485.7	protein_coding	-	3/7	-	-	-	-	-	-	-	-	-	1	-	HGNC	HGNC:15512	NM_138959.3	-	1	P3	-	-	-	-	-	-	-	-	-	-	-	-	-	-	-	t	5.9600e-01	-	-	-
9912	1_115662399_A/-	1:115662398-115662399	-	intron_variant	MODIFIER	VANGL1	ENSG00000173218	Transcript	ENST00000355485.7	protein_coding	-	3/7	-	-	-	-	-	-	-	-	-	1	-	HGNC	HGNC:15512	NM_138959.3	-	1	P3	-	-	-	-	-	-	-	-	-	-	-	-	-	-	-	A	5.9600e-01	-	-	-
9916	1_115662795_T/-	1:115662794-115662795	-	intron_variant	MODIFIER	VANGL1	ENSG00000173218	Transcript	ENST00000355485.7	protein_coding	-	3/7	-	-	-	-	-	-	-	-	-	1	-	HGNC	HGNC:15512	NM_138959.3	-	1	P3	-	-	-	-	-	-	-	-	-	-	-	-	-	-	-	-	5.9600e-01	-	-	-
9920	1_115662858_C/-	1:115662857-115662858	-	intron_variant	MODIFIER	VANGL1	ENSG00000173218	Transcript	ENST00000355485.7	protein_coding	-	3/7	-	-	-	-	-	-	-	-	-	1	-	HGNC	HGNC:15512	NM_138959.3	-	1	P3	-	-	-	-	-	-	-	-	-	-	-	-	-	-	-	C	5.9600e-01	-	-	-
9924	1_115662878_C/-	1:115662877-115662878	-	intron_variant	MODIFIER	VANGL1	ENSG00000173218	Transcript	ENST00000355485.7	protein_coding	-	3/7	-	-	-	-	-	-	-	-	-	1	-	HGNC	HGNC:15512	NM_138959.3	-	1	P3	-	-	-	-	-	-	-	-	-	-	-	-	-	-	-	C	5.9600e-01	-	-	-
9928	1_115662906_C/-	1:115662905-115662906	-	intron_variant	MODIFIER	VANGL1	ENSG00000173218	Transcript	ENST00000355485.7	protein_coding	-	3/7	-	-	-	-	-	-	-	-	-	1	-	HGNC	HGNC:15512	NM_138959.3	-	1	P3	-	-	-	-	-	-	-	-	-	-	-	-	-	-	-	C	5.9600e-01	-	-	-
9932	1_115665842_GC/--	1:115665841-115665843	--	intron_variant	MODIFIER	VANGL1	ENSG00000173218	Transcript	ENST00000355485.7	protein_coding	-	4/7	-	-	-	-	-	-	-	-	-	1	-	HGNC	HGNC:15512	NM_138959.3	-	1	P3	-	-	-	-	-	-	-	-	-	-	-	-	-	-	-	GC	5.9600e-01	-	-	-
9936	1_115669636_TAAGATGTGCCA/------------	1:115669635-115669647	------------	intron_variant	MODIFIER	VANGL1	ENSG00000173218	Transcript	ENST00000355485.7	protein_coding	-	4/7	-	-	-	-	-	-	-	-	-	1	-	HGNC	HGNC:15512	NM_138959.3	-	1	P3	-	-	-	-	-	-	-	-	-	-	-	-	-	-	-	TAAGATGTGCCA	5.9600e-01	-	-	-
9942	1_115673278_G/-	1:115673277-115673278	-	intron_variant	MODIFIER	VANGL1	ENSG00000173218	Transcript	ENST00000355485.7	protein_coding	-	4/7	-	-	-	-	-	-	-	-	-	1	-	HGNC	HGNC:15512	NM_138959.3	-	1	P3	-	-	-	-	-	-	-	-	-	-	-	-	-	-	-	G	5.9600e-01	-	-	-
9948	1_115677803_TCA/---	1:115677802-115677805	---	intron_variant	MODIFIER	VANGL1	ENSG00000173218	Transcript	ENST00000355485.7	protein_coding	-	4/7	-	-	-	-	-	-	-	-	-	1	-	HGNC	HGNC:15512	NM_138959.3	-	1	P3	-	-	-	-	-	-	-	-	-	-	-	-	-	-	-	tca	5.9600e-01	-	-	-
9956	1_115678952_A/-	1:115678951-115678952	-	intron_variant	MODIFIER	VANGL1	ENSG00000173218	Transcript	ENST00000355485.7	protein_coding	-	4/7	-	-	-	-	-	-	-	rs561934640	-	1	-	HGNC	HGNC:15512	NM_138959.3	-	1	P3	-	-	-	-	-	-	-	-	-	-	-	-	-	-	-	a	5.9600e-01	-	-	-
9963	1_115679198_T/-	1:115679197-115679198	-	intron_variant	MODIFIER	VANGL1	ENSG00000173218	Transcript	ENST00000355485.7	protein_coding	-	4/7	-	-	-	-	-	-	-	-	-	1	-	HGNC	HGNC:15512	NM_138959.3	-	1	P3	-	-	-	-	-	-	-	-	-	-	-	-	-	-	-	t	5.9600e-01	-	-	-
9975	1_115681524_GAGAC/-----	1:115681523-115681528	-----	intron_variant	MODIFIER	VANGL1	ENSG00000173218	Transcript	ENST00000355485.7	protein_coding	-	4/7	-	-	-	-	-	-	-	-	-	1	-	HGNC	HGNC:15512	NM_138959.3	-	1	P3	-	-	-	-	-	-	-	-	-	-	-	-	-	-	-	gagac	5.9600e-01	-	-	-
9981	1_115681734_TGACCTCAGG/----------	1:115681733-115681743	----------	intron_variant	MODIFIER	VANGL1	ENSG00000173218	Transcript	ENST00000355485.7	protein_coding	-	4/7	-	-	-	-	-	-	-	-	-	1	-	HGNC	HGNC:15512	NM_138959.3	-	1	P3	-	-	-	-	-	-	-	-	-	-	-	-	-	-	-	tgacctcagg	5.9600e-01	-	-	-
9987	1_115687932_CATT/----	1:115687931-115687935	----	intron_variant	MODIFIER	VANGL1	ENSG00000173218	Transcript	ENST00000355485.7	protein_coding	-	7/7	-	-	-	-	-	-	-	-	-	1	-	HGNC	HGNC:15512	NM_138959.3	-	1	P3	-	-	-	-	-	-	-	-	-	-	-	-	-	-	-	catt	5.9600e-01	-	-	-
9993	1_115688818_CTCA/----	1:115688817-115688821	----	intron_variant	MODIFIER	VANGL1	ENSG00000173218	Transcript	ENST00000355485.7	protein_coding	-	7/7	-	-	-	-	-	-	-	-	-	1	-	HGNC	HGNC:15512	NM_138959.3	-	1	P3	-	-	-	-	-	-	-	-	-	-	-	-	-	-	-	ctca	5.9600e-01	-	-	-
9999	1_115688959_T/-	1:115688958-115688959	-	intron_variant	MODIFIER	VANGL1	ENSG00000173218	Transcript	ENST00000355485.7	protein_coding	-	7/7	-	-	-	-	-	-	-	-	-	1	-	HGNC	HGNC:15512	NM_138959.3	-	1	P3	-	-	-	-	-	-	-	-	-	-	-	-	-	-	-	t	5.9600e-01	-	-	-
10005	1_115689091_TATATTTCT/---------	1:115689090-115689099	---------	intron_variant	MODIFIER	VANGL1	ENSG00000173218	Transcript	ENST00000355485.7	protein_coding	-	7/7	-	-	-	-	-	-	-	-	-	1	-	HGNC	HGNC:15512	NM_138959.3	-	1	P3	-	-	-	-	-	-	-	-	-	-	-	-	-	-	-	TATATTTCT	5.9600e-01	-	-	-
10009	1_115689265_T/-	1:115689264-115689265	-	intron_variant	MODIFIER	VANGL1	ENSG00000173218	Transcript	ENST00000355485.7	protein_coding	-	7/7	-	-	-	-	-	-	-	COSV59620521	-	1	-	HGNC	HGNC:15512	NM_138959.3	-	1	P3	-	-	-	-	1	1	-	-	-	-	-	-	-	-	-	T	5.9600e-01	-	-	-
10013	1_115689304_T/-	1:115689303-115689304	-	intron_variant	MODIFIER	VANGL1	ENSG00000173218	Transcript	ENST00000355485.7	protein_coding	-	7/7	-	-	-	-	-	-	-	-	-	1	-	HGNC	HGNC:15512	NM_138959.3	-	1	P3	-	-	-	-	-	-	-	-	-	-	-	-	-	-	-	T	5.9600e-01	-	-	-
10017	1_115689478_AA/--	1:115689477-115689479	--	intron_variant	MODIFIER	VANGL1	ENSG00000173218	Transcript	ENST00000355485.7	protein_coding	-	7/7	-	-	-	-	-	-	-	-	-	1	-	HGNC	HGNC:15512	NM_138959.3	-	1	P3	-	-	-	-	-	-	-	-	-	-	-	-	-	-	-	AA	5.9600e-01	-	-	-
10021	1_115689637_A/-	1:115689636-115689637	-	intron_variant	MODIFIER	VANGL1	ENSG00000173218	Transcript	ENST00000355485.7	protein_coding	-	7/7	-	-	-	-	-	-	-	rs555032797	-	1	-	HGNC	HGNC:15512	NM_138959.3	-	1	P3	-	-	-	-	-	-	-	-	-	-	-	-	-	-	-	A	5.9600e-01	-	-	-
10026	1_115696067_A/-	1:115696066-115696067	-	3_prime_UTR_variant	MODIFIER	VANGL1	ENSG00000173218	Transcript	ENST00000355485.7	protein_coding	8/8	-	-	-	6517	-	-	-	-	-	-	1	-	HGNC	HGNC:15512	NM_138959.3	-	1	P3	-	-	-	-	-	-	-	-	-	-	-	-	-	-	-	A	5.9600e-01	-	-	-
10030	1_115698993_AGAACTTG/--------	1:115698992-115699000	--------	downstream_gene_variant	MODIFIER	VANGL1	ENSG00000173218	Transcript	ENST00000355485.7	protein_coding	-	-	-	-	-	-	-	-	-	-	772	1	-	HGNC	HGNC:15512	NM_138959.3	-	1	P3	-	-	-	-	-	-	-	-	-	-	-	-	-	-	-	AGAACTTG	-	-	-	-
10033	1_115700227_T/-	1:115700226-115700227	-	downstream_gene_variant	MODIFIER	VANGL1	ENSG00000173218	Transcript	ENST00000355485.7	protein_coding	-	-	-	-	-	-	-	-	-	-	2006	1	-	HGNC	HGNC:15512	NM_138959.3	-	1	P3	-	-	-	-	-	-	-	-	-	-	-	-	-	-	-	T	-	-	-	-
10036	1_115702096_TATTTT/------	1:115702095-115702101	------	downstream_gene_variant	MODIFIER	VANGL1	ENSG00000173218	Transcript	ENST00000355485.7	protein_coding	-	-	-	-	-	-	-	-	-	-	3875	1	-	HGNC	HGNC:15512	NM_138959.3	-	1	P3	-	-	-	-	-	-	-	-	-	-	-	-	-	-	-	TATTTT	-	-	-	-
10056	1_160396229_TC/--	1:160396228-160396230	--	upstream_gene_variant	MODIFIER	VANGL2	ENSG00000162738	Transcript	ENST00000368061.3	protein_coding	-	-	-	-	-	-	-	-	-	-	4334	1	-	HGNC	HGNC:15511	NM_020335.3	-	2	P1	-	-	-	-	-	-	-	-	-	-	-	-	-	-	-	tt	-	-	-	-
10057	1_160396229_TC/--	1:160396228-160396230	--	upstream_gene_variant	MODIFIER	VANGL2	ENSG00000162738	Transcript	ENST00000696602.1	protein_coding	-	-	-	-	-	-	-	-	-	-	4334	1	-	HGNC	HGNC:15511	-	-	-	-	-	-	-	-	-	-	-	-	-	-	-	-	-	-	-	tt	-	-	-	-
10059	1_160397301_CTT/---	1:160397300-160397303	---	upstream_gene_variant	MODIFIER	VANGL2	ENSG00000162738	Transcript	ENST00000368061.3	protein_coding	-	-	-	-	-	-	-	-	-	-	3261	1	-	HGNC	HGNC:15511	NM_020335.3	-	2	P1	-	-	-	-	-	-	-	-	-	-	-	-	-	-	-	CTT	-	-	-	-
10060	1_160397301_CTT/---	1:160397300-160397303	---	upstream_gene_variant	MODIFIER	VANGL2	ENSG00000162738	Transcript	ENST00000696602.1	protein_coding	-	-	-	-	-	-	-	-	-	-	3261	1	-	HGNC	HGNC:15511	-	-	-	-	-	-	-	-	-	-	-	-	-	-	-	-	-	-	-	CTT	-	-	-	-
10062	1_160398023_CTCTCCTA/--------	1:160398022-160398030	--------	upstream_gene_variant	MODIFIER	VANGL2	ENSG00000162738	Transcript	ENST00000368061.3	protein_coding	-	-	-	-	-	-	-	-	-	-	2534	1	-	HGNC	HGNC:15511	NM_020335.3	-	2	P1	-	-	-	-	-	-	-	-	-	-	-	-	-	-	-	CTCTCCTA	-	-	-	-
10063	1_160398023_CTCTCCTA/--------	1:160398022-160398030	--------	upstream_gene_variant	MODIFIER	VANGL2	ENSG00000162738	Transcript	ENST00000696602.1	protein_coding	-	-	-	-	-	-	-	-	-	-	2534	1	-	HGNC	HGNC:15511	-	-	-	-	-	-	-	-	-	-	-	-	-	-	-	-	-	-	-	CTCTCCTA	-	-	-	-
10064	1_160403109_GGGGA/-----	1:160403108-160403113	-----	intron_variant	MODIFIER	VANGL2	ENSG00000162738	Transcript	ENST00000368061.3	protein_coding	-	1/7	-	-	-	-	-	-	-	-	-	1	-	HGNC	HGNC:15511	NM_020335.3	-	2	P1	-	-	-	-	-	-	-	-	-	-	-	-	-	-	-	GAGGA	3.8700e-01	-	-	-
10065	1_160403109_GGGGA/-----	1:160403108-160403113	-----	intron_variant	MODIFIER	VANGL2	ENSG00000162738	Transcript	ENST00000696602.1	protein_coding	-	1/7	-	-	-	-	-	-	-	-	-	1	-	HGNC	HGNC:15511	-	-	-	-	-	-	-	-	-	-	-	-	-	-	-	-	-	-	-	GAGGA	3.8700e-01	-	-	-
10066	1_160403136_C/-	1:160403135-160403136	-	intron_variant	MODIFIER	VANGL2	ENSG00000162738	Transcript	ENST00000368061.3	protein_coding	-	1/7	-	-	-	-	-	-	-	-	-	1	-	HGNC	HGNC:15511	NM_020335.3	-	2	P1	-	-	-	-	-	-	-	-	-	-	-	-	-	-	-	C	3.8700e-01	-	-	-
10067	1_160403136_C/-	1:160403135-160403136	-	intron_variant	MODIFIER	VANGL2	ENSG00000162738	Transcript	ENST00000696602.1	protein_coding	-	1/7	-	-	-	-	-	-	-	-	-	1	-	HGNC	HGNC:15511	-	-	-	-	-	-	-	-	-	-	-	-	-	-	-	-	-	-	-	C	3.8700e-01	-	-	-
10068	1_160406755_CG/--	1:160406754-160406756	--	intron_variant	MODIFIER	VANGL2	ENSG00000162738	Transcript	ENST00000368061.3	protein_coding	-	1/7	-	-	-	-	-	-	-	-	-	1	-	HGNC	HGNC:15511	NM_020335.3	-	2	P1	-	-	-	-	-	-	-	-	-	-	-	-	-	-	-	AG	3.8700e-01	-	-	-
10069	1_160406755_CG/--	1:160406754-160406756	--	intron_variant	MODIFIER	VANGL2	ENSG00000162738	Transcript	ENST00000696602.1	protein_coding	-	1/7	-	-	-	-	-	-	-	-	-	1	-	HGNC	HGNC:15511	-	-	-	-	-	-	-	-	-	-	-	-	-	-	-	-	-	-	-	AG	3.8700e-01	-	-	-
10070	1_160409449_GGGAAA/------	1:160409448-160409454	------	intron_variant	MODIFIER	VANGL2	ENSG00000162738	Transcript	ENST00000368061.3	protein_coding	-	1/7	-	-	-	-	-	-	-	-	-	1	-	HGNC	HGNC:15511	NM_020335.3	-	2	P1	-	-	-	-	-	-	-	-	-	-	-	-	-	-	-	GGGAAA	3.8700e-01	-	-	-
10071	1_160409449_GGGAAA/------	1:160409448-160409454	------	intron_variant	MODIFIER	VANGL2	ENSG00000162738	Transcript	ENST00000696602.1	protein_coding	-	1/7	-	-	-	-	-	-	-	-	-	1	-	HGNC	HGNC:15511	-	-	-	-	-	-	-	-	-	-	-	-	-	-	-	-	-	-	-	GGGAAA	3.8700e-01	-	-	-
10072	1_160413551_C/-	1:160413550-160413551	-	intron_variant	MODIFIER	VANGL2	ENSG00000162738	Transcript	ENST00000368061.3	protein_coding	-	1/7	-	-	-	-	-	-	-	-	-	1	-	HGNC	HGNC:15511	NM_020335.3	-	2	P1	-	-	-	-	-	-	-	-	-	-	-	-	-	-	-	C	3.8700e-01	-	-	-
10073	1_160413551_C/-	1:160413550-160413551	-	intron_variant	MODIFIER	VANGL2	ENSG00000162738	Transcript	ENST00000696602.1	protein_coding	-	1/7	-	-	-	-	-	-	-	-	-	1	-	HGNC	HGNC:15511	-	-	-	-	-	-	-	-	-	-	-	-	-	-	-	-	-	-	-	C	3.8700e-01	-	-	-
10074	1_160413702_TGCC/----	1:160413701-160413705	----	intron_variant	MODIFIER	VANGL2	ENSG00000162738	Transcript	ENST00000368061.3	protein_coding	-	1/7	-	-	-	-	-	-	-	-	-	1	-	HGNC	HGNC:15511	NM_020335.3	-	2	P1	-	-	-	-	-	-	-	-	-	-	-	-	-	-	-	TGCC	3.8700e-01	-	-	-
10075	1_160413702_TGCC/----	1:160413701-160413705	----	intron_variant	MODIFIER	VANGL2	ENSG00000162738	Transcript	ENST00000696602.1	protein_coding	-	1/7	-	-	-	-	-	-	-	-	-	1	-	HGNC	HGNC:15511	-	-	-	-	-	-	-	-	-	-	-	-	-	-	-	-	-	-	-	TGCC	3.8700e-01	-	-	-
10076	1_160413754_ATGGAAGAGTTAGGTTTTGAACTCAGCTGGATCTGAG/-------------------------------------	1:160413753-160413790	-------------------------------------	intron_variant	MODIFIER	VANGL2	ENSG00000162738	Transcript	ENST00000368061.3	protein_coding	-	1/7	-	-	-	-	-	-	-	-	-	1	-	HGNC	HGNC:15511	NM_020335.3	-	2	P1	-	-	-	-	-	-	-	-	-	-	-	-	-	-	-	aTGGAAGAGTTAGGTTTTGAACTCAGATggATCTGAG	3.8700e-01	-	-	-
10077	1_160413754_ATGGAAGAGTTAGGTTTTGAACTCAGCTGGATCTGAG/-------------------------------------	1:160413753-160413790	-------------------------------------	intron_variant	MODIFIER	VANGL2	ENSG00000162738	Transcript	ENST00000696602.1	protein_coding	-	1/7	-	-	-	-	-	-	-	-	-	1	-	HGNC	HGNC:15511	-	-	-	-	-	-	-	-	-	-	-	-	-	-	-	-	-	-	-	aTGGAAGAGTTAGGTTTTGAACTCAGATggATCTGAG	3.8700e-01	-	-	-
10078	1_160414050_TGACCACCAACATTAAGTCTCAAACA/--------------------------	1:160414049-160414075	--------------------------	intron_variant	MODIFIER	VANGL2	ENSG00000162738	Transcript	ENST00000368061.3	protein_coding	-	1/7	-	-	-	-	-	-	-	-	-	1	-	HGNC	HGNC:15511	NM_020335.3	-	2	P1	-	-	-	-	-	-	-	-	-	-	-	-	-	-	-	TGACCACCAACATTAAGTCTCAAACA	3.8700e-01	-	-	-
10079	1_160414050_TGACCACCAACATTAAGTCTCAAACA/--------------------------	1:160414049-160414075	--------------------------	intron_variant	MODIFIER	VANGL2	ENSG00000162738	Transcript	ENST00000696602.1	protein_coding	-	1/7	-	-	-	-	-	-	-	-	-	1	-	HGNC	HGNC:15511	-	-	-	-	-	-	-	-	-	-	-	-	-	-	-	-	-	-	-	TGACCACCAACATTAAGTCTCAAACA	3.8700e-01	-	-	-
10081	1_160414393_ATGGGCATTTTCCTGCACTCTTTGCTTGGTTAATTCCTATTTCTTCTTCAGGCCTCTGCTGAGGTGTCC/---------------------------------------------------------------------	1:160414392-160414461	---------------------------------------------------------------------	intron_variant	MODIFIER	VANGL2	ENSG00000162738	Transcript	ENST00000368061.3	protein_coding	-	1/7	-	-	-	-	-	-	-	-	-	1	-	HGNC	HGNC:15511	NM_020335.3	-	2	P1	-	-	-	-	-	-	-	-	-	-	-	-	-	-	-	ATGGGCATTTTCCTGCACTCTTTGCTTGGTTAATTCCTATTTCTTCTTCAGGCCTCTGCTGAGGTGTCC	3.8700e-01	-	-	-
10082	1_160414393_ATGGGCATTTTCCTGCACTCTTTGCTTGGTTAATTCCTATTTCTTCTTCAGGCCTCTGCTGAGGTGTCC/---------------------------------------------------------------------	1:160414392-160414461	---------------------------------------------------------------------	intron_variant	MODIFIER	VANGL2	ENSG00000162738	Transcript	ENST00000696602.1	protein_coding	-	1/7	-	-	-	-	-	-	-	-	-	1	-	HGNC	HGNC:15511	-	-	-	-	-	-	-	-	-	-	-	-	-	-	-	-	-	-	-	ATGGGCATTTTCCTGCACTCTTTGCTTGGTTAATTCCTATTTCTTCTTCAGGCCTCTGCTGAGGTGTCC	3.8700e-01	-	-	-
10084	1_160414664_G/-	1:160414663-160414664	-	intron_variant	MODIFIER	VANGL2	ENSG00000162738	Transcript	ENST00000368061.3	protein_coding	-	1/7	-	-	-	-	-	-	-	-	-	1	-	HGNC	HGNC:15511	NM_020335.3	-	2	P1	-	-	-	-	-	-	-	-	-	-	-	-	-	-	-	G	3.8700e-01	-	-	-
10086	1_160414664_G/-	1:160414663-160414664	-	intron_variant	MODIFIER	VANGL2	ENSG00000162738	Transcript	ENST00000696602.1	protein_coding	-	1/7	-	-	-	-	-	-	-	-	-	1	-	HGNC	HGNC:15511	-	-	-	-	-	-	-	-	-	-	-	-	-	-	-	-	-	-	-	G	3.8700e-01	-	-	-
10088	1_160418044_TGGGAT/------	1:160418043-160418049	------	intron_variant	MODIFIER	VANGL2	ENSG00000162738	Transcript	ENST00000368061.3	protein_coding	-	3/7	-	-	-	-	-	-	-	-	-	1	-	HGNC	HGNC:15511	NM_020335.3	-	2	P1	-	-	-	-	-	-	-	-	-	-	-	-	-	-	-	TGGGAT	3.8700e-01	-	-	-
10090	1_160418044_TGGGAT/------	1:160418043-160418049	------	intron_variant	MODIFIER	VANGL2	ENSG00000162738	Transcript	ENST00000696602.1	protein_coding	-	3/7	-	-	-	-	-	-	-	-	-	1	-	HGNC	HGNC:15511	-	-	-	-	-	-	-	-	-	-	-	-	-	-	-	-	-	-	-	TGGGAT	3.8700e-01	-	-	-
10091	1_160419803_G/-	1:160419802-160419803	-	intron_variant	MODIFIER	VANGL2	ENSG00000162738	Transcript	ENST00000368061.3	protein_coding	-	4/7	-	-	-	-	-	-	-	-	-	1	-	HGNC	HGNC:15511	NM_020335.3	-	2	P1	-	-	-	-	-	-	-	-	-	-	-	-	-	-	-	G	3.8700e-01	-	-	-
10093	1_160419803_G/-	1:160419802-160419803	-	intron_variant	MODIFIER	VANGL2	ENSG00000162738	Transcript	ENST00000696602.1	protein_coding	-	4/7	-	-	-	-	-	-	-	-	-	1	-	HGNC	HGNC:15511	-	-	-	-	-	-	-	-	-	-	-	-	-	-	-	-	-	-	-	G	3.8700e-01	-	-	-
10094	1_160423374_C/-	1:160423373-160423374	-	intron_variant	MODIFIER	VANGL2	ENSG00000162738	Transcript	ENST00000368061.3	protein_coding	-	6/7	-	-	-	-	-	-	-	-	-	1	-	HGNC	HGNC:15511	NM_020335.3	-	2	P1	-	-	-	-	-	-	-	-	-	-	-	-	-	-	-	C	3.8700e-01	-	-	-
10096	1_160423374_C/-	1:160423373-160423374	-	intron_variant	MODIFIER	VANGL2	ENSG00000162738	Transcript	ENST00000696602.1	protein_coding	-	6/7	-	-	-	-	-	-	-	-	-	1	-	HGNC	HGNC:15511	-	-	-	-	-	-	-	-	-	-	-	-	-	-	-	-	-	-	-	C	3.8700e-01	-	-	-
10097	1_160430645_T/-	1:160430644-160430645	-	downstream_gene_variant	MODIFIER	VANGL2	ENSG00000162738	Transcript	ENST00000368061.3	protein_coding	-	-	-	-	-	-	-	-	-	-	1975	1	-	HGNC	HGNC:15511	NM_020335.3	-	2	P1	-	-	-	-	-	-	-	-	-	-	-	-	-	-	-	T	-	-	-	-
10098	1_160430645_T/-	1:160430644-160430645	-	downstream_gene_variant	MODIFIER	VANGL2	ENSG00000162738	Transcript	ENST00000696602.1	protein_coding	-	-	-	-	-	-	-	-	-	-	1975	1	-	HGNC	HGNC:15511	-	-	-	-	-	-	-	-	-	-	-	-	-	-	-	-	-	-	-	T	-	-	-	-
10100	1_160431624_AAAAAAAAAG/----------	1:160431623-160431633	----------	downstream_gene_variant	MODIFIER	VANGL2	ENSG00000162738	Transcript	ENST00000368061.3	protein_coding	-	-	-	-	-	-	-	-	-	-	2954	1	-	HGNC	HGNC:15511	NM_020335.3	-	2	P1	-	-	-	-	-	-	-	-	-	-	-	-	-	-	-	AAAAAAAAAg	-	-	-	-
10101	1_160431624_AAAAAAAAAG/----------	1:160431623-160431633	----------	downstream_gene_variant	MODIFIER	VANGL2	ENSG00000162738	Transcript	ENST00000696602.1	protein_coding	-	-	-	-	-	-	-	-	-	-	2954	1	-	HGNC	HGNC:15511	-	-	-	-	-	-	-	-	-	-	-	-	-	-	-	-	-	-	-	AAAAAAAAAg	-	-	-	-
10103	1_160432104_CT/--	1:160432103-160432105	--	downstream_gene_variant	MODIFIER	VANGL2	ENSG00000162738	Transcript	ENST00000368061.3	protein_coding	-	-	-	-	-	-	-	-	-	-	3434	1	-	HGNC	HGNC:15511	NM_020335.3	-	2	P1	-	-	-	-	-	-	-	-	-	-	-	-	-	-	-	CT	-	-	-	-
10104	1_160432104_CT/--	1:160432103-160432105	--	downstream_gene_variant	MODIFIER	VANGL2	ENSG00000162738	Transcript	ENST00000696602.1	protein_coding	-	-	-	-	-	-	-	-	-	-	3434	1	-	HGNC	HGNC:15511	-	-	-	-	-	-	-	-	-	-	-	-	-	-	-	-	-	-	-	CT	-	-	-	-
10107	1_160432381_A/-	1:160432380-160432381	-	downstream_gene_variant	MODIFIER	VANGL2	ENSG00000162738	Transcript	ENST00000368061.3	protein_coding	-	-	-	-	-	-	-	-	-	-	3711	1	-	HGNC	HGNC:15511	NM_020335.3	-	2	P1	-	-	-	-	-	-	-	-	-	-	-	-	-	-	-	A	-	-	-	-
10108	1_160432381_A/-	1:160432380-160432381	-	downstream_gene_variant	MODIFIER	VANGL2	ENSG00000162738	Transcript	ENST00000696602.1	protein_coding	-	-	-	-	-	-	-	-	-	-	3711	1	-	HGNC	HGNC:15511	-	-	-	-	-	-	-	-	-	-	-	-	-	-	-	-	-	-	-	A	-	-	-	-
10117	1_165196914_A/-	1:165196913-165196914	-	downstream_gene_variant	MODIFIER	LMX1A	ENSG00000162761	Transcript	ENST00000342310.7	protein_coding	-	-	-	-	-	-	-	-	-	-	4953	-1	-	HGNC	HGNC:6653	NM_177398.4	-	2	P1	-	-	-	-	-	-	-	-	-	-	-	-	-	-	-	T	-	-	-	-
10119	1_165198100_A/-	1:165198099-165198100	-	downstream_gene_variant	MODIFIER	LMX1A	ENSG00000162761	Transcript	ENST00000342310.7	protein_coding	-	-	-	-	-	-	-	-	-	-	3767	-1	-	HGNC	HGNC:6653	NM_177398.4	-	2	P1	-	-	-	-	-	-	-	-	-	-	-	-	-	-	-	T	-	-	-	-
10121	1_165200018_AGAG/----	1:165200017-165200021	----	downstream_gene_variant	MODIFIER	LMX1A	ENSG00000162761	Transcript	ENST00000342310.7	protein_coding	-	-	-	-	-	-	-	-	-	-	1846	-1	-	HGNC	HGNC:6653	NM_177398.4	-	2	P1	-	-	-	-	-	-	-	-	-	-	-	-	-	-	-	CTCT	-	-	-	-
10125	1_165201673_T/-	1:165201672-165201673	-	downstream_gene_variant	MODIFIER	LMX1A	ENSG00000162761	Transcript	ENST00000342310.7	protein_coding	-	-	-	-	-	-	-	-	-	-	194	-1	-	HGNC	HGNC:6653	NM_177398.4	-	2	P1	-	-	-	-	-	-	-	-	-	-	-	-	-	-	-	A	-	-	-	-
10129	1_165208624_CCCTGAAGGAAT/------------	1:165208623-165208635	------------	intron_variant	MODIFIER	LMX1A	ENSG00000162761	Transcript	ENST00000342310.7	protein_coding	-	6/8	-	-	-	-	-	-	-	-	-	-1	-	HGNC	HGNC:6653	NM_177398.4	-	2	P1	-	-	-	-	-	-	-	-	-	-	-	-	-	-	-	ATTCCTTCAGGG	2.7400e-01	-	-	-
10134	1_165208637_GTTTTTTATTTTTTATTTTTGAGACGGAGTCTCGCTCTGTCACCCAGGCTGGAGTGCTGGAGTGCAGTGGCGCGATCTCGGCTCACTGCAAGCTCCGCCTCTCGGGTTCACGCCATTCTCCTGCCTCAGCCTCCCGAGTAGGTGGGACTACAGGCGCCCGCCACTACGCCTGGCTAATTTTTTTGTATTTTTACTAGAGACGGGGTTTCACCATGTTAGCCAGGATGGTCTCGATCTCCTGATCTCGTGATCCACCCGCCTCGGCCTCCCAGAGGGCTGGGATTACAAGCGTGAGCCACCACGCCCGGCC/----------------------------------------------------------------------------…	1:165208636-165208946	----------------------------------------------------------------------------------------------------------------------------------------------------------------------------------------------------------------------------------------------------------------------------------------------------------------------	intron_variant	MODIFIER	LMX1A	ENSG00000162761	Transcript	ENST00000342310.7	protein_coding	-	6/8	-	-	-	-	-	-	-	-	-	-1	-	HGNC	HGNC:6653	NM_177398.4	-	2	P1	-	-	-	-	-	-	-	-	-	-	-	-	-	-	-	GGCCGGGCGCGGTGGCTCaCGCTTGTAATCCCAGCCCTCTGGGAGGCCGAGGCGGGTGGATCACGAGGTCAGGAGATcGAGACCATCCTGGCTAACATGGTGAAACCCCGTCTCTAGTAAAAATACAAAAAAATTAGCCAGGCGTAGTGGCGGGCGCCTGTAGTCCCACCTACTCGGGAGGCTGAGGCAGGAGAATGGCGTGAACCCGAGAGGCGGAGCTTGCAGTGAGCCGAGATCGCGCCACTGCACTCCAGCACTCCAGCCTGGGTGACAGAGCGAGACTCCGTCTCAAAAATAAAAAATAAAAAAC	2.7400e-01	-	-	-
10139	1_165211511_G/-	1:165211510-165211511	-	intron_variant	MODIFIER	LMX1A	ENSG00000162761	Transcript	ENST00000342310.7	protein_coding	-	5/8	-	-	-	-	-	-	-	-	-	-1	-	HGNC	HGNC:6653	NM_177398.4	-	2	P1	-	-	-	-	-	-	-	-	-	-	-	-	-	-	-	C	2.7400e-01	-	-	-
10146	1_165215255_AGC/---	1:165215254-165215257	---	intron_variant	MODIFIER	LMX1A	ENSG00000162761	Transcript	ENST00000342310.7	protein_coding	-	4/8	-	-	-	-	-	-	-	-	-	-1	-	HGNC	HGNC:6653	NM_177398.4	-	2	P1	-	-	-	-	-	-	-	-	-	-	-	-	-	-	-	GCT	2.7400e-01	-	-	-
10154	1_165215308_T/-	1:165215307-165215308	-	intron_variant	MODIFIER	LMX1A	ENSG00000162761	Transcript	ENST00000342310.7	protein_coding	-	4/8	-	-	-	-	-	-	-	-	-	-1	-	HGNC	HGNC:6653	NM_177398.4	-	2	P1	-	-	-	-	-	-	-	-	-	-	-	-	-	-	-	A	2.7400e-01	-	-	-
10162	1_165215456_ACAG/----	1:165215455-165215459	----	intron_variant	MODIFIER	LMX1A	ENSG00000162761	Transcript	ENST00000342310.7	protein_coding	-	4/8	-	-	-	-	-	-	-	-	-	-1	-	HGNC	HGNC:6653	NM_177398.4	-	2	P1	-	-	-	-	-	-	-	-	-	-	-	-	-	-	-	CTGT	2.7400e-01	-	-	-
10170	1_165217081_G/-	1:165217080-165217081	-	intron_variant	MODIFIER	LMX1A	ENSG00000162761	Transcript	ENST00000342310.7	protein_coding	-	4/8	-	-	-	-	-	-	-	-	-	-1	-	HGNC	HGNC:6653	NM_177398.4	-	2	P1	-	-	-	-	-	-	-	-	-	-	-	-	-	-	-	C	2.7400e-01	-	-	-
10179	1_165223814_A/-	1:165223813-165223814	-	intron_variant	MODIFIER	LMX1A	ENSG00000162761	Transcript	ENST00000342310.7	protein_coding	-	4/8	-	-	-	-	-	-	-	-	-	-1	-	HGNC	HGNC:6653	NM_177398.4	-	2	P1	-	-	-	-	-	-	-	-	-	-	-	-	-	-	-	T	2.7400e-01	-	-	-
10185	1_165226027_T/-	1:165226026-165226027	-	intron_variant	MODIFIER	LMX1A	ENSG00000162761	Transcript	ENST00000342310.7	protein_coding	-	4/8	-	-	-	-	-	-	-	-	-	-1	-	HGNC	HGNC:6653	NM_177398.4	-	2	P1	-	-	-	-	-	-	-	-	-	-	-	-	-	-	-	A	2.7400e-01	-	-	-
10188	1_165227307_GC/--	1:165227306-165227308	--	intron_variant	MODIFIER	LMX1A	ENSG00000162761	Transcript	ENST00000342310.7	protein_coding	-	4/8	-	-	-	-	-	-	-	-	-	-1	-	HGNC	HGNC:6653	NM_177398.4	-	2	P1	-	-	-	-	-	-	-	-	-	-	-	-	-	-	-	GC	2.7400e-01	-	-	-
10191	1_165229717_TT/--	1:165229716-165229718	--	intron_variant	MODIFIER	LMX1A	ENSG00000162761	Transcript	ENST00000342310.7	protein_coding	-	4/8	-	-	-	-	-	-	-	-	-	-1	-	HGNC	HGNC:6653	NM_177398.4	-	2	P1	-	-	-	-	-	-	-	-	-	-	-	-	-	-	-	AA	2.7400e-01	-	-	-
10194	1_165229729_TTGTTTTTTGTTG/-------------	1:165229728-165229741	-------------	intron_variant	MODIFIER	LMX1A	ENSG00000162761	Transcript	ENST00000342310.7	protein_coding	-	4/8	-	-	-	-	-	-	-	-	-	-1	-	HGNC	HGNC:6653	NM_177398.4	-	2	P1	-	-	-	-	-	-	-	-	-	-	-	-	-	-	-	CAACAAAAAACAA	2.7400e-01	-	-	-
10197	1_165229747_GTTGT/-----	1:165229746-165229751	-----	intron_variant	MODIFIER	LMX1A	ENSG00000162761	Transcript	ENST00000342310.7	protein_coding	-	4/8	-	-	-	-	-	-	-	-	-	-1	-	HGNC	HGNC:6653	NM_177398.4	-	2	P1	-	-	-	-	-	-	-	-	-	-	-	-	-	-	-	ACAAC	2.7400e-01	-	-	-
10200	1_165231081_TTT/---	1:165231080-165231083	---	intron_variant	MODIFIER	LMX1A	ENSG00000162761	Transcript	ENST00000342310.7	protein_coding	-	4/8	-	-	-	-	-	-	-	-	-	-1	-	HGNC	HGNC:6653	NM_177398.4	-	2	P1	-	-	-	-	-	-	-	-	-	-	-	-	-	-	-	AAA	2.7400e-01	-	-	-
10203	1_165231086_AAATTTTTATTTAT/--------------	1:165231085-165231099	--------------	intron_variant	MODIFIER	LMX1A	ENSG00000162761	Transcript	ENST00000342310.7	protein_coding	-	4/8	-	-	-	-	-	-	-	-	-	-1	-	HGNC	HGNC:6653	NM_177398.4	-	2	P1	-	-	-	-	-	-	-	-	-	-	-	-	-	-	-	ATAAATAAAAATTT	2.7400e-01	-	-	-
10206	1_165231708_GTT/---	1:165231707-165231710	---	intron_variant	MODIFIER	LMX1A	ENSG00000162761	Transcript	ENST00000342310.7	protein_coding	-	4/8	-	-	-	-	-	-	-	-	-	-1	-	HGNC	HGNC:6653	NM_177398.4	-	2	P1	-	-	-	-	-	-	-	-	-	-	-	-	-	-	-	AAC	2.7400e-01	-	-	-
10209	1_165233615_C/-	1:165233614-165233615	-	intron_variant	MODIFIER	LMX1A	ENSG00000162761	Transcript	ENST00000342310.7	protein_coding	-	4/8	-	-	-	-	-	-	-	-	-	-1	-	HGNC	HGNC:6653	NM_177398.4	-	2	P1	-	-	-	-	-	-	-	-	-	-	-	-	-	-	-	G	2.7400e-01	-	-	-
10212	1_165236825_T/-	1:165236824-165236825	-	intron_variant	MODIFIER	LMX1A	ENSG00000162761	Transcript	ENST00000342310.7	protein_coding	-	4/8	-	-	-	-	-	-	-	-	-	-1	-	HGNC	HGNC:6653	NM_177398.4	-	2	P1	-	-	-	-	-	-	-	-	-	-	-	-	-	-	-	A	2.7400e-01	-	-	-
10215	1_165237241_T/-	1:165237240-165237241	-	intron_variant	MODIFIER	LMX1A	ENSG00000162761	Transcript	ENST00000342310.7	protein_coding	-	4/8	-	-	-	-	-	-	-	-	-	-1	-	HGNC	HGNC:6653	NM_177398.4	-	2	P1	-	-	-	-	-	-	-	-	-	-	-	-	-	-	-	A	2.7400e-01	-	-	-
10218	1_165237316_T/-	1:165237315-165237316	-	intron_variant	MODIFIER	LMX1A	ENSG00000162761	Transcript	ENST00000342310.7	protein_coding	-	4/8	-	-	-	-	-	-	-	-	-	-1	-	HGNC	HGNC:6653	NM_177398.4	-	2	P1	-	-	-	-	-	-	-	-	-	-	-	-	-	-	-	A	2.7400e-01	-	-	-
10221	1_165241813_A/-	1:165241812-165241813	-	intron_variant	MODIFIER	LMX1A	ENSG00000162761	Transcript	ENST00000342310.7	protein_coding	-	4/8	-	-	-	-	-	-	-	-	-	-1	-	HGNC	HGNC:6653	NM_177398.4	-	2	P1	-	-	-	-	-	-	-	-	-	-	-	-	-	-	-	T	2.7400e-01	-	-	-
10224	1_165242731_TTAGCTGGGCTAATTTTTTCTCAGGTGACTTCTGATTT/--------------------------------------	1:165242730-165242768	--------------------------------------	intron_variant	MODIFIER	LMX1A	ENSG00000162761	Transcript	ENST00000342310.7	protein_coding	-	4/8	-	-	-	-	-	-	-	-	-	-1	-	HGNC	HGNC:6653	NM_177398.4	-	2	P1	-	-	-	-	-	-	-	-	-	-	-	-	-	-	-	AAATCAGAAGTCACCTGAGAAAAAATTAGCCCGGCTAA	2.7400e-01	-	-	-
10227	1_165242777_AATGTA/------	1:165242776-165242782	------	intron_variant	MODIFIER	LMX1A	ENSG00000162761	Transcript	ENST00000342310.7	protein_coding	-	4/8	-	-	-	-	-	-	-	-	-	-1	-	HGNC	HGNC:6653	NM_177398.4	-	2	P1	-	-	-	-	-	-	-	-	-	-	-	-	-	-	-	TACATT	2.7400e-01	-	-	-
10230	1_165242788_AACATTTA/--------	1:165242787-165242795	--------	intron_variant	MODIFIER	LMX1A	ENSG00000162761	Transcript	ENST00000342310.7	protein_coding	-	4/8	-	-	-	-	-	-	-	-	-	-1	-	HGNC	HGNC:6653	NM_177398.4	-	2	P1	-	-	-	-	-	-	-	-	-	-	-	-	-	-	-	TAAATGTT	2.7400e-01	-	-	-
10233	1_165250251_A/-	1:165250250-165250251	-	intron_variant	MODIFIER	LMX1A	ENSG00000162761	Transcript	ENST00000342310.7	protein_coding	-	3/8	-	-	-	-	-	-	-	-	-	-1	-	HGNC	HGNC:6653	NM_177398.4	-	2	P1	-	-	-	-	-	-	-	-	-	-	-	-	-	-	-	T	2.7400e-01	-	-	-
10236	1_165251706_C/-	1:165251705-165251706	-	intron_variant	MODIFIER	LMX1A	ENSG00000162761	Transcript	ENST00000342310.7	protein_coding	-	3/8	-	-	-	-	-	-	-	-	-	-1	-	HGNC	HGNC:6653	NM_177398.4	-	2	P1	-	-	-	-	-	-	-	-	-	-	-	-	-	-	-	G	2.7400e-01	-	-	-
10239	1_165253476_C/-	1:165253475-165253476	-	intron_variant	MODIFIER	LMX1A	ENSG00000162761	Transcript	ENST00000342310.7	protein_coding	-	3/8	-	-	-	-	-	-	-	-	-	-1	-	HGNC	HGNC:6653	NM_177398.4	-	2	P1	-	-	-	-	-	-	-	-	-	-	-	-	-	-	-	G	2.7400e-01	-	-	-
10242	1_165255989_GTTG/----	1:165255988-165255992	----	intron_variant	MODIFIER	LMX1A	ENSG00000162761	Transcript	ENST00000342310.7	protein_coding	-	3/8	-	-	-	-	-	-	-	-	-	-1	-	HGNC	HGNC:6653	NM_177398.4	-	2	P1	-	-	-	-	-	-	-	-	-	-	-	-	-	-	-	CAAC	2.7400e-01	-	-	-
10245	1_165257916_C/-	1:165257915-165257916	-	intron_variant	MODIFIER	LMX1A	ENSG00000162761	Transcript	ENST00000342310.7	protein_coding	-	3/8	-	-	-	-	-	-	-	-	-	-1	-	HGNC	HGNC:6653	NM_177398.4	-	2	P1	-	-	-	-	-	-	-	-	-	-	-	-	-	-	-	G	2.7400e-01	-	-	-
10249	1_165260526_G/-	1:165260525-165260526	-	intron_variant	MODIFIER	LMX1A	ENSG00000162761	Transcript	ENST00000342310.7	protein_coding	-	3/8	-	-	-	-	-	-	-	-	-	-1	-	HGNC	HGNC:6653	NM_177398.4	-	2	P1	-	-	-	-	-	-	-	-	-	-	-	-	-	-	-	C	2.7400e-01	-	-	-
10252	1_165264096_AATT/----	1:165264095-165264099	----	intron_variant	MODIFIER	LMX1A	ENSG00000162761	Transcript	ENST00000342310.7	protein_coding	-	3/8	-	-	-	-	-	-	-	-	-	-1	-	HGNC	HGNC:6653	NM_177398.4	-	2	P1	-	-	-	-	-	-	-	-	-	-	-	-	-	-	-	AaTT	2.7400e-01	-	-	-
10255	1_165264148_A/-	1:165264147-165264148	-	intron_variant	MODIFIER	LMX1A	ENSG00000162761	Transcript	ENST00000342310.7	protein_coding	-	3/8	-	-	-	-	-	-	-	-	-	-1	-	HGNC	HGNC:6653	NM_177398.4	-	2	P1	-	-	-	-	-	-	-	-	-	-	-	-	-	-	-	T	2.7400e-01	-	-	-
10258	1_165265048_A/-	1:165265047-165265048	-	intron_variant	MODIFIER	LMX1A	ENSG00000162761	Transcript	ENST00000342310.7	protein_coding	-	3/8	-	-	-	-	-	-	-	-	-	-1	-	HGNC	HGNC:6653	NM_177398.4	-	2	P1	-	-	-	-	-	-	-	-	-	-	-	-	-	-	-	T	2.7400e-01	-	-	-
10261	1_165270977_CAGC/----	1:165270976-165270980	----	intron_variant	MODIFIER	LMX1A	ENSG00000162761	Transcript	ENST00000342310.7	protein_coding	-	3/8	-	-	-	-	-	-	-	-	-	-1	-	HGNC	HGNC:6653	NM_177398.4	-	2	P1	-	-	-	-	-	-	-	-	-	-	-	-	-	-	-	GCTG	2.7400e-01	-	-	-
10264	1_165273553_A/-	1:165273552-165273553	-	intron_variant	MODIFIER	LMX1A	ENSG00000162761	Transcript	ENST00000342310.7	protein_coding	-	3/8	-	-	-	-	-	-	-	-	-	-1	-	HGNC	HGNC:6653	NM_177398.4	-	2	P1	-	-	-	-	-	-	-	-	-	-	-	-	-	-	-	T	2.7400e-01	-	-	-
10267	1_165273593_ACC/---	1:165273592-165273595	---	intron_variant	MODIFIER	LMX1A	ENSG00000162761	Transcript	ENST00000342310.7	protein_coding	-	3/8	-	-	-	-	-	-	-	-	-	-1	-	HGNC	HGNC:6653	NM_177398.4	-	2	P1	-	-	-	-	-	-	-	-	-	-	-	-	-	-	-	GGT	2.7400e-01	-	-	-
10270	1_165278110_GGCCAAGG/--------	1:165278109-165278117	--------	intron_variant	MODIFIER	LMX1A	ENSG00000162761	Transcript	ENST00000342310.7	protein_coding	-	3/8	-	-	-	-	-	-	-	-	-	-1	-	HGNC	HGNC:6653	NM_177398.4	-	2	P1	-	-	-	-	-	-	-	-	-	-	-	-	-	-	-	--TTGGCC	2.7400e-01	-	-	-
10273	1_165278122_TCACAA/------	1:165278121-165278127	------	intron_variant	MODIFIER	LMX1A	ENSG00000162761	Transcript	ENST00000342310.7	protein_coding	-	3/8	-	-	-	-	-	-	-	-	-	-1	-	HGNC	HGNC:6653	NM_177398.4	-	2	P1	-	-	-	-	-	-	-	-	-	-	-	-	-	-	-	TTGTGA	2.7400e-01	-	-	-
10276	1_165281204_AAAAA/-----	1:165281203-165281208	-----	intron_variant	MODIFIER	LMX1A	ENSG00000162761	Transcript	ENST00000342310.7	protein_coding	-	3/8	-	-	-	-	-	-	-	-	-	-1	-	HGNC	HGNC:6653	NM_177398.4	-	2	P1	-	-	-	-	-	-	-	-	-	-	-	-	-	-	-	TTTTT	2.7400e-01	-	-	-
10280	1_165281728_TTTT/----	1:165281727-165281731	----	intron_variant	MODIFIER	LMX1A	ENSG00000162761	Transcript	ENST00000342310.7	protein_coding	-	3/8	-	-	-	-	-	-	-	-	-	-1	-	HGNC	HGNC:6653	NM_177398.4	-	2	P1	-	-	-	-	-	-	-	-	-	-	-	-	-	-	-	AAAA	2.7400e-01	-	-	-
10283	1_165281739_T/-	1:165281738-165281739	-	intron_variant	MODIFIER	LMX1A	ENSG00000162761	Transcript	ENST00000342310.7	protein_coding	-	3/8	-	-	-	-	-	-	-	-	-	-1	-	HGNC	HGNC:6653	NM_177398.4	-	2	P1	-	-	-	-	-	-	-	-	-	-	-	-	-	-	-	A	2.7400e-01	-	-	-
10286	1_165287372_ACCTCTCGGACTAC/--------------	1:165287371-165287385	--------------	intron_variant	MODIFIER	LMX1A	ENSG00000162761	Transcript	ENST00000342310.7	protein_coding	-	3/8	-	-	-	-	-	-	-	-	-	-1	-	HGNC	HGNC:6653	NM_177398.4	-	2	P1	-	-	-	-	-	-	-	-	-	-	-	-	-	-	-	GTAGTCCGAGAGGT	2.7400e-01	-	-	-
10290	1_165287792_T/-	1:165287791-165287792	-	intron_variant	MODIFIER	LMX1A	ENSG00000162761	Transcript	ENST00000342310.7	protein_coding	-	3/8	-	-	-	-	-	-	-	-	-	-1	-	HGNC	HGNC:6653	NM_177398.4	-	2	P1	-	-	-	-	-	-	-	-	-	-	-	-	-	-	-	A	2.7400e-01	-	-	-
10294	1_165289736_T/-	1:165289735-165289736	-	intron_variant	MODIFIER	LMX1A	ENSG00000162761	Transcript	ENST00000342310.7	protein_coding	-	3/8	-	-	-	-	-	-	-	-	-	-1	-	HGNC	HGNC:6653	NM_177398.4	-	2	P1	-	-	-	-	-	-	-	-	-	-	-	-	-	-	-	A	2.7400e-01	-	-	-
10297	1_165293105_GACTCCATCTC/-----------	1:165293104-165293115	-----------	intron_variant	MODIFIER	LMX1A	ENSG00000162761	Transcript	ENST00000342310.7	protein_coding	-	3/8	-	-	-	-	-	-	-	-	-	-1	-	HGNC	HGNC:6653	NM_177398.4	-	2	P1	-	-	-	-	-	-	-	-	-	-	-	-	-	-	-	GAGATGGAGTC	2.7400e-01	-	-	-
10300	1_165293143_AAAAAAAAAAC/-----------	1:165293142-165293153	-----------	intron_variant	MODIFIER	LMX1A	ENSG00000162761	Transcript	ENST00000342310.7	protein_coding	-	3/8	-	-	-	-	-	-	-	-	-	-1	-	HGNC	HGNC:6653	NM_177398.4	-	2	P1	-	-	-	-	-	-	-	-	-	-	-	-	-	-	-	GTTTTTTTTTT	2.7400e-01	-	-	-
10303	1_165295421_AT/--	1:165295420-165295422	--	intron_variant	MODIFIER	LMX1A	ENSG00000162761	Transcript	ENST00000342310.7	protein_coding	-	3/8	-	-	-	-	-	-	-	-	-	-1	-	HGNC	HGNC:6653	NM_177398.4	-	2	P1	-	-	-	-	-	-	-	-	-	-	-	-	-	-	-	AT	2.7400e-01	-	-	-
10306	1_165299789_GTA/---	1:165299788-165299791	---	intron_variant	MODIFIER	LMX1A	ENSG00000162761	Transcript	ENST00000342310.7	protein_coding	-	3/8	-	-	-	-	-	-	-	-	-	-1	-	HGNC	HGNC:6653	NM_177398.4	-	2	P1	-	-	-	-	-	-	-	-	-	-	-	-	-	-	-	TTC	2.7400e-01	-	-	-
10309	1_165301384_CACAC/-----	1:165301383-165301388	-----	intron_variant	MODIFIER	LMX1A	ENSG00000162761	Transcript	ENST00000342310.7	protein_coding	-	3/8	-	-	-	-	-	-	-	-	-	-1	-	HGNC	HGNC:6653	NM_177398.4	-	2	P1	-	-	-	-	-	-	-	-	-	-	-	-	-	-	-	GTGTG	2.7400e-01	-	-	-
10312	1_165301611_T/-	1:165301610-165301611	-	intron_variant	MODIFIER	LMX1A	ENSG00000162761	Transcript	ENST00000342310.7	protein_coding	-	3/8	-	-	-	-	-	-	-	-	-	-1	-	HGNC	HGNC:6653	NM_177398.4	-	2	P1	-	-	-	-	-	-	-	-	-	-	-	-	-	-	-	A	2.7400e-01	-	-	-
10315	1_165302216_G/-	1:165302215-165302216	-	intron_variant	MODIFIER	LMX1A	ENSG00000162761	Transcript	ENST00000342310.7	protein_coding	-	3/8	-	-	-	-	-	-	-	-	-	-1	-	HGNC	HGNC:6653	NM_177398.4	-	2	P1	-	-	-	-	-	-	-	-	-	-	-	-	-	-	-	C	2.7400e-01	-	-	-
10318	1_165302442_A/-	1:165302441-165302442	-	intron_variant	MODIFIER	LMX1A	ENSG00000162761	Transcript	ENST00000342310.7	protein_coding	-	3/8	-	-	-	-	-	-	-	-	-	-1	-	HGNC	HGNC:6653	NM_177398.4	-	2	P1	-	-	-	-	-	-	-	-	-	-	-	-	-	-	-	T	2.7400e-01	-	-	-
10321	1_165306847_CT/--	1:165306846-165306848	--	intron_variant	MODIFIER	LMX1A	ENSG00000162761	Transcript	ENST00000342310.7	protein_coding	-	3/8	-	-	-	-	-	-	-	-	-	-1	-	HGNC	HGNC:6653	NM_177398.4	-	2	P1	-	-	-	-	-	-	-	-	-	-	-	-	-	-	-	AG	2.7400e-01	-	-	-
10325	1_165316181_T/-	1:165316180-165316181	-	intron_variant	MODIFIER	LMX1A	ENSG00000162761	Transcript	ENST00000342310.7	protein_coding	-	3/8	-	-	-	-	-	-	-	-	-	-1	-	HGNC	HGNC:6653	NM_177398.4	-	2	P1	-	-	-	-	-	-	-	-	-	-	-	-	-	-	-	A	2.7400e-01	-	-	-
10328	1_165319348_A/-	1:165319347-165319348	-	intron_variant	MODIFIER	LMX1A	ENSG00000162761	Transcript	ENST00000342310.7	protein_coding	-	3/8	-	-	-	-	-	-	-	-	-	-1	-	HGNC	HGNC:6653	NM_177398.4	-	2	P1	-	-	-	-	-	-	-	-	-	-	-	-	-	-	-	T	2.7400e-01	-	-	-
10331	1_165319504_AATAAATATATAAT/--------------	1:165319503-165319517	--------------	intron_variant	MODIFIER	LMX1A	ENSG00000162761	Transcript	ENST00000342310.7	protein_coding	-	3/8	-	-	-	-	-	-	-	-	-	-1	-	HGNC	HGNC:6653	NM_177398.4	-	2	P1	-	-	-	-	-	-	-	-	-	-	-	-	-	-	-	ATTATATATTTATT	2.7400e-01	-	-	-
10334	1_165325428_AAAAT/-----	1:165325427-165325432	-----	intron_variant	MODIFIER	LMX1A	ENSG00000162761	Transcript	ENST00000342310.7	protein_coding	-	3/8	-	-	-	-	-	-	-	-	-	-1	-	HGNC	HGNC:6653	NM_177398.4	-	2	P1	-	-	-	-	-	-	-	-	-	-	-	-	-	-	-	ATTTT	2.7400e-01	-	-	-
10337	1_165330971_AAGA/----	1:165330970-165330974	----	intron_variant	MODIFIER	LMX1A	ENSG00000162761	Transcript	ENST00000342310.7	protein_coding	-	3/8	-	-	-	-	-	-	-	-	-	-1	-	HGNC	HGNC:6653	NM_177398.4	-	2	P1	-	-	-	-	-	-	-	-	-	-	-	-	-	-	-	TCTT	2.7400e-01	-	-	-
10340	1_165335513_A/-	1:165335512-165335513	-	intron_variant	MODIFIER	LMX1A	ENSG00000162761	Transcript	ENST00000342310.7	protein_coding	-	3/8	-	-	-	-	-	-	-	-	-	-1	-	HGNC	HGNC:6653	NM_177398.4	-	2	P1	-	-	-	-	-	-	-	-	-	-	-	-	-	-	-	T	2.7400e-01	-	-	-
10343	1_165339835_C/-	1:165339834-165339835	-	intron_variant	MODIFIER	LMX1A	ENSG00000162761	Transcript	ENST00000342310.7	protein_coding	-	3/8	-	-	-	-	-	-	-	-	-	-1	-	HGNC	HGNC:6653	NM_177398.4	-	2	P1	-	-	-	-	-	-	-	-	-	-	-	-	-	-	-	G	2.7400e-01	-	-	-
10346	1_165340278_TTTTTA/------	1:165340277-165340283	------	intron_variant	MODIFIER	LMX1A	ENSG00000162761	Transcript	ENST00000342310.7	protein_coding	-	3/8	-	-	-	-	-	-	-	-	-	-1	-	HGNC	HGNC:6653	NM_177398.4	-	2	P1	-	-	-	-	-	-	-	-	-	-	-	-	-	-	-	TAAAAA	2.7400e-01	-	-	-
10349	1_165340553_C/-	1:165340552-165340553	-	intron_variant	MODIFIER	LMX1A	ENSG00000162761	Transcript	ENST00000342310.7	protein_coding	-	3/8	-	-	-	-	-	-	-	-	-	-1	-	HGNC	HGNC:6653	NM_177398.4	-	2	P1	-	-	-	-	-	-	-	-	-	-	-	-	-	-	-	G	2.7400e-01	-	-	-
10352	1_165340845_TCT/---	1:165340844-165340847	---	intron_variant	MODIFIER	LMX1A	ENSG00000162761	Transcript	ENST00000342310.7	protein_coding	-	3/8	-	-	-	-	-	-	-	-	-	-1	-	HGNC	HGNC:6653	NM_177398.4	-	2	P1	-	-	-	-	-	-	-	-	-	-	-	-	-	-	-	AGA	2.7400e-01	-	-	-
10355	1_165343410_TAATAA/------	1:165343409-165343415	------	intron_variant	MODIFIER	LMX1A	ENSG00000162761	Transcript	ENST00000342310.7	protein_coding	-	3/8	-	-	-	-	-	-	-	-	-	-1	-	HGNC	HGNC:6653	NM_177398.4	-	2	P1	-	-	-	-	-	-	-	-	-	-	-	-	-	-	-	-----A	2.7400e-01	-	-	-
10358	1_165347197_A/-	1:165347196-165347197	-	intron_variant	MODIFIER	LMX1A	ENSG00000162761	Transcript	ENST00000342310.7	protein_coding	-	3/8	-	-	-	-	-	-	-	-	-	-1	-	HGNC	HGNC:6653	NM_177398.4	-	2	P1	-	-	-	-	-	-	-	-	-	-	-	-	-	-	-	T	2.7400e-01	-	-	-
10361	1_165350688_AC/--	1:165350687-165350689	--	intron_variant	MODIFIER	LMX1A	ENSG00000162761	Transcript	ENST00000342310.7	protein_coding	-	3/8	-	-	-	-	-	-	-	-	-	-1	-	HGNC	HGNC:6653	NM_177398.4	-	2	P1	-	-	-	-	-	-	-	-	-	-	-	-	-	-	-	GT	2.7400e-01	-	-	-
10364	1_165357917_AAGCACTAAAAA/------------	1:165357916-165357928	------------	upstream_gene_variant	MODIFIER	LMX1A	ENSG00000162761	Transcript	ENST00000342310.7	protein_coding	-	-	-	-	-	-	-	-	-	-	1202	-1	-	HGNC	HGNC:6653	NM_177398.4	-	2	P1	-	-	-	-	-	-	-	-	-	-	-	-	-	-	-	TTCTTAGTGCTT	-	-	-	-
10367	1_165358386_ATATG/-----	1:165358385-165358390	-----	upstream_gene_variant	MODIFIER	LMX1A	ENSG00000162761	Transcript	ENST00000342310.7	protein_coding	-	-	-	-	-	-	-	-	-	-	1671	-1	-	HGNC	HGNC:6653	NM_177398.4	-	2	P1	-	-	-	-	-	-	-	-	-	-	-	-	-	-	-	CATAT	-	-	-	-
10370	1_165359744_TTTTTTT/-------	1:165359743-165359750	-------	upstream_gene_variant	MODIFIER	LMX1A	ENSG00000162761	Transcript	ENST00000342310.7	protein_coding	-	-	-	-	-	-	-	-	-	-	3029	-1	-	HGNC	HGNC:6653	NM_177398.4	-	2	P1	-	-	-	-	-	-	-	-	-	-	-	-	-	-	-	AAAAAAA	-	-	-	-
10373	1_165359765_TTTT/----	1:165359764-165359768	----	upstream_gene_variant	MODIFIER	LMX1A	ENSG00000162761	Transcript	ENST00000342310.7	protein_coding	-	-	-	-	-	-	-	-	-	-	3050	-1	-	HGNC	HGNC:6653	NM_177398.4	-	2	P1	-	-	-	-	-	-	-	-	-	-	-	-	-	-	-	AAAa	-	-	-	-
10376	1_165359992_AGCCTCCCAA/----------	1:165359991-165360001	----------	upstream_gene_variant	MODIFIER	LMX1A	ENSG00000162761	Transcript	ENST00000342310.7	protein_coding	-	-	-	-	-	-	-	-	-	-	3277	-1	-	HGNC	HGNC:6653	NM_177398.4	-	2	P1	-	-	-	-	-	-	-	-	-	-	-	-	-	-	-	TTGGGAGGCT	-	-	-	-
10378	1_165361388_TGCCTTAACTCACATCATAAGTCACATCACTTTTAGTGCAGA/------------------------------------------	1:165361387-165361429	------------------------------------------	upstream_gene_variant	MODIFIER	LMX1A	ENSG00000162761	Transcript	ENST00000342310.7	protein_coding	-	-	-	-	-	-	-	-	-	-	4673	-1	-	HGNC	HGNC:6653	NM_177398.4	-	2	P1	-	-	-	-	-	-	-	-	-	-	-	-	-	-	-	TCTGCACTAAAAGTGATGTGACTTATGATGTGAGTTAAGGcA	-	-	-	-
10379	1_165361431_CCTA/----	1:165361430-165361434	----	upstream_gene_variant	MODIFIER	LMX1A	ENSG00000162761	Transcript	ENST00000342310.7	protein_coding	-	-	-	-	-	-	-	-	-	-	4716	-1	-	HGNC	HGNC:6653	NM_177398.4	-	2	P1	-	-	-	-	-	-	-	-	-	-	-	-	-	-	-	TAGG	-	-	-	-
10380	1_165361438_ACATACAATTGATGAACAAATGCCCTTTACT/-------------------------------	1:165361437-165361468	-------------------------------	upstream_gene_variant	MODIFIER	LMX1A	ENSG00000162761	Transcript	ENST00000342310.7	protein_coding	-	-	-	-	-	-	-	-	-	-	4723	-1	-	HGNC	HGNC:6653	NM_177398.4	-	2	P1	-	-	-	-	-	-	-	-	-	-	-	-	-	-	-	AGTAAAGGGCATTTGTTCATCAATTGTATGT	-	-	-	-
10381	1_165361485_A/-	1:165361484-165361485	-	upstream_gene_variant	MODIFIER	LMX1A	ENSG00000162761	Transcript	ENST00000342310.7	protein_coding	-	-	-	-	-	-	-	-	-	-	4770	-1	-	HGNC	HGNC:6653	NM_177398.4	-	2	P1	-	-	-	-	-	-	-	-	-	-	-	-	-	-	-	T	-	-	-	-
10382	1_165361495_CTACAGTCAGGAGTGGAA/------------------	1:165361494-165361512	------------------	upstream_gene_variant	MODIFIER	LMX1A	ENSG00000162761	Transcript	ENST00000342310.7	protein_coding	-	-	-	-	-	-	-	-	-	-	4780	-1	-	HGNC	HGNC:6653	NM_177398.4	-	2	P1	-	-	-	-	-	-	-	-	-	-	-	-	-	-	-	TTCCACTCCTGACTGTAG	-	-	-	-
10391	1_176460096_TTTGTTTT/--------	1:176460095-176460103	--------	upstream_gene_variant	MODIFIER	PAPPA2	ENSG00000116183	Transcript	ENST00000367662.5	protein_coding	-	-	-	-	-	-	-	-	-	-	3072	1	-	HGNC	HGNC:14615	NM_020318.3	-	1	P1	-	-	-	-	-	-	-	-	-	-	-	-	-	-	-	TTTGTTTT	-	-	-	-
10393	1_176460952_TGAATCCTAGG/-----------	1:176460951-176460962	-----------	upstream_gene_variant	MODIFIER	PAPPA2	ENSG00000116183	Transcript	ENST00000367662.5	protein_coding	-	-	-	-	-	-	-	-	-	-	2213	1	-	HGNC	HGNC:14615	NM_020318.3	-	1	P1	-	-	-	-	-	-	-	-	-	-	-	-	-	-	-	TGAATCCTAGG	-	-	-	-
10395	1_176462411_TTTC/----	1:176462410-176462414	----	upstream_gene_variant	MODIFIER	PAPPA2	ENSG00000116183	Transcript	ENST00000367662.5	protein_coding	-	-	-	-	-	-	-	-	-	-	761	1	-	HGNC	HGNC:14615	NM_020318.3	-	1	P1	-	-	-	-	-	-	-	-	-	-	-	-	-	-	-	--TT	-	-	-	-
10397	1_176463378_TATCA/-----	1:176463377-176463382	-----	5_prime_UTR_variant	MODIFIER	PAPPA2	ENSG00000116183	Transcript	ENST00000367662.5	protein_coding	1/23	-	-	-	204-208	-	-	-	-	-	-	1	-	HGNC	HGNC:14615	NM_020318.3	-	1	P1	-	-	-	-	-	-	-	-	-	-	-	-	-	-	-	TATCA	4.8500e-01	-	-	-
10399	1_176464159_CTCT/----	1:176464158-176464162	----	intron_variant	MODIFIER	PAPPA2	ENSG00000116183	Transcript	ENST00000367662.5	protein_coding	-	1/22	-	-	-	-	-	-	-	-	-	1	-	HGNC	HGNC:14615	NM_020318.3	-	1	P1	-	-	-	-	-	-	-	-	-	-	-	-	-	-	-	CTCT	4.8500e-01	-	-	-
10401	1_176464232_C/-	1:176464231-176464232	-	intron_variant	MODIFIER	PAPPA2	ENSG00000116183	Transcript	ENST00000367662.5	protein_coding	-	1/22	-	-	-	-	-	-	-	-	-	1	-	HGNC	HGNC:14615	NM_020318.3	-	1	P1	-	-	-	-	-	-	-	-	-	-	-	-	-	-	-	C	4.8500e-01	-	-	-
10403	1_176464525_T/-	1:176464524-176464525	-	intron_variant	MODIFIER	PAPPA2	ENSG00000116183	Transcript	ENST00000367662.5	protein_coding	-	1/22	-	-	-	-	-	-	-	COSV62773385	-	1	-	HGNC	HGNC:14615	NM_020318.3	-	1	P1	-	-	-	-	1	1	-	-	-	-	-	-	-	-	-	T	4.8500e-01	-	-	-
10405	1_176470871_T/-	1:176470870-176470871	-	intron_variant	MODIFIER	PAPPA2	ENSG00000116183	Transcript	ENST00000367662.5	protein_coding	-	1/22	-	-	-	-	-	-	-	-	-	1	-	HGNC	HGNC:14615	NM_020318.3	-	1	P1	-	-	-	-	-	-	-	-	-	-	-	-	-	-	-	T	4.8500e-01	-	-	-
10407	1_176473545_C/-	1:176473544-176473545	-	intron_variant	MODIFIER	PAPPA2	ENSG00000116183	Transcript	ENST00000367662.5	protein_coding	-	1/22	-	-	-	-	-	-	-	-	-	1	-	HGNC	HGNC:14615	NM_020318.3	-	1	P1	-	-	-	-	-	-	-	-	-	-	-	-	-	-	-	C	4.8500e-01	-	-	-
10409	1_176473812_T/-	1:176473811-176473812	-	intron_variant	MODIFIER	PAPPA2	ENSG00000116183	Transcript	ENST00000367662.5	protein_coding	-	1/22	-	-	-	-	-	-	-	-	-	1	-	HGNC	HGNC:14615	NM_020318.3	-	1	P1	-	-	-	-	-	-	-	-	-	-	-	-	-	-	-	T	4.8500e-01	-	-	-
10411	1_176475455_C/-	1:176475454-176475455	-	intron_variant	MODIFIER	PAPPA2	ENSG00000116183	Transcript	ENST00000367662.5	protein_coding	-	1/22	-	-	-	-	-	-	-	-	-	1	-	HGNC	HGNC:14615	NM_020318.3	-	1	P1	-	-	-	-	-	-	-	-	-	-	-	-	-	-	-	C	4.8500e-01	-	-	-
10413	1_176477745_AAAA/----	1:176477744-176477748	----	intron_variant	MODIFIER	PAPPA2	ENSG00000116183	Transcript	ENST00000367662.5	protein_coding	-	1/22	-	-	-	-	-	-	-	-	-	1	-	HGNC	HGNC:14615	NM_020318.3	-	1	P1	-	-	-	-	-	-	-	-	-	-	-	-	-	-	-	AAAA	4.8500e-01	-	-	-
10415	1_176477766_CATTAAA/-------	1:176477765-176477772	-------	intron_variant	MODIFIER	PAPPA2	ENSG00000116183	Transcript	ENST00000367662.5	protein_coding	-	1/22	-	-	-	-	-	-	-	-	-	1	-	HGNC	HGNC:14615	NM_020318.3	-	1	P1	-	-	-	-	-	-	-	-	-	-	-	-	-	-	-	CATTAAA	4.8500e-01	-	-	-
10417	1_176477787_AAATAAAATAAA/------------	1:176477786-176477798	------------	intron_variant	MODIFIER	PAPPA2	ENSG00000116183	Transcript	ENST00000367662.5	protein_coding	-	1/22	-	-	-	-	-	-	-	-	-	1	-	HGNC	HGNC:14615	NM_020318.3	-	1	P1	-	-	-	-	-	-	-	-	-	-	-	-	-	-	-	AAATAAAATAAA	4.8500e-01	-	-	-
10419	1_176479243_GA/--	1:176479242-176479244	--	intron_variant	MODIFIER	PAPPA2	ENSG00000116183	Transcript	ENST00000367662.5	protein_coding	-	1/22	-	-	-	-	-	-	-	-	-	1	-	HGNC	HGNC:14615	NM_020318.3	-	1	P1	-	-	-	-	-	-	-	-	-	-	-	-	-	-	-	GA	4.8500e-01	-	-	-
10421	1_176486302_T/-	1:176486301-176486302	-	intron_variant	MODIFIER	PAPPA2	ENSG00000116183	Transcript	ENST00000367662.5	protein_coding	-	1/22	-	-	-	-	-	-	-	-	-	1	-	HGNC	HGNC:14615	NM_020318.3	-	1	P1	-	-	-	-	-	-	-	-	-	-	-	-	-	-	-	A	4.8500e-01	-	-	-
10423	1_176486689_G/-	1:176486688-176486689	-	intron_variant	MODIFIER	PAPPA2	ENSG00000116183	Transcript	ENST00000367662.5	protein_coding	-	1/22	-	-	-	-	-	-	-	-	-	1	-	HGNC	HGNC:14615	NM_020318.3	-	1	P1	-	-	-	-	-	-	-	-	-	-	-	-	-	-	-	G	4.8500e-01	-	-	-
10425	1_176486924_G/-	1:176486923-176486924	-	intron_variant	MODIFIER	PAPPA2	ENSG00000116183	Transcript	ENST00000367662.5	protein_coding	-	1/22	-	-	-	-	-	-	-	-	-	1	-	HGNC	HGNC:14615	NM_020318.3	-	1	P1	-	-	-	-	-	-	-	-	-	-	-	-	-	-	-	G	4.8500e-01	-	-	-
10427	1_176486939_T/-	1:176486938-176486939	-	intron_variant	MODIFIER	PAPPA2	ENSG00000116183	Transcript	ENST00000367662.5	protein_coding	-	1/22	-	-	-	-	-	-	-	COSV62783164	-	1	-	HGNC	HGNC:14615	NM_020318.3	-	1	P1	-	-	-	-	1	1	-	-	-	-	-	-	-	-	-	T	4.8500e-01	-	-	-
10429	1_176486943_A/-	1:176486942-176486943	-	intron_variant	MODIFIER	PAPPA2	ENSG00000116183	Transcript	ENST00000367662.5	protein_coding	-	1/22	-	-	-	-	-	-	-	-	-	1	-	HGNC	HGNC:14615	NM_020318.3	-	1	P1	-	-	-	-	-	-	-	-	-	-	-	-	-	-	-	A	4.8500e-01	-	-	-
10431	1_176490047_ATTAGAACAG/----------	1:176490046-176490056	----------	intron_variant	MODIFIER	PAPPA2	ENSG00000116183	Transcript	ENST00000367662.5	protein_coding	-	1/22	-	-	-	-	-	-	-	-	-	1	-	HGNC	HGNC:14615	NM_020318.3	-	1	P1	-	-	-	-	-	-	-	-	-	-	-	-	-	-	-	ATTAGAACAG	4.8500e-01	-	-	-
10433	1_176490088_TTTTAGAGTAAGTCCTTTGGGAGT/------------------------	1:176490087-176490111	------------------------	intron_variant	MODIFIER	PAPPA2	ENSG00000116183	Transcript	ENST00000367662.5	protein_coding	-	1/22	-	-	-	-	-	-	-	-	-	1	-	HGNC	HGNC:14615	NM_020318.3	-	1	P1	-	-	-	-	-	-	-	-	-	-	-	-	-	-	-	TTTTAGAGTAAGTCCTTTGGGAGT	4.8500e-01	-	-	-
10435	1_176493133_A/-	1:176493132-176493133	-	intron_variant	MODIFIER	PAPPA2	ENSG00000116183	Transcript	ENST00000367662.5	protein_coding	-	1/22	-	-	-	-	-	-	-	-	-	1	-	HGNC	HGNC:14615	NM_020318.3	-	1	P1	-	-	-	-	-	-	-	-	-	-	-	-	-	-	-	A	4.8500e-01	-	-	-
10437	1_176496982_T/-	1:176496981-176496982	-	intron_variant	MODIFIER	PAPPA2	ENSG00000116183	Transcript	ENST00000367662.5	protein_coding	-	1/22	-	-	-	-	-	-	-	-	-	1	-	HGNC	HGNC:14615	NM_020318.3	-	1	P1	-	-	-	-	-	-	-	-	-	-	-	-	-	-	-	T	4.8500e-01	-	-	-
10439	1_176498141_C/-	1:176498140-176498141	-	intron_variant	MODIFIER	PAPPA2	ENSG00000116183	Transcript	ENST00000367662.5	protein_coding	-	1/22	-	-	-	-	-	-	-	-	-	1	-	HGNC	HGNC:14615	NM_020318.3	-	1	P1	-	-	-	-	-	-	-	-	-	-	-	-	-	-	-	C	4.8500e-01	-	-	-
10441	1_176498155_T/-	1:176498154-176498155	-	intron_variant	MODIFIER	PAPPA2	ENSG00000116183	Transcript	ENST00000367662.5	protein_coding	-	1/22	-	-	-	-	-	-	-	-	-	1	-	HGNC	HGNC:14615	NM_020318.3	-	1	P1	-	-	-	-	-	-	-	-	-	-	-	-	-	-	-	T	4.8500e-01	-	-	-
10443	1_176498158_C/-	1:176498157-176498158	-	intron_variant	MODIFIER	PAPPA2	ENSG00000116183	Transcript	ENST00000367662.5	protein_coding	-	1/22	-	-	-	-	-	-	-	-	-	1	-	HGNC	HGNC:14615	NM_020318.3	-	1	P1	-	-	-	-	-	-	-	-	-	-	-	-	-	-	-	C	4.8500e-01	-	-	-
10445	1_176498300_G/-	1:176498299-176498300	-	intron_variant	MODIFIER	PAPPA2	ENSG00000116183	Transcript	ENST00000367662.5	protein_coding	-	1/22	-	-	-	-	-	-	-	-	-	1	-	HGNC	HGNC:14615	NM_020318.3	-	1	P1	-	-	-	-	-	-	-	-	-	-	-	-	-	-	-	G	4.8500e-01	-	-	-
10447	1_176498744_T/-	1:176498743-176498744	-	intron_variant	MODIFIER	PAPPA2	ENSG00000116183	Transcript	ENST00000367662.5	protein_coding	-	1/22	-	-	-	-	-	-	-	-	-	1	-	HGNC	HGNC:14615	NM_020318.3	-	1	P1	-	-	-	-	-	-	-	-	-	-	-	-	-	-	-	T	4.8500e-01	-	-	-
10449	1_176498756_AA/--	1:176498755-176498757	--	intron_variant	MODIFIER	PAPPA2	ENSG00000116183	Transcript	ENST00000367662.5	protein_coding	-	1/22	-	-	-	-	-	-	-	-	-	1	-	HGNC	HGNC:14615	NM_020318.3	-	1	P1	-	-	-	-	-	-	-	-	-	-	-	-	-	-	-	AA	4.8500e-01	-	-	-
10451	1_176500531_A/-	1:176500530-176500531	-	intron_variant	MODIFIER	PAPPA2	ENSG00000116183	Transcript	ENST00000367662.5	protein_coding	-	1/22	-	-	-	-	-	-	-	-	-	1	-	HGNC	HGNC:14615	NM_020318.3	-	1	P1	-	-	-	-	-	-	-	-	-	-	-	-	-	-	-	A	4.8500e-01	-	-	-
10453	1_176504327_G/-	1:176504326-176504327	-	intron_variant	MODIFIER	PAPPA2	ENSG00000116183	Transcript	ENST00000367662.5	protein_coding	-	1/22	-	-	-	-	-	-	-	-	-	1	-	HGNC	HGNC:14615	NM_020318.3	-	1	P1	-	-	-	-	-	-	-	-	-	-	-	-	-	-	-	g	4.8500e-01	-	-	-
10455	1_176505693_T/-	1:176505692-176505693	-	intron_variant	MODIFIER	PAPPA2	ENSG00000116183	Transcript	ENST00000367662.5	protein_coding	-	1/22	-	-	-	-	-	-	-	-	-	1	-	HGNC	HGNC:14615	NM_020318.3	-	1	P1	-	-	-	-	-	-	-	-	-	-	-	-	-	-	-	T	4.8500e-01	-	-	-
10457	1_176505733_CAAAA/-----	1:176505732-176505737	-----	intron_variant	MODIFIER	PAPPA2	ENSG00000116183	Transcript	ENST00000367662.5	protein_coding	-	1/22	-	-	-	-	-	-	-	-	-	1	-	HGNC	HGNC:14615	NM_020318.3	-	1	P1	-	-	-	-	-	-	-	-	-	-	-	-	-	-	-	CAAAA	4.8500e-01	-	-	-
10459	1_176505745_AAC/---	1:176505744-176505747	---	intron_variant	MODIFIER	PAPPA2	ENSG00000116183	Transcript	ENST00000367662.5	protein_coding	-	1/22	-	-	-	-	-	-	-	-	-	1	-	HGNC	HGNC:14615	NM_020318.3	-	1	P1	-	-	-	-	-	-	-	-	-	-	-	-	-	-	-	AAC	4.8500e-01	-	-	-
10461	1_176505905_A/-	1:176505904-176505905	-	intron_variant	MODIFIER	PAPPA2	ENSG00000116183	Transcript	ENST00000367662.5	protein_coding	-	1/22	-	-	-	-	-	-	-	-	-	1	-	HGNC	HGNC:14615	NM_020318.3	-	1	P1	-	-	-	-	-	-	-	-	-	-	-	-	-	-	-	A	4.8500e-01	-	-	-
10463	1_176508270_T/-	1:176508269-176508270	-	intron_variant	MODIFIER	PAPPA2	ENSG00000116183	Transcript	ENST00000367662.5	protein_coding	-	1/22	-	-	-	-	-	-	-	-	-	1	-	HGNC	HGNC:14615	NM_020318.3	-	1	P1	-	-	-	-	-	-	-	-	-	-	-	-	-	-	-	T	4.8500e-01	-	-	-
10465	1_176508339_AAC/---	1:176508338-176508341	---	intron_variant	MODIFIER	PAPPA2	ENSG00000116183	Transcript	ENST00000367662.5	protein_coding	-	1/22	-	-	-	-	-	-	-	-	-	1	-	HGNC	HGNC:14615	NM_020318.3	-	1	P1	-	-	-	-	-	-	-	-	-	-	-	-	-	-	-	AAC	4.8500e-01	-	-	-
10467	1_176508988_C/-	1:176508987-176508988	-	intron_variant	MODIFIER	PAPPA2	ENSG00000116183	Transcript	ENST00000367662.5	protein_coding	-	1/22	-	-	-	-	-	-	-	-	-	1	-	HGNC	HGNC:14615	NM_020318.3	-	1	P1	-	-	-	-	-	-	-	-	-	-	-	-	-	-	-	C	4.8500e-01	-	-	-
10469	1_176509044_ATA/---	1:176509043-176509046	---	intron_variant	MODIFIER	PAPPA2	ENSG00000116183	Transcript	ENST00000367662.5	protein_coding	-	1/22	-	-	-	-	-	-	-	-	-	1	-	HGNC	HGNC:14615	NM_020318.3	-	1	P1	-	-	-	-	-	-	-	-	-	-	-	-	-	-	-	ATA	4.8500e-01	-	-	-
10471	1_176509058_TAGA/----	1:176509057-176509061	----	intron_variant	MODIFIER	PAPPA2	ENSG00000116183	Transcript	ENST00000367662.5	protein_coding	-	1/22	-	-	-	-	-	-	-	-	-	1	-	HGNC	HGNC:14615	NM_020318.3	-	1	P1	-	-	-	-	-	-	-	-	-	-	-	-	-	-	-	----	4.8500e-01	-	-	-
10473	1_176510948_A/-	1:176510947-176510948	-	intron_variant	MODIFIER	PAPPA2	ENSG00000116183	Transcript	ENST00000367662.5	protein_coding	-	1/22	-	-	-	-	-	-	-	-	-	1	-	HGNC	HGNC:14615	NM_020318.3	-	1	P1	-	-	-	-	-	-	-	-	-	-	-	-	-	-	-	A	4.8500e-01	-	-	-
10475	1_176513104_ACTTA/-----	1:176513103-176513108	-----	intron_variant	MODIFIER	PAPPA2	ENSG00000116183	Transcript	ENST00000367662.5	protein_coding	-	1/22	-	-	-	-	-	-	-	-	-	1	-	HGNC	HGNC:14615	NM_020318.3	-	1	P1	-	-	-	-	-	-	-	-	-	-	-	-	-	-	-	ACTTA	4.8500e-01	-	-	-
10477	1_176515770_CTT/---	1:176515769-176515772	---	intron_variant	MODIFIER	PAPPA2	ENSG00000116183	Transcript	ENST00000367662.5	protein_coding	-	1/22	-	-	-	-	-	-	-	-	-	1	-	HGNC	HGNC:14615	NM_020318.3	-	1	P1	-	-	-	-	-	-	-	-	-	-	-	-	-	-	-	CTT	4.8500e-01	-	-	-
10480	1_176516007_G/-	1:176516006-176516007	-	intron_variant	MODIFIER	PAPPA2	ENSG00000116183	Transcript	ENST00000367662.5	protein_coding	-	1/22	-	-	-	-	-	-	-	-	-	1	-	HGNC	HGNC:14615	NM_020318.3	-	1	P1	-	-	-	-	-	-	-	-	-	-	-	-	-	-	-	G	4.8500e-01	-	-	-
10482	1_176518459_AAAAA/-----	1:176518458-176518463	-----	intron_variant	MODIFIER	PAPPA2	ENSG00000116183	Transcript	ENST00000367662.5	protein_coding	-	1/22	-	-	-	-	-	-	-	-	-	1	-	HGNC	HGNC:14615	NM_020318.3	-	1	P1	-	-	-	-	-	-	-	-	-	-	-	-	-	-	-	AAAaa	4.8500e-01	-	-	-
10484	1_176524408_AATG/----	1:176524407-176524411	----	intron_variant	MODIFIER	PAPPA2	ENSG00000116183	Transcript	ENST00000367662.5	protein_coding	-	1/22	-	-	-	-	-	-	-	-	-	1	-	HGNC	HGNC:14615	NM_020318.3	-	1	P1	-	-	-	-	-	-	-	-	-	-	-	-	-	-	-	AATG	4.8500e-01	-	-	-
10486	1_176524731_GTTACAGCCTTGGTCGGGCGCGGTGGCTTACGCCTGTAATCCCAGCACTTT/---------------------------------------------------	1:176524730-176524781	---------------------------------------------------	intron_variant	MODIFIER	PAPPA2	ENSG00000116183	Transcript	ENST00000367662.5	protein_coding	-	1/22	-	-	-	-	-	-	-	-	-	1	-	HGNC	HGNC:14615	NM_020318.3	-	1	P1	-	-	-	-	-	-	-	-	-	-	-	-	-	-	-	GTTACAGcCTTGGTCGGGCGCGGTGGCTTACGCCTGTAATCCCAGCACTTT	4.8500e-01	-	-	-
10488	1_176524783_GGAGGCCCTGGCGGGCGGATCATGAGGTCAGGAGATCGAGACCATCCTGGCTAACACGATGAAACCCCGTCTCTACTAAAAAAATACAAAAAAA/----------------------------------------------------------------------------------------------	1:176524782-176524876	----------------------------------------------------------------------------------------------	intron_variant	MODIFIER	PAPPA2	ENSG00000116183	Transcript	ENST00000367662.5	protein_coding	-	1/22	-	-	-	-	-	-	-	-	-	1	-	HGNC	HGNC:14615	NM_020318.3	-	1	P1	-	-	-	-	-	-	-	-	-	-	-	-	-	-	-	GGAGGCCCtGGCGGGCGGATCATGAGGTCAGGAGATCGAGACCATCCTGGCTAACACGaTGAAACCCcGTCTcTACTAAAAAAATACAAAA-Aa	4.8500e-01	-	-	-
10490	1_176524883_TAAAATAAAATTAGTCGGGCGTGATGGCGGGCGCCTGTAGTCCCAGCTACTCGGGAGGCTGAGACAGGAGAATAGCGTGAATCTGGGAGGCGGAGCTTGCAGTGAGCCGAGTTCGCGCCACTGCACTCCAGCCTGGCCTACAGAAGGAGACTCCGTCTC/---------------------------------------------------------------------------------------------------------------------------------------------------------------	1:176524882-176525041	---------------------------------------------------------------------------------------------------------------------------------------------------------------	intron_variant	MODIFIER	PAPPA2	ENSG00000116183	Transcript	ENST00000367662.5	protein_coding	-	1/22	-	-	-	-	-	-	-	-	-	1	-	HGNC	HGNC:14615	NM_020318.3	-	1	P1	-	-	-	-	-	-	-	-	-	-	-	-	-	-	-	TAAAATAAAATTAGTCGGGCGTGATGGCGGGCGCCTGTAGTCCCAGCTACTCGGGAGGCTGAGACAGGAGAATAGCGTGAATCTGGGAGGCGGAGCTTGCAGTGAGCCGAGTTCGCGCCACTGCACTCCAGCCTGGCCTACAGAACGAGACTCCGTCTC	4.8500e-01	-	-	-
10492	1_176525043_AAAAAAAAAA/----------	1:176525042-176525052	----------	intron_variant	MODIFIER	PAPPA2	ENSG00000116183	Transcript	ENST00000367662.5	protein_coding	-	1/22	-	-	-	-	-	-	-	-	-	1	-	HGNC	HGNC:14615	NM_020318.3	-	1	P1	-	-	-	-	-	-	-	-	-	-	-	-	-	-	-	AAAAAAAAAA	4.8500e-01	-	-	-
10494	1_176528161_G/-	1:176528160-176528161	-	intron_variant	MODIFIER	PAPPA2	ENSG00000116183	Transcript	ENST00000367662.5	protein_coding	-	1/22	-	-	-	-	-	-	-	-	-	1	-	HGNC	HGNC:14615	NM_020318.3	-	1	P1	-	-	-	-	-	-	-	-	-	-	-	-	-	-	-	G	4.8500e-01	-	-	-
10496	1_176530244_T/-	1:176530243-176530244	-	intron_variant	MODIFIER	PAPPA2	ENSG00000116183	Transcript	ENST00000367662.5	protein_coding	-	1/22	-	-	-	-	-	-	-	-	-	1	-	HGNC	HGNC:14615	NM_020318.3	-	1	P1	-	-	-	-	-	-	-	-	-	-	-	-	-	-	-	T	4.8500e-01	-	-	-
10498	1_176532763_T/-	1:176532762-176532763	-	intron_variant	MODIFIER	PAPPA2	ENSG00000116183	Transcript	ENST00000367662.5	protein_coding	-	1/22	-	-	-	-	-	-	-	-	-	1	-	HGNC	HGNC:14615	NM_020318.3	-	1	P1	-	-	-	-	-	-	-	-	-	-	-	-	-	-	-	T	4.8500e-01	-	-	-
10501	1_176535752_T/-	1:176535751-176535752	-	intron_variant	MODIFIER	PAPPA2	ENSG00000116183	Transcript	ENST00000367662.5	protein_coding	-	1/22	-	-	-	-	-	-	-	-	-	1	-	HGNC	HGNC:14615	NM_020318.3	-	1	P1	-	-	-	-	-	-	-	-	-	-	-	-	-	-	-	T	4.8500e-01	-	-	-
10504	1_176540714_C/-	1:176540713-176540714	-	intron_variant	MODIFIER	PAPPA2	ENSG00000116183	Transcript	ENST00000367662.5	protein_coding	-	1/22	-	-	-	-	-	-	-	-	-	1	-	HGNC	HGNC:14615	NM_020318.3	-	1	P1	-	-	-	-	-	-	-	-	-	-	-	-	-	-	-	C	4.8500e-01	-	-	-
10507	1_176545413_AAAAAA/------	1:176545412-176545418	------	intron_variant	MODIFIER	PAPPA2	ENSG00000116183	Transcript	ENST00000367662.5	protein_coding	-	1/22	-	-	-	-	-	-	-	-	-	1	-	HGNC	HGNC:14615	NM_020318.3	-	1	P1	-	-	-	-	-	-	-	-	-	-	-	-	-	-	-	AAAAAA	4.8500e-01	-	-	-
10511	1_176547908_T/-	1:176547907-176547908	-	intron_variant	MODIFIER	PAPPA2	ENSG00000116183	Transcript	ENST00000367662.5	protein_coding	-	1/22	-	-	-	-	-	-	-	-	-	1	-	HGNC	HGNC:14615	NM_020318.3	-	1	P1	-	-	-	-	-	-	-	-	-	-	-	-	-	-	-	T	4.8500e-01	-	-	-
10514	1_176548877_T/-	1:176548876-176548877	-	intron_variant	MODIFIER	PAPPA2	ENSG00000116183	Transcript	ENST00000367662.5	protein_coding	-	1/22	-	-	-	-	-	-	-	-	-	1	-	HGNC	HGNC:14615	NM_020318.3	-	1	P1	-	-	-	-	-	-	-	-	-	-	-	-	-	-	-	T	4.8500e-01	-	-	-
10518	1_176549252_T/-	1:176549251-176549252	-	intron_variant	MODIFIER	PAPPA2	ENSG00000116183	Transcript	ENST00000367662.5	protein_coding	-	1/22	-	-	-	-	-	-	-	-	-	1	-	HGNC	HGNC:14615	NM_020318.3	-	1	P1	-	-	-	-	-	-	-	-	-	-	-	-	-	-	-	T	4.8500e-01	-	-	-
10522	1_176556840_CCA/---	1:176556839-176556842	---	missense_variant,coding_sequence_variant	MODERATE	PAPPA2	ENSG00000116183	Transcript	ENST00000367662.5	protein_coding	2/23	-	-	-	1678-1680	518-520	173-174	TT/XX	aCCAcc/a---cc	-	-	1	-	HGNC	HGNC:14615	NM_020318.3	-	1	P1	-	-	-	-	-	-	-	-	-	-	-	-	-	-	-	CCA	4.8500e-01	-	-	-
10526	1_176561527_T/-	1:176561526-176561527	-	intron_variant	MODIFIER	PAPPA2	ENSG00000116183	Transcript	ENST00000367662.5	protein_coding	-	2/22	-	-	-	-	-	-	-	rs546881669	-	1	-	HGNC	HGNC:14615	NM_020318.3	-	1	P1	-	-	-	-	-	-	-	-	-	-	-	-	-	-	-	T	4.8500e-01	-	-	-
10528	1_176562215_TGT/---	1:176562214-176562217	---	intron_variant	MODIFIER	PAPPA2	ENSG00000116183	Transcript	ENST00000367662.5	protein_coding	-	2/22	-	-	-	-	-	-	-	-	-	1	-	HGNC	HGNC:14615	NM_020318.3	-	1	P1	-	-	-	-	-	-	-	-	-	-	-	-	-	-	-	TGT	4.8500e-01	-	-	-
10530	1_176564718_TT/--	1:176564717-176564719	--	intron_variant	MODIFIER	PAPPA2	ENSG00000116183	Transcript	ENST00000367662.5	protein_coding	-	2/22	-	-	-	-	-	-	-	-	-	1	-	HGNC	HGNC:14615	NM_020318.3	-	1	P1	-	-	-	-	-	-	-	-	-	-	-	-	-	-	-	TT	4.8500e-01	-	-	-
10532	1_176566515_T/-	1:176566514-176566515	-	intron_variant	MODIFIER	PAPPA2	ENSG00000116183	Transcript	ENST00000367662.5	protein_coding	-	2/22	-	-	-	-	-	-	-	-	-	1	-	HGNC	HGNC:14615	NM_020318.3	-	1	P1	-	-	-	-	-	-	-	-	-	-	-	-	-	-	-	T	4.8500e-01	-	-	-
10535	1_176568290_T/-	1:176568289-176568290	-	intron_variant	MODIFIER	PAPPA2	ENSG00000116183	Transcript	ENST00000367662.5	protein_coding	-	2/22	-	-	-	-	-	-	-	rs751271982	-	1	-	HGNC	HGNC:14615	NM_020318.3	-	1	P1	-	-	-	-	-	-	-	-	-	-	-	-	-	-	-	T	4.8500e-01	-	-	-
10537	1_176570753_G/-	1:176570752-176570753	-	intron_variant	MODIFIER	PAPPA2	ENSG00000116183	Transcript	ENST00000367662.5	protein_coding	-	2/22	-	-	-	-	-	-	-	-	-	1	-	HGNC	HGNC:14615	NM_020318.3	-	1	P1	-	-	-	-	-	-	-	-	-	-	-	-	-	-	-	G	4.8500e-01	-	-	-
10539	1_176571065_AGGGCA/------	1:176571064-176571070	------	intron_variant	MODIFIER	PAPPA2	ENSG00000116183	Transcript	ENST00000367662.5	protein_coding	-	2/22	-	-	-	-	-	-	-	-	-	1	-	HGNC	HGNC:14615	NM_020318.3	-	1	P1	-	-	-	-	-	-	-	-	-	-	-	-	-	-	-	AGGGCA	4.8500e-01	-	-	-
10541	1_176571240_CCATC/-----	1:176571239-176571244	-----	intron_variant	MODIFIER	PAPPA2	ENSG00000116183	Transcript	ENST00000367662.5	protein_coding	-	2/22	-	-	-	-	-	-	-	-	-	1	-	HGNC	HGNC:14615	NM_020318.3	-	1	P1	-	-	-	-	-	-	-	-	-	-	-	-	-	-	-	CCATC	4.8500e-01	-	-	-
10543	1_176571306_T/-	1:176571305-176571306	-	intron_variant	MODIFIER	PAPPA2	ENSG00000116183	Transcript	ENST00000367662.5	protein_coding	-	2/22	-	-	-	-	-	-	-	-	-	1	-	HGNC	HGNC:14615	NM_020318.3	-	1	P1	-	-	-	-	-	-	-	-	-	-	-	-	-	-	-	t	4.8500e-01	-	-	-
10545	1_176571403_G/-	1:176571402-176571403	-	intron_variant	MODIFIER	PAPPA2	ENSG00000116183	Transcript	ENST00000367662.5	protein_coding	-	2/22	-	-	-	-	-	-	-	-	-	1	-	HGNC	HGNC:14615	NM_020318.3	-	1	P1	-	-	-	-	-	-	-	-	-	-	-	-	-	-	-	G	4.8500e-01	-	-	-
10547	1_176575351_T/-	1:176575350-176575351	-	intron_variant	MODIFIER	PAPPA2	ENSG00000116183	Transcript	ENST00000367662.5	protein_coding	-	2/22	-	-	-	-	-	-	-	-	-	1	-	HGNC	HGNC:14615	NM_020318.3	-	1	P1	-	-	-	-	-	-	-	-	-	-	-	-	-	-	-	T	4.8500e-01	-	-	-
10549	1_176576474_G/-	1:176576473-176576474	-	intron_variant	MODIFIER	PAPPA2	ENSG00000116183	Transcript	ENST00000367662.5	protein_coding	-	2/22	-	-	-	-	-	-	-	-	-	1	-	HGNC	HGNC:14615	NM_020318.3	-	1	P1	-	-	-	-	-	-	-	-	-	-	-	-	-	-	-	G	4.8500e-01	-	-	-
10551	1_176578622_CCTGC/-----	1:176578621-176578626	-----	intron_variant	MODIFIER	PAPPA2	ENSG00000116183	Transcript	ENST00000367662.5	protein_coding	-	2/22	-	-	-	-	-	-	-	-	-	1	-	HGNC	HGNC:14615	NM_020318.3	-	1	P1	-	-	-	-	-	-	-	-	-	-	-	-	-	-	-	CCTGC	4.8500e-01	-	-	-
10553	1_176579210_C/-	1:176579209-176579210	-	intron_variant	MODIFIER	PAPPA2	ENSG00000116183	Transcript	ENST00000367662.5	protein_coding	-	2/22	-	-	-	-	-	-	-	rs760055955	-	1	-	HGNC	HGNC:14615	NM_020318.3	-	1	P1	-	-	-	-	-	-	-	-	-	-	-	-	-	-	-	C	4.8500e-01	-	-	-
10555	1_176580396_TATC/----	1:176580395-176580399	----	intron_variant	MODIFIER	PAPPA2	ENSG00000116183	Transcript	ENST00000367662.5	protein_coding	-	2/22	-	-	-	-	-	-	-	-	-	1	-	HGNC	HGNC:14615	NM_020318.3	-	1	P1	-	-	-	-	-	-	-	-	-	-	-	-	-	-	-	TATC	4.8500e-01	-	-	-
10557	1_176581488_T/-	1:176581487-176581488	-	intron_variant	MODIFIER	PAPPA2	ENSG00000116183	Transcript	ENST00000367662.5	protein_coding	-	2/22	-	-	-	-	-	-	-	-	-	1	-	HGNC	HGNC:14615	NM_020318.3	-	1	P1	-	-	-	-	-	-	-	-	-	-	-	-	-	-	-	T	4.8500e-01	-	-	-
10559	1_176581843_AG/--	1:176581842-176581844	--	intron_variant	MODIFIER	PAPPA2	ENSG00000116183	Transcript	ENST00000367662.5	protein_coding	-	2/22	-	-	-	-	-	-	-	-	-	1	-	HGNC	HGNC:14615	NM_020318.3	-	1	P1	-	-	-	-	-	-	-	-	-	-	-	-	-	-	-	AG	4.8500e-01	-	-	-
10561	1_176581870_TTTGGGGG/--------	1:176581869-176581877	--------	intron_variant	MODIFIER	PAPPA2	ENSG00000116183	Transcript	ENST00000367662.5	protein_coding	-	2/22	-	-	-	-	-	-	-	-	-	1	-	HGNC	HGNC:14615	NM_020318.3	-	1	P1	-	-	-	-	-	-	-	-	-	-	-	-	-	-	-	TTTGGGGG	4.8500e-01	-	-	-
10563	1_176581925_TTTTTTTTTTTTTTTTTGAGACGGAGTCTCACTCTGTTGCCCAGGCTGGAGTGCAGTGGCACAATCTCGGCTCACTGCAAGCTCCGCCTCCCGGGTTCACGCCATTCTCCTACCTCAGCCTCCCGAGTAGCTGGGACTACAGGTGCCCGCCACCACGCCCGGCTAA/----------------------------------------------------------------------------------------------------------------------------------------------------------------------	1:176581924-176582090	----------------------------------------------------------------------------------------------------------------------------------------------------------------------	intron_variant	MODIFIER	PAPPA2	ENSG00000116183	Transcript	ENST00000367662.5	protein_coding	-	2/22	-	-	-	-	-	-	-	-	-	1	-	HGNC	HGNC:14615	NM_020318.3	-	1	P1	-	-	-	-	-	-	-	-	-	-	-	-	-	-	-	--ttttTTTTTTTTTTTGAGACGGAGTCTCACTCTGTCGCCCAGGCTGGAGTGCAGTGGCACAATCTCGGCTCACTGCAAGCTCCGCCTCCTGGGTTCaCGCCATTCTCCTGCCTCAGCCTCCCGAGTAGCTGGGACTACAGGTGCCCGCCACCACGCCCGGCTAA	4.8500e-01	-	-	-
10565	1_176582093_TTTTTTTTGTAATTTTAGTAGAGACGGGGTTTTACCGTGTTAGCCAGGATAGTCTCGATCTCCTGACCTTGTGATCCACCCGCCTCGGCCTCCCAAAGTGTTGGGATTGCAGGCATGAGCCACCGCGCCCGGCCTAGGTTTTTCTTTATGTAAGATCACTTCATTTGCAAATGGACAATTTTACTTGCTTCTTTCCAATTTGGATGCCTTTTGTTTTCTTCTCTTGCCTAATTGCTCTGGCTAGGACTTCCAGTGCTATGTCAAATAAGAGTGGTGAAAGTGGGCATCCTTGTCTTTTTCCAGTTCTTAGAGAAAACGCTTTTTGCTTTTCCCTGTTCAGTACGATATTAGCGGTCACTTATGGCCTTTATTGTGTTAAGGTACTTT…	1:176582092-176582805	---------------------------------------------------------------------------------------------------------------------------------------------------------------------------------------------------------------------------------------------------------------------------------------------------------------------------------------------------------------------------------------------------------------…	intron_variant	MODIFIER	PAPPA2	ENSG00000116183	Transcript	ENST00000367662.5	protein_coding	-	2/22	-	-	-	-	-	-	-	-	-	1	-	HGNC	HGNC:14615	NM_020318.3	-	1	P1	-	-	-	-	-	-	-	-	-	-	-	-	-	-	-	TTttttTTGTATTTTTAGTAGAGACGGGGTTTTACCGTGTTAGCCAGGATAGTCTCGATCTCCTGACCTTGTGATCCgCCCGCCTCGGCCTCCCAAAGTGTTGGGATTGCAGGCaTGAGCCACCGCGCCcgGCCTAGGTTTTTCTTTATGTAAGATCACTTCATTTGCAAATGGACAATTTTACTTGCTTCTTTCCAATTTGGATGCCTTTTGTTTTCTTCTCTTGCCTAATTGCTCTGGCTAGGACTTCCAGTGCTATGTCAAATAAGAGTGGTGAaAGTGGGCATCCTTGTCTTTTTCCAGTTCTTAGAGAAAACACTTTTTGCTTTTCCCTGTTCAGTACGATATTAGCGGTCACTTATGGCCTTTATTGTGTTAAGGTACTTTCTTTCTACCTAA…	4.8500e-01	-	-	-
10567	1_176582807_TTTTTGGATTAGTTTGAAAATAATTCATATTAGTTATTTAAAGTTTTGTTTGAATTTTGTAGTAAAGCAGTGAAGACTTTTCTTTGTTGAGATACTTTTTAAATCACCAATTCAGTCTTGTTACCTGTTATTGATCTGTTCAAGTTTTATATCTCTTCTTGGTTAAATCTTGGCAGGTTGCATGGTCCAGGAATTTATCCATTTCTTCTAGGCTTTTTAATTTATTGAAGCATTCATAATAGTTTCTAATGATATTTTGTATTTCTGTGGCATGAATTATAACA/------------------------------------------------------------------------------------------------------…	1:176582806-176583090	--------------------------------------------------------------------------------------------------------------------------------------------------------------------------------------------------------------------------------------------------------------------------------------------	intron_variant	MODIFIER	PAPPA2	ENSG00000116183	Transcript	ENST00000367662.5	protein_coding	-	2/22	-	-	-	-	-	-	-	-	-	1	-	HGNC	HGNC:14615	NM_020318.3	-	1	P1	-	-	-	-	-	-	-	-	-	-	-	-	-	-	-	TTTTTGGATTAGTTTGAAAATAATTCATATTAGTTATTTAAAGTTTTGTTTGAATTTTGTAGTaAAGCAGTGAAGACTTTTCTTTGTTGAGATACTTTTTAAATCACCAATTCAGTCTTGTTACCTGTTATTGATCTGTTCAAGTTTTATATCTCTTCTTGGTTAAATCTTGGCAGGTTGCATGGTCCAGGAATTTATCCATTTCTTCTAGGCTTTTTAATTTATTGAAGCATTCATAATAGTTTCTAATGATATTTTGTATTTCTGTGGCATGAATTATAACA	4.8500e-01	-	-	-
10569	1_176583094_TCTCATTTCTGATTTTATTTATTTGGGCCTTTTTC/-----------------------------------	1:176583093-176583128	-----------------------------------	intron_variant	MODIFIER	PAPPA2	ENSG00000116183	Transcript	ENST00000367662.5	protein_coding	-	2/22	-	-	-	-	-	-	-	-	-	1	-	HGNC	HGNC:14615	NM_020318.3	-	1	P1	-	-	-	-	-	-	-	-	-	-	-	-	-	-	-	TCTCATTTCTGATTTTATTTATTTGGGCCTTTTTC	4.8500e-01	-	-	-
10571	1_176583130_TTTTTAACTCTAGCTAATGGCTTGTCCATTTTGTATATCTTTTCAGAAAACCAAGTTTTTGTTTCATTGAACTTTCTTAGTCTCTCTTTTGTTTA/-----------------------------------------------------------------------------------------------	1:176583129-176583224	-----------------------------------------------------------------------------------------------	intron_variant	MODIFIER	PAPPA2	ENSG00000116183	Transcript	ENST00000367662.5	protein_coding	-	2/22	-	-	-	-	-	-	-	-	-	1	-	HGNC	HGNC:14615	NM_020318.3	-	1	P1	-	-	-	-	-	-	-	-	-	-	-	-	-	-	-	TTTTTAACTCTAGCTAATGGCTTGTCCATTTTGTATATCTTTTCAgAAAACCAAGTTTTTGTTTCATTGAACTTTCTTAGTCTCTCTTTTGTTTA	4.8500e-01	-	-	-
10573	1_176583226_TTTTCCTTTTATTTTCATTTATTTCCTTCTATTAATTTTTGGTTTTGTTTGTACTTGCTTTTCTCATTGTTTGAAGTGCATTGTTAC/---------------------------------------------------------------------------------------	1:176583225-176583312	---------------------------------------------------------------------------------------	intron_variant	MODIFIER	PAPPA2	ENSG00000116183	Transcript	ENST00000367662.5	protein_coding	-	2/22	-	-	-	-	-	-	-	-	-	1	-	HGNC	HGNC:14615	NM_020318.3	-	1	P1	-	-	-	-	-	-	-	-	-	-	-	-	-	-	-	TTTTCCTTTTATTTTCATTTATTTCCTTCTATTAaTTTTTGGTTTTGTTTGTACTTGCTTTTCTCATTGTTTGAaGTGCATTGTTAC	4.8500e-01	-	-	-
10575	1_176583316_GTTGTTTTTTGAAATAGTTCCAATTTTTGATGTAGGTTTTTATTGCTATAATCTTGTCTCAATACTGCTTTGGCTGTGTTCCATAGGTTTTGGTATGTTGTGTTTCTATTTTCATTTTTTTGAGAAATTTATGTATTATCTTATTATTTCTTCACCCATTAGATATTCAGGAGTATGTTGTTTAATTT/--------------------------------------------------------------------------------------------------------------------------------------------------------------------------------------------	1:176583315-176583503	--------------------------------------------------------------------------------------------------------------------------------------------------------------------------------------------	intron_variant	MODIFIER	PAPPA2	ENSG00000116183	Transcript	ENST00000367662.5	protein_coding	-	2/22	-	-	-	-	-	-	-	-	-	1	-	HGNC	HGNC:14615	NM_020318.3	-	1	P1	-	-	-	-	-	-	-	-	-	-	-	-	-	-	-	gttGTTTTTTGAAATAgTTCCAATTTTTGATGTAGGTTTTTATTGCTATAATCTTGTCTCAATACTGCTTTGGCTGTGTTCCATAGGTTTTGGTATGTTGTGTTTCTATTTTCATTTTTTTGAGAAATTTATGTATTATCTTATTATTTCTTCACCCATTAGATATTCAGGAGTATGTTGTTTAATTT	4.8500e-01	-	-	-
10577	1_176583505_CATGTATTTTTATGGTTTCAAAAATGTTCCTATTATTGTTATTGATTTTTCATTTTATTCCATTGTGGTCAGATAAGATATTTGATGTTATTTATTTTATTTG/-------------------------------------------------------------------------------------------------------	1:176583504-176583607	-------------------------------------------------------------------------------------------------------	intron_variant	MODIFIER	PAPPA2	ENSG00000116183	Transcript	ENST00000367662.5	protein_coding	-	2/22	-	-	-	-	-	-	-	-	-	1	-	HGNC	HGNC:14615	NM_020318.3	-	1	P1	-	-	-	-	-	-	-	-	-	-	-	-	-	-	-	CATGTATTTTTATGGTTTCAAAAATGTTCCTATTATTgTTATTGATTTTTCATTTTATTCCATTGTGGTCAGATAAGATATTTGATGTTATTTATTTTATTTG	4.8500e-01	-	-	-
10579	1_176583612_TTTATTTTTTAGCGACATGGTCTCACTATGTTGCCTAGATTAGTCTTAAACTCCTGGGCTCAAGTGAGCCACCTGTCTTGTCCTACCAAAATGTTG/------------------------------------------------------------------------------------------------	1:176583611-176583707	------------------------------------------------------------------------------------------------	intron_variant	MODIFIER	PAPPA2	ENSG00000116183	Transcript	ENST00000367662.5	protein_coding	-	2/22	-	-	-	-	-	-	-	-	-	1	-	HGNC	HGNC:14615	NM_020318.3	-	1	P1	-	-	-	-	-	-	-	-	-	-	-	-	-	-	-	TTTATTTTTTAGCGACATGGTCTCACTATGTTGCCTAGATTAGTCTTAAACTCCTGGGCTCAAGTGAGCCACCTGTCTtGGCCTACCAAAATGTTG	4.8500e-01	-	-	-
10581	1_176583716_GGATTACAGGCATGAGCCACTGTGTCTGGCTGATGCTGATTTTTAAAATTATTTTGAGGCTAGGCATAATGGCTCACACCTATAATCCTAGCACTTTGGGAGGCTTA/-----------------------------------------------------------------------------------------------------------	1:176583715-176583822	-----------------------------------------------------------------------------------------------------------	intron_variant	MODIFIER	PAPPA2	ENSG00000116183	Transcript	ENST00000367662.5	protein_coding	-	2/22	-	-	-	-	-	-	-	-	-	1	-	HGNC	HGNC:14615	NM_020318.3	-	1	P1	-	-	-	-	-	-	-	-	-	-	-	-	-	-	-	-----ACAGGCATGAGCCACTGTGTCTGGCTGACGcTGATTTTTAAAATTATTTTGAGGCTAGGCATAATGGCTCACACCTATAATCCTAGCACTTTGGGAGGCTTA	4.8500e-01	-	-	-
10583	1_176583824_GTGGGAGGACTGCTCAAGCCCAAGAGTTTGAGACCAGCCT/----------------------------------------	1:176583823-176583863	----------------------------------------	intron_variant	MODIFIER	PAPPA2	ENSG00000116183	Transcript	ENST00000367662.5	protein_coding	-	2/22	-	-	-	-	-	-	-	-	-	1	-	HGNC	HGNC:14615	NM_020318.3	-	1	P1	-	-	-	-	-	-	-	-	-	-	-	-	-	-	-	GTGGGAGGACTGCTCAAGCCCAAGAGTTTGAGACCAGCCT	4.8500e-01	-	-	-
10585	1_176583865_GGCAACATAGT/-----------	1:176583864-176583875	-----------	intron_variant	MODIFIER	PAPPA2	ENSG00000116183	Transcript	ENST00000367662.5	protein_coding	-	2/22	-	-	-	-	-	-	-	-	-	1	-	HGNC	HGNC:14615	NM_020318.3	-	1	P1	-	-	-	-	-	-	-	-	-	-	-	-	-	-	-	GGCAACATAGT	4.8500e-01	-	-	-
10587	1_176583877_AGACCCTATCT/-----------	1:176583876-176583887	-----------	intron_variant	MODIFIER	PAPPA2	ENSG00000116183	Transcript	ENST00000367662.5	protein_coding	-	2/22	-	-	-	-	-	-	-	-	-	1	-	HGNC	HGNC:14615	NM_020318.3	-	1	P1	-	-	-	-	-	-	-	-	-	-	-	-	-	-	-	AGACCCTATCT	4.8500e-01	-	-	-
10589	1_176583889_CACT/----	1:176583888-176583892	----	intron_variant	MODIFIER	PAPPA2	ENSG00000116183	Transcript	ENST00000367662.5	protein_coding	-	2/22	-	-	-	-	-	-	-	-	-	1	-	HGNC	HGNC:14615	NM_020318.3	-	1	P1	-	-	-	-	-	-	-	-	-	-	-	-	-	-	-	CACT	4.8500e-01	-	-	-
10591	1_176583894_AAAATTAAAA/----------	1:176583893-176583903	----------	intron_variant	MODIFIER	PAPPA2	ENSG00000116183	Transcript	ENST00000367662.5	protein_coding	-	2/22	-	-	-	-	-	-	-	-	-	1	-	HGNC	HGNC:14615	NM_020318.3	-	1	P1	-	-	-	-	-	-	-	-	-	-	-	-	-	-	-	AAAATTAAAA	4.8500e-01	-	-	-
10593	1_176583937_CCCAGCTAC/---------	1:176583936-176583945	---------	intron_variant	MODIFIER	PAPPA2	ENSG00000116183	Transcript	ENST00000367662.5	protein_coding	-	2/22	-	-	-	-	-	-	-	-	-	1	-	HGNC	HGNC:14615	NM_020318.3	-	1	P1	-	-	-	-	-	-	-	-	-	-	-	-	-	-	-	CCCAGCTAC	4.8500e-01	-	-	-
10595	1_176583947_TGAGAGGATGAG/------------	1:176583946-176583958	------------	intron_variant	MODIFIER	PAPPA2	ENSG00000116183	Transcript	ENST00000367662.5	protein_coding	-	2/22	-	-	-	-	-	-	-	-	-	1	-	HGNC	HGNC:14615	NM_020318.3	-	1	P1	-	-	-	-	-	-	-	-	-	-	-	-	-	-	-	TGAGAGGATGAG	4.8500e-01	-	-	-
10597	1_176583961_GGGAGGATTGTTTGCAC/-----------------	1:176583960-176583977	-----------------	intron_variant	MODIFIER	PAPPA2	ENSG00000116183	Transcript	ENST00000367662.5	protein_coding	-	2/22	-	-	-	-	-	-	-	-	-	1	-	HGNC	HGNC:14615	NM_020318.3	-	1	P1	-	-	-	-	-	-	-	-	-	-	-	-	-	-	-	GGGAGGATTGTTTGCAC	4.8500e-01	-	-	-
10599	1_176583979_CAGGGAGTTGAGGCTGTACTGCCACTGAACTCCAG/-----------------------------------	1:176583978-176584013	-----------------------------------	intron_variant	MODIFIER	PAPPA2	ENSG00000116183	Transcript	ENST00000367662.5	protein_coding	-	2/22	-	-	-	-	-	-	-	-	-	1	-	HGNC	HGNC:14615	NM_020318.3	-	1	P1	-	-	-	-	-	-	-	-	-	-	-	-	-	-	-	CAGGgGGTTGAGGCTGTACTGCCACTGAACTCCAG	4.8500e-01	-	-	-
10601	1_176584015_CTGAGAGACAGAGCAAAACCCTGTCTCGAAAAAA/----------------------------------	1:176584014-176584048	----------------------------------	intron_variant	MODIFIER	PAPPA2	ENSG00000116183	Transcript	ENST00000367662.5	protein_coding	-	2/22	-	-	-	-	-	-	-	-	-	1	-	HGNC	HGNC:14615	NM_020318.3	-	1	P1	-	-	-	-	-	-	-	-	-	-	-	-	-	-	-	CTGAGAGACAGAGCAAAACCCTGTCTCGAAAAAA	4.8500e-01	-	-	-
10603	1_176584050_ATTGTATTGACACCTGTTTTGTGTCCTAATGTTTTGCCAATACTGGAGAATGTTACATGTACTGATAAAAAGAATGTGTATTCTGCAGCTGTTGTGTGAAATGTTCTGTAAATTTCTGTTAGATCCATTCAGTCTATAGACCAGTTCAAATTTTATGGGCTTTTTAGTTGATATTACATCTAGTTGATCTGTCCAATACTGAGAATGGGTATTGGGGTCTAGCTCTACCTTTAGATCTGATAATATTTGCTTTATATATCTGGGTGCTCTTGTATTGGGTGCATATATACATACATAATTGGTATATCCTCTTGCCGAATTGATCCTGCTGTTATTATATAATGCATTTT/------------------------------------…	1:176584049-176584399	--------------------------------------------------------------------------------------------------------------------------------------------------------------------------------------------------------------------------------------------------------------------------------------------------------------------------------------------------------------	intron_variant	MODIFIER	PAPPA2	ENSG00000116183	Transcript	ENST00000367662.5	protein_coding	-	2/22	-	-	-	-	-	-	-	-	-	1	-	HGNC	HGNC:14615	NM_020318.3	-	1	P1	-	-	-	-	-	-	-	-	-	-	-	-	-	-	-	ATTGTATTGACACCTGTTTTGTGTCCTAATGTTTTGCCAaTACTGGAGAATGTTACATGTACTGATAAAAAGAATGTGTATTCTGCAGCTGTTGTGTGAAATGTTCTGTAAATTTCtgTTAGATCCATTCAGTCTATAGACCAGTTCAAATtTTATGGGCTTTTTAGTTGATATTACATCTAGTTGATCTGTCCAATaCTGAGAATGGGTATTGGGGTCTAGCTCTaCCTTTAGATCTGATAATATTTGCTTTATATATCTGGGTGCTCTTGTATTGGGTGCATATATACATACATAATTGgTATATCCTCTTGCcGAATTGATCCTGCTGTTATTaTATAATGCATTTT	4.8500e-01	-	-	-
10605	1_176584402_TTTTTTTTTTTAGTTTTTGACTT/-----------------------	1:176584401-176584424	-----------------------	intron_variant	MODIFIER	PAPPA2	ENSG00000116183	Transcript	ENST00000367662.5	protein_coding	-	2/22	-	-	-	-	-	-	-	-	-	1	-	HGNC	HGNC:14615	NM_020318.3	-	1	P1	-	-	-	-	-	-	-	-	-	-	-	-	-	-	-	TTTTTTTTTTTAGTTTTTGACTT	4.8500e-01	-	-	-
10607	1_176584426_AAATCTGTTTTATTGTATGTAAGTATAGCTTCTCCTGTTCATTTTTGATTTCCATTTGCATGGAATATTGTTTTTCACTTTCAGTCTATGTGTGTCTTTACAGGTGAATTGAGTTTCTTATAGGCAACATATAGTTGGATCTTTTAAAAATCCCTTTGGTCAATCTATATTTTTTAGTTGGGGAATTTAGTTCATTTTATTGATTGTTTCTCATTGTTTTGTATATTCTTTATTTCTTACTTTCTC/--------------------------------------------------------------------------------------------------------------------------------------------…	1:176584425-176584671	------------------------------------------------------------------------------------------------------------------------------------------------------------------------------------------------------------------------------------------------------	intron_variant	MODIFIER	PAPPA2	ENSG00000116183	Transcript	ENST00000367662.5	protein_coding	-	2/22	-	-	-	-	-	-	-	-	-	1	-	HGNC	HGNC:14615	NM_020318.3	-	1	P1	-	-	-	-	-	-	-	-	-	-	-	-	-	-	-	AAATCTGTTTTATTGTATgTAAGTATAGCTTCTCCTGTTCATTTTTGATTTCCATTTGCATGGAATATTGTTTTTCACTTTCAGTCTATGTGTGTCTTTACAGGTGAATTGAGTTTCTTATAGGCAACATATAGTTGGATCTTTTAAAAATCCCTTTGGTCAATCTATATTTTTTAGTTGGGGAATTTAGTTCATTTTATTGATTGTTTCTCATTGTTTTGTATATTCTTTATTTCTTACTTTCTC	4.8500e-01	-	-	-
10609	1_176584674_TTTTTGTTTA/----------	1:176584673-176584683	----------	intron_variant	MODIFIER	PAPPA2	ENSG00000116183	Transcript	ENST00000367662.5	protein_coding	-	2/22	-	-	-	-	-	-	-	-	-	1	-	HGNC	HGNC:14615	NM_020318.3	-	1	P1	-	-	-	-	-	-	-	-	-	-	-	-	-	-	-	TTTTTGTTTA	4.8500e-01	-	-	-
10611	1_176584685_TTTTTATGTTTGGCATGGTTTTCTGCAGTGATAAGGTTTGTTTCTTTT/------------------------------------------------	1:176584684-176584732	------------------------------------------------	intron_variant	MODIFIER	PAPPA2	ENSG00000116183	Transcript	ENST00000367662.5	protein_coding	-	2/22	-	-	-	-	-	-	-	-	-	1	-	HGNC	HGNC:14615	NM_020318.3	-	1	P1	-	-	-	-	-	-	-	-	-	-	-	-	-	-	-	T-TTTATGTTTGGCATGGTTTTCTGCAGTGATAAGGTTTGTTTCTTTT	4.8500e-01	-	-	-
10613	1_176584740_TTTTTATT/--------	1:176584739-176584747	--------	intron_variant	MODIFIER	PAPPA2	ENSG00000116183	Transcript	ENST00000367662.5	protein_coding	-	2/22	-	-	-	-	-	-	-	-	-	1	-	HGNC	HGNC:14615	NM_020318.3	-	1	P1	-	-	-	-	-	-	-	-	-	-	-	-	-	-	-	TTTTTATT	4.8500e-01	-	-	-
10615	1_176587926_T/-	1:176587925-176587926	-	intron_variant	MODIFIER	PAPPA2	ENSG00000116183	Transcript	ENST00000367662.5	protein_coding	-	2/22	-	-	-	-	-	-	-	rs889851197	-	1	-	HGNC	HGNC:14615	NM_020318.3	-	1	P1	-	-	-	-	-	-	-	-	-	-	-	-	-	-	-	T	4.8500e-01	-	-	-
10617	1_176592408_A/-	1:176592407-176592408	-	intron_variant	MODIFIER	PAPPA2	ENSG00000116183	Transcript	ENST00000367662.5	protein_coding	-	2/22	-	-	-	-	-	-	-	-	-	1	-	HGNC	HGNC:14615	NM_020318.3	-	1	P1	-	-	-	-	-	-	-	-	-	-	-	-	-	-	-	A	4.8500e-01	-	-	-
10619	1_176594191_ATG/---	1:176594190-176594193	---	intron_variant	MODIFIER	PAPPA2	ENSG00000116183	Transcript	ENST00000367662.5	protein_coding	-	2/22	-	-	-	-	-	-	-	-	-	1	-	HGNC	HGNC:14615	NM_020318.3	-	1	P1	-	-	-	-	-	-	-	-	-	-	-	-	-	-	-	ATG	4.8500e-01	-	-	-
10621	1_176594489_TCTG/----	1:176594488-176594492	----	intron_variant	MODIFIER	PAPPA2	ENSG00000116183	Transcript	ENST00000367662.5	protein_coding	-	2/22	-	-	-	-	-	-	-	-	-	1	-	HGNC	HGNC:14615	NM_020318.3	-	1	P1	-	-	-	-	-	-	-	-	-	-	-	-	-	-	-	TCTG	4.8500e-01	-	-	-
10623	1_176597311_AT/--	1:176597310-176597312	--	intron_variant	MODIFIER	PAPPA2	ENSG00000116183	Transcript	ENST00000367662.5	protein_coding	-	3/22	-	-	-	-	-	-	-	-	-	1	-	HGNC	HGNC:14615	NM_020318.3	-	1	P1	-	-	-	-	-	-	-	-	-	-	-	-	-	-	-	AT	4.8500e-01	-	-	-
10625	1_176597394_CAGATAGCAAGCT/-------------	1:176597393-176597406	-------------	intron_variant	MODIFIER	PAPPA2	ENSG00000116183	Transcript	ENST00000367662.5	protein_coding	-	3/22	-	-	-	-	-	-	-	-	-	1	-	HGNC	HGNC:14615	NM_020318.3	-	1	P1	-	-	-	-	-	-	-	-	-	-	-	-	-	-	-	CAGATAGCAAGCT	4.8500e-01	-	-	-
10627	1_176598127_A/-	1:176598126-176598127	-	intron_variant	MODIFIER	PAPPA2	ENSG00000116183	Transcript	ENST00000367662.5	protein_coding	-	3/22	-	-	-	-	-	-	-	-	-	1	-	HGNC	HGNC:14615	NM_020318.3	-	1	P1	-	-	-	-	-	-	-	-	-	-	-	-	-	-	-	A	4.8500e-01	-	-	-
10629	1_176598645_T/-	1:176598644-176598645	-	intron_variant	MODIFIER	PAPPA2	ENSG00000116183	Transcript	ENST00000367662.5	protein_coding	-	3/22	-	-	-	-	-	-	-	-	-	1	-	HGNC	HGNC:14615	NM_020318.3	-	1	P1	-	-	-	-	-	-	-	-	-	-	-	-	-	-	-	T	4.8500e-01	-	-	-
10631	1_176598861_GGGGT/-----	1:176598860-176598865	-----	intron_variant	MODIFIER	PAPPA2	ENSG00000116183	Transcript	ENST00000367662.5	protein_coding	-	3/22	-	-	-	-	-	-	-	-	-	1	-	HGNC	HGNC:14615	NM_020318.3	-	1	P1	-	-	-	-	-	-	-	-	-	-	-	-	-	-	-	GGGGT	4.8500e-01	-	-	-
10633	1_176599034_A/-	1:176599033-176599034	-	intron_variant	MODIFIER	PAPPA2	ENSG00000116183	Transcript	ENST00000367662.5	protein_coding	-	3/22	-	-	-	-	-	-	-	-	-	1	-	HGNC	HGNC:14615	NM_020318.3	-	1	P1	-	-	-	-	-	-	-	-	-	-	-	-	-	-	-	A	4.8500e-01	-	-	-
10635	1_176599141_GT/--	1:176599140-176599142	--	intron_variant	MODIFIER	PAPPA2	ENSG00000116183	Transcript	ENST00000367662.5	protein_coding	-	3/22	-	-	-	-	-	-	-	-	-	1	-	HGNC	HGNC:14615	NM_020318.3	-	1	P1	-	-	-	-	-	-	-	-	-	-	-	-	-	-	-	GT	4.8500e-01	-	-	-
10637	1_176599167_CCAT/----	1:176599166-176599170	----	intron_variant	MODIFIER	PAPPA2	ENSG00000116183	Transcript	ENST00000367662.5	protein_coding	-	3/22	-	-	-	-	-	-	-	-	-	1	-	HGNC	HGNC:14615	NM_020318.3	-	1	P1	-	-	-	-	-	-	-	-	-	-	-	-	-	-	-	CCAT	4.8500e-01	-	-	-
10639	1_176599190_CA/--	1:176599189-176599191	--	intron_variant	MODIFIER	PAPPA2	ENSG00000116183	Transcript	ENST00000367662.5	protein_coding	-	3/22	-	-	-	-	-	-	-	-	-	1	-	HGNC	HGNC:14615	NM_020318.3	-	1	P1	-	-	-	-	-	-	-	-	-	-	-	-	-	-	-	cA	4.8500e-01	-	-	-
10641	1_176599209_ACACACACACACAA/--------------	1:176599208-176599222	--------------	intron_variant	MODIFIER	PAPPA2	ENSG00000116183	Transcript	ENST00000367662.5	protein_coding	-	3/22	-	-	-	-	-	-	-	-	-	1	-	HGNC	HGNC:14615	NM_020318.3	-	1	P1	-	-	-	-	-	-	-	-	-	-	-	-	-	-	-	----aCACACACAA	4.8500e-01	-	-	-
10643	1_176599554_T/-	1:176599553-176599554	-	intron_variant	MODIFIER	PAPPA2	ENSG00000116183	Transcript	ENST00000367662.5	protein_coding	-	3/22	-	-	-	-	-	-	-	-	-	1	-	HGNC	HGNC:14615	NM_020318.3	-	1	P1	-	-	-	-	-	-	-	-	-	-	-	-	-	-	-	T	4.8500e-01	-	-	-
10645	1_176600096_G/-	1:176600095-176600096	-	intron_variant	MODIFIER	PAPPA2	ENSG00000116183	Transcript	ENST00000367662.5	protein_coding	-	3/22	-	-	-	-	-	-	-	-	-	1	-	HGNC	HGNC:14615	NM_020318.3	-	1	P1	-	-	-	-	-	-	-	-	-	-	-	-	-	-	-	G	4.8500e-01	-	-	-
10647	1_176602716_AA/--	1:176602715-176602717	--	intron_variant	MODIFIER	PAPPA2	ENSG00000116183	Transcript	ENST00000367662.5	protein_coding	-	3/22	-	-	-	-	-	-	-	-	-	1	-	HGNC	HGNC:14615	NM_020318.3	-	1	P1	-	-	-	-	-	-	-	-	-	-	-	-	-	-	-	AA	4.8500e-01	-	-	-
10649	1_176603950_CT/--	1:176603949-176603951	--	intron_variant	MODIFIER	PAPPA2	ENSG00000116183	Transcript	ENST00000367662.5	protein_coding	-	3/22	-	-	-	-	-	-	-	-	-	1	-	HGNC	HGNC:14615	NM_020318.3	-	1	P1	-	-	-	-	-	-	-	-	-	-	-	-	-	-	-	CT	4.8500e-01	-	-	-
10651	1_176606470_GAGTTTCTTTTTTTA/---------------	1:176606469-176606484	---------------	intron_variant	MODIFIER	PAPPA2	ENSG00000116183	Transcript	ENST00000367662.5	protein_coding	-	3/22	-	-	-	-	-	-	-	-	-	1	-	HGNC	HGNC:14615	NM_020318.3	-	1	P1	-	-	-	-	-	-	-	-	-	-	-	-	-	-	-	GAGTTTCTTTTTTTA	4.8500e-01	-	-	-
10653	1_176606784_GT/--	1:176606783-176606785	--	intron_variant	MODIFIER	PAPPA2	ENSG00000116183	Transcript	ENST00000367662.5	protein_coding	-	3/22	-	-	-	-	-	-	-	-	-	1	-	HGNC	HGNC:14615	NM_020318.3	-	1	P1	-	-	-	-	-	-	-	-	-	-	-	-	-	-	-	GT	4.8500e-01	-	-	-
10655	1_176606801_AAGA/----	1:176606800-176606804	----	intron_variant	MODIFIER	PAPPA2	ENSG00000116183	Transcript	ENST00000367662.5	protein_coding	-	3/22	-	-	-	-	-	-	-	-	-	1	-	HGNC	HGNC:14615	NM_020318.3	-	1	P1	-	-	-	-	-	-	-	-	-	-	-	-	-	-	-	AAGA	4.8500e-01	-	-	-
10657	1_176607378_A/-	1:176607377-176607378	-	intron_variant	MODIFIER	PAPPA2	ENSG00000116183	Transcript	ENST00000367662.5	protein_coding	-	3/22	-	-	-	-	-	-	-	-	-	1	-	HGNC	HGNC:14615	NM_020318.3	-	1	P1	-	-	-	-	-	-	-	-	-	-	-	-	-	-	-	A	4.8500e-01	-	-	-
10659	1_176612418_CAA/---	1:176612417-176612420	---	intron_variant	MODIFIER	PAPPA2	ENSG00000116183	Transcript	ENST00000367662.5	protein_coding	-	3/22	-	-	-	-	-	-	-	-	-	1	-	HGNC	HGNC:14615	NM_020318.3	-	1	P1	-	-	-	-	-	-	-	-	-	-	-	-	-	-	-	CAA	4.8500e-01	-	-	-
10662	1_176615328_TGAGACGGAGTCTTGCTC/------------------	1:176615327-176615345	------------------	intron_variant	MODIFIER	PAPPA2	ENSG00000116183	Transcript	ENST00000367662.5	protein_coding	-	3/22	-	-	-	-	-	-	-	-	-	1	-	HGNC	HGNC:14615	NM_020318.3	-	1	P1	-	-	-	-	-	-	-	-	-	-	-	-	-	-	-	TGAGACGGAGTCTTGCTC	4.8500e-01	-	-	-
10665	1_176615478_TTT/---	1:176615477-176615480	---	intron_variant	MODIFIER	PAPPA2	ENSG00000116183	Transcript	ENST00000367662.5	protein_coding	-	3/22	-	-	-	-	-	-	-	-	-	1	-	HGNC	HGNC:14615	NM_020318.3	-	1	P1	-	-	-	-	-	-	-	-	-	-	-	-	-	-	-	TTT	4.8500e-01	-	-	-
10668	1_176615488_TTTTTTC/-------	1:176615487-176615494	-------	intron_variant	MODIFIER	PAPPA2	ENSG00000116183	Transcript	ENST00000367662.5	protein_coding	-	3/22	-	-	-	-	-	-	-	-	-	1	-	HGNC	HGNC:14615	NM_020318.3	-	1	P1	-	-	-	-	-	-	-	-	-	-	-	-	-	-	-	TTTTTTT	4.8500e-01	-	-	-
10671	1_176623807_CT/--	1:176623806-176623808	--	intron_variant	MODIFIER	PAPPA2	ENSG00000116183	Transcript	ENST00000367662.5	protein_coding	-	3/22	-	-	-	-	-	-	-	-	-	1	-	HGNC	HGNC:14615	NM_020318.3	-	1	P1	-	-	-	-	-	-	-	-	-	-	-	-	-	-	-	--	4.8500e-01	-	-	-
10673	1_176623819_T/-	1:176623818-176623819	-	intron_variant	MODIFIER	PAPPA2	ENSG00000116183	Transcript	ENST00000367662.5	protein_coding	-	3/22	-	-	-	-	-	-	-	-	-	1	-	HGNC	HGNC:14615	NM_020318.3	-	1	P1	-	-	-	-	-	-	-	-	-	-	-	-	-	-	-	-	4.8500e-01	-	-	-
10675	1_176626042_T/-	1:176626041-176626042	-	intron_variant	MODIFIER	PAPPA2	ENSG00000116183	Transcript	ENST00000367662.5	protein_coding	-	3/22	-	-	-	-	-	-	-	-	-	1	-	HGNC	HGNC:14615	NM_020318.3	-	1	P1	-	-	-	-	-	-	-	-	-	-	-	-	-	-	-	T	4.8500e-01	-	-	-
10677	1_176626305_T/-	1:176626304-176626305	-	intron_variant	MODIFIER	PAPPA2	ENSG00000116183	Transcript	ENST00000367662.5	protein_coding	-	3/22	-	-	-	-	-	-	-	-	-	1	-	HGNC	HGNC:14615	NM_020318.3	-	1	P1	-	-	-	-	-	-	-	-	-	-	-	-	-	-	-	T	4.8500e-01	-	-	-
10679	1_176626331_C/-	1:176626330-176626331	-	intron_variant	MODIFIER	PAPPA2	ENSG00000116183	Transcript	ENST00000367662.5	protein_coding	-	3/22	-	-	-	-	-	-	-	-	-	1	-	HGNC	HGNC:14615	NM_020318.3	-	1	P1	-	-	-	-	-	-	-	-	-	-	-	-	-	-	-	C	4.8500e-01	-	-	-
10681	1_176626909_GAC/---	1:176626908-176626911	---	intron_variant	MODIFIER	PAPPA2	ENSG00000116183	Transcript	ENST00000367662.5	protein_coding	-	3/22	-	-	-	-	-	-	-	-	-	1	-	HGNC	HGNC:14615	NM_020318.3	-	1	P1	-	-	-	-	-	-	-	-	-	-	-	-	-	-	-	GAC	4.8500e-01	-	-	-
10683	1_176627164_CATTTTC/-------	1:176627163-176627170	-------	intron_variant	MODIFIER	PAPPA2	ENSG00000116183	Transcript	ENST00000367662.5	protein_coding	-	3/22	-	-	-	-	-	-	-	-	-	1	-	HGNC	HGNC:14615	NM_020318.3	-	1	P1	-	-	-	-	-	-	-	-	-	-	-	-	-	-	-	CATTTTC	4.8500e-01	-	-	-
10685	1_176632923_AGG/---	1:176632922-176632925	---	intron_variant	MODIFIER	PAPPA2	ENSG00000116183	Transcript	ENST00000367662.5	protein_coding	-	3/22	-	-	-	-	-	-	-	-	-	1	-	HGNC	HGNC:14615	NM_020318.3	-	1	P1	-	-	-	-	-	-	-	-	-	-	-	-	-	-	-	AGG	4.8500e-01	-	-	-
10687	1_176632948_G/-	1:176632947-176632948	-	intron_variant	MODIFIER	PAPPA2	ENSG00000116183	Transcript	ENST00000367662.5	protein_coding	-	3/22	-	-	-	-	-	-	-	-	-	1	-	HGNC	HGNC:14615	NM_020318.3	-	1	P1	-	-	-	-	-	-	-	-	-	-	-	-	-	-	-	G	4.8500e-01	-	-	-
10689	1_176633642_CATCAGAGTGAACAGGCAACCTACAGAATGGGAGAAAATTTTTGCAATCTACTCATCTGACAAAGGGCTAATATCCAGAATCTACAAAGAACTCAAATTTACAAGAAAAAA/---------------------------------------------------------------------------------------------------------------	1:176633641-176633752	---------------------------------------------------------------------------------------------------------------	intron_variant	MODIFIER	PAPPA2	ENSG00000116183	Transcript	ENST00000367662.5	protein_coding	-	3/22	-	-	-	-	-	-	-	-	-	1	-	HGNC	HGNC:14615	NM_020318.3	-	1	P1	-	-	-	-	-	-	-	-	-	-	-	-	-	-	-	CATCAGAGTGAACAGGCAACCTACAGAATGGGAGAAAATTTTTGCAATCTACTCATCTGACAAAGGGCTAATATCCAGAATCTACAAaGAACTCAAATTTACAAGAAAAAA	4.8500e-01	-	-	-
10691	1_176633755_AAACAACCCCATCAAAAAGTGGGCAAAGGATATGA/-----------------------------------	1:176633754-176633789	-----------------------------------	intron_variant	MODIFIER	PAPPA2	ENSG00000116183	Transcript	ENST00000367662.5	protein_coding	-	3/22	-	-	-	-	-	-	-	-	-	1	-	HGNC	HGNC:14615	NM_020318.3	-	1	P1	-	-	-	-	-	-	-	-	-	-	-	-	-	-	-	AAACAACCCCATCAAAAAGTGGGCAAAGGATATGA	4.8500e-01	-	-	-
10693	1_176633794_ACACTTCTCGAAAGAAGACATTTATGCAGCCAACAGACACATGAAAAAATGCTCATCATCACTGGCCATCAGAGAAATGCAAATCAAAACCACAATGAGATATCATCTCACACCAGTTAGAATGGCGATCATTAAAAAGTCAGGAAACAACAGGTGCTGGAGAGGATGTGGAGAAATAGGAACACTTTTACACTATTGGTGGGACTGTAAACTAGTTCAACCATTGTGGAAGACAGTGTGGCGATTCCTCGGGGATCTAGAACTAGAAATACCATTTGACCCAGCCATCCCATTACTGGGTATATACCCAAAGGGATATAAATCATGCTGCTATAAAGACACATGCACACGTATGTTTATTGCAACACTACTCACAATAGC/-----…	1:176633793-176634174	---------------------------------------------------------------------------------------------------------------------------------------------------------------------------------------------------------------------------------------------------------------------------------------------------------------------------------------------------------------------------------------------	intron_variant	MODIFIER	PAPPA2	ENSG00000116183	Transcript	ENST00000367662.5	protein_coding	-	3/22	-	-	-	-	-	-	-	-	-	1	-	HGNC	HGNC:14615	NM_020318.3	-	1	P1	-	-	-	-	-	-	-	-	-	-	-	-	-	-	-	ACACTTCTCGAAAGAAGACATTTATGCAGCCAACAGACACATGAAAAAATGCTCATCATCACTGGCCATCAGAGAAATGCAAATCAAAACCACAATGAGATATCATCTCACACCAGTTAGAATGGCGATCATTAAAAAGTCAGGAAACAACAGgTGCTGGAGAGGATGTGGAGAAATAGGAACACTTTTACACTATTGGTGGGACTGTAAACTAGTTCAACCATTGTGGAAGACAGTGTGGCGATTCCTCGGGGATCTAGAACTAGAAATACCATTTGACCCAGCCATCCCATTACTGGGTATATACCCAAAGGGATATAAATCATGCTGCTATAAAGACACATGCACACGTATGTTTATTGCAaCACtACTCACAATAGC	4.8500e-01	-	-	-
10695	1_176634177_AGACTTGGAACCAACCCAAATGCCCAAAAATGATAGACTGGATTAAGAAAATGTGGCACTTATACACCATGGAATACTATGCAGCCATAAAATGATGAGTTCATATCCTTTGTAGGGACATGGGTGAGCTGGAAACCATCATTCTCAGCGAACTATGGCAAGGACAAAAAACCAAACACTGCATGTTCTCACTAATAGGTGGGAATTGAACAATGAGAACACTTGGACACAGGAAGGGGAACATCACACACTGGGGCCTGTTGTGGAGTGGGAGGAGTGGGGAGGGATAGCATTAGGAGATATACCTAATGTAAATGAGGAGTTAATGGGTGCAGCACACCAACATGGCACATGTATACATATGTAATAAACCTGCACGTTGTGCAC…	1:176634176-176634617	---------------------------------------------------------------------------------------------------------------------------------------------------------------------------------------------------------------------------------------------------------------------------------------------------------------------------------------------------------------------------------------------------------------…	intron_variant	MODIFIER	PAPPA2	ENSG00000116183	Transcript	ENST00000367662.5	protein_coding	-	3/22	-	-	-	-	-	-	-	-	-	1	-	HGNC	HGNC:14615	NM_020318.3	-	1	P1	-	-	-	-	-	-	-	-	-	-	-	-	-	-	-	AGACTTGGAACCAACCCAAATGCCCAAAAATGATAGACTGGATTAAGAAAATGTGGCACtTATACACCATGGAATACTATGCAGCCATAAAATGATGAGTTCATATCCTTTGTAGGGACATGGATGAGCTGGAAACCATCATTCTCAGCgAACTATgGCAAGGACAAAAAACCAAACACTGCATGTTCTCACTCATAGGTGGGAATTGAACAATGAGAACACTTGGACACAGGAAGGGGAACATCACACACTGGGGCCTGTTGTGGGGTGGGAGGAGTGGGGAGGGATAGCATTAGGAGATATACCTAATGTAAATGAGGAGTTAATGGGTGCAGCACACCAACATGGCACATGTATACATATGTAATAAACCTGcACGTTGTGCACATGTAtCCTAGA…	4.8500e-01	-	-	-
10697	1_176634620_C/-	1:176634619-176634620	-	intron_variant	MODIFIER	PAPPA2	ENSG00000116183	Transcript	ENST00000367662.5	protein_coding	-	3/22	-	-	-	-	-	-	-	rs750304917	-	1	-	HGNC	HGNC:14615	NM_020318.3	-	1	P1	-	-	-	-	-	-	-	-	-	-	-	-	-	-	-	C	4.8500e-01	-	-	-
10699	1_176634703_AG/--	1:176634702-176634704	--	intron_variant	MODIFIER	PAPPA2	ENSG00000116183	Transcript	ENST00000367662.5	protein_coding	-	3/22	-	-	-	-	-	-	-	-	-	1	-	HGNC	HGNC:14615	NM_020318.3	-	1	P1	-	-	-	-	-	-	-	-	-	-	-	-	-	-	-	AG	4.8500e-01	-	-	-
10701	1_176634752_TGATTTCCACTTAGGATTAATAGGTGTAGTTAAAATTTCCAAGGAGAGAGATAGATAGATAGATAGAT/--------------------------------------------------------------------	1:176634751-176634819	--------------------------------------------------------------------	intron_variant	MODIFIER	PAPPA2	ENSG00000116183	Transcript	ENST00000367662.5	protein_coding	-	3/22	-	-	-	-	-	-	-	-	-	1	-	HGNC	HGNC:14615	NM_020318.3	-	1	P1	-	-	-	-	-	-	-	-	-	-	-	-	-	-	-	TGATTTCCACTTAGGATTAATAGGTGTAGTTAAAATTTCCAAGGAGAgAGAtAGAtAGAtAGatagat	4.8500e-01	-	-	-
10703	1_176634861_GATACATAGATAGATACATAGACACATAGATA/--------------------------------	1:176634860-176634892	--------------------------------	intron_variant	MODIFIER	PAPPA2	ENSG00000116183	Transcript	ENST00000367662.5	protein_coding	-	3/22	-	-	-	-	-	-	-	-	-	1	-	HGNC	HGNC:14615	NM_020318.3	-	1	P1	-	-	-	-	-	-	-	-	-	-	-	-	-	-	-	GACACATAGATAGATACATAGACACATAGATA	4.8500e-01	-	-	-
10705	1_176634912_GACAGATAGATG/------------	1:176634911-176634923	------------	intron_variant	MODIFIER	PAPPA2	ENSG00000116183	Transcript	ENST00000367662.5	protein_coding	-	3/22	-	-	-	-	-	-	-	-	-	1	-	HGNC	HGNC:14615	NM_020318.3	-	1	P1	-	-	-	-	-	-	-	-	-	-	-	-	-	-	-	GACAGATAGATG	4.8500e-01	-	-	-
10707	1_176634926_GATGATGAT/---------	1:176634925-176634934	---------	intron_variant	MODIFIER	PAPPA2	ENSG00000116183	Transcript	ENST00000367662.5	protein_coding	-	3/22	-	-	-	-	-	-	-	-	-	1	-	HGNC	HGNC:14615	NM_020318.3	-	1	P1	-	-	-	-	-	-	-	-	-	-	-	-	-	-	-	G---ATGAT	4.8500e-01	-	-	-
10709	1_176634942_GATAGG/------	1:176634941-176634947	------	intron_variant	MODIFIER	PAPPA2	ENSG00000116183	Transcript	ENST00000367662.5	protein_coding	-	3/22	-	-	-	-	-	-	-	-	-	1	-	HGNC	HGNC:14615	NM_020318.3	-	1	P1	-	-	-	-	-	-	-	-	-	-	-	-	-	-	-	GATAGG	4.8500e-01	-	-	-
10711	1_176636390_TAGC/----	1:176636389-176636393	----	intron_variant	MODIFIER	PAPPA2	ENSG00000116183	Transcript	ENST00000367662.5	protein_coding	-	3/22	-	-	-	-	-	-	-	-	-	1	-	HGNC	HGNC:14615	NM_020318.3	-	1	P1	-	-	-	-	-	-	-	-	-	-	-	-	-	-	-	TAGC	4.8500e-01	-	-	-
10713	1_176637335_A/-	1:176637334-176637335	-	intron_variant	MODIFIER	PAPPA2	ENSG00000116183	Transcript	ENST00000367662.5	protein_coding	-	3/22	-	-	-	-	-	-	-	-	-	1	-	HGNC	HGNC:14615	NM_020318.3	-	1	P1	-	-	-	-	-	-	-	-	-	-	-	-	-	-	-	A	4.8500e-01	-	-	-
10715	1_176640117_A/-	1:176640116-176640117	-	intron_variant	MODIFIER	PAPPA2	ENSG00000116183	Transcript	ENST00000367662.5	protein_coding	-	3/22	-	-	-	-	-	-	-	-	-	1	-	HGNC	HGNC:14615	NM_020318.3	-	1	P1	-	-	-	-	-	-	-	-	-	-	-	-	-	-	-	A	4.8500e-01	-	-	-
10717	1_176642999_T/-	1:176642998-176642999	-	intron_variant	MODIFIER	PAPPA2	ENSG00000116183	Transcript	ENST00000367662.5	protein_coding	-	3/22	-	-	-	-	-	-	-	-	-	1	-	HGNC	HGNC:14615	NM_020318.3	-	1	P1	-	-	-	-	-	-	-	-	-	-	-	-	-	-	-	T	4.8500e-01	-	-	-
10719	1_176645200_AATTGTAC/--------	1:176645199-176645207	--------	intron_variant	MODIFIER	PAPPA2	ENSG00000116183	Transcript	ENST00000367662.5	protein_coding	-	3/22	-	-	-	-	-	-	-	-	-	1	-	HGNC	HGNC:14615	NM_020318.3	-	1	P1	-	-	-	-	-	-	-	-	-	-	-	-	-	-	-	AATTGTAC	4.8500e-01	-	-	-
10721	1_176651829_T/-	1:176651828-176651829	-	intron_variant	MODIFIER	PAPPA2	ENSG00000116183	Transcript	ENST00000367662.5	protein_coding	-	3/22	-	-	-	-	-	-	-	-	-	1	-	HGNC	HGNC:14615	NM_020318.3	-	1	P1	-	-	-	-	-	-	-	-	-	-	-	-	-	-	-	T	4.8500e-01	-	-	-
10723	1_176651850_CTGG/----	1:176651849-176651853	----	intron_variant	MODIFIER	PAPPA2	ENSG00000116183	Transcript	ENST00000367662.5	protein_coding	-	3/22	-	-	-	-	-	-	-	-	-	1	-	HGNC	HGNC:14615	NM_020318.3	-	1	P1	-	-	-	-	-	-	-	-	-	-	-	-	-	-	-	CTGG	4.8500e-01	-	-	-
10725	1_176651891_TT/--	1:176651890-176651892	--	intron_variant	MODIFIER	PAPPA2	ENSG00000116183	Transcript	ENST00000367662.5	protein_coding	-	3/22	-	-	-	-	-	-	-	-	-	1	-	HGNC	HGNC:14615	NM_020318.3	-	1	P1	-	-	-	-	-	-	-	-	-	-	-	-	-	-	-	TT	4.8500e-01	-	-	-
10727	1_176651989_AA/--	1:176651988-176651990	--	intron_variant	MODIFIER	PAPPA2	ENSG00000116183	Transcript	ENST00000367662.5	protein_coding	-	3/22	-	-	-	-	-	-	-	-	-	1	-	HGNC	HGNC:14615	NM_020318.3	-	1	P1	-	-	-	-	-	-	-	-	-	-	-	-	-	-	-	AA	4.8500e-01	-	-	-
10729	1_176652011_TT/--	1:176652010-176652012	--	intron_variant	MODIFIER	PAPPA2	ENSG00000116183	Transcript	ENST00000367662.5	protein_coding	-	3/22	-	-	-	-	-	-	-	-	-	1	-	HGNC	HGNC:14615	NM_020318.3	-	1	P1	-	-	-	-	-	-	-	-	-	-	-	-	-	-	-	TT	4.8500e-01	-	-	-
10731	1_176652164_TT/--	1:176652163-176652165	--	intron_variant	MODIFIER	PAPPA2	ENSG00000116183	Transcript	ENST00000367662.5	protein_coding	-	3/22	-	-	-	-	-	-	-	-	-	1	-	HGNC	HGNC:14615	NM_020318.3	-	1	P1	-	-	-	-	-	-	-	-	-	-	-	-	-	-	-	TT	4.8500e-01	-	-	-
10733	1_176652178_GC/--	1:176652177-176652179	--	intron_variant	MODIFIER	PAPPA2	ENSG00000116183	Transcript	ENST00000367662.5	protein_coding	-	3/22	-	-	-	-	-	-	-	-	-	1	-	HGNC	HGNC:14615	NM_020318.3	-	1	P1	-	-	-	-	-	-	-	-	-	-	-	-	-	-	-	gC	4.8500e-01	-	-	-
10735	1_176652182_GGCA/----	1:176652181-176652185	----	intron_variant	MODIFIER	PAPPA2	ENSG00000116183	Transcript	ENST00000367662.5	protein_coding	-	3/22	-	-	-	-	-	-	-	-	-	1	-	HGNC	HGNC:14615	NM_020318.3	-	1	P1	-	-	-	-	-	-	-	-	-	-	-	-	-	-	-	gGCA	4.8500e-01	-	-	-
10737	1_176652281_TTGGC/-----	1:176652280-176652285	-----	intron_variant	MODIFIER	PAPPA2	ENSG00000116183	Transcript	ENST00000367662.5	protein_coding	-	3/22	-	-	-	-	-	-	-	-	-	1	-	HGNC	HGNC:14615	NM_020318.3	-	1	P1	-	-	-	-	-	-	-	-	-	-	-	-	-	-	-	TTGGC	4.8500e-01	-	-	-
10739	1_176652338_TATTAATC/--------	1:176652337-176652345	--------	intron_variant	MODIFIER	PAPPA2	ENSG00000116183	Transcript	ENST00000367662.5	protein_coding	-	3/22	-	-	-	-	-	-	-	-	-	1	-	HGNC	HGNC:14615	NM_020318.3	-	1	P1	-	-	-	-	-	-	-	-	-	-	-	-	-	-	-	TATTAATC	4.8500e-01	-	-	-
10741	1_176653845_TTT/---	1:176653844-176653847	---	intron_variant	MODIFIER	PAPPA2	ENSG00000116183	Transcript	ENST00000367662.5	protein_coding	-	3/22	-	-	-	-	-	-	-	-	-	1	-	HGNC	HGNC:14615	NM_020318.3	-	1	P1	-	-	-	-	-	-	-	-	-	-	-	-	-	-	-	TTC	4.8500e-01	-	-	-
10743	1_176655422_AAA/---	1:176655421-176655424	---	intron_variant	MODIFIER	PAPPA2	ENSG00000116183	Transcript	ENST00000367662.5	protein_coding	-	3/22	-	-	-	-	-	-	-	-	-	1	-	HGNC	HGNC:14615	NM_020318.3	-	1	P1	-	-	-	-	-	-	-	-	-	-	-	-	-	-	-	AAC	4.8500e-01	-	-	-
10745	1_176656047_T/-	1:176656046-176656047	-	intron_variant	MODIFIER	PAPPA2	ENSG00000116183	Transcript	ENST00000367662.5	protein_coding	-	3/22	-	-	-	-	-	-	-	-	-	1	-	HGNC	HGNC:14615	NM_020318.3	-	1	P1	-	-	-	-	-	-	-	-	-	-	-	-	-	-	-	T	4.8500e-01	-	-	-
10747	1_176656081_A/-	1:176656080-176656081	-	intron_variant	MODIFIER	PAPPA2	ENSG00000116183	Transcript	ENST00000367662.5	protein_coding	-	3/22	-	-	-	-	-	-	-	-	-	1	-	HGNC	HGNC:14615	NM_020318.3	-	1	P1	-	-	-	-	-	-	-	-	-	-	-	-	-	-	-	A	4.8500e-01	-	-	-
10749	1_176657753_G/-	1:176657752-176657753	-	intron_variant	MODIFIER	PAPPA2	ENSG00000116183	Transcript	ENST00000367662.5	protein_coding	-	3/22	-	-	-	-	-	-	-	-	-	1	-	HGNC	HGNC:14615	NM_020318.3	-	1	P1	-	-	-	-	-	-	-	-	-	-	-	-	-	-	-	G	4.8500e-01	-	-	-
10751	1_176658256_GTTTTGATGTTGTACAGGTTGGACTAGAGTGGAT/----------------------------------	1:176658255-176658289	----------------------------------	intron_variant	MODIFIER	PAPPA2	ENSG00000116183	Transcript	ENST00000367662.5	protein_coding	-	3/22	-	-	-	-	-	-	-	-	-	1	-	HGNC	HGNC:14615	NM_020318.3	-	1	P1	-	-	-	-	-	-	-	-	-	-	-	-	-	-	-	GTTTTGATGTTGTACAGGTTGGACTAGAGTGGAT	4.8500e-01	-	-	-
10753	1_176658354_G/-	1:176658353-176658354	-	intron_variant	MODIFIER	PAPPA2	ENSG00000116183	Transcript	ENST00000367662.5	protein_coding	-	3/22	-	-	-	-	-	-	-	-	-	1	-	HGNC	HGNC:14615	NM_020318.3	-	1	P1	-	-	-	-	-	-	-	-	-	-	-	-	-	-	-	G	4.8500e-01	-	-	-
10755	1_176658539_G/-	1:176658538-176658539	-	intron_variant	MODIFIER	PAPPA2	ENSG00000116183	Transcript	ENST00000367662.5	protein_coding	-	3/22	-	-	-	-	-	-	-	-	-	1	-	HGNC	HGNC:14615	NM_020318.3	-	1	P1	-	-	-	-	-	-	-	-	-	-	-	-	-	-	-	G	4.8500e-01	-	-	-
10757	1_176660348_GTG/---	1:176660347-176660350	---	intron_variant	MODIFIER	PAPPA2	ENSG00000116183	Transcript	ENST00000367662.5	protein_coding	-	3/22	-	-	-	-	-	-	-	-	-	1	-	HGNC	HGNC:14615	NM_020318.3	-	1	P1	-	-	-	-	-	-	-	-	-	-	-	-	-	-	-	GTG	4.8500e-01	-	-	-
10759	1_176666290_A/-	1:176666289-176666290	-	intron_variant	MODIFIER	PAPPA2	ENSG00000116183	Transcript	ENST00000367662.5	protein_coding	-	3/22	-	-	-	-	-	-	-	-	-	1	-	HGNC	HGNC:14615	NM_020318.3	-	1	P1	-	-	-	-	-	-	-	-	-	-	-	-	-	-	-	A	4.8500e-01	-	-	-
10761	1_176666638_ACCCAGTGAC/----------	1:176666637-176666647	----------	intron_variant	MODIFIER	PAPPA2	ENSG00000116183	Transcript	ENST00000367662.5	protein_coding	-	3/22	-	-	-	-	-	-	-	-	-	1	-	HGNC	HGNC:14615	NM_020318.3	-	1	P1	-	-	-	-	-	-	-	-	-	-	-	-	-	-	-	ACCCAGTGAC	4.8500e-01	-	-	-
10763	1_176666858_AAAAA/-----	1:176666857-176666862	-----	intron_variant	MODIFIER	PAPPA2	ENSG00000116183	Transcript	ENST00000367662.5	protein_coding	-	3/22	-	-	-	-	-	-	-	-	-	1	-	HGNC	HGNC:14615	NM_020318.3	-	1	P1	-	-	-	-	-	-	-	-	-	-	-	-	-	-	-	AAAAA	4.8500e-01	-	-	-
10765	1_176666963_TGGCCGGGTACCGTGGCTCACGCCTGTAATCCCAGCACTTTGGGAGGCCGAGGCGGGCAGATCATCTGAGGTCAGGAGTTCAAGACGAGCCTGACCAACATGGAGAAACCCTGTCTCTACTAAAAATACAAAATTAGCTGGGCATGGTGGCACATGCCTGTAATCCCAGCTACTCAGGAAGGCTGAGGCAGGAGAATCGCTTGAACCAGGGAGGTGGAGGTTGTGTTGAGCTGAGATCACGCCACTGAACTCCAGCTTGGGCCACAAAAGCAAAACTCGGTCTCAAAAAAAAAAA/-------------------------------------------------------------------------------------------…	1:176666962-176667257	-------------------------------------------------------------------------------------------------------------------------------------------------------------------------------------------------------------------------------------------------------------------------------------------------------	intron_variant	MODIFIER	PAPPA2	ENSG00000116183	Transcript	ENST00000367662.5	protein_coding	-	3/22	-	-	-	-	-	-	-	-	-	1	-	HGNC	HGNC:14615	NM_020318.3	-	1	P1	-	-	-	-	-	-	-	-	-	-	-	-	-	-	-	TGGCCGGGTGCCGTGGCTCACGCCTGTAATCCCAGCACTTTGGGAGGCcGAGGCGGGCAGATCATCTGAGGTCAGGAGTTCAAGACGAGCCTGACCAACATGGAGAAACCcTGTCTCTACTAAAAATACAAAATTAGCTGGGCATGGTGGCACATgCCTGTAATCCCAGCTACTCAGGAAGGCTGAGGCAGGAGAATCGCTTGAACCAGGGAGGTGGAGGTTGTGTTGAGCTGAGATCACGCCACTGAACTCCAGCTTGGGCcACAaAAGCAAAACTCGGTCTCAAAAAAAAAAA	4.8500e-01	-	-	-
10767	1_176668506_T/-	1:176668505-176668506	-	intron_variant	MODIFIER	PAPPA2	ENSG00000116183	Transcript	ENST00000367662.5	protein_coding	-	3/22	-	-	-	-	-	-	-	-	-	1	-	HGNC	HGNC:14615	NM_020318.3	-	1	P1	-	-	-	-	-	-	-	-	-	-	-	-	-	-	-	T	4.8500e-01	-	-	-
10769	1_176671152_A/-	1:176671151-176671152	-	intron_variant	MODIFIER	PAPPA2	ENSG00000116183	Transcript	ENST00000367662.5	protein_coding	-	4/22	-	-	-	-	-	-	-	-	-	1	-	HGNC	HGNC:14615	NM_020318.3	-	1	P1	-	-	-	-	-	-	-	-	-	-	-	-	-	-	-	A	4.8500e-01	-	-	-
10772	1_176674690_T/-	1:176674689-176674690	-	intron_variant	MODIFIER	PAPPA2	ENSG00000116183	Transcript	ENST00000367662.5	protein_coding	-	4/22	-	-	-	-	-	-	-	-	-	1	-	HGNC	HGNC:14615	NM_020318.3	-	1	P1	-	-	-	-	-	-	-	-	-	-	-	-	-	-	-	T	4.8500e-01	-	-	-
10774	1_176674735_TTTTTTTT/--------	1:176674734-176674742	--------	intron_variant	MODIFIER	PAPPA2	ENSG00000116183	Transcript	ENST00000367662.5	protein_coding	-	4/22	-	-	-	-	-	-	-	-	-	1	-	HGNC	HGNC:14615	NM_020318.3	-	1	P1	-	-	-	-	-	-	-	-	-	-	-	-	-	-	-	TTTTT---	4.8500e-01	-	-	-
10776	1_176674961_AAA/---	1:176674960-176674963	---	intron_variant	MODIFIER	PAPPA2	ENSG00000116183	Transcript	ENST00000367662.5	protein_coding	-	4/22	-	-	-	-	-	-	-	-	-	1	-	HGNC	HGNC:14615	NM_020318.3	-	1	P1	-	-	-	-	-	-	-	-	-	-	-	-	-	-	-	AAA	4.8500e-01	-	-	-
10778	1_176675783_TATAAACTGCAAACAAGGTGAATAGGAAATATTTACAAAACACGAATCTGGCAACTGACTTGTATTTAGAAGATATACGGAACTCTCAAAACTCAACAGTAAAACAAACAAAAATATTTCAGTTAGAAATAGGCAAAGGCGTGAACAGACATTTTACTACAGATGATATACAGATGGAAAATAAATCTATGAAACAATGTTCAATAAAATTAATCATTAGAGAAGTGCAAATGAAACCACAGCAAGGTAACACTACAAACCCATCAGAAGAGCTAAAATAAAAAATAATGACAATACTAAATCCTGGTAAGGATACAGAAAAATGGGATCTCTCATACATTGATGGTGGGAAAGTGAAATGGCACAGCCACTCGAGAATACTTCAGC…	1:176675782-176676190	---------------------------------------------------------------------------------------------------------------------------------------------------------------------------------------------------------------------------------------------------------------------------------------------------------------------------------------------------------------------------------------------------------------…	intron_variant	MODIFIER	PAPPA2	ENSG00000116183	Transcript	ENST00000367662.5	protein_coding	-	4/22	-	-	-	-	-	-	-	-	-	1	-	HGNC	HGNC:14615	NM_020318.3	-	1	P1	-	-	-	-	-	-	-	-	-	-	-	-	-	-	-	TATAAACTGCAAACAAGATGAATAGAAAATATTTACAAAACACGAATCTGGCAACTGACTTGTATTTAGAAGATATAcGGAACTCTCAAaACTCAACAGTAAAACAAACAAAAATATTTCAgTTAGAAATAGGCAAAGGCgTGAACAGACATTTTACTAcAGATGATATACAGATGGAAAATAAATCTATGAAACAATGTTCAATAAAATTAACCATTAGAGAAGTGCAAATGAAACCACAGCAAGGTAACACTACAAACCCATcAGAAGAGCTAAAATAAAAAATAATGACAATACTAAATCCTGGTAAGGATACAGAAAAATGGGATCTCTCATACATTGATGGTGGGAAAGTGAAATGGCACAGCCACTCGAGAATACTTCAGCAATTTTCAATAA…	4.8500e-01	-	-	-
10780	1_176676264_A/-	1:176676263-176676264	-	intron_variant	MODIFIER	PAPPA2	ENSG00000116183	Transcript	ENST00000367662.5	protein_coding	-	4/22	-	-	-	-	-	-	-	-	-	1	-	HGNC	HGNC:14615	NM_020318.3	-	1	P1	-	-	-	-	-	-	-	-	-	-	-	-	-	-	-	A	4.8500e-01	-	-	-
10782	1_176676457_AA/--	1:176676456-176676458	--	intron_variant	MODIFIER	PAPPA2	ENSG00000116183	Transcript	ENST00000367662.5	protein_coding	-	4/22	-	-	-	-	-	-	-	-	-	1	-	HGNC	HGNC:14615	NM_020318.3	-	1	P1	-	-	-	-	-	-	-	-	-	-	-	-	-	-	-	AA	4.8500e-01	-	-	-
10784	1_176676477_A/-	1:176676476-176676477	-	intron_variant	MODIFIER	PAPPA2	ENSG00000116183	Transcript	ENST00000367662.5	protein_coding	-	4/22	-	-	-	-	-	-	-	rs956866603	-	1	-	HGNC	HGNC:14615	NM_020318.3	-	1	P1	-	-	-	-	-	-	-	-	-	-	-	-	-	-	-	A	4.8500e-01	-	-	-
10786	1_176677084_TTGT/----	1:176677083-176677087	----	intron_variant	MODIFIER	PAPPA2	ENSG00000116183	Transcript	ENST00000367662.5	protein_coding	-	4/22	-	-	-	-	-	-	-	-	-	1	-	HGNC	HGNC:14615	NM_020318.3	-	1	P1	-	-	-	-	-	-	-	-	-	-	-	-	-	-	-	TTGT	4.8500e-01	-	-	-
10788	1_176677635_CC/--	1:176677634-176677636	--	intron_variant	MODIFIER	PAPPA2	ENSG00000116183	Transcript	ENST00000367662.5	protein_coding	-	4/22	-	-	-	-	-	-	-	-	-	1	-	HGNC	HGNC:14615	NM_020318.3	-	1	P1	-	-	-	-	-	-	-	-	-	-	-	-	-	-	-	CC	4.8500e-01	-	-	-
10790	1_176677892_G/-	1:176677891-176677892	-	intron_variant	MODIFIER	PAPPA2	ENSG00000116183	Transcript	ENST00000367662.5	protein_coding	-	4/22	-	-	-	-	-	-	-	-	-	1	-	HGNC	HGNC:14615	NM_020318.3	-	1	P1	-	-	-	-	-	-	-	-	-	-	-	-	-	-	-	G	4.8500e-01	-	-	-
10792	1_176677995_ATTGTGCTG/---------	1:176677994-176678003	---------	intron_variant	MODIFIER	PAPPA2	ENSG00000116183	Transcript	ENST00000367662.5	protein_coding	-	4/22	-	-	-	-	-	-	-	-	-	1	-	HGNC	HGNC:14615	NM_020318.3	-	1	P1	-	-	-	-	-	-	-	-	-	-	-	-	-	-	-	ATTGTGCTG	4.8500e-01	-	-	-
10794	1_176680307_AGTGTTCA/--------	1:176680306-176680314	--------	intron_variant	MODIFIER	PAPPA2	ENSG00000116183	Transcript	ENST00000367662.5	protein_coding	-	4/22	-	-	-	-	-	-	-	-	-	1	-	HGNC	HGNC:14615	NM_020318.3	-	1	P1	-	-	-	-	-	-	-	-	-	-	-	-	-	-	-	AGTGTTCA	4.8500e-01	-	-	-
10796	1_176680438_ACA/---	1:176680437-176680440	---	intron_variant	MODIFIER	PAPPA2	ENSG00000116183	Transcript	ENST00000367662.5	protein_coding	-	4/22	-	-	-	-	-	-	-	-	-	1	-	HGNC	HGNC:14615	NM_020318.3	-	1	P1	-	-	-	-	-	-	-	-	-	-	-	-	-	-	-	ACA	4.8500e-01	-	-	-
10798	1_176680924_A/-	1:176680923-176680924	-	intron_variant	MODIFIER	PAPPA2	ENSG00000116183	Transcript	ENST00000367662.5	protein_coding	-	4/22	-	-	-	-	-	-	-	-	-	1	-	HGNC	HGNC:14615	NM_020318.3	-	1	P1	-	-	-	-	-	-	-	-	-	-	-	-	-	-	-	A	4.8500e-01	-	-	-
10800	1_176680932_A/-	1:176680931-176680932	-	intron_variant	MODIFIER	PAPPA2	ENSG00000116183	Transcript	ENST00000367662.5	protein_coding	-	4/22	-	-	-	-	-	-	-	-	-	1	-	HGNC	HGNC:14615	NM_020318.3	-	1	P1	-	-	-	-	-	-	-	-	-	-	-	-	-	-	-	A	4.8500e-01	-	-	-
10802	1_176681134_T/-	1:176681133-176681134	-	intron_variant	MODIFIER	PAPPA2	ENSG00000116183	Transcript	ENST00000367662.5	protein_coding	-	4/22	-	-	-	-	-	-	-	-	-	1	-	HGNC	HGNC:14615	NM_020318.3	-	1	P1	-	-	-	-	-	-	-	-	-	-	-	-	-	-	-	T	4.8500e-01	-	-	-
10804	1_176681258_GCTT/----	1:176681257-176681261	----	intron_variant	MODIFIER	PAPPA2	ENSG00000116183	Transcript	ENST00000367662.5	protein_coding	-	4/22	-	-	-	-	-	-	-	-	-	1	-	HGNC	HGNC:14615	NM_020318.3	-	1	P1	-	-	-	-	-	-	-	-	-	-	-	-	-	-	-	GCTT	4.8500e-01	-	-	-
10806	1_176681685_CTCACACCACAT/------------	1:176681684-176681696	------------	intron_variant	MODIFIER	PAPPA2	ENSG00000116183	Transcript	ENST00000367662.5	protein_coding	-	4/22	-	-	-	-	-	-	-	-	-	1	-	HGNC	HGNC:14615	NM_020318.3	-	1	P1	-	-	-	-	-	-	-	-	-	-	-	-	-	-	-	CTCATACCACAT	4.8500e-01	-	-	-
10808	1_176682693_TTA/---	1:176682692-176682695	---	intron_variant	MODIFIER	PAPPA2	ENSG00000116183	Transcript	ENST00000367662.5	protein_coding	-	4/22	-	-	-	-	-	-	-	-	-	1	-	HGNC	HGNC:14615	NM_020318.3	-	1	P1	-	-	-	-	-	-	-	-	-	-	-	-	-	-	-	TTA	4.8500e-01	-	-	-
10810	1_176684646_A/-	1:176684645-176684646	-	intron_variant	MODIFIER	PAPPA2	ENSG00000116183	Transcript	ENST00000367662.5	protein_coding	-	4/22	-	-	-	-	-	-	-	rs894983887	-	1	-	HGNC	HGNC:14615	NM_020318.3	-	1	P1	-	-	-	-	-	-	-	-	-	-	-	-	-	-	-	A	4.8500e-01	-	-	-
10812	1_176685097_GT/--	1:176685096-176685098	--	intron_variant	MODIFIER	PAPPA2	ENSG00000116183	Transcript	ENST00000367662.5	protein_coding	-	4/22	-	-	-	-	-	-	-	-	-	1	-	HGNC	HGNC:14615	NM_020318.3	-	1	P1	-	-	-	-	-	-	-	-	-	-	-	-	-	-	-	TT	4.8500e-01	-	-	-
10814	1_176687142_T/-	1:176687141-176687142	-	intron_variant	MODIFIER	PAPPA2	ENSG00000116183	Transcript	ENST00000367662.5	protein_coding	-	4/22	-	-	-	-	-	-	-	-	-	1	-	HGNC	HGNC:14615	NM_020318.3	-	1	P1	-	-	-	-	-	-	-	-	-	-	-	-	-	-	-	T	4.8500e-01	-	-	-
10816	1_176692052_A/-	1:176692051-176692052	-	intron_variant	MODIFIER	PAPPA2	ENSG00000116183	Transcript	ENST00000367662.5	protein_coding	-	5/22	-	-	-	-	-	-	-	-	-	1	-	HGNC	HGNC:14615	NM_020318.3	-	1	P1	-	-	-	-	-	-	-	-	-	-	-	-	-	-	-	A	4.8500e-01	-	-	-
10820	1_176692538_C/-	1:176692537-176692538	-	intron_variant	MODIFIER	PAPPA2	ENSG00000116183	Transcript	ENST00000367662.5	protein_coding	-	6/22	-	-	-	-	-	-	-	-	-	1	-	HGNC	HGNC:14615	NM_020318.3	-	1	P1	-	-	-	-	-	-	-	-	-	-	-	-	-	-	-	c	4.8500e-01	-	-	-
10823	1_176696266_CAC/---	1:176696265-176696268	---	intron_variant	MODIFIER	PAPPA2	ENSG00000116183	Transcript	ENST00000367662.5	protein_coding	-	7/22	-	-	-	-	-	-	-	-	-	1	-	HGNC	HGNC:14615	NM_020318.3	-	1	P1	-	-	-	-	-	-	-	-	-	-	-	-	-	-	-	CAC	4.8500e-01	-	-	-
10827	1_176696283_TCATGC/------	1:176696282-176696288	------	intron_variant	MODIFIER	PAPPA2	ENSG00000116183	Transcript	ENST00000367662.5	protein_coding	-	7/22	-	-	-	-	-	-	-	-	-	1	-	HGNC	HGNC:14615	NM_020318.3	-	1	P1	-	-	-	-	-	-	-	-	-	-	-	-	-	-	-	TCATGC	4.8500e-01	-	-	-
10831	1_176697355_TG/--	1:176697354-176697356	--	intron_variant	MODIFIER	PAPPA2	ENSG00000116183	Transcript	ENST00000367662.5	protein_coding	-	7/22	-	-	-	-	-	-	-	-	-	1	-	HGNC	HGNC:14615	NM_020318.3	-	1	P1	-	-	-	-	-	-	-	-	-	-	-	-	-	-	-	TG	4.8500e-01	-	-	-
10832	1_176697886_A/-	1:176697885-176697886	-	intron_variant	MODIFIER	PAPPA2	ENSG00000116183	Transcript	ENST00000367662.5	protein_coding	-	7/22	-	-	-	-	-	-	-	-	-	1	-	HGNC	HGNC:14615	NM_020318.3	-	1	P1	-	-	-	-	-	-	-	-	-	-	-	-	-	-	-	A	4.8500e-01	-	-	-
10833	1_176702403_G/-	1:176702402-176702403	-	intron_variant	MODIFIER	PAPPA2	ENSG00000116183	Transcript	ENST00000367662.5	protein_coding	-	8/22	-	-	-	-	-	-	-	-	-	1	-	HGNC	HGNC:14615	NM_020318.3	-	1	P1	-	-	-	-	-	-	-	-	-	-	-	-	-	-	-	G	4.8500e-01	-	-	-
10834	1_176708272_A/-	1:176708271-176708272	-	intron_variant	MODIFIER	PAPPA2	ENSG00000116183	Transcript	ENST00000367662.5	protein_coding	-	10/22	-	-	-	-	-	-	-	-	-	1	-	HGNC	HGNC:14615	NM_020318.3	-	1	P1	-	-	-	-	-	-	-	-	-	-	-	-	-	-	-	A	4.8500e-01	-	-	-
10835	1_176709521_C/-	1:176709520-176709521	-	intron_variant	MODIFIER	PAPPA2	ENSG00000116183	Transcript	ENST00000367662.5	protein_coding	-	10/22	-	-	-	-	-	-	-	-	-	1	-	HGNC	HGNC:14615	NM_020318.3	-	1	P1	-	-	-	-	-	-	-	-	-	-	-	-	-	-	-	C	4.8500e-01	-	-	-
10836	1_176710392_A/-	1:176710391-176710392	-	intron_variant	MODIFIER	PAPPA2	ENSG00000116183	Transcript	ENST00000367662.5	protein_coding	-	11/22	-	-	-	-	-	-	-	-	-	1	-	HGNC	HGNC:14615	NM_020318.3	-	1	P1	-	-	-	-	-	-	-	-	-	-	-	-	-	-	-	A	4.8500e-01	-	-	-
10837	1_176710422_G/-	1:176710421-176710422	-	intron_variant	MODIFIER	PAPPA2	ENSG00000116183	Transcript	ENST00000367662.5	protein_coding	-	11/22	-	-	-	-	-	-	-	-	-	1	-	HGNC	HGNC:14615	NM_020318.3	-	1	P1	-	-	-	-	-	-	-	-	-	-	-	-	-	-	-	G	4.8500e-01	-	-	-
10838	1_176721648_TTTC/----	1:176721647-176721651	----	intron_variant	MODIFIER	PAPPA2	ENSG00000116183	Transcript	ENST00000367662.5	protein_coding	-	12/22	-	-	-	-	-	-	-	-	-	1	-	HGNC	HGNC:14615	NM_020318.3	-	1	P1	-	-	-	-	-	-	-	-	-	-	-	-	-	-	-	TTTC	4.8500e-01	-	-	-
10839	1_176722057_T/-	1:176722056-176722057	-	intron_variant	MODIFIER	PAPPA2	ENSG00000116183	Transcript	ENST00000367662.5	protein_coding	-	12/22	-	-	-	-	-	-	-	-	-	1	-	HGNC	HGNC:14615	NM_020318.3	-	1	P1	-	-	-	-	-	-	-	-	-	-	-	-	-	-	-	T	4.8500e-01	-	-	-
10840	1_176722417_TCCTT/-----	1:176722416-176722421	-----	intron_variant	MODIFIER	PAPPA2	ENSG00000116183	Transcript	ENST00000367662.5	protein_coding	-	12/22	-	-	-	-	-	-	-	-	-	1	-	HGNC	HGNC:14615	NM_020318.3	-	1	P1	-	-	-	-	-	-	-	-	-	-	-	-	-	-	-	TCCTT	4.8500e-01	-	-	-
10841	1_176723061_GCC/---	1:176723060-176723063	---	intron_variant	MODIFIER	PAPPA2	ENSG00000116183	Transcript	ENST00000367662.5	protein_coding	-	12/22	-	-	-	-	-	-	-	-	-	1	-	HGNC	HGNC:14615	NM_020318.3	-	1	P1	-	-	-	-	-	-	-	-	-	-	-	-	-	-	-	GCC	4.8500e-01	-	-	-
10842	1_176725087_TACT/----	1:176725086-176725090	----	intron_variant	MODIFIER	PAPPA2	ENSG00000116183	Transcript	ENST00000367662.5	protein_coding	-	12/22	-	-	-	-	-	-	-	-	-	1	-	HGNC	HGNC:14615	NM_020318.3	-	1	P1	-	-	-	-	-	-	-	-	-	-	-	-	-	-	-	TACT	4.8500e-01	-	-	-
10843	1_176725776_CAGAGTTTTCTTTTCTTTTTTTTGAGACGGAGTCTCGCTCTGTCGCCCAGGCTGGAGTGCAGTGGCACAATCTCGGCTCACTGCAAGCTCCGCCTCCCGGGTTCACACGTTCTCCCGCCTCACTCTCCCTAGTAGCTGGGACTACAGG/----------------------------------------------------------------------------------------------------------------------------------------------------	1:176725775-176725923	----------------------------------------------------------------------------------------------------------------------------------------------------	intron_variant	MODIFIER	PAPPA2	ENSG00000116183	Transcript	ENST00000367662.5	protein_coding	-	12/22	-	-	-	-	-	-	-	-	-	1	-	HGNC	HGNC:14615	NM_020318.3	-	1	P1	-	-	-	-	-	-	-	-	-	-	-	-	-	-	-	CAGAGTTTTCTTTTCTTTTTTTTGAGACGGAGTCTCGCTCTGTCGCCCAGGCTGGAGTGCAGTGGCACAATCTCGGCTCACTGCAAGCTCCGCCTCCCGGGTTCACACGTTCTCCCGCCTCACTCTCCCTAGTAGCTGGGACTACAGG	4.8500e-01	-	-	-
10844	1_176725936_CGCCTGGCTA/----------	1:176725935-176725945	----------	intron_variant	MODIFIER	PAPPA2	ENSG00000116183	Transcript	ENST00000367662.5	protein_coding	-	12/22	-	-	-	-	-	-	-	-	-	1	-	HGNC	HGNC:14615	NM_020318.3	-	1	P1	-	-	-	-	-	-	-	-	-	-	-	-	-	-	-	CGCCTGGCTA	4.8500e-01	-	-	-
10845	1_176725948_TGTTTTGTATTTTTAGTAGAGACGGAGTTTCACCGTGTTAGCCAGGATGGTCTCGAT/---------------------------------------------------------	1:176725947-176726004	---------------------------------------------------------	intron_variant	MODIFIER	PAPPA2	ENSG00000116183	Transcript	ENST00000367662.5	protein_coding	-	12/22	-	-	-	-	-	-	-	-	-	1	-	HGNC	HGNC:14615	NM_020318.3	-	1	P1	-	-	-	-	-	-	-	-	-	-	-	-	-	-	-	TGTTTTGTATTTTTAGTAGAGACGGAGTTTCACCGTGTTAGCCAGGATGGTCTCGAT	4.8500e-01	-	-	-
10846	1_176726008_CTGACCTCGTGATCCGCCCGCCTCGGCCTCCCAAAGTGCTGGGATTACAGGCGTGAGCCACCGCGCCCGGC/-----------------------------------------------------------------------	1:176726007-176726078	-----------------------------------------------------------------------	intron_variant	MODIFIER	PAPPA2	ENSG00000116183	Transcript	ENST00000367662.5	protein_coding	-	12/22	-	-	-	-	-	-	-	-	-	1	-	HGNC	HGNC:14615	NM_020318.3	-	1	P1	-	-	-	-	-	-	-	-	-	-	-	-	-	-	-	CTGACCTCGTGATCCGCCCGCCTCGGCCTCCCAAAGTGCTGGGATTACAGGCGTGAGCCACCGCGCCCGGC	4.8500e-01	-	-	-
10847	1_176727002_T/-	1:176727001-176727002	-	intron_variant	MODIFIER	PAPPA2	ENSG00000116183	Transcript	ENST00000367662.5	protein_coding	-	12/22	-	-	-	-	-	-	-	-	-	1	-	HGNC	HGNC:14615	NM_020318.3	-	1	P1	-	-	-	-	-	-	-	-	-	-	-	-	-	-	-	T	4.8500e-01	-	-	-
10848	1_176728034_C/-	1:176728033-176728034	-	intron_variant	MODIFIER	PAPPA2	ENSG00000116183	Transcript	ENST00000367662.5	protein_coding	-	12/22	-	-	-	-	-	-	-	-	-	1	-	HGNC	HGNC:14615	NM_020318.3	-	1	P1	-	-	-	-	-	-	-	-	-	-	-	-	-	-	-	C	4.8500e-01	-	-	-
10849	1_176728830_ATAA/----	1:176728829-176728833	----	intron_variant	MODIFIER	PAPPA2	ENSG00000116183	Transcript	ENST00000367662.5	protein_coding	-	12/22	-	-	-	-	-	-	-	-	-	1	-	HGNC	HGNC:14615	NM_020318.3	-	1	P1	-	-	-	-	-	-	-	-	-	-	-	-	-	-	-	ATAA	4.8500e-01	-	-	-
10850	1_176729879_AATT/----	1:176729878-176729882	----	intron_variant	MODIFIER	PAPPA2	ENSG00000116183	Transcript	ENST00000367662.5	protein_coding	-	12/22	-	-	-	-	-	-	-	-	-	1	-	HGNC	HGNC:14615	NM_020318.3	-	1	P1	-	-	-	-	-	-	-	-	-	-	-	-	-	-	-	AATC	4.8500e-01	-	-	-
10851	1_176730586_GTTTTTGTTTTTT/-------------	1:176730585-176730598	-------------	intron_variant	MODIFIER	PAPPA2	ENSG00000116183	Transcript	ENST00000367662.5	protein_coding	-	12/22	-	-	-	-	-	-	-	-	-	1	-	HGNC	HGNC:14615	NM_020318.3	-	1	P1	-	-	-	-	-	-	-	-	-	-	-	-	-	-	-	GTTTTTGTTTTTT	4.8500e-01	-	-	-
10852	1_176731276_A/-	1:176731275-176731276	-	intron_variant	MODIFIER	PAPPA2	ENSG00000116183	Transcript	ENST00000367662.5	protein_coding	-	12/22	-	-	-	-	-	-	-	-	-	1	-	HGNC	HGNC:14615	NM_020318.3	-	1	P1	-	-	-	-	-	-	-	-	-	-	-	-	-	-	-	A	4.8500e-01	-	-	-
10853	1_176731468_T/-	1:176731467-176731468	-	intron_variant	MODIFIER	PAPPA2	ENSG00000116183	Transcript	ENST00000367662.5	protein_coding	-	12/22	-	-	-	-	-	-	-	-	-	1	-	HGNC	HGNC:14615	NM_020318.3	-	1	P1	-	-	-	-	-	-	-	-	-	-	-	-	-	-	-	T	4.8500e-01	-	-	-
10854	1_176731627_AGATATATTTATATGTGTATATATACATATGTGTGTGTGTACATAT/----------------------------------------------	1:176731626-176731672	----------------------------------------------	intron_variant	MODIFIER	PAPPA2	ENSG00000116183	Transcript	ENST00000367662.5	protein_coding	-	12/22	-	-	-	-	-	-	-	-	-	1	-	HGNC	HGNC:14615	NM_020318.3	-	1	P1	-	-	-	-	-	-	-	-	-	-	-	-	-	-	-	AGATATATTTATATGtgtatatatacatatgcgtgtgtgtatatat	4.8500e-01	-	-	-
10855	1_176731743_GTACATAT/--------	1:176731742-176731750	--------	intron_variant	MODIFIER	PAPPA2	ENSG00000116183	Transcript	ENST00000367662.5	protein_coding	-	12/22	-	-	-	-	-	-	-	-	-	1	-	HGNC	HGNC:14615	NM_020318.3	-	1	P1	-	-	-	-	-	-	-	-	-	-	-	-	-	-	-	---CATAT	4.8500e-01	-	-	-
10856	1_176732208_TTGAC/-----	1:176732207-176732212	-----	intron_variant	MODIFIER	PAPPA2	ENSG00000116183	Transcript	ENST00000367662.5	protein_coding	-	12/22	-	-	-	-	-	-	-	-	-	1	-	HGNC	HGNC:14615	NM_020318.3	-	1	P1	-	-	-	-	-	-	-	-	-	-	-	-	-	-	-	TTGAC	4.8500e-01	-	-	-
10857	1_176735737_T/-	1:176735736-176735737	-	intron_variant	MODIFIER	PAPPA2	ENSG00000116183	Transcript	ENST00000367662.5	protein_coding	-	12/22	-	-	-	-	-	-	-	-	-	1	-	HGNC	HGNC:14615	NM_020318.3	-	1	P1	-	-	-	-	-	-	-	-	-	-	-	-	-	-	-	T	4.8500e-01	-	-	-
10858	1_176736641_TAA/---	1:176736640-176736643	---	intron_variant	MODIFIER	PAPPA2	ENSG00000116183	Transcript	ENST00000367662.5	protein_coding	-	12/22	-	-	-	-	-	-	-	-	-	1	-	HGNC	HGNC:14615	NM_020318.3	-	1	P1	-	-	-	-	-	-	-	-	-	-	-	-	-	-	-	TAA	4.8500e-01	-	-	-
10859	1_176736653_A/-	1:176736652-176736653	-	intron_variant	MODIFIER	PAPPA2	ENSG00000116183	Transcript	ENST00000367662.5	protein_coding	-	12/22	-	-	-	-	-	-	-	-	-	1	-	HGNC	HGNC:14615	NM_020318.3	-	1	P1	-	-	-	-	-	-	-	-	-	-	-	-	-	-	-	A	4.8500e-01	-	-	-
10860	1_176736673_G/-	1:176736672-176736673	-	intron_variant	MODIFIER	PAPPA2	ENSG00000116183	Transcript	ENST00000367662.5	protein_coding	-	12/22	-	-	-	-	-	-	-	-	-	1	-	HGNC	HGNC:14615	NM_020318.3	-	1	P1	-	-	-	-	-	-	-	-	-	-	-	-	-	-	-	G	4.8500e-01	-	-	-
10861	1_176737307_CT/--	1:176737306-176737308	--	intron_variant	MODIFIER	PAPPA2	ENSG00000116183	Transcript	ENST00000367662.5	protein_coding	-	12/22	-	-	-	-	-	-	-	-	-	1	-	HGNC	HGNC:14615	NM_020318.3	-	1	P1	-	-	-	-	-	-	-	-	-	-	-	-	-	-	-	CT	4.8500e-01	-	-	-
10862	1_176743219_GG/--	1:176743218-176743220	--	intron_variant	MODIFIER	PAPPA2	ENSG00000116183	Transcript	ENST00000367662.5	protein_coding	-	14/22	-	-	-	-	-	-	-	-	-	1	-	HGNC	HGNC:14615	NM_020318.3	-	1	P1	-	-	-	-	-	-	-	-	-	-	-	-	-	-	-	GG	4.8500e-01	-	-	-
10863	1_176746607_A/-	1:176746606-176746607	-	intron_variant	MODIFIER	PAPPA2	ENSG00000116183	Transcript	ENST00000367662.5	protein_coding	-	14/22	-	-	-	-	-	-	-	-	-	1	-	HGNC	HGNC:14615	NM_020318.3	-	1	P1	-	-	-	-	-	-	-	-	-	-	-	-	-	-	-	A	4.8500e-01	-	-	-
10864	1_176748782_TAA/---	1:176748781-176748784	---	intron_variant	MODIFIER	PAPPA2	ENSG00000116183	Transcript	ENST00000367662.5	protein_coding	-	14/22	-	-	-	-	-	-	-	-	-	1	-	HGNC	HGNC:14615	NM_020318.3	-	1	P1	-	-	-	-	-	-	-	-	-	-	-	-	-	-	-	TAA	4.8500e-01	-	-	-
10865	1_176749683_TAATGTCATATTCTGG/----------------	1:176749682-176749698	----------------	intron_variant	MODIFIER	PAPPA2	ENSG00000116183	Transcript	ENST00000367662.5	protein_coding	-	14/22	-	-	-	-	-	-	-	-	-	1	-	HGNC	HGNC:14615	NM_020318.3	-	1	P1	-	-	-	-	-	-	-	-	-	-	-	-	-	-	-	TAATGTCATATTCTGG	4.8500e-01	-	-	-
10866	1_176753555_TT/--	1:176753554-176753556	--	intron_variant	MODIFIER	PAPPA2	ENSG00000116183	Transcript	ENST00000367662.5	protein_coding	-	14/22	-	-	-	-	-	-	-	-	-	1	-	HGNC	HGNC:14615	NM_020318.3	-	1	P1	-	-	-	-	-	-	-	-	-	-	-	-	-	-	-	TT	4.8500e-01	-	-	-
10867	1_176754363_CAATCTCCAGAG/------------	1:176754362-176754374	------------	intron_variant	MODIFIER	PAPPA2	ENSG00000116183	Transcript	ENST00000367662.5	protein_coding	-	14/22	-	-	-	-	-	-	-	-	-	1	-	HGNC	HGNC:14615	NM_020318.3	-	1	P1	-	-	-	-	-	-	-	-	-	-	-	-	-	-	-	CAATCTCCAGAG	4.8500e-01	-	-	-
10868	1_176757067_A/-	1:176757066-176757067	-	intron_variant	MODIFIER	PAPPA2	ENSG00000116183	Transcript	ENST00000367662.5	protein_coding	-	14/22	-	-	-	-	-	-	-	-	-	1	-	HGNC	HGNC:14615	NM_020318.3	-	1	P1	-	-	-	-	-	-	-	-	-	-	-	-	-	-	-	A	4.8500e-01	-	-	-
10869	1_176757616_TGGGTAGATTGCAAAAACTT/--------------------	1:176757615-176757635	--------------------	intron_variant	MODIFIER	PAPPA2	ENSG00000116183	Transcript	ENST00000367662.5	protein_coding	-	14/22	-	-	-	-	-	-	-	-	-	1	-	HGNC	HGNC:14615	NM_020318.3	-	1	P1	-	-	-	-	-	-	-	-	-	-	-	-	-	-	-	TGGGTAGATTGCAAAAACTT	4.8500e-01	-	-	-
10870	1_176760544_TG/--	1:176760543-176760545	--	intron_variant	MODIFIER	PAPPA2	ENSG00000116183	Transcript	ENST00000367662.5	protein_coding	-	14/22	-	-	-	-	-	-	-	-	-	1	-	HGNC	HGNC:14615	NM_020318.3	-	1	P1	-	-	-	-	-	-	-	-	-	-	-	-	-	-	-	Tg	4.8500e-01	-	-	-
10871	1_176760799_CATGGTTTTTTTGTTTT/-----------------	1:176760798-176760815	-----------------	intron_variant	MODIFIER	PAPPA2	ENSG00000116183	Transcript	ENST00000367662.5	protein_coding	-	14/22	-	-	-	-	-	-	-	-	-	1	-	HGNC	HGNC:14615	NM_020318.3	-	1	P1	-	-	-	-	-	-	-	-	-	-	-	-	-	-	-	CATGGTTTTTTTGTTTT	4.8500e-01	-	-	-
10872	1_176760818_TTTTTTTTGTTTGTTTGTTTTTGAGACAGAGTCTTGCTCTGTCACCCAGGCTGGAGTGCAGTGGAGCAATCTCGGCTCACTGCAAGCTCTACCTCCTGGGTTCATGCCATTCTCCTGTCTCAGCCTCCCGGGTAGCTGGGACTACAGGCGCCTGCCACCATGCCTAGCTAATTTTTTGTATTTTTAGTAGAGATGGGGTTTCACCGTGTTAGCCAGGATGATCTCGAT/--------------------------------------------------------------------------------------------------------------------------------------------------------------…	1:176760817-176761045	------------------------------------------------------------------------------------------------------------------------------------------------------------------------------------------------------------------------------------	intron_variant	MODIFIER	PAPPA2	ENSG00000116183	Transcript	ENST00000367662.5	protein_coding	-	14/22	-	-	-	-	-	-	-	-	-	1	-	HGNC	HGNC:14615	NM_020318.3	-	1	P1	-	-	-	-	-	-	-	-	-	-	-	-	-	-	-	TTTTTTTTGTTTGTTTGTTTTTGAGACAGAGTCTTGCTCTGTCACCCAGGCTGGAGTGCAGTGGCGCAATCTCGGCTCACTGCAAGCTCTACCTCCTGGGTTCATGCCATTCTCCTGTCTCAGCCTCCCGGGTAGCTGGGACTACAGGCGCCTGCCACCATGCCTAGCTAATTTTTTGTATTTTTAGTAGAGATGGGGTTTCACCGTGTTAGCCAGGATGATCTCGAT	4.8500e-01	-	-	-
10873	1_176761049_CTGACCTCGTGATCCGCCCGCCTCGGCCT/-----------------------------	1:176761048-176761077	-----------------------------	intron_variant	MODIFIER	PAPPA2	ENSG00000116183	Transcript	ENST00000367662.5	protein_coding	-	14/22	-	-	-	-	-	-	-	-	-	1	-	HGNC	HGNC:14615	NM_020318.3	-	1	P1	-	-	-	-	-	-	-	-	-	-	-	-	-	-	-	CTGACCTCGTGATCCGCCCGCCTCGGCCT	4.8500e-01	-	-	-
10874	1_176761079_CCAAAGTGCTGGTATTACAGATATGAGCCACCGCACCCGG/----------------------------------------	1:176761078-176761118	----------------------------------------	intron_variant	MODIFIER	PAPPA2	ENSG00000116183	Transcript	ENST00000367662.5	protein_coding	-	14/22	-	-	-	-	-	-	-	-	-	1	-	HGNC	HGNC:14615	NM_020318.3	-	1	P1	-	-	-	-	-	-	-	-	-	-	-	-	-	-	-	CCAAAGTGCTGGTATTACAGGTATGAGCCACCGCACCCGG	4.8500e-01	-	-	-
10875	1_176762489_A/-	1:176762488-176762489	-	intron_variant	MODIFIER	PAPPA2	ENSG00000116183	Transcript	ENST00000367662.5	protein_coding	-	14/22	-	-	-	-	-	-	-	-	-	1	-	HGNC	HGNC:14615	NM_020318.3	-	1	P1	-	-	-	-	-	-	-	-	-	-	-	-	-	-	-	A	4.8500e-01	-	-	-
10876	1_176764368_CTTC/----	1:176764367-176764371	----	intron_variant	MODIFIER	PAPPA2	ENSG00000116183	Transcript	ENST00000367662.5	protein_coding	-	14/22	-	-	-	-	-	-	-	-	-	1	-	HGNC	HGNC:14615	NM_020318.3	-	1	P1	-	-	-	-	-	-	-	-	-	-	-	-	-	-	-	CTTC	4.8500e-01	-	-	-
10877	1_176764582_TGCTCCAGTGTATTCTTTTTTTTT/------------------------	1:176764581-176764605	------------------------	intron_variant	MODIFIER	PAPPA2	ENSG00000116183	Transcript	ENST00000367662.5	protein_coding	-	14/22	-	-	-	-	-	-	-	-	-	1	-	HGNC	HGNC:14615	NM_020318.3	-	1	P1	-	-	-	-	-	-	-	-	-	-	-	-	-	-	-	TGCTCCAGTGTATTCTTTTTTttt	4.8500e-01	-	-	-
10878	1_176764615_GAGACGGAGTCTCGCTCTGTCGCTCAGGCTGGAGTGCAGTGGCGAGATCTGGGCTCACTGCAAGCTCCGCCTCCCGGGTTCACGCCATTCTCCTGCCTCAGCCTCCCTAGTAGCTGGGACTACAGGTGCCTGCAACCACATCCGGCTAATTGTTTGTATTTTTAGTAGAGA/---------------------------------------------------------------------------------------------------------------------------------------------------------------------------	1:176764614-176764785	---------------------------------------------------------------------------------------------------------------------------------------------------------------------------	intron_variant	MODIFIER	PAPPA2	ENSG00000116183	Transcript	ENST00000367662.5	protein_coding	-	14/22	-	-	-	-	-	-	-	-	-	1	-	HGNC	HGNC:14615	NM_020318.3	-	1	P1	-	-	-	-	-	-	-	-	-	-	-	-	-	-	-	GAGACGGAGTCTCGCTCTGTCGCTCAGGCTGGAGTGCAGTGGCGAGATCTGGGCTCACTGCAAGCTCCGCCTCCcGGGTTCAcGCCATTCTCCTGCCTCAGCCTCCCGAGTAGCTGGGACTACAGGTGCCTGCAACCACACCCGGCTAATTTTTTGTATTTTTAGTAGAGA	4.8500e-01	-	-	-
10879	1_176764787_GGGGTTTCACCGTGTTAGCCAGGACAGTCTCTATCTCCTGACCTCGTGATCCGCCCGCCTTGGCCTCCCAAAGCGCTGGGATTATGG/---------------------------------------------------------------------------------------	1:176764786-176764873	---------------------------------------------------------------------------------------	intron_variant	MODIFIER	PAPPA2	ENSG00000116183	Transcript	ENST00000367662.5	protein_coding	-	14/22	-	-	-	-	-	-	-	-	-	1	-	HGNC	HGNC:14615	NM_020318.3	-	1	P1	-	-	-	-	-	-	-	-	-	-	-	-	-	-	-	GGGGTTTCACCGTGTTAGCCAGGACAGTCTCGATCTCCTGACCTCGTGATCcGCCCgCCTTGGCCTCCCAAAGTGCTGGGATTACGG	4.8500e-01	-	-	-
10880	1_176764880_GCCACCGCATCCGGCC/----------------	1:176764879-176764895	----------------	intron_variant	MODIFIER	PAPPA2	ENSG00000116183	Transcript	ENST00000367662.5	protein_coding	-	14/22	-	-	-	-	-	-	-	-	-	1	-	HGNC	HGNC:14615	NM_020318.3	-	1	P1	-	-	-	-	-	-	-	-	-	-	-	-	-	-	-	GCCACCGCACCCGGCC	4.8500e-01	-	-	-
10881	1_176766641_TTAAA/-----	1:176766640-176766645	-----	intron_variant	MODIFIER	PAPPA2	ENSG00000116183	Transcript	ENST00000367662.5	protein_coding	-	15/22	-	-	-	-	-	-	-	-	-	1	-	HGNC	HGNC:14615	NM_020318.3	-	1	P1	-	-	-	-	-	-	-	-	-	-	-	-	-	-	-	TTAAA	4.8500e-01	-	-	-
10882	1_176771700_T/-	1:176771699-176771700	-	intron_variant	MODIFIER	PAPPA2	ENSG00000116183	Transcript	ENST00000367662.5	protein_coding	-	17/22	-	-	-	-	-	-	-	-	-	1	-	HGNC	HGNC:14615	NM_020318.3	-	1	P1	-	-	-	-	-	-	-	-	-	-	-	-	-	-	-	T	4.8500e-01	-	-	-
10883	1_176772129_TTTCTGAGTGAACGAAAAGCTTTCAGGAAAAGAAAC/------------------------------------	1:176772128-176772164	------------------------------------	intron_variant	MODIFIER	PAPPA2	ENSG00000116183	Transcript	ENST00000367662.5	protein_coding	-	17/22	-	-	-	-	-	-	-	-	-	1	-	HGNC	HGNC:14615	NM_020318.3	-	1	P1	-	-	-	-	-	-	-	-	-	-	-	-	-	-	-	TTTCTGAGTGAACGAAAAGCTTTCAGGAAAAGAAAC	4.8500e-01	-	-	-
10884	1_176772425_A/-	1:176772424-176772425	-	intron_variant	MODIFIER	PAPPA2	ENSG00000116183	Transcript	ENST00000367662.5	protein_coding	-	17/22	-	-	-	-	-	-	-	-	-	1	-	HGNC	HGNC:14615	NM_020318.3	-	1	P1	-	-	-	-	-	-	-	-	-	-	-	-	-	-	-	A	4.8500e-01	-	-	-
10885	1_176773513_AAACAA/------	1:176773512-176773518	------	intron_variant	MODIFIER	PAPPA2	ENSG00000116183	Transcript	ENST00000367662.5	protein_coding	-	17/22	-	-	-	-	-	-	-	-	-	1	-	HGNC	HGNC:14615	NM_020318.3	-	1	P1	-	-	-	-	-	-	-	-	-	-	-	-	-	-	-	AA----	4.8500e-01	-	-	-
10886	1_176773557_G/-	1:176773556-176773557	-	intron_variant	MODIFIER	PAPPA2	ENSG00000116183	Transcript	ENST00000367662.5	protein_coding	-	17/22	-	-	-	-	-	-	-	-	-	1	-	HGNC	HGNC:14615	NM_020318.3	-	1	P1	-	-	-	-	-	-	-	-	-	-	-	-	-	-	-	G	4.8500e-01	-	-	-
10887	1_176773736_ATGCT/-----	1:176773735-176773740	-----	intron_variant	MODIFIER	PAPPA2	ENSG00000116183	Transcript	ENST00000367662.5	protein_coding	-	17/22	-	-	-	-	-	-	-	-	-	1	-	HGNC	HGNC:14615	NM_020318.3	-	1	P1	-	-	-	-	-	-	-	-	-	-	-	-	-	-	-	ATGCT	4.8500e-01	-	-	-
10888	1_176774860_G/-	1:176774859-176774860	-	intron_variant	MODIFIER	PAPPA2	ENSG00000116183	Transcript	ENST00000367662.5	protein_coding	-	17/22	-	-	-	-	-	-	-	COSV62794787	-	1	-	HGNC	HGNC:14615	NM_020318.3	-	1	P1	-	-	-	-	1	1	-	-	-	-	-	-	-	-	-	G	4.8500e-01	-	-	-
10889	1_176779486_AC/--	1:176779485-176779487	--	intron_variant	MODIFIER	PAPPA2	ENSG00000116183	Transcript	ENST00000367662.5	protein_coding	-	17/22	-	-	-	-	-	-	-	-	-	1	-	HGNC	HGNC:14615	NM_020318.3	-	1	P1	-	-	-	-	-	-	-	-	-	-	-	-	-	-	-	AC	4.8500e-01	-	-	-
10891	1_176779491_CAC/---	1:176779490-176779493	---	intron_variant	MODIFIER	PAPPA2	ENSG00000116183	Transcript	ENST00000367662.5	protein_coding	-	17/22	-	-	-	-	-	-	-	-	-	1	-	HGNC	HGNC:14615	NM_020318.3	-	1	P1	-	-	-	-	-	-	-	-	-	-	-	-	-	-	-	CAC	4.8500e-01	-	-	-
10893	1_176779856_G/-	1:176779855-176779856	-	intron_variant	MODIFIER	PAPPA2	ENSG00000116183	Transcript	ENST00000367662.5	protein_coding	-	17/22	-	-	-	-	-	-	-	-	-	1	-	HGNC	HGNC:14615	NM_020318.3	-	1	P1	-	-	-	-	-	-	-	-	-	-	-	-	-	-	-	G	4.8500e-01	-	-	-
10894	1_176780817_ATGTTTTCATGTTTCAAGTCCAGTTCACCCCTGAATTTTGGTGTAATTTCCAGTTTCTCAACCATGCACTGATGAGAATTGATATTTGGAC/-------------------------------------------------------------------------------------------	1:176780816-176780907	-------------------------------------------------------------------------------------------	intron_variant	MODIFIER	PAPPA2	ENSG00000116183	Transcript	ENST00000367662.5	protein_coding	-	17/22	-	-	-	-	-	-	-	-	-	1	-	HGNC	HGNC:14615	NM_020318.3	-	1	P1	-	-	-	-	-	-	-	-	-	-	-	-	-	-	-	ATGTTTTCATGTTTCAAGTCCAGTTCACCCCTGAATTTTGGTGTAATTTCCAGTTTCTCAACCATGCACTGATGAGAATTGATATTTGGAC	4.8500e-01	-	-	-
10895	1_176780910_TGTGAAATAATGCTAATAGCTATTGTATACATTTGTGTTTAAATCACATGAAATGGAGAAACCTC/-----------------------------------------------------------------	1:176780909-176780974	-----------------------------------------------------------------	intron_variant	MODIFIER	PAPPA2	ENSG00000116183	Transcript	ENST00000367662.5	protein_coding	-	17/22	-	-	-	-	-	-	-	-	-	1	-	HGNC	HGNC:14615	NM_020318.3	-	1	P1	-	-	-	-	-	-	-	-	-	-	-	-	-	-	-	TGTGAAATAATGCTAATAGCTATTGTATACATTTGTGTTTAAATCACATGAAATGGAGAAACCTC	4.8500e-01	-	-	-
10896	1_176781366_TT/--	1:176781365-176781367	--	intron_variant	MODIFIER	PAPPA2	ENSG00000116183	Transcript	ENST00000367662.5	protein_coding	-	17/22	-	-	-	-	-	-	-	-	-	1	-	HGNC	HGNC:14615	NM_020318.3	-	1	P1	-	-	-	-	-	-	-	-	-	-	-	-	-	-	-	TT	4.8500e-01	-	-	-
10897	1_176782127_T/-	1:176782126-176782127	-	intron_variant	MODIFIER	PAPPA2	ENSG00000116183	Transcript	ENST00000367662.5	protein_coding	-	17/22	-	-	-	-	-	-	-	-	-	1	-	HGNC	HGNC:14615	NM_020318.3	-	1	P1	-	-	-	-	-	-	-	-	-	-	-	-	-	-	-	T	4.8500e-01	-	-	-
10898	1_176784060_AACAT/-----	1:176784059-176784064	-----	intron_variant	MODIFIER	PAPPA2	ENSG00000116183	Transcript	ENST00000367662.5	protein_coding	-	17/22	-	-	-	-	-	-	-	-	-	1	-	HGNC	HGNC:14615	NM_020318.3	-	1	P1	-	-	-	-	-	-	-	-	-	-	-	-	-	-	-	AACAT	4.8500e-01	-	-	-
10899	1_176784776_G/-	1:176784775-176784776	-	intron_variant	MODIFIER	PAPPA2	ENSG00000116183	Transcript	ENST00000367662.5	protein_coding	-	17/22	-	-	-	-	-	-	-	-	-	1	-	HGNC	HGNC:14615	NM_020318.3	-	1	P1	-	-	-	-	-	-	-	-	-	-	-	-	-	-	-	G	4.8500e-01	-	-	-
10900	1_176785377_AGGCTTA/-------	1:176785376-176785383	-------	intron_variant	MODIFIER	PAPPA2	ENSG00000116183	Transcript	ENST00000367662.5	protein_coding	-	17/22	-	-	-	-	-	-	-	-	-	1	-	HGNC	HGNC:14615	NM_020318.3	-	1	P1	-	-	-	-	-	-	-	-	-	-	-	-	-	-	-	aGGCTTA	4.8500e-01	-	-	-
10901	1_176785497_TCT/---	1:176785496-176785499	---	intron_variant	MODIFIER	PAPPA2	ENSG00000116183	Transcript	ENST00000367662.5	protein_coding	-	17/22	-	-	-	-	-	-	-	-	-	1	-	HGNC	HGNC:14615	NM_020318.3	-	1	P1	-	-	-	-	-	-	-	-	-	-	-	-	-	-	-	TCT	4.8500e-01	-	-	-
10903	1_176785581_CCAACTCCTG/----------	1:176785580-176785590	----------	intron_variant	MODIFIER	PAPPA2	ENSG00000116183	Transcript	ENST00000367662.5	protein_coding	-	17/22	-	-	-	-	-	-	-	-	-	1	-	HGNC	HGNC:14615	NM_020318.3	-	1	P1	-	-	-	-	-	-	-	-	-	-	-	-	-	-	-	CCAACTcCTG	4.8500e-01	-	-	-
10905	1_176787087_AAAAAAAAGTGCTGTTTGGAGGATTCAAC/-----------------------------	1:176787086-176787115	-----------------------------	intron_variant	MODIFIER	PAPPA2	ENSG00000116183	Transcript	ENST00000367662.5	protein_coding	-	17/22	-	-	-	-	-	-	-	-	-	1	-	HGNC	HGNC:14615	NM_020318.3	-	1	P1	-	-	-	-	-	-	-	-	-	-	-	-	-	-	-	AAAAAAAAGTGCTGTTTGGAGgATTCAAC	4.8500e-01	-	-	-
10907	1_176787532_G/-	1:176787531-176787532	-	intron_variant	MODIFIER	PAPPA2	ENSG00000116183	Transcript	ENST00000367662.5	protein_coding	-	17/22	-	-	-	-	-	-	-	-	-	1	-	HGNC	HGNC:14615	NM_020318.3	-	1	P1	-	-	-	-	-	-	-	-	-	-	-	-	-	-	-	G	4.8500e-01	-	-	-
10909	1_176788386_AGTT/----	1:176788385-176788389	----	intron_variant	MODIFIER	PAPPA2	ENSG00000116183	Transcript	ENST00000367662.5	protein_coding	-	17/22	-	-	-	-	-	-	-	-	-	1	-	HGNC	HGNC:14615	NM_020318.3	-	1	P1	-	-	-	-	-	-	-	-	-	-	-	-	-	-	-	AGTT	4.8500e-01	-	-	-
10911	1_176789786_A/-	1:176789785-176789786	-	intron_variant	MODIFIER	PAPPA2	ENSG00000116183	Transcript	ENST00000367662.5	protein_coding	-	17/22	-	-	-	-	-	-	-	-	-	1	-	HGNC	HGNC:14615	NM_020318.3	-	1	P1	-	-	-	-	-	-	-	-	-	-	-	-	-	-	-	A	4.8500e-01	-	-	-
10913	1_176792753_A/-	1:176792752-176792753	-	intron_variant	MODIFIER	PAPPA2	ENSG00000116183	Transcript	ENST00000367662.5	protein_coding	-	19/22	-	-	-	-	-	-	-	-	-	1	-	HGNC	HGNC:14615	NM_020318.3	-	1	P1	-	-	-	-	-	-	-	-	-	-	-	-	-	-	-	A	4.8500e-01	-	-	-
10915	1_176793855_ATCC/----	1:176793854-176793858	----	intron_variant	MODIFIER	PAPPA2	ENSG00000116183	Transcript	ENST00000367662.5	protein_coding	-	20/22	-	-	-	-	-	-	-	-	-	1	-	HGNC	HGNC:14615	NM_020318.3	-	1	P1	-	-	-	-	-	-	-	-	-	-	-	-	-	-	-	ATCC	4.8500e-01	-	-	-
10917	1_176793871_GGATCACAAGGTCAGGAAATTGAGACCATCTGGCAAACACAGTGAAACCCCATCTCTACTAAAAATACAAAAA/-------------------------------------------------------------------------	1:176793870-176793943	-------------------------------------------------------------------------	intron_variant	MODIFIER	PAPPA2	ENSG00000116183	Transcript	ENST00000367662.5	protein_coding	-	20/22	-	-	-	-	-	-	-	-	-	1	-	HGNC	HGNC:14615	NM_020318.3	-	1	P1	-	-	-	-	-	-	-	-	-	-	-	-	-	-	-	GGATCAcGAGGTCAGGAAATTGAGACCATCTGGCAAACACAGTGAAACCCCATCTCTACTAAAAATACAAAaA	4.8500e-01	-	-	-
10919	1_176793945_TTAGCCCAGTGTGGTGGCGGGTGCCTGTAGTCCCAGCTACTTGGGAGGCTGAGGCAGGAGAATGGCGTGAACTCCAGCCTGGGCAACAGAGCGAGACTCCATCTCAAAAAAAAATTCAAGTAT/---------------------------------------------------------------------------------------------------------------------------	1:176793944-176794067	---------------------------------------------------------------------------------------------------------------------------	intron_variant	MODIFIER	PAPPA2	ENSG00000116183	Transcript	ENST00000367662.5	protein_coding	-	20/22	-	-	-	-	-	-	-	-	-	1	-	HGNC	HGNC:14615	NM_020318.3	-	1	P1	-	-	-	-	-	-	-	-	-	-	-	-	-	-	-	TTAGCCCAGTGTGGTGGCGGGCGCCTGTAGTCCCAGCTACTCGGGAGGCTGAGGCAGGAGAATGGcGTGAACTCCAGCCTGGGCAACAGAGCGAGACTCCATCTCAAAAAAAAAATCAAGTAT	4.8500e-01	-	-	-
10921	1_176796582_G/-	1:176796581-176796582	-	intron_variant	MODIFIER	PAPPA2	ENSG00000116183	Transcript	ENST00000367662.5	protein_coding	-	20/22	-	-	-	-	-	-	-	-	-	1	-	HGNC	HGNC:14615	NM_020318.3	-	1	P1	-	-	-	-	-	-	-	-	-	-	-	-	-	-	-	G	4.8500e-01	-	-	-
10923	1_176796625_TT/--	1:176796624-176796626	--	intron_variant	MODIFIER	PAPPA2	ENSG00000116183	Transcript	ENST00000367662.5	protein_coding	-	20/22	-	-	-	-	-	-	-	-	-	1	-	HGNC	HGNC:14615	NM_020318.3	-	1	P1	-	-	-	-	-	-	-	-	-	-	-	-	-	-	-	Tt	4.8500e-01	-	-	-
10925	1_176796641_TTC/---	1:176796640-176796643	---	intron_variant	MODIFIER	PAPPA2	ENSG00000116183	Transcript	ENST00000367662.5	protein_coding	-	20/22	-	-	-	-	-	-	-	-	-	1	-	HGNC	HGNC:14615	NM_020318.3	-	1	P1	-	-	-	-	-	-	-	-	-	-	-	-	-	-	-	TTC	4.8500e-01	-	-	-
10927	1_176796744_C/-	1:176796743-176796744	-	intron_variant	MODIFIER	PAPPA2	ENSG00000116183	Transcript	ENST00000367662.5	protein_coding	-	20/22	-	-	-	-	-	-	-	-	-	1	-	HGNC	HGNC:14615	NM_020318.3	-	1	P1	-	-	-	-	-	-	-	-	-	-	-	-	-	-	-	C	4.8500e-01	-	-	-
10929	1_176796757_CTTC/----	1:176796756-176796760	----	intron_variant	MODIFIER	PAPPA2	ENSG00000116183	Transcript	ENST00000367662.5	protein_coding	-	20/22	-	-	-	-	-	-	-	-	-	1	-	HGNC	HGNC:14615	NM_020318.3	-	1	P1	-	-	-	-	-	-	-	-	-	-	-	-	-	-	-	CTTC	4.8500e-01	-	-	-
10931	1_176800742_C/-	1:176800741-176800742	-	intron_variant	MODIFIER	PAPPA2	ENSG00000116183	Transcript	ENST00000367662.5	protein_coding	-	21/22	-	-	-	-	-	-	-	-	-	1	-	HGNC	HGNC:14615	NM_020318.3	-	1	P1	-	-	-	-	-	-	-	-	-	-	-	-	-	-	-	C	4.8500e-01	-	-	-
10933	1_176801986_TGCCTA/------	1:176801985-176801991	------	intron_variant	MODIFIER	PAPPA2	ENSG00000116183	Transcript	ENST00000367662.5	protein_coding	-	21/22	-	-	-	-	-	-	-	-	-	1	-	HGNC	HGNC:14615	NM_020318.3	-	1	P1	-	-	-	-	-	-	-	-	-	-	-	-	-	-	-	TGCCTG	4.8500e-01	-	-	-
10936	1_176815261_GACT/----	1:176815260-176815264	----	intron_variant	MODIFIER	PAPPA2	ENSG00000116183	Transcript	ENST00000367662.5	protein_coding	-	21/22	-	-	-	-	-	-	-	-	-	1	-	HGNC	HGNC:14615	NM_020318.3	-	1	P1	-	-	-	-	-	-	-	-	-	-	-	-	-	-	-	GACT	4.8500e-01	-	-	-
10938	1_176816558_TGTT/----	1:176816557-176816561	----	intron_variant	MODIFIER	PAPPA2	ENSG00000116183	Transcript	ENST00000367662.5	protein_coding	-	21/22	-	-	-	-	-	-	-	-	-	1	-	HGNC	HGNC:14615	NM_020318.3	-	1	P1	-	-	-	-	-	-	-	-	-	-	-	-	-	-	-	TGTT	4.8500e-01	-	-	-
10940	1_176817728_AAAAAAAAAAAAAGAAAG/------------------	1:176817727-176817745	------------------	intron_variant	MODIFIER	PAPPA2	ENSG00000116183	Transcript	ENST00000367662.5	protein_coding	-	21/22	-	-	-	-	-	-	-	-	-	1	-	HGNC	HGNC:14615	NM_020318.3	-	1	P1	-	-	-	-	-	-	-	-	-	-	-	-	-	-	-	AAAAAAAAAAAAAGAAAG	4.8500e-01	-	-	-
10942	1_176818311_AGTCAAG/-------	1:176818310-176818317	-------	intron_variant	MODIFIER	PAPPA2	ENSG00000116183	Transcript	ENST00000367662.5	protein_coding	-	21/22	-	-	-	-	-	-	-	-	-	1	-	HGNC	HGNC:14615	NM_020318.3	-	1	P1	-	-	-	-	-	-	-	-	-	-	-	-	-	-	-	AGTCAAG	4.8500e-01	-	-	-
10944	1_176819315_TTG/---	1:176819314-176819317	---	intron_variant	MODIFIER	PAPPA2	ENSG00000116183	Transcript	ENST00000367662.5	protein_coding	-	21/22	-	-	-	-	-	-	-	-	-	1	-	HGNC	HGNC:14615	NM_020318.3	-	1	P1	-	-	-	-	-	-	-	-	-	-	-	-	-	-	-	TTG	4.8500e-01	-	-	-
10946	1_176827896_AA/--	1:176827895-176827897	--	intron_variant	MODIFIER	PAPPA2	ENSG00000116183	Transcript	ENST00000367662.5	protein_coding	-	21/22	-	-	-	-	-	-	-	-	-	1	-	HGNC	HGNC:14615	NM_020318.3	-	1	P1	-	-	-	-	-	-	-	-	-	-	-	-	-	-	-	AA	4.8500e-01	-	-	-
10949	1_176828218_T/-	1:176828217-176828218	-	intron_variant	MODIFIER	PAPPA2	ENSG00000116183	Transcript	ENST00000367662.5	protein_coding	-	21/22	-	-	-	-	-	-	-	rs1199877638	-	1	-	HGNC	HGNC:14615	NM_020318.3	-	1	P1	-	-	-	-	-	-	-	-	-	-	-	-	-	-	-	T	4.8500e-01	-	-	-
10952	1_176828529_AT/--	1:176828528-176828530	--	intron_variant	MODIFIER	PAPPA2	ENSG00000116183	Transcript	ENST00000367662.5	protein_coding	-	21/22	-	-	-	-	-	-	-	-	-	1	-	HGNC	HGNC:14615	NM_020318.3	-	1	P1	-	-	-	-	-	-	-	-	-	-	-	-	-	-	-	AT	4.8500e-01	-	-	-
10955	1_176828997_CA/--	1:176828996-176828998	--	intron_variant	MODIFIER	PAPPA2	ENSG00000116183	Transcript	ENST00000367662.5	protein_coding	-	21/22	-	-	-	-	-	-	-	-	-	1	-	HGNC	HGNC:14615	NM_020318.3	-	1	P1	-	-	-	-	-	-	-	-	-	-	-	-	-	-	-	CA	4.8500e-01	-	-	-
10958	1_176829008_AATA/----	1:176829007-176829011	----	intron_variant	MODIFIER	PAPPA2	ENSG00000116183	Transcript	ENST00000367662.5	protein_coding	-	21/22	-	-	-	-	-	-	-	-	-	1	-	HGNC	HGNC:14615	NM_020318.3	-	1	P1	-	-	-	-	-	-	-	-	-	-	-	-	-	-	-	AATA	4.8500e-01	-	-	-
10961	1_176829015_AAATAAA/-------	1:176829014-176829021	-------	intron_variant	MODIFIER	PAPPA2	ENSG00000116183	Transcript	ENST00000367662.5	protein_coding	-	21/22	-	-	-	-	-	-	-	-	-	1	-	HGNC	HGNC:14615	NM_020318.3	-	1	P1	-	-	-	-	-	-	-	-	-	-	-	-	-	-	-	AAATAAA	4.8500e-01	-	-	-
10964	1_176829023_AAATAAAGGAAAGAAA/----------------	1:176829022-176829038	----------------	intron_variant	MODIFIER	PAPPA2	ENSG00000116183	Transcript	ENST00000367662.5	protein_coding	-	21/22	-	-	-	-	-	-	-	-	-	1	-	HGNC	HGNC:14615	NM_020318.3	-	1	P1	-	-	-	-	-	-	-	-	-	-	-	-	-	-	-	AAATAAAGGAAAGAAA	4.8500e-01	-	-	-
10967	1_176830797_C/-	1:176830796-176830797	-	intron_variant	MODIFIER	PAPPA2	ENSG00000116183	Transcript	ENST00000367662.5	protein_coding	-	21/22	-	-	-	-	-	-	-	-	-	1	-	HGNC	HGNC:14615	NM_020318.3	-	1	P1	-	-	-	-	-	-	-	-	-	-	-	-	-	-	-	C	4.8500e-01	-	-	-
10970	1_176832513_TGGCTAATTTTTGTATTTTTAG/----------------------	1:176832512-176832534	----------------------	intron_variant	MODIFIER	PAPPA2	ENSG00000116183	Transcript	ENST00000367662.5	protein_coding	-	21/22	-	-	-	-	-	-	-	-	-	1	-	HGNC	HGNC:14615	NM_020318.3	-	1	P1	-	-	-	-	-	-	-	-	-	-	-	-	-	-	-	TGGCTAATTTTTGTATTTTTAG	4.8500e-01	-	-	-
10973	1_176832807_TTTTTCTCAACTA/-------------	1:176832806-176832819	-------------	intron_variant	MODIFIER	PAPPA2	ENSG00000116183	Transcript	ENST00000367662.5	protein_coding	-	21/22	-	-	-	-	-	-	-	-	-	1	-	HGNC	HGNC:14615	NM_020318.3	-	1	P1	-	-	-	-	-	-	-	-	-	-	-	-	-	-	-	TTTTTCTCAACTA	4.8500e-01	-	-	-
10976	1_176833244_A/-	1:176833243-176833244	-	intron_variant	MODIFIER	PAPPA2	ENSG00000116183	Transcript	ENST00000367662.5	protein_coding	-	21/22	-	-	-	-	-	-	-	-	-	1	-	HGNC	HGNC:14615	NM_020318.3	-	1	P1	-	-	-	-	-	-	-	-	-	-	-	-	-	-	-	A	4.8500e-01	-	-	-
10979	1_176836812_AAAAATAAAA/----------	1:176836811-176836821	----------	intron_variant	MODIFIER	PAPPA2	ENSG00000116183	Transcript	ENST00000367662.5	protein_coding	-	21/22	-	-	-	-	-	-	-	-	-	1	-	HGNC	HGNC:14615	NM_020318.3	-	1	P1	-	-	-	-	-	-	-	-	-	-	-	-	-	-	-	aaaAATAAAA	4.8500e-01	-	-	-
10982	1_176836825_AAATG/-----	1:176836824-176836829	-----	intron_variant	MODIFIER	PAPPA2	ENSG00000116183	Transcript	ENST00000367662.5	protein_coding	-	21/22	-	-	-	-	-	-	-	-	-	1	-	HGNC	HGNC:14615	NM_020318.3	-	1	P1	-	-	-	-	-	-	-	-	-	-	-	-	-	-	-	AAATG	4.8500e-01	-	-	-
10985	1_176837551_T/-	1:176837550-176837551	-	intron_variant	MODIFIER	PAPPA2	ENSG00000116183	Transcript	ENST00000367662.5	protein_coding	-	21/22	-	-	-	-	-	-	-	-	-	1	-	HGNC	HGNC:14615	NM_020318.3	-	1	P1	-	-	-	-	-	-	-	-	-	-	-	-	-	-	-	T	4.8500e-01	-	-	-
10987	1_176839067_G/-	1:176839066-176839067	-	intron_variant	MODIFIER	PAPPA2	ENSG00000116183	Transcript	ENST00000367662.5	protein_coding	-	21/22	-	-	-	-	-	-	-	-	-	1	-	HGNC	HGNC:14615	NM_020318.3	-	1	P1	-	-	-	-	-	-	-	-	-	-	-	-	-	-	-	G	4.8500e-01	-	-	-
10989	1_176839795_TC/--	1:176839794-176839796	--	intron_variant	MODIFIER	PAPPA2	ENSG00000116183	Transcript	ENST00000367662.5	protein_coding	-	21/22	-	-	-	-	-	-	-	-	-	1	-	HGNC	HGNC:14615	NM_020318.3	-	1	P1	-	-	-	-	-	-	-	-	-	-	-	-	-	-	-	CT	4.8500e-01	-	-	-
10991	1_176845619_TTGA/----	1:176845618-176845622	----	downstream_gene_variant	MODIFIER	PAPPA2	ENSG00000116183	Transcript	ENST00000367662.5	protein_coding	-	-	-	-	-	-	-	-	-	-	18	1	-	HGNC	HGNC:14615	NM_020318.3	-	1	P1	-	-	-	-	-	-	-	-	-	-	-	-	-	-	-	CTGA	-	-	-	-
10992	1_176849109_G/-	1:176849108-176849109	-	downstream_gene_variant	MODIFIER	PAPPA2	ENSG00000116183	Transcript	ENST00000367662.5	protein_coding	-	-	-	-	-	-	-	-	-	-	3508	1	-	HGNC	HGNC:14615	NM_020318.3	-	1	P1	-	-	-	-	-	-	-	-	-	-	-	-	-	-	-	G	-	-	-	-
10993	1_176849119_GGAGT/-----	1:176849118-176849123	-----	downstream_gene_variant	MODIFIER	PAPPA2	ENSG00000116183	Transcript	ENST00000367662.5	protein_coding	-	-	-	-	-	-	-	-	-	-	3518	1	-	HGNC	HGNC:14615	NM_020318.3	-	1	P1	-	-	-	-	-	-	-	-	-	-	-	-	-	-	-	GGAGT	-	-	-	-
10994	1_176849214_T/-	1:176849213-176849214	-	downstream_gene_variant	MODIFIER	PAPPA2	ENSG00000116183	Transcript	ENST00000367662.5	protein_coding	-	-	-	-	-	-	-	-	-	-	3613	1	-	HGNC	HGNC:14615	NM_020318.3	-	1	P1	-	-	-	-	-	-	-	-	-	-	-	-	-	-	-	T	-	-	-	-
11071	1_209786174_G/-	1:209786173-209786174	-	3_prime_UTR_variant,NMD_transcript_variant	MODIFIER	IRF6	ENSG00000117595	Transcript	ENST00000696134.1	nonsense_mediated_decay	9/9	-	-	-	4076	-	-	-	-	-	-	-1	-	HGNC	HGNC:6121	-	-	-	-	-	-	-	-	-	-	-	-	-	-	-	-	-	-	-	C	1.3200e-01	-	-	-
11085	1_209787059_AAAAA/-----	1:209787058-209787063	-----	3_prime_UTR_variant,NMD_transcript_variant	MODIFIER	IRF6	ENSG00000117595	Transcript	ENST00000696134.1	nonsense_mediated_decay	9/9	-	-	-	3187-3191	-	-	-	-	-	-	-1	-	HGNC	HGNC:6121	-	-	-	-	-	-	-	-	-	-	-	-	-	-	-	-	-	-	-	TTTtt	1.3200e-01	-	-	-
11092	1_209787615_CGC/---	1:209787614-209787617	---	3_prime_UTR_variant,NMD_transcript_variant	MODIFIER	IRF6	ENSG00000117595	Transcript	ENST00000696134.1	nonsense_mediated_decay	9/9	-	-	-	2633-2635	-	-	-	-	-	-	-1	-	HGNC	HGNC:6121	-	-	-	-	-	-	-	-	-	-	-	-	-	-	-	-	-	-	-	GCG	1.3200e-01	-	-	-
11099	1_209789514_A/-	1:209789513-209789514	-	intron_variant,NMD_transcript_variant	MODIFIER	IRF6	ENSG00000117595	Transcript	ENST00000696134.1	nonsense_mediated_decay	-	8/8	-	-	-	-	-	-	-	-	-	-1	-	HGNC	HGNC:6121	-	-	-	-	-	-	-	-	-	-	-	-	-	-	-	-	-	-	-	T	1.3200e-01	-	-	-
11105	1_209791567_T/-	1:209791566-209791567	-	intron_variant,NMD_transcript_variant	MODIFIER	IRF6	ENSG00000117595	Transcript	ENST00000696134.1	nonsense_mediated_decay	-	6/8	-	-	-	-	-	-	-	-	-	-1	-	HGNC	HGNC:6121	-	-	-	-	-	-	-	-	-	-	-	-	-	-	-	-	-	-	-	A	1.3200e-01	-	-	-
11111	1_209791801_TTTT/----	1:209791800-209791804	----	intron_variant,NMD_transcript_variant	MODIFIER	IRF6	ENSG00000117595	Transcript	ENST00000696134.1	nonsense_mediated_decay	-	6/8	-	-	-	-	-	-	-	-	-	-1	-	HGNC	HGNC:6121	-	-	-	-	-	-	-	-	-	-	-	-	-	-	-	-	-	-	-	AAAA	1.3200e-01	-	-	-
11118	1_209792457_G/-	1:209792456-209792457	-	intron_variant,NMD_transcript_variant	MODIFIER	IRF6	ENSG00000117595	Transcript	ENST00000696134.1	nonsense_mediated_decay	-	5/8	-	-	-	-	-	-	-	-	-	-1	-	HGNC	HGNC:6121	-	-	-	-	-	-	-	-	-	-	-	-	-	-	-	-	-	-	-	C	1.3200e-01	-	-	-
11125	1_209793052_A/-	1:209793051-209793052	-	intron_variant,NMD_transcript_variant	MODIFIER	IRF6	ENSG00000117595	Transcript	ENST00000696134.1	nonsense_mediated_decay	-	5/8	-	-	-	-	-	-	-	-	-	-1	-	HGNC	HGNC:6121	-	-	-	-	-	-	-	-	-	-	-	-	-	-	-	-	-	-	-	A	1.3200e-01	-	-	-
11131	1_209794199_AA/--	1:209794198-209794200	--	intron_variant,NMD_transcript_variant	MODIFIER	IRF6	ENSG00000117595	Transcript	ENST00000696134.1	nonsense_mediated_decay	-	5/8	-	-	-	-	-	-	-	-	-	-1	-	HGNC	HGNC:6121	-	-	-	-	-	-	-	-	-	-	-	-	-	-	-	-	-	-	-	TT	1.3200e-01	-	-	-
11138	1_209797090_AACCTGGGTGCAGG/--------------	1:209797089-209797103	--------------	intron_variant,NMD_transcript_variant	MODIFIER	IRF6	ENSG00000117595	Transcript	ENST00000696134.1	nonsense_mediated_decay	-	3/8	-	-	-	-	-	-	-	-	-	-1	-	HGNC	HGNC:6121	-	-	-	-	-	-	-	-	-	-	-	-	-	-	-	-	-	-	-	CCTGCACCCAGCTT	1.3200e-01	-	-	-
11144	1_209798918_AAAAAA/------	1:209798917-209798923	------	intron_variant,NMD_transcript_variant	MODIFIER	IRF6	ENSG00000117595	Transcript	ENST00000696134.1	nonsense_mediated_decay	-	3/8	-	-	-	-	-	-	-	-	-	-1	-	HGNC	HGNC:6121	-	-	-	-	-	-	-	-	-	-	-	-	-	-	-	-	-	-	-	t----t	1.3200e-01	-	-	-
11149	1_209799860_T/-	1:209799859-209799860	-	intron_variant,NMD_transcript_variant	MODIFIER	IRF6	ENSG00000117595	Transcript	ENST00000696134.1	nonsense_mediated_decay	-	3/8	-	-	-	-	-	-	-	-	-	-1	-	HGNC	HGNC:6121	-	-	-	-	-	-	-	-	-	-	-	-	-	-	-	-	-	-	-	A	1.3200e-01	-	-	-
11154	1_209806743_TTTC/----	1:209806742-209806746	----	upstream_gene_variant	MODIFIER	IRF6	ENSG00000117595	Transcript	ENST00000696134.1	nonsense_mediated_decay	-	-	-	-	-	-	-	-	-	-	581	-1	-	HGNC	HGNC:6121	-	-	-	-	-	-	-	-	-	-	-	-	-	-	-	-	-	-	-	GAAA	-	-	-	-
11160	1_209806758_TTTTT/-----	1:209806757-209806762	-----	upstream_gene_variant	MODIFIER	IRF6	ENSG00000117595	Transcript	ENST00000696134.1	nonsense_mediated_decay	-	-	-	-	-	-	-	-	-	-	596	-1	-	HGNC	HGNC:6121	-	-	-	-	-	-	-	-	-	-	-	-	-	-	-	-	-	-	-	AAAAA	-	-	-	-
11166	1_209806798_TAA/---	1:209806797-209806800	---	upstream_gene_variant	MODIFIER	IRF6	ENSG00000117595	Transcript	ENST00000696134.1	nonsense_mediated_decay	-	-	-	-	-	-	-	-	-	-	636	-1	-	HGNC	HGNC:6121	-	-	-	-	-	-	-	-	-	-	-	-	-	-	-	-	-	-	-	TTA	-	-	-	-
11170	1_209807987_TT/--	1:209807986-209807988	--	upstream_gene_variant	MODIFIER	IRF6	ENSG00000117595	Transcript	ENST00000696134.1	nonsense_mediated_decay	-	-	-	-	-	-	-	-	-	-	1825	-1	-	HGNC	HGNC:6121	-	-	-	-	-	-	-	-	-	-	-	-	-	-	-	-	-	-	-	AA	-	-	-	-
11173	1_209809395_TGTTGATAT/---------	1:209809394-209809403	---------	upstream_gene_variant	MODIFIER	IRF6	ENSG00000117595	Transcript	ENST00000696134.1	nonsense_mediated_decay	-	-	-	-	-	-	-	-	-	-	3233	-1	-	HGNC	HGNC:6121	-	-	-	-	-	-	-	-	-	-	-	-	-	-	-	-	-	-	-	ATATCAACA	-	-	-	-
11176	1_209810710_TC/--	1:209810709-209810711	--	upstream_gene_variant	MODIFIER	IRF6	ENSG00000117595	Transcript	ENST00000696134.1	nonsense_mediated_decay	-	-	-	-	-	-	-	-	-	-	4548	-1	-	HGNC	HGNC:6121	-	-	-	-	-	-	-	-	-	-	-	-	-	-	-	-	-	-	-	GA	-	-	-	-
11181	1_228003340_TTGTTT/------	1:228003339-228003345	------	upstream_gene_variant	MODIFIER	WNT3A	ENSG00000154342	Transcript	ENST00000284523.2	protein_coding	-	-	-	-	-	-	-	-	-	-	3653	1	-	HGNC	HGNC:15983	NM_033131.4	-	1	P1	-	-	-	-	-	-	-	-	-	-	-	-	-	-	-	TTGTTT	-	-	-	-
11182	1_228003384_A/-	1:228003383-228003384	-	upstream_gene_variant	MODIFIER	WNT3A	ENSG00000154342	Transcript	ENST00000284523.2	protein_coding	-	-	-	-	-	-	-	-	-	-	3614	1	-	HGNC	HGNC:15983	NM_033131.4	-	1	P1	-	-	-	-	-	-	-	-	-	-	-	-	-	-	-	A	-	-	-	-
11183	1_228006301_A/-	1:228006300-228006301	-	upstream_gene_variant	MODIFIER	WNT3A	ENSG00000154342	Transcript	ENST00000284523.2	protein_coding	-	-	-	-	-	-	-	-	-	-	697	1	-	HGNC	HGNC:15983	NM_033131.4	-	1	P1	-	-	-	-	-	-	-	-	-	-	-	-	-	-	-	A	-	-	-	-
11184	1_228006497_C/-	1:228006496-228006497	-	upstream_gene_variant	MODIFIER	WNT3A	ENSG00000154342	Transcript	ENST00000284523.2	protein_coding	-	-	-	-	-	-	-	-	-	-	501	1	-	HGNC	HGNC:15983	NM_033131.4	-	1	P1	-	-	-	-	-	-	-	-	-	-	-	-	-	-	-	C	-	-	-	-
11186	1_228011455_T/-	1:228011454-228011455	-	intron_variant	MODIFIER	WNT3A	ENSG00000154342	Transcript	ENST00000284523.2	protein_coding	-	1/3	-	-	-	-	-	-	-	-	-	1	-	HGNC	HGNC:15983	NM_033131.4	-	1	P1	-	-	-	-	-	-	-	-	-	-	-	-	-	-	-	T	3.2000e-01	-	-	-
11187	1_228011528_TC/--	1:228011527-228011529	--	intron_variant	MODIFIER	WNT3A	ENSG00000154342	Transcript	ENST00000284523.2	protein_coding	-	1/3	-	-	-	-	-	-	-	-	-	1	-	HGNC	HGNC:15983	NM_033131.4	-	1	P1	-	-	-	-	-	-	-	-	-	-	-	-	-	-	-	tN	3.2000e-01	-	-	-
11188	1_228012536_C/-	1:228012535-228012536	-	intron_variant	MODIFIER	WNT3A	ENSG00000154342	Transcript	ENST00000284523.2	protein_coding	-	1/3	-	-	-	-	-	-	-	-	-	1	-	HGNC	HGNC:15983	NM_033131.4	-	1	P1	-	-	-	-	-	-	-	-	-	-	-	-	-	-	-	C	3.2000e-01	-	-	-
11189	1_228012722_A/-	1:228012721-228012722	-	intron_variant	MODIFIER	WNT3A	ENSG00000154342	Transcript	ENST00000284523.2	protein_coding	-	1/3	-	-	-	-	-	-	-	-	-	1	-	HGNC	HGNC:15983	NM_033131.4	-	1	P1	-	-	-	-	-	-	-	-	-	-	-	-	-	-	-	A	3.2000e-01	-	-	-
11190	1_228015028_AA/--	1:228015027-228015029	--	intron_variant	MODIFIER	WNT3A	ENSG00000154342	Transcript	ENST00000284523.2	protein_coding	-	1/3	-	-	-	-	-	-	-	-	-	1	-	HGNC	HGNC:15983	NM_033131.4	-	1	P1	-	-	-	-	-	-	-	-	-	-	-	-	-	-	-	AA	3.2000e-01	-	-	-
11192	1_228015701_CCG/---	1:228015700-228015703	---	intron_variant	MODIFIER	WNT3A	ENSG00000154342	Transcript	ENST00000284523.2	protein_coding	-	1/3	-	-	-	-	-	-	-	-	-	1	-	HGNC	HGNC:15983	NM_033131.4	-	1	P1	-	-	-	-	-	-	-	-	-	-	-	-	-	-	-	CCG	3.2000e-01	-	-	-
11194	1_228015850_CAGAAGCCC/---------	1:228015849-228015858	---------	intron_variant	MODIFIER	WNT3A	ENSG00000154342	Transcript	ENST00000284523.2	protein_coding	-	1/3	-	-	-	-	-	-	-	-	-	1	-	HGNC	HGNC:15983	NM_033131.4	-	1	P1	-	-	-	-	-	-	-	-	-	-	-	-	-	-	-	CAGAAGCCC	3.2000e-01	-	-	-
11195	1_228016116_GA/--	1:228016115-228016117	--	intron_variant	MODIFIER	WNT3A	ENSG00000154342	Transcript	ENST00000284523.2	protein_coding	-	1/3	-	-	-	-	-	-	-	-	-	1	-	HGNC	HGNC:15983	NM_033131.4	-	1	P1	-	-	-	-	-	-	-	-	-	-	-	-	-	-	-	GA	3.2000e-01	-	-	-
11196	1_228017997_ATT/---	1:228017996-228017999	---	intron_variant	MODIFIER	WNT3A	ENSG00000154342	Transcript	ENST00000284523.2	protein_coding	-	1/3	-	-	-	-	-	-	-	-	-	1	-	HGNC	HGNC:15983	NM_033131.4	-	1	P1	-	-	-	-	-	-	-	-	-	-	-	-	-	-	-	ATT	3.2000e-01	-	-	-
11197	1_228018004_A/-	1:228018003-228018004	-	intron_variant	MODIFIER	WNT3A	ENSG00000154342	Transcript	ENST00000284523.2	protein_coding	-	1/3	-	-	-	-	-	-	-	-	-	1	-	HGNC	HGNC:15983	NM_033131.4	-	1	P1	-	-	-	-	-	-	-	-	-	-	-	-	-	-	-	A	3.2000e-01	-	-	-
11198	1_228021338_A/-	1:228021337-228021338	-	intron_variant	MODIFIER	WNT3A	ENSG00000154342	Transcript	ENST00000284523.2	protein_coding	-	1/3	-	-	-	-	-	-	-	-	-	1	-	HGNC	HGNC:15983	NM_033131.4	-	1	P1	-	-	-	-	-	-	-	-	-	-	-	-	-	-	-	A	3.2000e-01	-	-	-
11199	1_228023329_AC/--	1:228023328-228023330	--	intron_variant	MODIFIER	WNT3A	ENSG00000154342	Transcript	ENST00000284523.2	protein_coding	-	2/3	-	-	-	-	-	-	-	-	-	1	-	HGNC	HGNC:15983	NM_033131.4	-	1	P1	-	-	-	-	-	-	-	-	-	-	-	-	-	-	-	AC	3.2000e-01	-	-	-
11200	1_228023998_G/-	1:228023997-228023998	-	intron_variant	MODIFIER	WNT3A	ENSG00000154342	Transcript	ENST00000284523.2	protein_coding	-	2/3	-	-	-	-	-	-	-	-	-	1	-	HGNC	HGNC:15983	NM_033131.4	-	1	P1	-	-	-	-	-	-	-	-	-	-	-	-	-	-	-	G	3.2000e-01	-	-	-
11201	1_228024738_T/-	1:228024737-228024738	-	intron_variant	MODIFIER	WNT3A	ENSG00000154342	Transcript	ENST00000284523.2	protein_coding	-	2/3	-	-	-	-	-	-	-	-	-	1	-	HGNC	HGNC:15983	NM_033131.4	-	1	P1	-	-	-	-	-	-	-	-	-	-	-	-	-	-	-	T	3.2000e-01	-	-	-
11202	1_228025006_C/-	1:228025005-228025006	-	intron_variant	MODIFIER	WNT3A	ENSG00000154342	Transcript	ENST00000284523.2	protein_coding	-	2/3	-	-	-	-	-	-	-	-	-	1	-	HGNC	HGNC:15983	NM_033131.4	-	1	P1	-	-	-	-	-	-	-	-	-	-	-	-	-	-	-	C	3.2000e-01	-	-	-
11203	1_228025197_C/-	1:228025196-228025197	-	intron_variant	MODIFIER	WNT3A	ENSG00000154342	Transcript	ENST00000284523.2	protein_coding	-	2/3	-	-	-	-	-	-	-	-	-	1	-	HGNC	HGNC:15983	NM_033131.4	-	1	P1	-	-	-	-	-	-	-	-	-	-	-	-	-	-	-	C	3.2000e-01	-	-	-
11204	1_228025282_AAGTTATTTAATTCAGGAGCTCAGGGTCTTTCCATTTATTTAGGTCTTCTTCCTTAA/---------------------------------------------------------	1:228025281-228025338	---------------------------------------------------------	intron_variant	MODIFIER	WNT3A	ENSG00000154342	Transcript	ENST00000284523.2	protein_coding	-	2/3	-	-	-	-	-	-	-	-	-	1	-	HGNC	HGNC:15983	NM_033131.4	-	1	P1	-	-	-	-	-	-	-	-	-	-	-	-	-	-	-	AAGTCCTTTAATTCAGGAGCTCAGGGTCTTTCCATTTATTTAGGTCTTCTTCCTTAA	3.2000e-01	-	-	-
11205	1_228025361_G/-	1:228025360-228025361	-	intron_variant	MODIFIER	WNT3A	ENSG00000154342	Transcript	ENST00000284523.2	protein_coding	-	2/3	-	-	-	-	-	-	-	rs1230230090	-	1	-	HGNC	HGNC:15983	NM_033131.4	-	1	P1	-	-	-	-	-	-	-	-	-	-	-	-	-	-	-	G	3.2000e-01	-	-	-
11206	1_228027045_TTTG/----	1:228027044-228027048	----	intron_variant	MODIFIER	WNT3A	ENSG00000154342	Transcript	ENST00000284523.2	protein_coding	-	2/3	-	-	-	-	-	-	-	-	-	1	-	HGNC	HGNC:15983	NM_033131.4	-	1	P1	-	-	-	-	-	-	-	-	-	-	-	-	-	-	-	TTTG	3.2000e-01	-	-	-
11207	1_228027282_GTAGATACCCA/-----------	1:228027281-228027292	-----------	intron_variant	MODIFIER	WNT3A	ENSG00000154342	Transcript	ENST00000284523.2	protein_coding	-	2/3	-	-	-	-	-	-	-	-	-	1	-	HGNC	HGNC:15983	NM_033131.4	-	1	P1	-	-	-	-	-	-	-	-	-	-	-	-	-	-	-	GTAGATACCCa	3.2000e-01	-	-	-
11208	1_228027813_T/-	1:228027812-228027813	-	intron_variant	MODIFIER	WNT3A	ENSG00000154342	Transcript	ENST00000284523.2	protein_coding	-	2/3	-	-	-	-	-	-	-	-	-	1	-	HGNC	HGNC:15983	NM_033131.4	-	1	P1	-	-	-	-	-	-	-	-	-	-	-	-	-	-	-	T	3.2000e-01	-	-	-
11209	1_228030482_CTGACCCAGCGAGAAAAAGAGGT/-----------------------	1:228030481-228030504	-----------------------	intron_variant	MODIFIER	WNT3A	ENSG00000154342	Transcript	ENST00000284523.2	protein_coding	-	2/3	-	-	-	-	-	-	-	-	-	1	-	HGNC	HGNC:15983	NM_033131.4	-	1	P1	-	-	-	-	-	-	-	-	-	-	-	-	-	-	-	CTGACCCAGCGAGAAAAAGAGGT	3.2000e-01	-	-	-
11210	1_228031195_TGGGTC/------	1:228031194-228031200	------	intron_variant	MODIFIER	WNT3A	ENSG00000154342	Transcript	ENST00000284523.2	protein_coding	-	2/3	-	-	-	-	-	-	-	-	-	1	-	HGNC	HGNC:15983	NM_033131.4	-	1	P1	-	-	-	-	-	-	-	-	-	-	-	-	-	-	-	TGGGtC	3.2000e-01	-	-	-
11211	1_228033883_T/-	1:228033882-228033883	-	intron_variant	MODIFIER	WNT3A	ENSG00000154342	Transcript	ENST00000284523.2	protein_coding	-	2/3	-	-	-	-	-	-	-	-	-	1	-	HGNC	HGNC:15983	NM_033131.4	-	1	P1	-	-	-	-	-	-	-	-	-	-	-	-	-	-	-	T	3.2000e-01	-	-	-
11212	1_228034374_A/-	1:228034373-228034374	-	intron_variant	MODIFIER	WNT3A	ENSG00000154342	Transcript	ENST00000284523.2	protein_coding	-	2/3	-	-	-	-	-	-	-	-	-	1	-	HGNC	HGNC:15983	NM_033131.4	-	1	P1	-	-	-	-	-	-	-	-	-	-	-	-	-	-	-	A	3.2000e-01	-	-	-
11213	1_228036261_TG/--	1:228036260-228036262	--	intron_variant	MODIFIER	WNT3A	ENSG00000154342	Transcript	ENST00000284523.2	protein_coding	-	2/3	-	-	-	-	-	-	-	-	-	1	-	HGNC	HGNC:15983	NM_033131.4	-	1	P1	-	-	-	-	-	-	-	-	-	-	-	-	-	-	-	TG	3.2000e-01	-	-	-
11215	1_228038479_ATGAC/-----	1:228038478-228038483	-----	intron_variant	MODIFIER	WNT3A	ENSG00000154342	Transcript	ENST00000284523.2	protein_coding	-	2/3	-	-	-	-	-	-	-	-	-	1	-	HGNC	HGNC:15983	NM_033131.4	-	1	P1	-	-	-	-	-	-	-	-	-	-	-	-	-	-	-	ATGAC	3.2000e-01	-	-	-
11217	1_228038503_TGACCTGCAGGCCCC/---------------	1:228038502-228038517	---------------	intron_variant	MODIFIER	WNT3A	ENSG00000154342	Transcript	ENST00000284523.2	protein_coding	-	2/3	-	-	-	-	-	-	-	-	-	1	-	HGNC	HGNC:15983	NM_033131.4	-	1	P1	-	-	-	-	-	-	-	-	-	-	-	-	-	-	-	TGACCTGCAGGCCCC	3.2000e-01	-	-	-
11220	1_228039729_C/-	1:228039728-228039729	-	intron_variant	MODIFIER	WNT3A	ENSG00000154342	Transcript	ENST00000284523.2	protein_coding	-	2/3	-	-	-	-	-	-	-	-	-	1	-	HGNC	HGNC:15983	NM_033131.4	-	1	P1	-	-	-	-	-	-	-	-	-	-	-	-	-	-	-	C	3.2000e-01	-	-	-
11221	1_228040571_T/-	1:228040570-228040571	-	intron_variant	MODIFIER	WNT3A	ENSG00000154342	Transcript	ENST00000284523.2	protein_coding	-	2/3	-	-	-	-	-	-	-	-	-	1	-	HGNC	HGNC:15983	NM_033131.4	-	1	P1	-	-	-	-	-	-	-	-	-	-	-	-	-	-	-	T	3.2000e-01	-	-	-
11222	1_228041179_T/-	1:228041178-228041179	-	intron_variant	MODIFIER	WNT3A	ENSG00000154342	Transcript	ENST00000284523.2	protein_coding	-	2/3	-	-	-	-	-	-	-	-	-	1	-	HGNC	HGNC:15983	NM_033131.4	-	1	P1	-	-	-	-	-	-	-	-	-	-	-	-	-	-	-	T	3.2000e-01	-	-	-
11223	1_228042601_G/-	1:228042600-228042601	-	intron_variant	MODIFIER	WNT3A	ENSG00000154342	Transcript	ENST00000284523.2	protein_coding	-	2/3	-	-	-	-	-	-	-	-	-	1	-	HGNC	HGNC:15983	NM_033131.4	-	1	P1	-	-	-	-	-	-	-	-	-	-	-	-	-	-	-	G	3.2000e-01	-	-	-
11224	1_228043546_CT/--	1:228043545-228043547	--	intron_variant	MODIFIER	WNT3A	ENSG00000154342	Transcript	ENST00000284523.2	protein_coding	-	2/3	-	-	-	-	-	-	-	-	-	1	-	HGNC	HGNC:15983	NM_033131.4	-	1	P1	-	-	-	-	-	-	-	-	-	-	-	-	-	-	-	CT	3.2000e-01	-	-	-
11227	1_228043837_C/-	1:228043836-228043837	-	intron_variant	MODIFIER	WNT3A	ENSG00000154342	Transcript	ENST00000284523.2	protein_coding	-	2/3	-	-	-	-	-	-	-	-	-	1	-	HGNC	HGNC:15983	NM_033131.4	-	1	P1	-	-	-	-	-	-	-	-	-	-	-	-	-	-	-	C	3.2000e-01	-	-	-
11229	1_228043925_G/-	1:228043924-228043925	-	intron_variant	MODIFIER	WNT3A	ENSG00000154342	Transcript	ENST00000284523.2	protein_coding	-	2/3	-	-	-	-	-	-	-	rs1169291010	-	1	-	HGNC	HGNC:15983	NM_033131.4	-	1	P1	-	-	-	-	-	-	-	-	-	-	-	-	-	-	-	G	3.2000e-01	-	-	-
11230	1_228045493_A/-	1:228045492-228045493	-	intron_variant	MODIFIER	WNT3A	ENSG00000154342	Transcript	ENST00000284523.2	protein_coding	-	2/3	-	-	-	-	-	-	-	-	-	1	-	HGNC	HGNC:15983	NM_033131.4	-	1	P1	-	-	-	-	-	-	-	-	-	-	-	-	-	-	-	A	3.2000e-01	-	-	-
11232	1_228045788_C/-	1:228045787-228045788	-	intron_variant	MODIFIER	WNT3A	ENSG00000154342	Transcript	ENST00000284523.2	protein_coding	-	2/3	-	-	-	-	-	-	-	-	-	1	-	HGNC	HGNC:15983	NM_033131.4	-	1	P1	-	-	-	-	-	-	-	-	-	-	-	-	-	-	-	C	3.2000e-01	-	-	-
11234	1_228051002_GG/--	1:228051001-228051003	--	intron_variant	MODIFIER	WNT3A	ENSG00000154342	Transcript	ENST00000284523.2	protein_coding	-	3/3	-	-	-	-	-	-	-	-	-	1	-	HGNC	HGNC:15983	NM_033131.4	-	1	P1	-	-	-	-	-	-	-	-	-	-	-	-	-	-	-	GG	3.2000e-01	-	-	-
11235	1_228053473_AT/--	1:228053472-228053474	--	intron_variant	MODIFIER	WNT3A	ENSG00000154342	Transcript	ENST00000284523.2	protein_coding	-	3/3	-	-	-	-	-	-	-	-	-	1	-	HGNC	HGNC:15983	NM_033131.4	-	1	P1	-	-	-	-	-	-	-	-	-	-	-	-	-	-	-	AT	3.2000e-01	-	-	-
11236	1_228053805_G/-	1:228053804-228053805	-	intron_variant	MODIFIER	WNT3A	ENSG00000154342	Transcript	ENST00000284523.2	protein_coding	-	3/3	-	-	-	-	-	-	-	-	-	1	-	HGNC	HGNC:15983	NM_033131.4	-	1	P1	-	-	-	-	-	-	-	-	-	-	-	-	-	-	-	G	3.2000e-01	-	-	-
11237	1_228054245_C/-	1:228054244-228054245	-	intron_variant	MODIFIER	WNT3A	ENSG00000154342	Transcript	ENST00000284523.2	protein_coding	-	3/3	-	-	-	-	-	-	-	-	-	1	-	HGNC	HGNC:15983	NM_033131.4	-	1	P1	-	-	-	-	-	-	-	-	-	-	-	-	-	-	-	C	3.2000e-01	-	-	-
11238	1_228054448_C/-	1:228054447-228054448	-	intron_variant	MODIFIER	WNT3A	ENSG00000154342	Transcript	ENST00000284523.2	protein_coding	-	3/3	-	-	-	-	-	-	-	-	-	1	-	HGNC	HGNC:15983	NM_033131.4	-	1	P1	-	-	-	-	-	-	-	-	-	-	-	-	-	-	-	C	3.2000e-01	-	-	-
11239	1_228054469_AC/--	1:228054468-228054470	--	intron_variant	MODIFIER	WNT3A	ENSG00000154342	Transcript	ENST00000284523.2	protein_coding	-	3/3	-	-	-	-	-	-	-	-	-	1	-	HGNC	HGNC:15983	NM_033131.4	-	1	P1	-	-	-	-	-	-	-	-	-	-	-	-	-	-	-	AC	3.2000e-01	-	-	-
11240	1_228054632_AAAA/----	1:228054631-228054635	----	intron_variant	MODIFIER	WNT3A	ENSG00000154342	Transcript	ENST00000284523.2	protein_coding	-	3/3	-	-	-	-	-	-	-	-	-	1	-	HGNC	HGNC:15983	NM_033131.4	-	1	P1	-	-	-	-	-	-	-	-	-	-	-	-	-	-	-	AAAA	3.2000e-01	-	-	-
11241	1_228054719_A/-	1:228054718-228054719	-	intron_variant	MODIFIER	WNT3A	ENSG00000154342	Transcript	ENST00000284523.2	protein_coding	-	3/3	-	-	-	-	-	-	-	rs549278555	-	1	-	HGNC	HGNC:15983	NM_033131.4	-	1	P1	-	-	-	-	-	-	-	-	-	-	-	-	-	-	-	A	3.2000e-01	-	-	-
11242	1_228055268_TGAAGAAC/--------	1:228055267-228055275	--------	intron_variant	MODIFIER	WNT3A	ENSG00000154342	Transcript	ENST00000284523.2	protein_coding	-	3/3	-	-	-	-	-	-	-	-	-	1	-	HGNC	HGNC:15983	NM_033131.4	-	1	P1	-	-	-	-	-	-	-	-	-	-	-	-	-	-	-	tgaagAAC	3.2000e-01	-	-	-
11243	1_228056077_GAG/---	1:228056076-228056079	---	intron_variant	MODIFIER	WNT3A	ENSG00000154342	Transcript	ENST00000284523.2	protein_coding	-	3/3	-	-	-	-	-	-	-	-	-	1	-	HGNC	HGNC:15983	NM_033131.4	-	1	P1	-	-	-	-	-	-	-	-	-	-	-	-	-	-	-	GAG	3.2000e-01	-	-	-
11244	1_228058541_TC/--	1:228058540-228058542	--	intron_variant	MODIFIER	WNT3A	ENSG00000154342	Transcript	ENST00000284523.2	protein_coding	-	3/3	-	-	-	-	-	-	-	-	-	1	-	HGNC	HGNC:15983	NM_033131.4	-	1	P1	-	-	-	-	-	-	-	-	-	-	-	-	-	-	-	TC	3.2000e-01	-	-	-
11245	1_228059834_A/-	1:228059833-228059834	-	3_prime_UTR_variant	MODIFIER	WNT3A	ENSG00000154342	Transcript	ENST00000284523.2	protein_coding	4/4	-	-	-	1559	-	-	-	-	-	-	1	-	HGNC	HGNC:15983	NM_033131.4	-	1	P1	-	-	-	-	-	-	-	-	-	-	-	-	-	-	-	A	3.2000e-01	-	-	-
11246	1_228065404_AAA/---	1:228065403-228065406	---	downstream_gene_variant	MODIFIER	WNT3A	ENSG00000154342	Transcript	ENST00000284523.2	protein_coding	-	-	-	-	-	-	-	-	-	-	4133	1	-	HGNC	HGNC:15983	NM_033131.4	-	1	P1	-	-	-	-	-	-	-	-	-	-	-	-	-	-	-	AAA	-	-	-	-
11247	1_228066000_AG/--	1:228065999-228066001	--	downstream_gene_variant	MODIFIER	WNT3A	ENSG00000154342	Transcript	ENST00000284523.2	protein_coding	-	-	-	-	-	-	-	-	-	-	4729	1	-	HGNC	HGNC:15983	NM_033131.4	-	1	P1	-	-	-	-	-	-	-	-	-	-	-	-	-	-	-	AG	-	-	-	-
11286	10_23188196_GGGGA/-----	10:23188195-23188200	-----	upstream_gene_variant	MODIFIER	PTF1A	ENSG00000168267	Transcript	ENST00000376504.4	protein_coding	-	-	-	-	-	-	-	-	-	-	4112	1	-	HGNC	HGNC:23734	NM_178161.3	-	1	P1	-	-	-	-	-	-	-	-	-	-	-	-	-	-	-	GGGGA	-	-	-	-
11288	10_23188590_CTCCTGATGGGGAGAGATAGCTGGAAGAGAGAG/---------------------------------	10:23188589-23188622	---------------------------------	upstream_gene_variant	MODIFIER	PTF1A	ENSG00000168267	Transcript	ENST00000376504.4	protein_coding	-	-	-	-	-	-	-	-	-	-	3690	1	-	HGNC	HGNC:23734	NM_178161.3	-	1	P1	-	-	-	-	-	-	-	-	-	-	-	-	-	-	-	CTCCTGATGGGGAGAGATAGCTGGAAGAGAGAG	-	-	-	-
11294	10_23188625_AGAAAGAGAGAGAGAAAGCATAAGAGAGCGCAGTATGGCATGGTGGC/-----------------------------------------------	10:23188624-23188671	-----------------------------------------------	upstream_gene_variant	MODIFIER	PTF1A	ENSG00000168267	Transcript	ENST00000376504.4	protein_coding	-	-	-	-	-	-	-	-	-	-	3641	1	-	HGNC	HGNC:23734	NM_178161.3	-	1	P1	-	-	-	-	-	-	-	-	-	-	-	-	-	-	-	AGAGAGAGAGAGAGAAAGCATAAGAGAGCgCAGtATGGCATGGTGGC	-	-	-	-
11300	10_23188673_TG/--	10:23188672-23188674	--	upstream_gene_variant	MODIFIER	PTF1A	ENSG00000168267	Transcript	ENST00000376504.4	protein_coding	-	-	-	-	-	-	-	-	-	-	3638	1	-	HGNC	HGNC:23734	NM_178161.3	-	1	P1	-	-	-	-	-	-	-	-	-	-	-	-	-	-	-	TG	-	-	-	-
11306	10_23189816_TC/--	10:23189815-23189817	--	upstream_gene_variant	MODIFIER	PTF1A	ENSG00000168267	Transcript	ENST00000376504.4	protein_coding	-	-	-	-	-	-	-	-	-	-	2495	1	-	HGNC	HGNC:23734	NM_178161.3	-	1	P1	-	-	-	-	-	-	-	-	-	-	-	-	-	-	-	TC	-	-	-	-
11312	10_23197090_G/-	10:23197089-23197090	-	downstream_gene_variant	MODIFIER	PTF1A	ENSG00000168267	Transcript	ENST00000376504.4	protein_coding	-	-	-	-	-	-	-	-	-	-	2845	1	-	HGNC	HGNC:23734	NM_178161.3	-	1	P1	-	-	-	-	-	-	-	-	-	-	-	-	-	-	-	G	-	-	-	-
12240	10_24204646_TTA/---	10:24204645-24204648	---	upstream_gene_variant	MODIFIER	KIAA1217	ENSG00000120549	Transcript	ENST00000376454.8	protein_coding	-	-	-	-	-	-	-	-	-	-	4490	1	-	HGNC	HGNC:25428	NM_019590.5	-	1	A2	-	-	-	-	-	-	-	-	-	-	-	-	-	-	-	TTA	-	-	-	-
12248	10_24205301_ACAAAAAA/--------	10:24205300-24205308	--------	upstream_gene_variant	MODIFIER	KIAA1217	ENSG00000120549	Transcript	ENST00000376454.8	protein_coding	-	-	-	-	-	-	-	-	-	-	3830	1	-	HGNC	HGNC:25428	NM_019590.5	-	1	A2	-	-	-	-	-	-	-	-	-	-	-	-	-	-	-	ACAAAAAA	-	-	-	-
12256	10_24207143_AC/--	10:24207142-24207144	--	upstream_gene_variant	MODIFIER	KIAA1217	ENSG00000120549	Transcript	ENST00000376454.8	protein_coding	-	-	-	-	-	-	-	-	-	-	1994	1	-	HGNC	HGNC:25428	NM_019590.5	-	1	A2	-	-	-	-	-	-	-	-	-	-	-	-	-	-	-	AC	-	-	-	-
12264	10_24207255_CTGCTA/------	10:24207254-24207260	------	upstream_gene_variant	MODIFIER	KIAA1217	ENSG00000120549	Transcript	ENST00000376454.8	protein_coding	-	-	-	-	-	-	-	-	-	-	1878	1	-	HGNC	HGNC:25428	NM_019590.5	-	1	A2	-	-	-	-	-	-	-	-	-	-	-	-	-	-	-	CTGCTA	-	-	-	-
12272	10_24207288_ACACACACACACACACACACACACACACAT/------------------------------	10:24207287-24207317	------------------------------	upstream_gene_variant	MODIFIER	KIAA1217	ENSG00000120549	Transcript	ENST00000376454.8	protein_coding	-	-	-	-	-	-	-	-	-	-	1821	1	-	HGNC	HGNC:25428	NM_019590.5	-	1	A2	-	-	-	-	-	-	-	-	-	-	-	-	-	-	-	TCaCaCaCACACACACACACACACACACAC	-	-	-	-
12280	10_24207493_C/-	10:24207492-24207493	-	upstream_gene_variant	MODIFIER	KIAA1217	ENSG00000120549	Transcript	ENST00000376454.8	protein_coding	-	-	-	-	-	-	-	-	-	-	1645	1	-	HGNC	HGNC:25428	NM_019590.5	-	1	A2	-	-	-	-	-	-	-	-	-	-	-	-	-	-	-	C	-	-	-	-
12288	10_24208059_TG/--	10:24208058-24208060	--	upstream_gene_variant	MODIFIER	KIAA1217	ENSG00000120549	Transcript	ENST00000376454.8	protein_coding	-	-	-	-	-	-	-	-	-	-	1078	1	-	HGNC	HGNC:25428	NM_019590.5	-	1	A2	-	-	-	-	-	-	-	-	-	-	-	-	-	-	-	TG	-	-	-	-
12296	10_24208455_TT/--	10:24208454-24208456	--	upstream_gene_variant	MODIFIER	KIAA1217	ENSG00000120549	Transcript	ENST00000376454.8	protein_coding	-	-	-	-	-	-	-	-	-	-	682	1	-	HGNC	HGNC:25428	NM_019590.5	-	1	A2	-	-	-	-	-	-	-	-	-	-	-	-	-	-	-	TT	-	-	-	-
12305	10_24208559_AGTGCTTACTTAC/-------------	10:24208558-24208571	-------------	upstream_gene_variant	MODIFIER	KIAA1217	ENSG00000120549	Transcript	ENST00000376454.8	protein_coding	-	-	-	-	-	-	-	-	-	-	567	1	-	HGNC	HGNC:25428	NM_019590.5	-	1	A2	-	-	-	-	-	-	-	-	-	-	-	-	-	-	-	AGTGCTTACTTAC	-	-	-	-
12314	10_24210473_CCCCA/-----	10:24210472-24210477	-----	intron_variant	MODIFIER	KIAA1217	ENSG00000120549	Transcript	ENST00000376454.8	protein_coding	-	1/20	-	-	-	-	-	-	-	-	-	1	-	HGNC	HGNC:25428	NM_019590.5	-	1	A2	-	-	-	-	-	-	-	-	-	-	-	-	-	-	-	CCCCA	1.8200e-01	-	-	-
12324	10_24211094_A/-	10:24211093-24211094	-	intron_variant	MODIFIER	KIAA1217	ENSG00000120549	Transcript	ENST00000376454.8	protein_coding	-	1/20	-	-	-	-	-	-	-	-	-	1	-	HGNC	HGNC:25428	NM_019590.5	-	1	A2	-	-	-	-	-	-	-	-	-	-	-	-	-	-	-	A	1.8200e-01	-	-	-
12332	10_24211229_C/-	10:24211228-24211229	-	intron_variant	MODIFIER	KIAA1217	ENSG00000120549	Transcript	ENST00000376454.8	protein_coding	-	1/20	-	-	-	-	-	-	-	-	-	1	-	HGNC	HGNC:25428	NM_019590.5	-	1	A2	-	-	-	-	-	-	-	-	-	-	-	-	-	-	-	C	1.8200e-01	-	-	-
12340	10_24211332_A/-	10:24211331-24211332	-	intron_variant	MODIFIER	KIAA1217	ENSG00000120549	Transcript	ENST00000376454.8	protein_coding	-	1/20	-	-	-	-	-	-	-	-	-	1	-	HGNC	HGNC:25428	NM_019590.5	-	1	A2	-	-	-	-	-	-	-	-	-	-	-	-	-	-	-	A	1.8200e-01	-	-	-
12348	10_24212018_G/-	10:24212017-24212018	-	intron_variant	MODIFIER	KIAA1217	ENSG00000120549	Transcript	ENST00000376454.8	protein_coding	-	1/20	-	-	-	-	-	-	-	-	-	1	-	HGNC	HGNC:25428	NM_019590.5	-	1	A2	-	-	-	-	-	-	-	-	-	-	-	-	-	-	-	G	1.8200e-01	-	-	-
12357	10_24212063_AGAGA/-----	10:24212062-24212067	-----	intron_variant	MODIFIER	KIAA1217	ENSG00000120549	Transcript	ENST00000376454.8	protein_coding	-	1/20	-	-	-	-	-	-	-	-	-	1	-	HGNC	HGNC:25428	NM_019590.5	-	1	A2	-	-	-	-	-	-	-	-	-	-	-	-	-	-	-	AGAGA	1.8200e-01	-	-	-
[truncated: 12,514 more rows]
[truncated: 13 more columns]
