# Supplementary material for: On the genetic basis of tail-loss evolution in humans and apes
Source: Nature. 2024 Feb 28;626(8001):1042–8. doi: 10.1038/s41586-024-07095-8 (PMC10901737; doi:10.1038/s41586-024-07095-8)
Supplement: Supplementary file 6 — Hominoid-specific deletions detected in the 140 genes. [file 41586_2024_7095_MOESM6_ESM.csv]

	Uploaded_variation	Location	Allele	Consequence	IMPACT	SYMBOL	Gene	Feature_type	Feature	BIOTYPE	EXON	INTRON	HGVSc	HGVSp	cDNA_position	CDS_position	Protein_position	Amino_acids	Codons	Existing_variation	DISTANCE	STRAND	FLAGS	SYMBOL_SOURCE	HGNC_ID	MANE_SELECT	MANE_PLUS_CLINICAL	TSL	APPRIS	SIFT	PolyPhen	AF	CLIN_SIG	SOMATIC	PHENO	PUBMED	MOTIF_NAME	MOTIF_POS	HIGH_INF_POS	MOTIF_SCORE_CHANGE	TRANSCRIPTION_FACTORS	SpliceAI_pred_DP_AG	SpliceAI_pred_DP_AL	SpliceAI_pred_DP_DG	SpliceAI_pred_DP_DL	SpliceAI_pred_DS_AG	SpliceAI_pred_DS_AL	SpliceAI_pred_DS_DG	SpliceAI_pred_DS_DL
10	1_11787074_--/AG	1:11787073-11787073	CT	3_prime_UTR_variant	MODIFIER	MTHFR	ENSG00000177000	Transcript	ENST00000376585.6	protein_coding	13/13	-	-	-	6752-6753	-	-	-	-	-	-	-1	-	HGNC	HGNC:7436	-	-	5	P4	-	-	-	-	-	-	-	-	-	-	-	-	-	-	-	-	-	-	-	-
28	1_11787740_-/G	1:11787739-11787739	C	3_prime_UTR_variant	MODIFIER	MTHFR	ENSG00000177000	Transcript	ENST00000376585.6	protein_coding	13/13	-	-	-	6086-6087	-	-	-	-	-	-	-1	-	HGNC	HGNC:7436	-	-	5	P4	-	-	-	-	-	-	-	-	-	-	-	-	-	-	-	-	-	-	-	-
47	1_11791077_----/AGGT	1:11791076-11791076	ACCT	intron_variant	MODIFIER	MTHFR	ENSG00000177000	Transcript	ENST00000376585.6	protein_coding	-	12/12	-	-	-	-	-	-	-	-	-	-1	-	HGNC	HGNC:7436	-	-	5	P4	-	-	-	-	-	-	-	-	-	-	-	-	-	-	-	-	-	-	-	-
66	1_11791115_---/AGG	1:11791114-11791114	CCT	intron_variant	MODIFIER	MTHFR	ENSG00000177000	Transcript	ENST00000376585.6	protein_coding	-	12/12	-	-	-	-	-	-	-	-	-	-1	-	HGNC	HGNC:7436	-	-	5	P4	-	-	-	-	-	-	-	-	-	-	-	-	-	-	-	-	-	-	-	-
85	1_11791115_-------/CCCCGGG	1:11791114-11791114	CCCGGGG	intron_variant	MODIFIER	MTHFR	ENSG00000177000	Transcript	ENST00000376585.6	protein_coding	-	12/12	-	-	-	-	-	-	-	-	-	-1	-	HGNC	HGNC:7436	-	-	5	P4	-	-	-	-	-	-	-	-	-	-	-	-	-	-	-	-	-	-	-	-
104	1_11797080_--/CT	1:11797079-11797079	AG	intron_variant	MODIFIER	MTHFR	ENSG00000177000	Transcript	ENST00000376585.6	protein_coding	-	5/12	-	-	-	-	-	-	-	-	-	-1	-	HGNC	HGNC:7436	-	-	5	P4	-	-	-	-	-	-	-	-	-	-	-	-	-	-	-	-	-	-	-	-
122	1_11797198_------/AAAAAA	1:11797197-11797197	TTTTTT	intron_variant	MODIFIER	MTHFR	ENSG00000177000	Transcript	ENST00000376585.6	protein_coding	-	5/12	-	-	-	-	-	-	-	-	-	-1	-	HGNC	HGNC:7436	-	-	5	P4	-	-	-	-	-	-	-	-	-	-	-	-	-	-	-	-	-	-	-	-
140	1_11797400_-/C	1:11797399-11797399	G	intron_variant	MODIFIER	MTHFR	ENSG00000177000	Transcript	ENST00000376585.6	protein_coding	-	5/12	-	-	-	-	-	-	-	-	-	-1	-	HGNC	HGNC:7436	-	-	5	P4	-	-	-	-	-	-	-	-	-	-	-	-	-	-	-	-	-	-	-	-
165	1_11801730_-/A	1:11801729-11801729	T	intron_variant	MODIFIER	MTHFR	ENSG00000177000	Transcript	ENST00000376585.6	protein_coding	-	3/12	-	-	-	-	-	-	-	-	-	-1	-	HGNC	HGNC:7436	-	-	5	P4	-	-	-	-	-	-	-	-	-	-	-	-	-	-	-	-	-	-	-	-
192	1_11801972_---/AAC	1:11801971-11801971	GTT	intron_variant	MODIFIER	MTHFR	ENSG00000177000	Transcript	ENST00000376585.6	protein_coding	-	3/12	-	-	-	-	-	-	-	-	-	-1	-	HGNC	HGNC:7436	-	-	5	P4	-	-	-	-	-	-	-	-	-	-	-	-	-	-	-	-	-	-	-	-
219	1_11802264_-/G	1:11802263-11802263	C	intron_variant	MODIFIER	MTHFR	ENSG00000177000	Transcript	ENST00000376585.6	protein_coding	-	3/12	-	-	-	-	-	-	-	-	-	-1	-	HGNC	HGNC:7436	-	-	5	P4	-	-	-	-	-	-	-	-	-	-	-	-	-	-	-	-	-	-	-	-
246	1_11802689_-/C	1:11802688-11802688	G	intron_variant	MODIFIER	MTHFR	ENSG00000177000	Transcript	ENST00000376585.6	protein_coding	-	3/12	-	-	-	-	-	-	-	-	-	-1	-	HGNC	HGNC:7436	-	-	5	P4	-	-	-	-	-	-	-	-	-	-	-	-	0	18	0	1	0.00	0.00	0.01	0.00
272	1_11810182_---/CTT	1:11810181-11810181	AAG	upstream_gene_variant	MODIFIER	MTHFR	ENSG00000177000	Transcript	ENST00000376585.6	protein_coding	-	-	-	-	-	-	-	-	-	-	4768	-1	-	HGNC	HGNC:7436	-	-	5	P4	-	-	-	-	-	-	-	-	-	-	-	-	-	-	-	-	-	-	-	-
379	1_11979135_--/CC	1:11979134-11979134	CC	upstream_gene_variant	MODIFIER	MFN2	ENSG00000116688	Transcript	ENST00000675231.1	protein_coding	-	-	-	-	-	-	-	-	-	-	1164	1	-	HGNC	HGNC:16877	-	-	-	P1	-	-	-	-	-	-	-	-	-	-	-	-	-	-	-	-	-	-	-	-
410	1_11980372_-/C	1:11980371-11980371	C	5_prime_UTR_variant	MODIFIER	MFN2	ENSG00000116688	Transcript	ENST00000675231.1	protein_coding	1/20	-	-	-	73-74	-	-	-	-	-	-	1	-	HGNC	HGNC:16877	-	-	-	P1	-	-	-	-	-	-	-	-	-	-	-	-	29	5	20	4	0.00	0.00	0.00	0.00
440	1_11981544_----/CGTT	1:11981543-11981543	CGTT	intron_variant	MODIFIER	MFN2	ENSG00000116688	Transcript	ENST00000675231.1	protein_coding	-	1/19	-	-	-	-	-	-	-	-	-	1	-	HGNC	HGNC:16877	-	-	-	P1	-	-	-	-	-	-	-	-	-	-	-	-	-	-	-	-	-	-	-	-
468	1_11985460_----/TTTT	1:11985459-11985459	TTTT	intron_variant	MODIFIER	MFN2	ENSG00000116688	Transcript	ENST00000675231.1	protein_coding	-	3/19	-	-	-	-	-	-	-	-	-	1	-	HGNC	HGNC:16877	-	-	-	P1	-	-	-	-	-	-	-	-	-	-	-	-	-	-	-	-	-	-	-	-
493	1_11995812_-/G	1:11995811-11995811	G	intron_variant	MODIFIER	MFN2	ENSG00000116688	Transcript	ENST00000675231.1	protein_coding	-	5/19	-	-	-	-	-	-	-	-	-	1	-	HGNC	HGNC:16877	-	-	-	P1	-	-	-	-	-	-	-	-	-	-	-	-	-45	6	-45	0	0.00	0.00	0.00	0.00
520	1_12000487_-------------/AAAACCCCCGGGT	1:12000486-12000486	AAAACCCCCGGGT	intron_variant	MODIFIER	MFN2	ENSG00000116688	Transcript	ENST00000675231.1	protein_coding	-	9/19	-	-	-	-	-	-	-	-	-	1	-	HGNC	HGNC:16877	-	-	-	P1	-	-	-	-	-	-	-	-	-	-	-	-	-	-	-	-	-	-	-	-
544	1_12001667_---/AGG	1:12001666-12001666	AGG	intron_variant	MODIFIER	MFN2	ENSG00000116688	Transcript	ENST00000675231.1	protein_coding	-	10/19	-	-	-	-	-	-	-	-	-	1	-	HGNC	HGNC:16877	-	-	-	P1	-	-	-	-	-	-	-	-	-	-	-	-	-	-	-	-	-	-	-	-
570	1_12001667_-/T	1:12001666-12001666	T	intron_variant	MODIFIER	MFN2	ENSG00000116688	Transcript	ENST00000675231.1	protein_coding	-	10/19	-	-	-	-	-	-	-	-	-	1	-	HGNC	HGNC:16877	-	-	-	P1	-	-	-	-	-	-	-	-	-	-	-	-	21	2	-43	21	0.00	0.00	0.00	0.00
596	1_12002486_------/AGGTTT	1:12002485-12002485	AGGTTT	intron_variant	MODIFIER	MFN2	ENSG00000116688	Transcript	ENST00000675231.1	protein_coding	-	12/19	-	-	-	-	-	-	-	-	-	1	-	HGNC	HGNC:16877	-	-	-	P1	-	-	-	-	-	-	-	-	-	-	-	-	-	-	-	-	-	-	-	-
625	1_12004795_---/CGT	1:12004794-12004794	CGT	intron_variant	MODIFIER	MFN2	ENSG00000116688	Transcript	ENST00000675231.1	protein_coding	-	14/19	-	-	-	-	-	-	-	-	-	1	-	HGNC	HGNC:16877	-	-	-	P1	-	-	-	-	-	-	-	-	-	-	-	-	-	-	-	-	-	-	-	-
648	1_12010489_--/AC	1:12010488-12010488	AC	intron_variant	MODIFIER	MFN2	ENSG00000116688	Transcript	ENST00000675231.1	protein_coding	-	19/19	-	-	-	-	-	-	-	-	-	1	-	HGNC	HGNC:16877	-	-	-	P1	-	-	-	-	-	-	-	-	-	-	-	-	-	-	-	-	-	-	-	-
671	1_12011036_--/CC	1:12011035-12011035	CC	intron_variant	MODIFIER	MFN2	ENSG00000116688	Transcript	ENST00000675231.1	protein_coding	-	19/19	-	-	-	-	-	-	-	-	-	1	-	HGNC	HGNC:16877	-	-	-	P1	-	-	-	-	-	-	-	-	-	-	-	-	-	-	-	-	-	-	-	-
694	1_12011036_-/C	1:12011035-12011035	C	intron_variant	MODIFIER	MFN2	ENSG00000116688	Transcript	ENST00000675231.1	protein_coding	-	19/19	-	-	-	-	-	-	-	-	-	1	-	HGNC	HGNC:16877	-	-	-	P1	-	-	-	-	-	-	-	-	-	-	-	-	30	-14	-31	-13	0.00	0.00	0.00	0.00
717	1_12012103_--/CT	1:12012102-12012102	CT	3_prime_UTR_variant	MODIFIER	MFN2	ENSG00000116688	Transcript	ENST00000675231.1	protein_coding	20/20	-	-	-	3374-3375	-	-	-	-	-	-	1	-	HGNC	HGNC:16877	-	-	-	P1	-	-	-	-	-	-	-	-	-	-	-	-	-	-	-	-	-	-	-	-
741	1_12012597_-/C	1:12012596-12012596	C	3_prime_UTR_variant	MODIFIER	MFN2	ENSG00000116688	Transcript	ENST00000675231.1	protein_coding	20/20	-	-	-	3868-3869	-	-	-	-	-	-	1	-	HGNC	HGNC:16877	-	-	-	P1	-	-	-	-	-	-	-	-	-	-	-	-	19	-50	19	-18	0.01	0.00	0.00	0.00
768	1_12014501_--/GT	1:12014500-12014500	GT	downstream_gene_variant	MODIFIER	MFN2	ENSG00000116688	Transcript	ENST00000675231.1	protein_coding	-	-	-	-	-	-	-	-	-	-	1000	1	-	HGNC	HGNC:16877	-	-	-	P1	-	-	-	-	-	-	-	-	-	-	-	-	-	-	-	-	-	-	-	-
798	1_12018230_--/TT	1:12018229-12018229	TT	downstream_gene_variant	MODIFIER	MFN2	ENSG00000116688	Transcript	ENST00000675231.1	protein_coding	-	-	-	-	-	-	-	-	-	-	4729	1	-	HGNC	HGNC:16877	-	-	-	P1	-	-	-	-	-	-	-	-	-	-	-	-	-	-	-	-	-	-	-	-
827	1_12018324_----/CGTT	1:12018323-12018323	CGTT	downstream_gene_variant	MODIFIER	MFN2	ENSG00000116688	Transcript	ENST00000675231.1	protein_coding	-	-	-	-	-	-	-	-	-	-	4823	1	-	HGNC	HGNC:16877	-	-	-	P1	-	-	-	-	-	-	-	-	-	-	-	-	-	-	-	-	-	-	-	-
861	1_16121236_----------------/ACCCCCGGGTTTTTTT	1:16121235-16121235	AAAAAAACCCGGGGGT	downstream_gene_variant	MODIFIER	EPHA2	ENSG00000142627	Transcript	ENST00000358432.8	protein_coding	-	-	-	-	-	-	-	-	-	-	3101	-1	-	HGNC	HGNC:3386	NM_004431.5	-	1	P1	-	-	-	-	-	-	-	-	-	-	-	-	-	-	-	-	-	-	-	-
863	1_16122922_--/AG	1:16122921-16122921	CT	downstream_gene_variant	MODIFIER	EPHA2	ENSG00000142627	Transcript	ENST00000358432.8	protein_coding	-	-	-	-	-	-	-	-	-	-	1415	-1	-	HGNC	HGNC:3386	NM_004431.5	-	1	P1	-	-	-	-	-	-	-	-	-	-	-	-	-	-	-	-	-	-	-	-
865	1_16124568_-------/AACCCGG	1:16124567-16124567	CCGGGTT	3_prime_UTR_variant	MODIFIER	EPHA2	ENSG00000142627	Transcript	ENST00000358432.8	protein_coding	17/17	-	-	-	3715-3716	-	-	-	-	-	-	-1	-	HGNC	HGNC:3386	NM_004431.5	-	1	P1	-	-	-	-	-	-	-	-	-	-	-	-	-	-	-	-	-	-	-	-
866	1_16125102_-----/ACGTT	1:16125101-16125101	AACGT	3_prime_UTR_variant	MODIFIER	EPHA2	ENSG00000142627	Transcript	ENST00000358432.8	protein_coding	17/17	-	-	-	3181-3182	-	-	-	-	-	-	-1	-	HGNC	HGNC:3386	NM_004431.5	-	1	P1	-	-	-	-	-	-	-	-	-	-	-	-	-	-	-	-	-	-	-	-
867	1_16125102_--/AT	1:16125101-16125101	AT	3_prime_UTR_variant	MODIFIER	EPHA2	ENSG00000142627	Transcript	ENST00000358432.8	protein_coding	17/17	-	-	-	3181-3182	-	-	-	-	-	-	-1	-	HGNC	HGNC:3386	NM_004431.5	-	1	P1	-	-	-	-	-	-	-	-	-	-	-	-	-	-	-	-	-	-	-	-
868	1_16129407_---/GGT	1:16129406-16129406	ACC	intron_variant	MODIFIER	EPHA2	ENSG00000142627	Transcript	ENST00000358432.8	protein_coding	-	16/16	-	-	-	-	-	-	-	-	-	-1	-	HGNC	HGNC:3386	NM_004431.5	-	1	P1	-	-	-	-	-	-	-	-	-	-	-	-	-	-	-	-	-	-	-	-
870	1_16140401_-----/ACCGG	1:16140400-16140400	CCGGT	intron_variant	MODIFIER	EPHA2	ENSG00000142627	Transcript	ENST00000358432.8	protein_coding	-	3/16	-	-	-	-	-	-	-	-	-	-1	-	HGNC	HGNC:3386	NM_004431.5	-	1	P1	-	-	-	-	-	-	-	-	-	-	-	-	-	-	-	-	-	-	-	-
872	1_16140401_-/C	1:16140400-16140400	G	intron_variant	MODIFIER	EPHA2	ENSG00000142627	Transcript	ENST00000358432.8	protein_coding	-	3/16	-	-	-	-	-	-	-	-	-	-1	-	HGNC	HGNC:3386	NM_004431.5	-	1	P1	-	-	-	-	-	-	-	-	-	-	-	-	-	-	-	-	-	-	-	-
874	1_16140616_----/TTTT	1:16140615-16140615	AAAA	intron_variant	MODIFIER	EPHA2	ENSG00000142627	Transcript	ENST00000358432.8	protein_coding	-	3/16	-	-	-	-	-	-	-	-	-	-1	-	HGNC	HGNC:3386	NM_004431.5	-	1	P1	-	-	-	-	-	-	-	-	-	-	-	-	-	-	-	-	-	-	-	-
876	1_16141327_-/T	1:16141326-16141326	A	intron_variant	MODIFIER	EPHA2	ENSG00000142627	Transcript	ENST00000358432.8	protein_coding	-	3/16	-	-	-	-	-	-	-	-	-	-1	-	HGNC	HGNC:3386	NM_004431.5	-	1	P1	-	-	-	-	-	-	-	-	-	-	-	-	-	-	-	-	-	-	-	-
878	1_16142677_-/G	1:16142676-16142676	C	intron_variant	MODIFIER	EPHA2	ENSG00000142627	Transcript	ENST00000358432.8	protein_coding	-	3/16	-	-	-	-	-	-	-	-	-	-1	-	HGNC	HGNC:3386	NM_004431.5	-	1	P1	-	-	-	-	-	-	-	-	-	-	-	-	-	-	-	-	-	-	-	-
880	1_16146528_-/G	1:16146527-16146527	C	intron_variant	MODIFIER	EPHA2	ENSG00000142627	Transcript	ENST00000358432.8	protein_coding	-	3/16	-	-	-	-	-	-	-	-	-	-1	-	HGNC	HGNC:3386	NM_004431.5	-	1	P1	-	-	-	-	-	-	-	-	-	-	-	-	-	-	-	-	-	-	-	-
884	1_16150278_---/ACG	1:16150277-16150277	CGT	intron_variant	MODIFIER	EPHA2	ENSG00000142627	Transcript	ENST00000358432.8	protein_coding	-	2/16	-	-	-	-	-	-	-	-	-	-1	-	HGNC	HGNC:3386	NM_004431.5	-	1	P1	-	-	-	-	-	-	-	-	-	-	-	-	-	-	-	-	-	-	-	-
888	1_16152855_-/C	1:16152854-16152854	G	intron_variant	MODIFIER	EPHA2	ENSG00000142627	Transcript	ENST00000358432.8	protein_coding	-	1/16	-	-	-	-	-	-	-	-	-	-1	-	HGNC	HGNC:3386	NM_004431.5	-	1	P1	-	-	-	-	-	-	-	-	-	-	-	-	-	-	-	-	-	-	-	-
892	1_16158795_----------/AAAAAAAAAA	1:16158794-16158794	TTTTTTTTTT	upstream_gene_variant	MODIFIER	EPHA2	ENSG00000142627	Transcript	ENST00000358432.8	protein_coding	-	-	-	-	-	-	-	-	-	-	2725	-1	-	HGNC	HGNC:3386	NM_004431.5	-	1	P1	-	-	-	-	-	-	-	-	-	-	-	-	-	-	-	-	-	-	-	-
896	1_16159171_-/G	1:16159170-16159170	C	upstream_gene_variant	MODIFIER	EPHA2	ENSG00000142627	Transcript	ENST00000358432.8	protein_coding	-	-	-	-	-	-	-	-	-	-	3101	-1	-	HGNC	HGNC:3386	NM_004431.5	-	1	P1	-	-	-	-	-	-	-	-	-	-	-	-	-	-	-	-	-	-	-	-
900	1_16159865_---/AAT	1:16159864-16159864	ATT	upstream_gene_variant	MODIFIER	EPHA2	ENSG00000142627	Transcript	ENST00000358432.8	protein_coding	-	-	-	-	-	-	-	-	-	-	3795	-1	-	HGNC	HGNC:3386	NM_004431.5	-	1	P1	-	-	-	-	-	-	-	-	-	-	-	-	-	-	-	-	-	-	-	-
909	1_26407849_-/A	1:26407848-26407848	A	upstream_gene_variant	MODIFIER	LIN28A	ENSG00000131914	Transcript	ENST00000254231.4	protein_coding	-	-	-	-	-	-	-	-	-	-	2968	1	-	HGNC	HGNC:15986	-	-	1	P1	-	-	-	-	-	-	-	-	-	-	-	-	-	-	-	-	-	-	-	-
911	1_26410414_-/G	1:26410413-26410413	G	upstream_gene_variant	MODIFIER	LIN28A	ENSG00000131914	Transcript	ENST00000254231.4	protein_coding	-	-	-	-	-	-	-	-	-	-	403	1	-	HGNC	HGNC:15986	-	-	1	P1	-	-	-	-	-	-	-	-	-	-	-	-	-	-	-	-	-	-	-	-
915	1_26415230_-/G	1:26415229-26415229	G	intron_variant	MODIFIER	LIN28A	ENSG00000131914	Transcript	ENST00000254231.4	protein_coding	-	2/4	-	-	-	-	-	-	-	-	-	1	-	HGNC	HGNC:15986	-	-	1	P1	-	-	-	-	-	-	-	-	-	-	-	-	27	23	-17	26	0.00	0.00	0.00	0.00
917	1_26417397_----/AACC	1:26417396-26417396	AACC	intron_variant	MODIFIER	LIN28A	ENSG00000131914	Transcript	ENST00000254231.4	protein_coding	-	2/4	-	-	-	-	-	-	-	-	-	1	-	HGNC	HGNC:15986	-	-	1	P1	-	-	-	-	-	-	-	-	-	-	-	-	-	-	-	-	-	-	-	-
920	1_26419959_-/T	1:26419958-26419958	T	intron_variant	MODIFIER	LIN28A	ENSG00000131914	Transcript	ENST00000254231.4	protein_coding	-	2/4	-	-	-	-	-	-	-	-	-	1	-	HGNC	HGNC:15986	-	-	1	P1	-	-	-	-	-	-	-	-	-	-	-	-	48	20	-12	-2	0.00	0.00	0.00	0.00
922	1_26420372_-----/ACCCG	1:26420371-26420371	ACCCG	intron_variant	MODIFIER	LIN28A	ENSG00000131914	Transcript	ENST00000254231.4	protein_coding	-	2/4	-	-	-	-	-	-	-	-	-	1	-	HGNC	HGNC:15986	-	-	1	P1	-	-	-	-	-	-	-	-	-	-	-	-	-	-	-	-	-	-	-	-
924	1_26420372_---/CGT	1:26420371-26420371	CGT	intron_variant	MODIFIER	LIN28A	ENSG00000131914	Transcript	ENST00000254231.4	protein_coding	-	2/4	-	-	-	-	-	-	-	-	-	1	-	HGNC	HGNC:15986	-	-	1	P1	-	-	-	-	-	-	-	-	-	-	-	-	-	-	-	-	-	-	-	-
926	1_26422874_-/A	1:26422873-26422873	A	intron_variant	MODIFIER	LIN28A	ENSG00000131914	Transcript	ENST00000254231.4	protein_coding	-	2/4	-	-	-	-	-	-	-	-	-	1	-	HGNC	HGNC:15986	-	-	1	P1	-	-	-	-	-	-	-	-	-	-	-	-	23	-35	-30	-37	0.00	0.00	0.00	0.00
928	1_26425142_-/T	1:26425141-26425141	T	intron_variant	MODIFIER	LIN28A	ENSG00000131914	Transcript	ENST00000254231.4	protein_coding	-	2/4	-	-	-	-	-	-	-	-	-	1	-	HGNC	HGNC:15986	-	-	1	P1	-	-	-	-	-	-	-	-	-	-	-	-	20	48	-7	46	0.00	0.00	0.00	0.00
930	1_26425735_-/C	1:26425734-26425734	C	intron_variant	MODIFIER	LIN28A	ENSG00000131914	Transcript	ENST00000254231.4	protein_coding	-	3/4	-	-	-	-	-	-	-	-	-	1	-	HGNC	HGNC:15986	-	-	1	P1	-	-	-	-	-	-	-	-	-	-	-	-	20	31	-45	-7	0.00	0.00	0.00	0.00
932	1_26426718_----/ACTT	1:26426717-26426717	ACTT	3_prime_UTR_variant	MODIFIER	LIN28A	ENSG00000131914	Transcript	ENST00000254231.4	protein_coding	4/5	-	-	-	964-965	-	-	-	-	-	-	1	-	HGNC	HGNC:15986	-	-	1	P1	-	-	-	-	-	-	-	-	-	-	-	-	-	-	-	-	-	-	-	-
934	1_26426899_-----/TTTTT	1:26426898-26426898	TTTTT	3_prime_UTR_variant	MODIFIER	LIN28A	ENSG00000131914	Transcript	ENST00000254231.4	protein_coding	4/5	-	-	-	1145-1146	-	-	-	-	-	-	1	-	HGNC	HGNC:15986	-	-	1	P1	-	-	-	-	-	-	-	-	-	-	-	-	-	-	-	-	-	-	-	-
936	1_26427023_-/C	1:26427022-26427022	C	3_prime_UTR_variant	MODIFIER	LIN28A	ENSG00000131914	Transcript	ENST00000254231.4	protein_coding	4/5	-	-	-	1269-1270	-	-	-	-	-	-	1	-	HGNC	HGNC:15986	-	-	1	P1	-	-	-	-	-	-	-	-	-	-	-	-	-33	24	31	33	0.00	0.00	0.00	0.00
938	1_26427169_-/C	1:26427168-26427168	C	3_prime_UTR_variant	MODIFIER	LIN28A	ENSG00000131914	Transcript	ENST00000254231.4	protein_coding	4/5	-	-	-	1415-1416	-	-	-	-	-	-	1	-	HGNC	HGNC:15986	-	-	1	P1	-	-	-	-	-	-	-	-	-	-	-	-	49	18	-27	18	0.00	0.00	0.00	0.00
940	1_26427268_-/A	1:26427267-26427267	A	3_prime_UTR_variant	MODIFIER	LIN28A	ENSG00000131914	Transcript	ENST00000254231.4	protein_coding	4/5	-	-	-	1514-1515	-	-	-	-	-	-	1	-	HGNC	HGNC:15986	-	-	1	P1	-	-	-	-	-	-	-	-	-	-	-	-	-22	-42	17	-23	0.01	0.00	0.00	0.00
943	1_26427786_--/CT	1:26427785-26427785	CT	3_prime_UTR_variant	MODIFIER	LIN28A	ENSG00000131914	Transcript	ENST00000254231.4	protein_coding	4/5	-	-	-	2032-2033	-	-	-	-	-	-	1	-	HGNC	HGNC:15986	-	-	1	P1	-	-	-	-	-	-	-	-	-	-	-	-	-	-	-	-	-	-	-	-
975	1_26428050_--/CT	1:26428049-26428049	CT	3_prime_UTR_variant	MODIFIER	LIN28A	ENSG00000131914	Transcript	ENST00000254231.4	protein_coding	4/5	-	-	-	2296-2297	-	-	-	-	-	-	1	-	HGNC	HGNC:15986	-	-	1	P1	-	-	-	-	-	-	-	-	-	-	-	-	-	-	-	-	-	-	-	-
1008	1_26431280_--/AC	1:26431279-26431279	AC	downstream_gene_variant	MODIFIER	LIN28A	ENSG00000131914	Transcript	ENST00000254231.4	protein_coding	-	-	-	-	-	-	-	-	-	-	1560	1	-	HGNC	HGNC:15986	-	-	1	P1	-	-	-	-	-	-	-	-	-	-	-	-	-	-	-	-	-	-	-	-
1042	1_26433495_-/C	1:26433494-26433494	C	downstream_gene_variant	MODIFIER	LIN28A	ENSG00000131914	Transcript	ENST00000254231.4	protein_coding	-	-	-	-	-	-	-	-	-	-	3775	1	-	HGNC	HGNC:15986	-	-	1	P1	-	-	-	-	-	-	-	-	-	-	-	-	-	-	-	-	-	-	-	-
1125	1_26859784_-/T	1:26859783-26859783	T	upstream_gene_variant	MODIFIER	SFN	ENSG00000175793	Transcript	ENST00000339276.6	protein_coding	-	-	-	-	-	-	-	-	-	-	3365	1	-	HGNC	HGNC:10773	NM_006142.5	-	-	P1	-	-	-	-	-	-	-	-	-	-	-	-	-	-	-	-	-	-	-	-
1129	1_26861026_---------/AACCCGGTT	1:26861025-26861025	AACCCGGTT	upstream_gene_variant	MODIFIER	SFN	ENSG00000175793	Transcript	ENST00000339276.6	protein_coding	-	-	-	-	-	-	-	-	-	-	2123	1	-	HGNC	HGNC:10773	NM_006142.5	-	-	P1	-	-	-	-	-	-	-	-	-	-	-	-	-	-	-	-	-	-	-	-
1156	1_54221120_---/AGG	1:54221119-54221119	CCT	downstream_gene_variant	MODIFIER	SSBP3	ENSG00000157216	Transcript	ENST00000610401.6	protein_coding	-	-	-	-	-	-	-	-	-	-	4312	-1	-	HGNC	HGNC:15674	-	-	5	P1	-	-	-	-	-	-	-	-	-	-	-	-	-	-	-	-	-	-	-	-
1167	1_54221390_--/CT	1:54221389-54221389	AG	downstream_gene_variant	MODIFIER	SSBP3	ENSG00000157216	Transcript	ENST00000610401.6	protein_coding	-	-	-	-	-	-	-	-	-	-	4042	-1	-	HGNC	HGNC:15674	-	-	5	P1	-	-	-	-	-	-	-	-	-	-	-	-	-	-	-	-	-	-	-	-
1178	1_54221452_--/CC	1:54221451-54221451	GG	downstream_gene_variant	MODIFIER	SSBP3	ENSG00000157216	Transcript	ENST00000610401.6	protein_coding	-	-	-	-	-	-	-	-	-	-	3980	-1	-	HGNC	HGNC:15674	-	-	5	P1	-	-	-	-	-	-	-	-	-	-	-	-	-	-	-	-	-	-	-	-
1190	1_54222986_-/A	1:54222985-54222985	T	downstream_gene_variant	MODIFIER	SSBP3	ENSG00000157216	Transcript	ENST00000610401.6	protein_coding	-	-	-	-	-	-	-	-	-	-	2446	-1	-	HGNC	HGNC:15674	-	-	5	P1	-	-	-	-	-	-	-	-	-	-	-	-	-	-	-	-	-	-	-	-
1201	1_54223560_---/CTT	1:54223559-54223559	AAG	downstream_gene_variant	MODIFIER	SSBP3	ENSG00000157216	Transcript	ENST00000610401.6	protein_coding	-	-	-	-	-	-	-	-	-	-	1872	-1	-	HGNC	HGNC:15674	-	-	5	P1	-	-	-	-	-	-	-	-	-	-	-	-	-	-	-	-	-	-	-	-
1212	1_54224365_--/AT	1:54224364-54224364	AT	downstream_gene_variant	MODIFIER	SSBP3	ENSG00000157216	Transcript	ENST00000610401.6	protein_coding	-	-	-	-	-	-	-	-	-	-	1067	-1	-	HGNC	HGNC:15674	-	-	5	P1	-	-	-	-	-	-	-	-	-	-	-	-	-	-	-	-	-	-	-	-
1223	1_54224556_--/GG	1:54224555-54224555	CC	downstream_gene_variant	MODIFIER	SSBP3	ENSG00000157216	Transcript	ENST00000610401.6	protein_coding	-	-	-	-	-	-	-	-	-	-	876	-1	-	HGNC	HGNC:15674	-	-	5	P1	-	-	-	-	-	-	-	-	-	-	-	-	-	-	-	-	-	-	-	-
1233	1_54227891_----/CCTT	1:54227890-54227890	AAGG	intron_variant	MODIFIER	SSBP3	ENSG00000157216	Transcript	ENST00000610401.6	protein_coding	-	17/17	-	-	-	-	-	-	-	-	-	-1	-	HGNC	HGNC:15674	-	-	5	P1	-	-	-	-	-	-	-	-	-	-	-	-	-	-	-	-	-	-	-	-
1243	1_54228544_-/T	1:54228543-54228543	A	intron_variant	MODIFIER	SSBP3	ENSG00000157216	Transcript	ENST00000610401.6	protein_coding	-	15/17	-	-	-	-	-	-	-	-	-	-1	-	HGNC	HGNC:15674	-	-	5	P1	-	-	-	-	-	-	-	-	-	-	-	-	-	-	-	-	-	-	-	-
1252	1_54230560_---/AGT	1:54230559-54230559	ACT	intron_variant	MODIFIER	SSBP3	ENSG00000157216	Transcript	ENST00000610401.6	protein_coding	-	14/17	-	-	-	-	-	-	-	-	-	-1	-	HGNC	HGNC:15674	-	-	5	P1	-	-	-	-	-	-	-	-	-	-	-	-	-	-	-	-	-	-	-	-
1262	1_54231213_----/CGTT	1:54231212-54231212	AACG	intron_variant	MODIFIER	SSBP3	ENSG00000157216	Transcript	ENST00000610401.6	protein_coding	-	14/17	-	-	-	-	-	-	-	-	-	-1	-	HGNC	HGNC:15674	-	-	5	P1	-	-	-	-	-	-	-	-	-	-	-	-	-	-	-	-	-	-	-	-
1272	1_54232149_-/A	1:54232148-54232148	T	intron_variant	MODIFIER	SSBP3	ENSG00000157216	Transcript	ENST00000610401.6	protein_coding	-	14/17	-	-	-	-	-	-	-	-	-	-1	-	HGNC	HGNC:15674	-	-	5	P1	-	-	-	-	-	-	-	-	-	-	-	-	-	-	-	-	-	-	-	-
1282	1_54232305_-----/ATTTT	1:54232304-54232304	AAAAT	intron_variant	MODIFIER	SSBP3	ENSG00000157216	Transcript	ENST00000610401.6	protein_coding	-	14/17	-	-	-	-	-	-	-	-	-	-1	-	HGNC	HGNC:15674	-	-	5	P1	-	-	-	-	-	-	-	-	-	-	-	-	-	-	-	-	-	-	-	-
1297	1_54239833_-/G	1:54239832-54239832	C	intron_variant	MODIFIER	SSBP3	ENSG00000157216	Transcript	ENST00000610401.6	protein_coding	-	13/17	-	-	-	-	-	-	-	-	-	-1	-	HGNC	HGNC:15674	-	-	5	P1	-	-	-	-	-	-	-	-	-	-	-	-	-	-	-	-	-	-	-	-
1312	1_54240723_-----/AAAGG	1:54240722-54240722	CCTTT	intron_variant	MODIFIER	SSBP3	ENSG00000157216	Transcript	ENST00000610401.6	protein_coding	-	13/17	-	-	-	-	-	-	-	-	-	-1	-	HGNC	HGNC:15674	-	-	5	P1	-	-	-	-	-	-	-	-	-	-	-	-	-	-	-	-	-	-	-	-
1327	1_54240833_---/CCT	1:54240832-54240832	AGG	intron_variant	MODIFIER	SSBP3	ENSG00000157216	Transcript	ENST00000610401.6	protein_coding	-	13/17	-	-	-	-	-	-	-	-	-	-1	-	HGNC	HGNC:15674	-	-	5	P1	-	-	-	-	-	-	-	-	-	-	-	-	-	-	-	-	-	-	-	-
1342	1_54243332_---/AGG	1:54243331-54243331	CCT	intron_variant	MODIFIER	SSBP3	ENSG00000157216	Transcript	ENST00000610401.6	protein_coding	-	9/17	-	-	-	-	-	-	-	-	-	-1	-	HGNC	HGNC:15674	-	-	5	P1	-	-	-	-	-	-	-	-	-	-	-	-	-	-	-	-	-	-	-	-
1356	1_54245990_---/AGT	1:54245989-54245989	ACT	intron_variant	MODIFIER	SSBP3	ENSG00000157216	Transcript	ENST00000610401.6	protein_coding	-	9/17	-	-	-	-	-	-	-	-	-	-1	-	HGNC	HGNC:15674	-	-	5	P1	-	-	-	-	-	-	-	-	-	-	-	-	-	-	-	-	-	-	-	-
1370	1_54255063_--/CT	1:54255062-54255062	AG	intron_variant	MODIFIER	SSBP3	ENSG00000157216	Transcript	ENST00000610401.6	protein_coding	-	7/17	-	-	-	-	-	-	-	-	-	-1	-	HGNC	HGNC:15674	-	-	5	P1	-	-	-	-	-	-	-	-	-	-	-	-	-	-	-	-	-	-	-	-
1385	1_54255879_-/C	1:54255878-54255878	G	intron_variant	MODIFIER	SSBP3	ENSG00000157216	Transcript	ENST00000610401.6	protein_coding	-	7/17	-	-	-	-	-	-	-	-	-	-1	-	HGNC	HGNC:15674	-	-	5	P1	-	-	-	-	-	-	-	-	-	-	-	-	-	-	-	-	-	-	-	-
1399	1_54256076_----/AAAA	1:54256075-54256075	TTTT	intron_variant	MODIFIER	SSBP3	ENSG00000157216	Transcript	ENST00000610401.6	protein_coding	-	7/17	-	-	-	-	-	-	-	-	-	-1	-	HGNC	HGNC:15674	-	-	5	P1	-	-	-	-	-	-	-	-	-	-	-	-	-	-	-	-	-	-	-	-
1413	1_54256229_-/C	1:54256228-54256228	G	intron_variant	MODIFIER	SSBP3	ENSG00000157216	Transcript	ENST00000610401.6	protein_coding	-	7/17	-	-	-	-	-	-	-	-	-	-1	-	HGNC	HGNC:15674	-	-	5	P1	-	-	-	-	-	-	-	-	-	-	-	-	-	-	-	-	-	-	-	-
1425	1_54257457_-/G	1:54257456-54257456	C	intron_variant	MODIFIER	SSBP3	ENSG00000157216	Transcript	ENST00000610401.6	protein_coding	-	6/17	-	-	-	-	-	-	-	-	-	-1	-	HGNC	HGNC:15674	-	-	5	P1	-	-	-	-	-	-	-	-	-	-	-	-	-	-	-	-	-	-	-	-
1438	1_54259697_------------------/AACCCCCCGGGGGGGGGT	1:54259696-54259696	ACCCCCCCCCGGGGGGTT	intron_variant	MODIFIER	SSBP3	ENSG00000157216	Transcript	ENST00000610401.6	protein_coding	-	5/17	-	-	-	-	-	-	-	-	-	-1	-	HGNC	HGNC:15674	-	-	5	P1	-	-	-	-	-	-	-	-	-	-	-	-	-	-	-	-	-	-	-	-
1449	1_54264138_-/A	1:54264137-54264137	T	intron_variant	MODIFIER	SSBP3	ENSG00000157216	Transcript	ENST00000610401.6	protein_coding	-	5/17	-	-	-	-	-	-	-	-	-	-1	-	HGNC	HGNC:15674	-	-	5	P1	-	-	-	-	-	-	-	-	-	-	-	-	-	-	-	-	-	-	-	-
1460	1_54264533_-/T	1:54264532-54264532	A	intron_variant	MODIFIER	SSBP3	ENSG00000157216	Transcript	ENST00000610401.6	protein_coding	-	5/17	-	-	-	-	-	-	-	-	-	-1	-	HGNC	HGNC:15674	-	-	5	P1	-	-	-	-	-	-	-	-	-	-	-	-	-	-	-	-	-	-	-	-
1472	1_54264575_-/A	1:54264574-54264574	T	intron_variant	MODIFIER	SSBP3	ENSG00000157216	Transcript	ENST00000610401.6	protein_coding	-	5/17	-	-	-	-	-	-	-	-	-	-1	-	HGNC	HGNC:15674	-	-	5	P1	-	-	-	-	-	-	-	-	-	-	-	-	-	-	-	-	-	-	-	-
1484	1_54264627_-/G	1:54264626-54264626	C	intron_variant	MODIFIER	SSBP3	ENSG00000157216	Transcript	ENST00000610401.6	protein_coding	-	5/17	-	-	-	-	-	-	-	-	-	-1	-	HGNC	HGNC:15674	-	-	5	P1	-	-	-	-	-	-	-	-	-	-	-	-	-	-	-	-	-	-	-	-
1495	1_54265182_---/ACC	1:54265181-54265181	GGT	intron_variant	MODIFIER	SSBP3	ENSG00000157216	Transcript	ENST00000610401.6	protein_coding	-	5/17	-	-	-	-	-	-	-	-	-	-1	-	HGNC	HGNC:15674	-	-	5	P1	-	-	-	-	-	-	-	-	-	-	-	-	-	-	-	-	-	-	-	-
1506	1_54265227_-/C	1:54265226-54265226	G	intron_variant	MODIFIER	SSBP3	ENSG00000157216	Transcript	ENST00000610401.6	protein_coding	-	5/17	-	-	-	-	-	-	-	-	-	-1	-	HGNC	HGNC:15674	-	-	5	P1	-	-	-	-	-	-	-	-	-	-	-	-	-	-	-	-	-	-	-	-
1517	1_54265294_------/GGGTTT	1:54265293-54265293	AAACCC	intron_variant	MODIFIER	SSBP3	ENSG00000157216	Transcript	ENST00000610401.6	protein_coding	-	5/17	-	-	-	-	-	-	-	-	-	-1	-	HGNC	HGNC:15674	-	-	5	P1	-	-	-	-	-	-	-	-	-	-	-	-	-	-	-	-	-	-	-	-
1528	1_54265294_---/GTG	1:54265293-54265293	CAC	intron_variant	MODIFIER	SSBP3	ENSG00000157216	Transcript	ENST00000610401.6	protein_coding	-	5/17	-	-	-	-	-	-	-	-	-	-1	-	HGNC	HGNC:15674	-	-	5	P1	-	-	-	-	-	-	-	-	-	-	-	-	-	-	-	-	-	-	-	-
1539	1_54267247_-/G	1:54267246-54267246	C	intron_variant	MODIFIER	SSBP3	ENSG00000157216	Transcript	ENST00000610401.6	protein_coding	-	5/17	-	-	-	-	-	-	-	-	-	-1	-	HGNC	HGNC:15674	-	-	5	P1	-	-	-	-	-	-	-	-	-	-	-	-	-	-	-	-	-	-	-	-
1551	1_54269585_-/A	1:54269584-54269584	T	intron_variant	MODIFIER	SSBP3	ENSG00000157216	Transcript	ENST00000610401.6	protein_coding	-	5/17	-	-	-	-	-	-	-	-	-	-1	-	HGNC	HGNC:15674	-	-	5	P1	-	-	-	-	-	-	-	-	-	-	-	-	-	-	-	-	-	-	-	-
1563	1_54272027_-/C	1:54272026-54272026	G	intron_variant	MODIFIER	SSBP3	ENSG00000157216	Transcript	ENST00000610401.6	protein_coding	-	5/17	-	-	-	-	-	-	-	-	-	-1	-	HGNC	HGNC:15674	-	-	5	P1	-	-	-	-	-	-	-	-	-	-	-	-	-	-	-	-	-	-	-	-
1574	1_54273801_-----------/AACCCGGGGTT	1:54273800-54273800	AACCCCGGGTT	intron_variant	MODIFIER	SSBP3	ENSG00000157216	Transcript	ENST00000610401.6	protein_coding	-	5/17	-	-	-	-	-	-	-	-	-	-1	-	HGNC	HGNC:15674	-	-	5	P1	-	-	-	-	-	-	-	-	-	-	-	-	-	-	-	-	-	-	-	-
1587	1_54276940_----/ACGG	1:54276939-54276939	CCGT	intron_variant	MODIFIER	SSBP3	ENSG00000157216	Transcript	ENST00000610401.6	protein_coding	-	5/17	-	-	-	-	-	-	-	-	-	-1	-	HGNC	HGNC:15674	-	-	5	P1	-	-	-	-	-	-	-	-	-	-	-	-	-	-	-	-	-	-	-	-
1598	1_54278346_--/GT	1:54278345-54278345	AC	intron_variant	MODIFIER	SSBP3	ENSG00000157216	Transcript	ENST00000610401.6	protein_coding	-	5/17	-	-	-	-	-	-	-	-	-	-1	-	HGNC	HGNC:15674	-	-	5	P1	-	-	-	-	-	-	-	-	-	-	-	-	-	-	-	-	-	-	-	-
1609	1_54278492_-/T	1:54278491-54278491	A	intron_variant	MODIFIER	SSBP3	ENSG00000157216	Transcript	ENST00000610401.6	protein_coding	-	5/17	-	-	-	-	-	-	-	-	-	-1	-	HGNC	HGNC:15674	-	-	5	P1	-	-	-	-	-	-	-	-	-	-	-	-	-	-	-	-	-	-	-	-
1621	1_54282181_------/ACGGGT	1:54282180-54282180	ACCCGT	intron_variant	MODIFIER	SSBP3	ENSG00000157216	Transcript	ENST00000610401.6	protein_coding	-	4/17	-	-	-	-	-	-	-	-	-	-1	-	HGNC	HGNC:15674	-	-	5	P1	-	-	-	-	-	-	-	-	-	-	-	-	-	-	-	-	-	-	-	-
1633	1_54282847_----/AGTT	1:54282846-54282846	AACT	intron_variant	MODIFIER	SSBP3	ENSG00000157216	Transcript	ENST00000610401.6	protein_coding	-	4/17	-	-	-	-	-	-	-	-	-	-1	-	HGNC	HGNC:15674	-	-	5	P1	-	-	-	-	-	-	-	-	-	-	-	-	-	-	-	-	-	-	-	-
1645	1_54283739_--/TT	1:54283738-54283738	AA	intron_variant	MODIFIER	SSBP3	ENSG00000157216	Transcript	ENST00000610401.6	protein_coding	-	4/17	-	-	-	-	-	-	-	-	-	-1	-	HGNC	HGNC:15674	-	-	5	P1	-	-	-	-	-	-	-	-	-	-	-	-	-	-	-	-	-	-	-	-
1657	1_54284462_---/ATT	1:54284461-54284461	AAT	intron_variant	MODIFIER	SSBP3	ENSG00000157216	Transcript	ENST00000610401.6	protein_coding	-	4/17	-	-	-	-	-	-	-	-	-	-1	-	HGNC	HGNC:15674	-	-	5	P1	-	-	-	-	-	-	-	-	-	-	-	-	-	-	-	-	-	-	-	-
1669	1_54284479_-/A	1:54284478-54284478	T	intron_variant	MODIFIER	SSBP3	ENSG00000157216	Transcript	ENST00000610401.6	protein_coding	-	4/17	-	-	-	-	-	-	-	-	-	-1	-	HGNC	HGNC:15674	-	-	5	P1	-	-	-	-	-	-	-	-	-	-	-	-	-36	-20	24	-41	0.00	0.00	0.00	0.00
1681	1_54284779_-/T	1:54284778-54284778	A	intron_variant	MODIFIER	SSBP3	ENSG00000157216	Transcript	ENST00000610401.6	protein_coding	-	4/17	-	-	-	-	-	-	-	-	-	-1	-	HGNC	HGNC:15674	-	-	5	P1	-	-	-	-	-	-	-	-	-	-	-	-	-	-	-	-	-	-	-	-
1693	1_54289295_--------/ACCGGGTT	1:54289294-54289294	AACCCGGT	intron_variant	MODIFIER	SSBP3	ENSG00000157216	Transcript	ENST00000610401.6	protein_coding	-	4/17	-	-	-	-	-	-	-	-	-	-1	-	HGNC	HGNC:15674	-	-	5	P1	-	-	-	-	-	-	-	-	-	-	-	-	-	-	-	-	-	-	-	-
1704	1_54292466_-/T	1:54292465-54292465	A	intron_variant	MODIFIER	SSBP3	ENSG00000157216	Transcript	ENST00000610401.6	protein_coding	-	4/17	-	-	-	-	-	-	-	-	-	-1	-	HGNC	HGNC:15674	-	-	5	P1	-	-	-	-	-	-	-	-	-	-	-	-	-	-	-	-	-	-	-	-
1715	1_54293983_-/A	1:54293982-54293982	T	intron_variant	MODIFIER	SSBP3	ENSG00000157216	Transcript	ENST00000610401.6	protein_coding	-	4/17	-	-	-	-	-	-	-	-	-	-1	-	HGNC	HGNC:15674	-	-	5	P1	-	-	-	-	-	-	-	-	-	-	-	-	-	-	-	-	-	-	-	-
1726	1_54294342_--/AC	1:54294341-54294341	GT	intron_variant	MODIFIER	SSBP3	ENSG00000157216	Transcript	ENST00000610401.6	protein_coding	-	4/17	-	-	-	-	-	-	-	-	-	-1	-	HGNC	HGNC:15674	-	-	5	P1	-	-	-	-	-	-	-	-	-	-	-	-	-	-	-	-	-	-	-	-
1737	1_54294611_-/G	1:54294610-54294610	C	intron_variant	MODIFIER	SSBP3	ENSG00000157216	Transcript	ENST00000610401.6	protein_coding	-	4/17	-	-	-	-	-	-	-	-	-	-1	-	HGNC	HGNC:15674	-	-	5	P1	-	-	-	-	-	-	-	-	-	-	-	-	-	-	-	-	-	-	-	-
1748	1_54307160_-/G	1:54307159-54307159	C	intron_variant	MODIFIER	SSBP3	ENSG00000157216	Transcript	ENST00000610401.6	protein_coding	-	4/17	-	-	-	-	-	-	-	-	-	-1	-	HGNC	HGNC:15674	-	-	5	P1	-	-	-	-	-	-	-	-	-	-	-	-	-	-	-	-	-	-	-	-
1759	1_54308894_-/T	1:54308893-54308893	A	intron_variant	MODIFIER	SSBP3	ENSG00000157216	Transcript	ENST00000610401.6	protein_coding	-	4/17	-	-	-	-	-	-	-	-	-	-1	-	HGNC	HGNC:15674	-	-	5	P1	-	-	-	-	-	-	-	-	-	-	-	-	-	-	-	-	-	-	-	-
1770	1_54309075_-/A	1:54309074-54309074	T	intron_variant	MODIFIER	SSBP3	ENSG00000157216	Transcript	ENST00000610401.6	protein_coding	-	4/17	-	-	-	-	-	-	-	-	-	-1	-	HGNC	HGNC:15674	-	-	5	P1	-	-	-	-	-	-	-	-	-	-	-	-	-	-	-	-	-	-	-	-
1781	1_54309937_-/A	1:54309936-54309936	T	intron_variant	MODIFIER	SSBP3	ENSG00000157216	Transcript	ENST00000610401.6	protein_coding	-	4/17	-	-	-	-	-	-	-	-	-	-1	-	HGNC	HGNC:15674	-	-	5	P1	-	-	-	-	-	-	-	-	-	-	-	-	-	-	-	-	-	-	-	-
1792	1_54311232_-------/AACCGGT	1:54311231-54311231	ACCGGTT	intron_variant	MODIFIER	SSBP3	ENSG00000157216	Transcript	ENST00000610401.6	protein_coding	-	4/17	-	-	-	-	-	-	-	-	-	-1	-	HGNC	HGNC:15674	-	-	5	P1	-	-	-	-	-	-	-	-	-	-	-	-	-	-	-	-	-	-	-	-
1804	1_54311405_-/G	1:54311404-54311404	C	intron_variant	MODIFIER	SSBP3	ENSG00000157216	Transcript	ENST00000610401.6	protein_coding	-	4/17	-	-	-	-	-	-	-	-	-	-1	-	HGNC	HGNC:15674	-	-	5	P1	-	-	-	-	-	-	-	-	-	-	-	-	-	-	-	-	-	-	-	-
1816	1_54311946_---/AAG	1:54311945-54311945	CTT	intron_variant	MODIFIER	SSBP3	ENSG00000157216	Transcript	ENST00000610401.6	protein_coding	-	4/17	-	-	-	-	-	-	-	-	-	-1	-	HGNC	HGNC:15674	-	-	5	P1	-	-	-	-	-	-	-	-	-	-	-	-	-	-	-	-	-	-	-	-
1827	1_54312304_-/A	1:54312303-54312303	T	intron_variant	MODIFIER	SSBP3	ENSG00000157216	Transcript	ENST00000610401.6	protein_coding	-	4/17	-	-	-	-	-	-	-	-	-	-1	-	HGNC	HGNC:15674	-	-	5	P1	-	-	-	-	-	-	-	-	-	-	-	-	-16	27	25	27	0.00	0.00	0.00	0.00
1838	1_54312304_---/AGG	1:54312303-54312303	CCT	intron_variant	MODIFIER	SSBP3	ENSG00000157216	Transcript	ENST00000610401.6	protein_coding	-	4/17	-	-	-	-	-	-	-	-	-	-1	-	HGNC	HGNC:15674	-	-	5	P1	-	-	-	-	-	-	-	-	-	-	-	-	-	-	-	-	-	-	-	-
1849	1_54312557_--------/AAAAAAAT	1:54312556-54312556	ATTTTTTT	intron_variant	MODIFIER	SSBP3	ENSG00000157216	Transcript	ENST00000610401.6	protein_coding	-	4/17	-	-	-	-	-	-	-	-	-	-1	-	HGNC	HGNC:15674	-	-	5	P1	-	-	-	-	-	-	-	-	-	-	-	-	-	-	-	-	-	-	-	-
1860	1_54315664_--/AT	1:54315663-54315663	AT	intron_variant	MODIFIER	SSBP3	ENSG00000157216	Transcript	ENST00000610401.6	protein_coding	-	4/17	-	-	-	-	-	-	-	-	-	-1	-	HGNC	HGNC:15674	-	-	5	P1	-	-	-	-	-	-	-	-	-	-	-	-	-	-	-	-	-	-	-	-
1871	1_54317233_-/A	1:54317232-54317232	T	intron_variant	MODIFIER	SSBP3	ENSG00000157216	Transcript	ENST00000610401.6	protein_coding	-	4/17	-	-	-	-	-	-	-	-	-	-1	-	HGNC	HGNC:15674	-	-	5	P1	-	-	-	-	-	-	-	-	-	-	-	-	-	-	-	-	-	-	-	-
1882	1_54317592_-/A	1:54317591-54317591	T	intron_variant	MODIFIER	SSBP3	ENSG00000157216	Transcript	ENST00000610401.6	protein_coding	-	4/17	-	-	-	-	-	-	-	-	-	-1	-	HGNC	HGNC:15674	-	-	5	P1	-	-	-	-	-	-	-	-	-	-	-	-	-	-	-	-	-	-	-	-
1893	1_54320165_-/G	1:54320164-54320164	C	intron_variant	MODIFIER	SSBP3	ENSG00000157216	Transcript	ENST00000610401.6	protein_coding	-	4/17	-	-	-	-	-	-	-	-	-	-1	-	HGNC	HGNC:15674	-	-	5	P1	-	-	-	-	-	-	-	-	-	-	-	-	10	-9	-35	-3	0.00	0.00	0.00	0.00
1904	1_54323827_-/G	1:54323826-54323826	C	intron_variant	MODIFIER	SSBP3	ENSG00000157216	Transcript	ENST00000610401.6	protein_coding	-	4/17	-	-	-	-	-	-	-	-	-	-1	-	HGNC	HGNC:15674	-	-	5	P1	-	-	-	-	-	-	-	-	-	-	-	-	-	-	-	-	-	-	-	-
1915	1_54329904_-/C	1:54329903-54329903	G	intron_variant	MODIFIER	SSBP3	ENSG00000157216	Transcript	ENST00000610401.6	protein_coding	-	4/17	-	-	-	-	-	-	-	-	-	-1	-	HGNC	HGNC:15674	-	-	5	P1	-	-	-	-	-	-	-	-	-	-	-	-	-	-	-	-	-	-	-	-
1924	1_54336027_-/G	1:54336026-54336026	C	intron_variant	MODIFIER	SSBP3	ENSG00000157216	Transcript	ENST00000610401.6	protein_coding	-	4/17	-	-	-	-	-	-	-	-	-	-1	-	HGNC	HGNC:15674	-	-	5	P1	-	-	-	-	-	-	-	-	-	-	-	-	-	-	-	-	-	-	-	-
1937	1_54338104_---/CCT	1:54338103-54338103	AGG	intron_variant	MODIFIER	SSBP3	ENSG00000157216	Transcript	ENST00000610401.6	protein_coding	-	4/17	-	-	-	-	-	-	-	-	-	-1	-	HGNC	HGNC:15674	-	-	5	P1	-	-	-	-	-	-	-	-	-	-	-	-	-	-	-	-	-	-	-	-
1946	1_54338480_-/C	1:54338479-54338479	G	intron_variant	MODIFIER	SSBP3	ENSG00000157216	Transcript	ENST00000610401.6	protein_coding	-	4/17	-	-	-	-	-	-	-	-	-	-1	-	HGNC	HGNC:15674	-	-	5	P1	-	-	-	-	-	-	-	-	-	-	-	-	-	-	-	-	-	-	-	-
1955	1_54340054_----/ACTT	1:54340053-54340053	AAGT	intron_variant	MODIFIER	SSBP3	ENSG00000157216	Transcript	ENST00000610401.6	protein_coding	-	4/17	-	-	-	-	-	-	-	-	-	-1	-	HGNC	HGNC:15674	-	-	5	P1	-	-	-	-	-	-	-	-	-	-	-	-	-	-	-	-	-	-	-	-
1964	1_54341649_--/AA	1:54341648-54341648	TT	intron_variant	MODIFIER	SSBP3	ENSG00000157216	Transcript	ENST00000610401.6	protein_coding	-	4/17	-	-	-	-	-	-	-	-	-	-1	-	HGNC	HGNC:15674	-	-	5	P1	-	-	-	-	-	-	-	-	-	-	-	-	-	-	-	-	-	-	-	-
1973	1_54343142_-----/CCCGT	1:54343141-54343141	ACGGG	intron_variant	MODIFIER	SSBP3	ENSG00000157216	Transcript	ENST00000610401.6	protein_coding	-	4/17	-	-	-	-	-	-	-	-	-	-1	-	HGNC	HGNC:15674	-	-	5	P1	-	-	-	-	-	-	-	-	-	-	-	-	-	-	-	-	-	-	-	-
1982	1_54345497_-/C	1:54345496-54345496	G	intron_variant	MODIFIER	SSBP3	ENSG00000157216	Transcript	ENST00000610401.6	protein_coding	-	4/17	-	-	-	-	-	-	-	-	-	-1	-	HGNC	HGNC:15674	-	-	5	P1	-	-	-	-	-	-	-	-	-	-	-	-	-	-	-	-	-	-	-	-
1990	1_54352292_-/T	1:54352291-54352291	A	intron_variant	MODIFIER	SSBP3	ENSG00000157216	Transcript	ENST00000610401.6	protein_coding	-	4/17	-	-	-	-	-	-	-	-	-	-1	-	HGNC	HGNC:15674	-	-	5	P1	-	-	-	-	-	-	-	-	-	-	-	-	-	-	-	-	-	-	-	-
1998	1_54356988_-/C	1:54356987-54356987	G	intron_variant	MODIFIER	SSBP3	ENSG00000157216	Transcript	ENST00000610401.6	protein_coding	-	4/17	-	-	-	-	-	-	-	-	-	-1	-	HGNC	HGNC:15674	-	-	5	P1	-	-	-	-	-	-	-	-	-	-	-	-	-	-	-	-	-	-	-	-
2008	1_54358714_--/AC	1:54358713-54358713	GT	intron_variant	MODIFIER	SSBP3	ENSG00000157216	Transcript	ENST00000610401.6	protein_coding	-	4/17	-	-	-	-	-	-	-	-	-	-1	-	HGNC	HGNC:15674	-	-	5	P1	-	-	-	-	-	-	-	-	-	-	-	-	-	-	-	-	-	-	-	-
2016	1_54361560_--/AA	1:54361559-54361559	TT	intron_variant	MODIFIER	SSBP3	ENSG00000157216	Transcript	ENST00000610401.6	protein_coding	-	4/17	-	-	-	-	-	-	-	-	-	-1	-	HGNC	HGNC:15674	-	-	5	P1	-	-	-	-	-	-	-	-	-	-	-	-	-	-	-	-	-	-	-	-
2024	1_54362830_---/CGT	1:54362829-54362829	ACG	intron_variant	MODIFIER	SSBP3	ENSG00000157216	Transcript	ENST00000610401.6	protein_coding	-	4/17	-	-	-	-	-	-	-	-	-	-1	-	HGNC	HGNC:15674	-	-	5	P1	-	-	-	-	-	-	-	-	-	-	-	-	-	-	-	-	-	-	-	-
2031	1_54363723_-/T	1:54363722-54363722	A	intron_variant	MODIFIER	SSBP3	ENSG00000157216	Transcript	ENST00000610401.6	protein_coding	-	4/17	-	-	-	-	-	-	-	-	-	-1	-	HGNC	HGNC:15674	-	-	5	P1	-	-	-	-	-	-	-	-	-	-	-	-	42	27	-47	-2	0.00	0.00	0.00	0.00
2038	1_54368271_---------/AACCCGGGT	1:54368270-54368270	ACCCGGGTT	intron_variant	MODIFIER	SSBP3	ENSG00000157216	Transcript	ENST00000610401.6	protein_coding	-	4/17	-	-	-	-	-	-	-	-	-	-1	-	HGNC	HGNC:15674	-	-	5	P1	-	-	-	-	-	-	-	-	-	-	-	-	-	-	-	-	-	-	-	-
2045	1_54368517_----/CCCT	1:54368516-54368516	AGGG	intron_variant	MODIFIER	SSBP3	ENSG00000157216	Transcript	ENST00000610401.6	protein_coding	-	4/17	-	-	-	-	-	-	-	-	-	-1	-	HGNC	HGNC:15674	-	-	5	P1	-	-	-	-	-	-	-	-	-	-	-	-	-	-	-	-	-	-	-	-
2052	1_54370277_------/AAACCC	1:54370276-54370276	GGGTTT	intron_variant	MODIFIER	SSBP3	ENSG00000157216	Transcript	ENST00000610401.6	protein_coding	-	4/17	-	-	-	-	-	-	-	-	-	-1	-	HGNC	HGNC:15674	-	-	5	P1	-	-	-	-	-	-	-	-	-	-	-	-	-	-	-	-	-	-	-	-
2059	1_54374632_-/G	1:54374631-54374631	C	intron_variant	MODIFIER	SSBP3	ENSG00000157216	Transcript	ENST00000610401.6	protein_coding	-	4/17	-	-	-	-	-	-	-	-	-	-1	-	HGNC	HGNC:15674	-	-	5	P1	-	-	-	-	-	-	-	-	-	-	-	-	-	-	-	-	-	-	-	-
2066	1_54374736_-/C	1:54374735-54374735	G	intron_variant	MODIFIER	SSBP3	ENSG00000157216	Transcript	ENST00000610401.6	protein_coding	-	4/17	-	-	-	-	-	-	-	-	-	-1	-	HGNC	HGNC:15674	-	-	5	P1	-	-	-	-	-	-	-	-	-	-	-	-	-	-	-	-	-	-	-	-
2073	1_54383792_-/T	1:54383791-54383791	A	intron_variant	MODIFIER	SSBP3	ENSG00000157216	Transcript	ENST00000610401.6	protein_coding	-	4/17	-	-	-	-	-	-	-	-	-	-1	-	HGNC	HGNC:15674	-	-	5	P1	-	-	-	-	-	-	-	-	-	-	-	-	-	-	-	-	-	-	-	-
2080	1_54384744_-----/TTTTT	1:54384743-54384743	AAAAA	intron_variant	MODIFIER	SSBP3	ENSG00000157216	Transcript	ENST00000610401.6	protein_coding	-	4/17	-	-	-	-	-	-	-	-	-	-1	-	HGNC	HGNC:15674	-	-	5	P1	-	-	-	-	-	-	-	-	-	-	-	-	-	-	-	-	-	-	-	-
2088	1_54389634_-/G	1:54389633-54389633	C	intron_variant	MODIFIER	SSBP3	ENSG00000157216	Transcript	ENST00000610401.6	protein_coding	-	4/17	-	-	-	-	-	-	-	-	-	-1	-	HGNC	HGNC:15674	-	-	5	P1	-	-	-	-	-	-	-	-	-	-	-	-	-	-	-	-	-	-	-	-
2095	1_54391129_----------/ACCCCGGTTT	1:54391128-54391128	AAACCGGGGT	intron_variant	MODIFIER	SSBP3	ENSG00000157216	Transcript	ENST00000610401.6	protein_coding	-	4/17	-	-	-	-	-	-	-	-	-	-1	-	HGNC	HGNC:15674	-	-	5	P1	-	-	-	-	-	-	-	-	-	-	-	-	-	-	-	-	-	-	-	-
2103	1_54392597_-/A	1:54392596-54392596	T	intron_variant	MODIFIER	SSBP3	ENSG00000157216	Transcript	ENST00000610401.6	protein_coding	-	4/17	-	-	-	-	-	-	-	-	-	-1	-	HGNC	HGNC:15674	-	-	5	P1	-	-	-	-	-	-	-	-	-	-	-	-	-	-	-	-	-	-	-	-
2111	1_54392821_-/G	1:54392820-54392820	C	intron_variant	MODIFIER	SSBP3	ENSG00000157216	Transcript	ENST00000610401.6	protein_coding	-	4/17	-	-	-	-	-	-	-	-	-	-1	-	HGNC	HGNC:15674	-	-	5	P1	-	-	-	-	-	-	-	-	-	-	-	-	-	-	-	-	-	-	-	-
2119	1_54393001_-/G	1:54393000-54393000	C	intron_variant	MODIFIER	SSBP3	ENSG00000157216	Transcript	ENST00000610401.6	protein_coding	-	4/17	-	-	-	-	-	-	-	-	-	-1	-	HGNC	HGNC:15674	-	-	5	P1	-	-	-	-	-	-	-	-	-	-	-	-	-	-	-	-	-	-	-	-
2127	1_54396561_-/C	1:54396560-54396560	G	intron_variant	MODIFIER	SSBP3	ENSG00000157216	Transcript	ENST00000610401.6	protein_coding	-	4/17	-	-	-	-	-	-	-	-	-	-1	-	HGNC	HGNC:15674	-	-	5	P1	-	-	-	-	-	-	-	-	-	-	-	-	-	-	-	-	-	-	-	-
2135	1_54397727_--/AT	1:54397726-54397726	AT	intron_variant	MODIFIER	SSBP3	ENSG00000157216	Transcript	ENST00000610401.6	protein_coding	-	4/17	-	-	-	-	-	-	-	-	-	-1	-	HGNC	HGNC:15674	-	-	5	P1	-	-	-	-	-	-	-	-	-	-	-	-	-	-	-	-	-	-	-	-
2143	1_54399102_----/AGTT	1:54399101-54399101	AACT	intron_variant	MODIFIER	SSBP3	ENSG00000157216	Transcript	ENST00000610401.6	protein_coding	-	4/17	-	-	-	-	-	-	-	-	-	-1	-	HGNC	HGNC:15674	-	-	5	P1	-	-	-	-	-	-	-	-	-	-	-	-	-	-	-	-	-	-	-	-
2150	1_54399102_---/CCT	1:54399101-54399101	AGG	intron_variant	MODIFIER	SSBP3	ENSG00000157216	Transcript	ENST00000610401.6	protein_coding	-	4/17	-	-	-	-	-	-	-	-	-	-1	-	HGNC	HGNC:15674	-	-	5	P1	-	-	-	-	-	-	-	-	-	-	-	-	-	-	-	-	-	-	-	-
2157	1_54402467_--/AA	1:54402466-54402466	TT	intron_variant	MODIFIER	SSBP3	ENSG00000157216	Transcript	ENST00000610401.6	protein_coding	-	3/17	-	-	-	-	-	-	-	-	-	-1	-	HGNC	HGNC:15674	-	-	5	P1	-	-	-	-	-	-	-	-	-	-	-	-	-	-	-	-	-	-	-	-
2164	1_54402467_-/G	1:54402466-54402466	C	intron_variant	MODIFIER	SSBP3	ENSG00000157216	Transcript	ENST00000610401.6	protein_coding	-	3/17	-	-	-	-	-	-	-	-	-	-1	-	HGNC	HGNC:15674	-	-	5	P1	-	-	-	-	-	-	-	-	-	-	-	-	-	-	-	-	-	-	-	-
2171	1_54403019_--/GT	1:54403018-54403018	AC	intron_variant	MODIFIER	SSBP3	ENSG00000157216	Transcript	ENST00000610401.6	protein_coding	-	3/17	-	-	-	-	-	-	-	-	-	-1	-	HGNC	HGNC:15674	-	-	5	P1	-	-	-	-	-	-	-	-	-	-	-	-	-	-	-	-	-	-	-	-
2179	1_54403250_-/G	1:54403249-54403249	C	intron_variant	MODIFIER	SSBP3	ENSG00000157216	Transcript	ENST00000610401.6	protein_coding	-	3/17	-	-	-	-	-	-	-	-	-	-1	-	HGNC	HGNC:15674	-	-	5	P1	-	-	-	-	-	-	-	-	-	-	-	-	-	-	-	-	-	-	-	-
2187	1_54403679_-/A	1:54403678-54403678	T	intron_variant	MODIFIER	SSBP3	ENSG00000157216	Transcript	ENST00000610401.6	protein_coding	-	3/17	-	-	-	-	-	-	-	-	-	-1	-	HGNC	HGNC:15674	-	-	5	P1	-	-	-	-	-	-	-	-	-	-	-	-	-	-	-	-	-	-	-	-
2195	1_54406625_-/T	1:54406624-54406624	A	upstream_gene_variant	MODIFIER	SSBP3	ENSG00000157216	Transcript	ENST00000610401.6	protein_coding	-	-	-	-	-	-	-	-	-	-	230	-1	-	HGNC	HGNC:15674	-	-	5	P1	-	-	-	-	-	-	-	-	-	-	-	-	-	-	-	-	-	-	-	-
2203	1_54408533_-/A	1:54408532-54408532	T	upstream_gene_variant	MODIFIER	SSBP3	ENSG00000157216	Transcript	ENST00000610401.6	protein_coding	-	-	-	-	-	-	-	-	-	-	2138	-1	-	HGNC	HGNC:15674	-	-	5	P1	-	-	-	-	-	-	-	-	-	-	-	-	-	-	-	-	-	-	-	-
2213	1_54409461_--/GT	1:54409460-54409460	AC	upstream_gene_variant	MODIFIER	SSBP3	ENSG00000157216	Transcript	ENST00000610401.6	protein_coding	-	-	-	-	-	-	-	-	-	-	3066	-1	-	HGNC	HGNC:15674	-	-	5	P1	-	-	-	-	-	-	-	-	-	-	-	-	-	-	-	-	-	-	-	-
2220	1_54410164_---/AAG	1:54410163-54410163	CTT	upstream_gene_variant	MODIFIER	SSBP3	ENSG00000157216	Transcript	ENST00000610401.6	protein_coding	-	-	-	-	-	-	-	-	-	-	3769	-1	-	HGNC	HGNC:15674	-	-	5	P1	-	-	-	-	-	-	-	-	-	-	-	-	-	-	-	-	-	-	-	-
2225	1_54410527_-----/CCCCT	1:54410526-54410526	AGGGG	upstream_gene_variant	MODIFIER	SSBP3	ENSG00000157216	Transcript	ENST00000610401.6	protein_coding	-	-	-	-	-	-	-	-	-	-	4132	-1	-	HGNC	HGNC:15674	-	-	5	P1	-	-	-	-	-	-	-	-	-	-	-	-	-	-	-	-	-	-	-	-
2230	1_58638918_--/CT	1:58638917-58638917	AG	downstream_gene_variant	MODIFIER	MYSM1	ENSG00000162601	Transcript	ENST00000655340.1	protein_coding	-	-	-	-	-	-	-	-	-	-	4522	-1	-	HGNC	HGNC:29401	-	-	-	A2	-	-	-	-	-	-	-	-	-	-	-	-	-	-	-	-	-	-	-	-
2231	1_58639118_-/A	1:58639117-58639117	T	downstream_gene_variant	MODIFIER	MYSM1	ENSG00000162601	Transcript	ENST00000655340.1	protein_coding	-	-	-	-	-	-	-	-	-	-	4322	-1	-	HGNC	HGNC:29401	-	-	-	A2	-	-	-	-	-	-	-	-	-	-	-	-	-	-	-	-	-	-	-	-
2232	1_58646112_----/AAAC	1:58646111-58646111	GTTT	intron_variant	MODIFIER	MYSM1	ENSG00000162601	Transcript	ENST00000655340.1	protein_coding	-	20/20	-	-	-	-	-	-	-	-	-	-1	-	HGNC	HGNC:29401	-	-	-	A2	-	-	-	-	-	-	-	-	-	-	-	-	-	-	-	-	-	-	-	-
2233	1_58646770_---/GGT	1:58646769-58646769	ACC	intron_variant	MODIFIER	MYSM1	ENSG00000162601	Transcript	ENST00000655340.1	protein_coding	-	19/20	-	-	-	-	-	-	-	-	-	-1	-	HGNC	HGNC:29401	-	-	-	A2	-	-	-	-	-	-	-	-	-	-	-	-	-	-	-	-	-	-	-	-
2234	1_58646929_---------/AGGTTTTTT	1:58646928-58646928	AAAAAACCT	intron_variant	MODIFIER	MYSM1	ENSG00000162601	Transcript	ENST00000655340.1	protein_coding	-	19/20	-	-	-	-	-	-	-	-	-	-1	-	HGNC	HGNC:29401	-	-	-	A2	-	-	-	-	-	-	-	-	-	-	-	-	-	-	-	-	-	-	-	-
2235	1_58647953_------/AAAGGT	1:58647952-58647952	ACCTTT	intron_variant	MODIFIER	MYSM1	ENSG00000162601	Transcript	ENST00000655340.1	protein_coding	-	19/20	-	-	-	-	-	-	-	-	-	-1	-	HGNC	HGNC:29401	-	-	-	A2	-	-	-	-	-	-	-	-	-	-	-	-	-	-	-	-	-	-	-	-
2236	1_58648991_----/CGTT	1:58648990-58648990	AACG	intron_variant	MODIFIER	MYSM1	ENSG00000162601	Transcript	ENST00000655340.1	protein_coding	-	19/20	-	-	-	-	-	-	-	-	-	-1	-	HGNC	HGNC:29401	-	-	-	A2	-	-	-	-	-	-	-	-	-	-	-	-	-	-	-	-	-	-	-	-
2240	1_58650025_------/AAACCG	1:58650024-58650024	CGGTTT	intron_variant	MODIFIER	MYSM1	ENSG00000162601	Transcript	ENST00000655340.1	protein_coding	-	19/20	-	-	-	-	-	-	-	-	-	-1	-	HGNC	HGNC:29401	-	-	-	A2	-	-	-	-	-	-	-	-	-	-	-	-	-	-	-	-	-	-	-	-
2250	1_58651156_----/AAGG	1:58651155-58651155	CCTT	intron_variant	MODIFIER	MYSM1	ENSG00000162601	Transcript	ENST00000655340.1	protein_coding	-	19/20	-	-	-	-	-	-	-	-	-	-1	-	HGNC	HGNC:29401	-	-	-	A2	-	-	-	-	-	-	-	-	-	-	-	-	-	-	-	-	-	-	-	-
2262	1_58652564_-----------------------/AAAAAAAACCGGGGTTTTTTTTT	1:58652563-58652563	AAAAAAAAACCCCGGTTTTTTTT	intron_variant	MODIFIER	MYSM1	ENSG00000162601	Transcript	ENST00000655340.1	protein_coding	-	19/20	-	-	-	-	-	-	-	-	-	-1	-	HGNC	HGNC:29401	-	-	-	A2	-	-	-	-	-	-	-	-	-	-	-	-	-	-	-	-	-	-	-	-
2276	1_58653026_-/A	1:58653025-58653025	T	intron_variant	MODIFIER	MYSM1	ENSG00000162601	Transcript	ENST00000655340.1	protein_coding	-	19/20	-	-	-	-	-	-	-	-	-	-1	-	HGNC	HGNC:29401	-	-	-	A2	-	-	-	-	-	-	-	-	-	-	-	-	-	-	-	-	-	-	-	-
2290	1_58653026_-/T	1:58653025-58653025	A	intron_variant	MODIFIER	MYSM1	ENSG00000162601	Transcript	ENST00000655340.1	protein_coding	-	19/20	-	-	-	-	-	-	-	-	-	-1	-	HGNC	HGNC:29401	-	-	-	A2	-	-	-	-	-	-	-	-	-	-	-	-	-	-	-	-	-	-	-	-
2304	1_58653309_-/T	1:58653308-58653308	A	intron_variant	MODIFIER	MYSM1	ENSG00000162601	Transcript	ENST00000655340.1	protein_coding	-	19/20	-	-	-	-	-	-	-	-	-	-1	-	HGNC	HGNC:29401	-	-	-	A2	-	-	-	-	-	-	-	-	-	-	-	-	-	-	-	-	-	-	-	-
2317	1_58653865_-/T	1:58653864-58653864	A	intron_variant	MODIFIER	MYSM1	ENSG00000162601	Transcript	ENST00000655340.1	protein_coding	-	19/20	-	-	-	-	-	-	-	-	-	-1	-	HGNC	HGNC:29401	-	-	-	A2	-	-	-	-	-	-	-	-	-	-	-	-	-	-	-	-	-	-	-	-
2330	1_58656123_---/AGG	1:58656122-58656122	CCT	intron_variant	MODIFIER	MYSM1	ENSG00000162601	Transcript	ENST00000655340.1	protein_coding	-	19/20	-	-	-	-	-	-	-	-	-	-1	-	HGNC	HGNC:29401	-	-	-	A2	-	-	-	-	-	-	-	-	-	-	-	-	-	-	-	-	-	-	-	-
2347	1_58656834_-/T	1:58656833-58656833	A	intron_variant	MODIFIER	MYSM1	ENSG00000162601	Transcript	ENST00000655340.1	protein_coding	-	19/20	-	-	-	-	-	-	-	-	-	-1	-	HGNC	HGNC:29401	-	-	-	A2	-	-	-	-	-	-	-	-	-	-	-	-	-	-	-	-	-	-	-	-
2365	1_58656867_-----/AAGTT	1:58656866-58656866	AACTT	intron_variant	MODIFIER	MYSM1	ENSG00000162601	Transcript	ENST00000655340.1	protein_coding	-	19/20	-	-	-	-	-	-	-	-	-	-1	-	HGNC	HGNC:29401	-	-	-	A2	-	-	-	-	-	-	-	-	-	-	-	-	-	-	-	-	-	-	-	-
2383	1_58658613_-/A	1:58658612-58658612	T	intron_variant	MODIFIER	MYSM1	ENSG00000162601	Transcript	ENST00000655340.1	protein_coding	-	19/20	-	-	-	-	-	-	-	-	-	-1	-	HGNC	HGNC:29401	-	-	-	A2	-	-	-	-	-	-	-	-	-	-	-	-	-	-	-	-	-	-	-	-
2400	1_58659233_--/AG	1:58659232-58659232	CT	intron_variant	MODIFIER	MYSM1	ENSG00000162601	Transcript	ENST00000655340.1	protein_coding	-	19/20	-	-	-	-	-	-	-	-	-	-1	-	HGNC	HGNC:29401	-	-	-	A2	-	-	-	-	-	-	-	-	-	-	-	-	-	-	-	-	-	-	-	-
2417	1_58659496_-/T	1:58659495-58659495	A	intron_variant	MODIFIER	MYSM1	ENSG00000162601	Transcript	ENST00000655340.1	protein_coding	-	19/20	-	-	-	-	-	-	-	-	-	-1	-	HGNC	HGNC:29401	-	-	-	A2	-	-	-	-	-	-	-	-	-	-	-	-	-	-	-	-	-	-	-	-
2434	1_58660937_------/AAATTT	1:58660936-58660936	AAATTT	intron_variant	MODIFIER	MYSM1	ENSG00000162601	Transcript	ENST00000655340.1	protein_coding	-	19/20	-	-	-	-	-	-	-	-	-	-1	-	HGNC	HGNC:29401	-	-	-	A2	-	-	-	-	-	-	-	-	-	-	-	-	-	-	-	-	-	-	-	-
2451	1_58660971_-/T	1:58660970-58660970	A	intron_variant	MODIFIER	MYSM1	ENSG00000162601	Transcript	ENST00000655340.1	protein_coding	-	19/20	-	-	-	-	-	-	-	-	-	-1	-	HGNC	HGNC:29401	-	-	-	A2	-	-	-	-	-	-	-	-	-	-	-	-	-	-	-	-	-	-	-	-
2468	1_58664377_--/AC	1:58664376-58664376	GT	intron_variant	MODIFIER	MYSM1	ENSG00000162601	Transcript	ENST00000655340.1	protein_coding	-	17/20	-	-	-	-	-	-	-	-	-	-1	-	HGNC	HGNC:29401	-	-	-	A2	-	-	-	-	-	-	-	-	-	-	-	-	-	-	-	-	-	-	-	-
2487	1_58667559_-/C	1:58667558-58667558	G	intron_variant	MODIFIER	MYSM1	ENSG00000162601	Transcript	ENST00000655340.1	protein_coding	-	15/20	-	-	-	-	-	-	-	-	-	-1	-	HGNC	HGNC:29401	-	-	-	A2	-	-	-	-	-	-	-	-	-	-	-	-	-	-	-	-	-	-	-	-
2506	1_58667973_----/AAAA	1:58667972-58667972	TTTT	intron_variant	MODIFIER	MYSM1	ENSG00000162601	Transcript	ENST00000655340.1	protein_coding	-	14/20	-	-	-	-	-	-	-	-	-	-1	-	HGNC	HGNC:29401	-	-	-	A2	-	-	-	-	-	-	-	-	-	-	-	-	-	-	-	-	-	-	-	-
2525	1_58668827_--/AA	1:58668826-58668826	TT	intron_variant	MODIFIER	MYSM1	ENSG00000162601	Transcript	ENST00000655340.1	protein_coding	-	13/20	-	-	-	-	-	-	-	-	-	-1	-	HGNC	HGNC:29401	-	-	-	A2	-	-	-	-	-	-	-	-	-	-	-	-	-	-	-	-	-	-	-	-
2544	1_58669055_--/AT	1:58669054-58669054	AT	splice_polypyrimidine_tract_variant,intron_variant	LOW	MYSM1	ENSG00000162601	Transcript	ENST00000655340.1	protein_coding	-	12/20	-	-	-	-	-	-	-	-	-	-1	-	HGNC	HGNC:29401	-	-	-	A2	-	-	-	-	-	-	-	-	-	-	-	-	-	-	-	-	-	-	-	-
2563	1_58669152_-----------------/AAAAAAAAAACGGTTTT	1:58669151-58669151	AAAACCGTTTTTTTTTT	intron_variant	MODIFIER	MYSM1	ENSG00000162601	Transcript	ENST00000655340.1	protein_coding	-	12/20	-	-	-	-	-	-	-	-	-	-1	-	HGNC	HGNC:29401	-	-	-	A2	-	-	-	-	-	-	-	-	-	-	-	-	-	-	-	-	-	-	-	-
2582	1_58669944_---------------/AAAAACCGGGGTTTT	1:58669943-58669943	AAAACCCCGGTTTTT	intron_variant	MODIFIER	MYSM1	ENSG00000162601	Transcript	ENST00000655340.1	protein_coding	-	12/20	-	-	-	-	-	-	-	-	-	-1	-	HGNC	HGNC:29401	-	-	-	A2	-	-	-	-	-	-	-	-	-	-	-	-	-	-	-	-	-	-	-	-
2602	1_58671037_-/A	1:58671036-58671036	T	intron_variant	MODIFIER	MYSM1	ENSG00000162601	Transcript	ENST00000655340.1	protein_coding	-	12/20	-	-	-	-	-	-	-	-	-	-1	-	HGNC	HGNC:29401	-	-	-	A2	-	-	-	-	-	-	-	-	-	-	-	-	-	-	-	-	-	-	-	-
2623	1_58672582_----/ATTT	1:58672581-58672581	AAAT	intron_variant	MODIFIER	MYSM1	ENSG00000162601	Transcript	ENST00000655340.1	protein_coding	-	11/20	-	-	-	-	-	-	-	-	-	-1	-	HGNC	HGNC:29401	-	-	-	A2	-	-	-	-	-	-	-	-	-	-	-	-	-	-	-	-	-	-	-	-
2644	1_58672602_-/C	1:58672601-58672601	G	intron_variant	MODIFIER	MYSM1	ENSG00000162601	Transcript	ENST00000655340.1	protein_coding	-	11/20	-	-	-	-	-	-	-	-	-	-1	-	HGNC	HGNC:29401	-	-	-	A2	-	-	-	-	-	-	-	-	-	-	-	-	-	-	-	-	-	-	-	-
2665	1_58672963_---/GGT	1:58672962-58672962	ACC	intron_variant	MODIFIER	MYSM1	ENSG00000162601	Transcript	ENST00000655340.1	protein_coding	-	11/20	-	-	-	-	-	-	-	-	-	-1	-	HGNC	HGNC:29401	-	-	-	A2	-	-	-	-	-	-	-	-	-	-	-	-	-	-	-	-	-	-	-	-
2687	1_58675080_--/AA	1:58675079-58675079	TT	intron_variant	MODIFIER	MYSM1	ENSG00000162601	Transcript	ENST00000655340.1	protein_coding	-	10/20	-	-	-	-	-	-	-	-	-	-1	-	HGNC	HGNC:29401	-	-	-	A2	-	-	-	-	-	-	-	-	-	-	-	-	-	-	-	-	-	-	-	-
2704	1_58675151_-/A	1:58675150-58675150	T	intron_variant	MODIFIER	MYSM1	ENSG00000162601	Transcript	ENST00000655340.1	protein_coding	-	10/20	-	-	-	-	-	-	-	-	-	-1	-	HGNC	HGNC:29401	-	-	-	A2	-	-	-	-	-	-	-	-	-	-	-	-	-	-	-	-	-	-	-	-
2721	1_58675768_-/C	1:58675767-58675767	G	intron_variant	MODIFIER	MYSM1	ENSG00000162601	Transcript	ENST00000655340.1	protein_coding	-	9/20	-	-	-	-	-	-	-	-	-	-1	-	HGNC	HGNC:29401	-	-	-	A2	-	-	-	-	-	-	-	-	-	-	-	-	-	-	-	-	-	-	-	-
2738	1_58678021_----/AAAC	1:58678020-58678020	GTTT	intron_variant	MODIFIER	MYSM1	ENSG00000162601	Transcript	ENST00000655340.1	protein_coding	-	8/20	-	-	-	-	-	-	-	-	-	-1	-	HGNC	HGNC:29401	-	-	-	A2	-	-	-	-	-	-	-	-	-	-	-	-	-	-	-	-	-	-	-	-
2755	1_58678373_-/A	1:58678372-58678372	T	intron_variant	MODIFIER	MYSM1	ENSG00000162601	Transcript	ENST00000655340.1	protein_coding	-	8/20	-	-	-	-	-	-	-	-	-	-1	-	HGNC	HGNC:29401	-	-	-	A2	-	-	-	-	-	-	-	-	-	-	-	-	-8	1	-8	-24	0.00	0.00	0.00	0.00
2772	1_58678492_-----/ACGTT	1:58678491-58678491	AACGT	intron_variant	MODIFIER	MYSM1	ENSG00000162601	Transcript	ENST00000655340.1	protein_coding	-	8/20	-	-	-	-	-	-	-	-	-	-1	-	HGNC	HGNC:29401	-	-	-	A2	-	-	-	-	-	-	-	-	-	-	-	-	-	-	-	-	-	-	-	-
2789	1_58678927_-/C	1:58678926-58678926	G	intron_variant	MODIFIER	MYSM1	ENSG00000162601	Transcript	ENST00000655340.1	protein_coding	-	8/20	-	-	-	-	-	-	-	-	-	-1	-	HGNC	HGNC:29401	-	-	-	A2	-	-	-	-	-	-	-	-	-	-	-	-	-	-	-	-	-	-	-	-
2806	1_58681643_-/A	1:58681642-58681642	T	intron_variant	MODIFIER	MYSM1	ENSG00000162601	Transcript	ENST00000655340.1	protein_coding	-	8/20	-	-	-	-	-	-	-	-	-	-1	-	HGNC	HGNC:29401	-	-	-	A2	-	-	-	-	-	-	-	-	-	-	-	-	-	-	-	-	-	-	-	-
2823	1_58683163_----/AACT	1:58683162-58683162	AGTT	intron_variant	MODIFIER	MYSM1	ENSG00000162601	Transcript	ENST00000655340.1	protein_coding	-	7/20	-	-	-	-	-	-	-	-	-	-1	-	HGNC	HGNC:29401	-	-	-	A2	-	-	-	-	-	-	-	-	-	-	-	-	-	-	-	-	-	-	-	-
2840	1_58683283_----/ATTT	1:58683282-58683282	AAAT	intron_variant	MODIFIER	MYSM1	ENSG00000162601	Transcript	ENST00000655340.1	protein_coding	-	7/20	-	-	-	-	-	-	-	-	-	-1	-	HGNC	HGNC:29401	-	-	-	A2	-	-	-	-	-	-	-	-	-	-	-	-	-	-	-	-	-	-	-	-
2858	1_58683708_-/A	1:58683707-58683707	T	intron_variant	MODIFIER	MYSM1	ENSG00000162601	Transcript	ENST00000655340.1	protein_coding	-	7/20	-	-	-	-	-	-	-	-	-	-1	-	HGNC	HGNC:29401	-	-	-	A2	-	-	-	-	-	-	-	-	-	-	-	-	-	-	-	-	-	-	-	-
2876	1_58683779_--/AA	1:58683778-58683778	TT	intron_variant	MODIFIER	MYSM1	ENSG00000162601	Transcript	ENST00000655340.1	protein_coding	-	7/20	-	-	-	-	-	-	-	-	-	-1	-	HGNC	HGNC:29401	-	-	-	A2	-	-	-	-	-	-	-	-	-	-	-	-	-	-	-	-	-	-	-	-
2894	1_58685657_-/T	1:58685656-58685656	A	intron_variant	MODIFIER	MYSM1	ENSG00000162601	Transcript	ENST00000655340.1	protein_coding	-	6/20	-	-	-	-	-	-	-	-	-	-1	-	HGNC	HGNC:29401	-	-	-	A2	-	-	-	-	-	-	-	-	-	-	-	-	-	-	-	-	-	-	-	-
2912	1_58685657_-/T	1:58685656-58685656	A	intron_variant	MODIFIER	MYSM1	ENSG00000162601	Transcript	ENST00000655340.1	protein_coding	-	6/20	-	-	-	-	-	-	-	-	-	-1	-	HGNC	HGNC:29401	-	-	-	A2	-	-	-	-	-	-	-	-	-	-	-	-	-	-	-	-	-	-	-	-
2930	1_58685826_-/A	1:58685825-58685825	T	intron_variant	MODIFIER	MYSM1	ENSG00000162601	Transcript	ENST00000655340.1	protein_coding	-	6/20	-	-	-	-	-	-	-	-	-	-1	-	HGNC	HGNC:29401	-	-	-	A2	-	-	-	-	-	-	-	-	-	-	-	-	-	-	-	-	-	-	-	-
2950	1_58687702_-/A	1:58687701-58687701	T	intron_variant	MODIFIER	MYSM1	ENSG00000162601	Transcript	ENST00000655340.1	protein_coding	-	6/20	-	-	-	-	-	-	-	-	-	-1	-	HGNC	HGNC:29401	-	-	-	A2	-	-	-	-	-	-	-	-	-	-	-	-	-	-	-	-	-	-	-	-
2969	1_58688658_-/C	1:58688657-58688657	G	intron_variant	MODIFIER	MYSM1	ENSG00000162601	Transcript	ENST00000655340.1	protein_coding	-	6/20	-	-	-	-	-	-	-	-	-	-1	-	HGNC	HGNC:29401	-	-	-	A2	-	-	-	-	-	-	-	-	-	-	-	-	-45	-24	0	1	0.00	0.00	0.00	0.00
2988	1_58689540_----/AAAG	1:58689539-58689539	CTTT	intron_variant	MODIFIER	MYSM1	ENSG00000162601	Transcript	ENST00000655340.1	protein_coding	-	5/20	-	-	-	-	-	-	-	-	-	-1	-	HGNC	HGNC:29401	-	-	-	A2	-	-	-	-	-	-	-	-	-	-	-	-	-	-	-	-	-	-	-	-
3007	1_58689630_-----/AATTT	1:58689629-58689629	AAATT	intron_variant	MODIFIER	MYSM1	ENSG00000162601	Transcript	ENST00000655340.1	protein_coding	-	5/20	-	-	-	-	-	-	-	-	-	-1	-	HGNC	HGNC:29401	-	-	-	A2	-	-	-	-	-	-	-	-	-	-	-	-	-	-	-	-	-	-	-	-
3026	1_58689746_-/C	1:58689745-58689745	G	intron_variant	MODIFIER	MYSM1	ENSG00000162601	Transcript	ENST00000655340.1	protein_coding	-	5/20	-	-	-	-	-	-	-	-	-	-1	-	HGNC	HGNC:29401	-	-	-	A2	-	-	-	-	-	-	-	-	-	-	-	-	-	-	-	-	-	-	-	-
3045	1_58690157_-------/AAAAAAA	1:58690156-58690156	TTTTTTT	intron_variant	MODIFIER	MYSM1	ENSG00000162601	Transcript	ENST00000655340.1	protein_coding	-	5/20	-	-	-	-	-	-	-	-	-	-1	-	HGNC	HGNC:29401	-	-	-	A2	-	-	-	-	-	-	-	-	-	-	-	-	-	-	-	-	-	-	-	-
3064	1_58690550_-/A	1:58690549-58690549	T	intron_variant	MODIFIER	MYSM1	ENSG00000162601	Transcript	ENST00000655340.1	protein_coding	-	3/20	-	-	-	-	-	-	-	-	-	-1	-	HGNC	HGNC:29401	-	-	-	A2	-	-	-	-	-	-	-	-	-	-	-	-	-8	41	7	-3	0.00	0.00	0.00	0.00
3083	1_58692513_--/CT	1:58692512-58692512	AG	intron_variant	MODIFIER	MYSM1	ENSG00000162601	Transcript	ENST00000655340.1	protein_coding	-	3/20	-	-	-	-	-	-	-	-	-	-1	-	HGNC	HGNC:29401	-	-	-	A2	-	-	-	-	-	-	-	-	-	-	-	-	-	-	-	-	-	-	-	-
3099	1_58695526_-/A	1:58695525-58695525	T	intron_variant	MODIFIER	MYSM1	ENSG00000162601	Transcript	ENST00000655340.1	protein_coding	-	1/20	-	-	-	-	-	-	-	-	-	-1	-	HGNC	HGNC:29401	-	-	-	A2	-	-	-	-	-	-	-	-	-	-	-	-	-	-	-	-	-	-	-	-
3115	1_58697527_-/T	1:58697526-58697526	A	intron_variant	MODIFIER	MYSM1	ENSG00000162601	Transcript	ENST00000655340.1	protein_coding	-	1/20	-	-	-	-	-	-	-	-	-	-1	-	HGNC	HGNC:29401	-	-	-	A2	-	-	-	-	-	-	-	-	-	-	-	-	-	-	-	-	-	-	-	-
3129	1_58701480_-----------/AAACGGTTTTT	1:58701479-58701479	AAAAACCGTTT	upstream_gene_variant	MODIFIER	MYSM1	ENSG00000162601	Transcript	ENST00000655340.1	protein_coding	-	-	-	-	-	-	-	-	-	-	1407	-1	-	HGNC	HGNC:29401	-	-	-	A2	-	-	-	-	-	-	-	-	-	-	-	-	-	-	-	-	-	-	-	-
3150	1_65416390_---/TTT	1:65416389-65416389	TTT	upstream_gene_variant	MODIFIER	LEPR	ENSG00000116678	Transcript	ENST00000349533.11	protein_coding	-	-	-	-	-	-	-	-	-	-	4278	1	-	HGNC	HGNC:6554	NM_002303.6	-	1	P4	-	-	-	-	-	-	-	-	-	-	-	-	-	-	-	-	-	-	-	-
3163	1_65416764_-----/AAGGT	1:65416763-65416763	AAGGT	upstream_gene_variant	MODIFIER	LEPR	ENSG00000116678	Transcript	ENST00000349533.11	protein_coding	-	-	-	-	-	-	-	-	-	-	3904	1	-	HGNC	HGNC:6554	NM_002303.6	-	1	P4	-	-	-	-	-	-	-	-	-	-	-	-	-	-	-	-	-	-	-	-
3176	1_65417660_------/AACCTT	1:65417659-65417659	AACCTT	upstream_gene_variant	MODIFIER	LEPR	ENSG00000116678	Transcript	ENST00000349533.11	protein_coding	-	-	-	-	-	-	-	-	-	-	3008	1	-	HGNC	HGNC:6554	NM_002303.6	-	1	P4	-	-	-	-	-	-	-	-	-	-	-	-	-	-	-	-	-	-	-	-
3189	1_65420046_--/AA	1:65420045-65420045	AA	upstream_gene_variant	MODIFIER	LEPR	ENSG00000116678	Transcript	ENST00000349533.11	protein_coding	-	-	-	-	-	-	-	-	-	-	622	1	-	HGNC	HGNC:6554	NM_002303.6	-	1	P4	-	-	-	-	-	-	-	-	-	-	-	-	-	-	-	-	-	-	-	-
3202	1_65421660_--/AT	1:65421659-65421659	AT	intron_variant	MODIFIER	LEPR	ENSG00000116678	Transcript	ENST00000349533.11	protein_coding	-	1/19	-	-	-	-	-	-	-	-	-	1	-	HGNC	HGNC:6554	NM_002303.6	-	1	P4	-	-	-	-	-	-	-	-	-	-	-	-	-	-	-	-	-	-	-	-
3212	1_65422065_--/AG	1:65422064-65422064	AG	intron_variant	MODIFIER	LEPR	ENSG00000116678	Transcript	ENST00000349533.11	protein_coding	-	1/19	-	-	-	-	-	-	-	-	-	1	-	HGNC	HGNC:6554	NM_002303.6	-	1	P4	-	-	-	-	-	-	-	-	-	-	-	-	-	-	-	-	-	-	-	-
3222	1_65423375_-/A	1:65423374-65423374	A	intron_variant	MODIFIER	LEPR	ENSG00000116678	Transcript	ENST00000349533.11	protein_coding	-	1/19	-	-	-	-	-	-	-	rs565824302	-	1	-	HGNC	HGNC:6554	NM_002303.6	-	1	P4	-	-	0.0006	-	-	-	-	-	-	-	-	-	-25	-33	-33	26	0.00	0.00	0.00	0.00
3231	1_65429418_-/T	1:65429417-65429417	T	intron_variant	MODIFIER	LEPR	ENSG00000116678	Transcript	ENST00000349533.11	protein_coding	-	2/19	-	-	-	-	-	-	-	-	-	1	-	HGNC	HGNC:6554	NM_002303.6	-	1	P4	-	-	-	-	-	-	-	-	-	-	-	-	45	29	8	-20	0.00	0.00	0.00	0.00
3241	1_65430692_----/ATTT	1:65430691-65430691	ATTT	intron_variant	MODIFIER	LEPR	ENSG00000116678	Transcript	ENST00000349533.11	protein_coding	-	2/19	-	-	-	-	-	-	-	-	-	1	-	HGNC	HGNC:6554	NM_002303.6	-	1	P4	-	-	-	-	-	-	-	-	-	-	-	-	-	-	-	-	-	-	-	-
3251	1_65431668_----/CGTT	1:65431667-65431667	CGTT	intron_variant	MODIFIER	LEPR	ENSG00000116678	Transcript	ENST00000349533.11	protein_coding	-	2/19	-	-	-	-	-	-	-	-	-	1	-	HGNC	HGNC:6554	NM_002303.6	-	1	P4	-	-	-	-	-	-	-	-	-	-	-	-	-	-	-	-	-	-	-	-
3262	1_65432725_--/TT	1:65432724-65432724	TT	intron_variant	MODIFIER	LEPR	ENSG00000116678	Transcript	ENST00000349533.11	protein_coding	-	2/19	-	-	-	-	-	-	-	-	-	1	-	HGNC	HGNC:6554	NM_002303.6	-	1	P4	-	-	-	-	-	-	-	-	-	-	-	-	-	-	-	-	-	-	-	-
3271	1_65432948_-/A	1:65432947-65432947	A	intron_variant	MODIFIER	LEPR	ENSG00000116678	Transcript	ENST00000349533.11	protein_coding	-	2/19	-	-	-	-	-	-	-	-	-	1	-	HGNC	HGNC:6554	NM_002303.6	-	1	P4	-	-	-	-	-	-	-	-	-	-	-	-	50	40	-4	-17	0.00	0.00	0.00	0.00
3281	1_65432948_----/AGTT	1:65432947-65432947	AGTT	intron_variant	MODIFIER	LEPR	ENSG00000116678	Transcript	ENST00000349533.11	protein_coding	-	2/19	-	-	-	-	-	-	-	-	-	1	-	HGNC	HGNC:6554	NM_002303.6	-	1	P4	-	-	-	-	-	-	-	-	-	-	-	-	-	-	-	-	-	-	-	-
3291	1_65434191_----/ATTT	1:65434190-65434190	ATTT	intron_variant	MODIFIER	LEPR	ENSG00000116678	Transcript	ENST00000349533.11	protein_coding	-	2/19	-	-	-	-	-	-	-	-	-	1	-	HGNC	HGNC:6554	NM_002303.6	-	1	P4	-	-	-	-	-	-	-	-	-	-	-	-	-	-	-	-	-	-	-	-
3300	1_65434918_----/AACT	1:65434917-65434917	AACT	intron_variant	MODIFIER	LEPR	ENSG00000116678	Transcript	ENST00000349533.11	protein_coding	-	2/19	-	-	-	-	-	-	-	-	-	1	-	HGNC	HGNC:6554	NM_002303.6	-	1	P4	-	-	-	-	-	-	-	-	-	-	-	-	-	-	-	-	-	-	-	-
3310	1_65436282_--/GG	1:65436281-65436281	GG	intron_variant	MODIFIER	LEPR	ENSG00000116678	Transcript	ENST00000349533.11	protein_coding	-	2/19	-	-	-	-	-	-	-	-	-	1	-	HGNC	HGNC:6554	NM_002303.6	-	1	P4	-	-	-	-	-	-	-	-	-	-	-	-	-	-	-	-	-	-	-	-
3319	1_65437179_---------------/AAAAACCCGGTTTTT	1:65437178-65437178	AAAAACCCGGTTTTT	intron_variant	MODIFIER	LEPR	ENSG00000116678	Transcript	ENST00000349533.11	protein_coding	-	2/19	-	-	-	-	-	-	-	-	-	1	-	HGNC	HGNC:6554	NM_002303.6	-	1	P4	-	-	-	-	-	-	-	-	-	-	-	-	-	-	-	-	-	-	-	-
3324	1_65437561_--/CG	1:65437560-65437560	CG	intron_variant	MODIFIER	LEPR	ENSG00000116678	Transcript	ENST00000349533.11	protein_coding	-	2/19	-	-	-	-	-	-	-	-	-	1	-	HGNC	HGNC:6554	NM_002303.6	-	1	P4	-	-	-	-	-	-	-	-	-	-	-	-	-	-	-	-	-	-	-	-
3330	1_65438114_-/A	1:65438113-65438113	A	intron_variant	MODIFIER	LEPR	ENSG00000116678	Transcript	ENST00000349533.11	protein_coding	-	2/19	-	-	-	-	-	-	-	-	-	1	-	HGNC	HGNC:6554	NM_002303.6	-	1	P4	-	-	-	-	-	-	-	-	-	-	-	-	-25	26	10	-25	0.00	0.00	0.00	0.00
3336	1_65438950_--/AT	1:65438949-65438949	AT	intron_variant	MODIFIER	LEPR	ENSG00000116678	Transcript	ENST00000349533.11	protein_coding	-	2/19	-	-	-	-	-	-	-	-	-	1	-	HGNC	HGNC:6554	NM_002303.6	-	1	P4	-	-	-	-	-	-	-	-	-	-	-	-	-	-	-	-	-	-	-	-
3341	1_65438950_---/GTT	1:65438949-65438949	GTT	intron_variant	MODIFIER	LEPR	ENSG00000116678	Transcript	ENST00000349533.11	protein_coding	-	2/19	-	-	-	-	-	-	-	-	-	1	-	HGNC	HGNC:6554	NM_002303.6	-	1	P4	-	-	-	-	-	-	-	-	-	-	-	-	-	-	-	-	-	-	-	-
3346	1_65441271_-/G	1:65441270-65441270	G	intron_variant	MODIFIER	LEPR	ENSG00000116678	Transcript	ENST00000349533.11	protein_coding	-	2/19	-	-	-	-	-	-	-	-	-	1	-	HGNC	HGNC:6554	NM_002303.6	-	1	P4	-	-	-	-	-	-	-	-	-	-	-	-	-39	-2	30	5	0.00	0.00	0.00	0.00
3350	1_65442267_------/CCGGTA	1:65442266-65442266	CCGGTA	intron_variant	MODIFIER	LEPR	ENSG00000116678	Transcript	ENST00000349533.11	protein_coding	-	2/19	-	-	-	-	-	-	-	-	-	1	-	HGNC	HGNC:6554	NM_002303.6	-	1	P4	-	-	-	-	-	-	-	-	-	-	-	-	-	-	-	-	-	-	-	-
3353	1_65443032_-/A	1:65443031-65443031	A	intron_variant	MODIFIER	LEPR	ENSG00000116678	Transcript	ENST00000349533.11	protein_coding	-	2/19	-	-	-	-	-	-	-	-	-	1	-	HGNC	HGNC:6554	NM_002303.6	-	1	P4	-	-	-	-	-	-	-	-	-	-	-	-	44	-38	47	45	0.00	0.00	0.00	0.00
3356	1_65443222_-/A	1:65443221-65443221	A	intron_variant	MODIFIER	LEPR	ENSG00000116678	Transcript	ENST00000349533.11	protein_coding	-	2/19	-	-	-	-	-	-	-	rs1349690058	-	1	-	HGNC	HGNC:6554	NM_002303.6	-	1	P4	-	-	-	-	-	-	-	-	-	-	-	-	44	-32	50	32	0.00	0.00	0.00	0.00
3359	1_65444761_--/TT	1:65444760-65444760	TT	intron_variant	MODIFIER	LEPR	ENSG00000116678	Transcript	ENST00000349533.11	protein_coding	-	2/19	-	-	-	-	-	-	-	-	-	1	-	HGNC	HGNC:6554	NM_002303.6	-	1	P4	-	-	-	-	-	-	-	-	-	-	-	-	-	-	-	-	-	-	-	-
3362	1_65445388_-----/AACTT	1:65445387-65445387	AACTT	intron_variant	MODIFIER	LEPR	ENSG00000116678	Transcript	ENST00000349533.11	protein_coding	-	2/19	-	-	-	-	-	-	-	-	-	1	-	HGNC	HGNC:6554	NM_002303.6	-	1	P4	-	-	-	-	-	-	-	-	-	-	-	-	-	-	-	-	-	-	-	-
3365	1_65446334_-----/CCCTT	1:65446333-65446333	CCCTT	intron_variant	MODIFIER	LEPR	ENSG00000116678	Transcript	ENST00000349533.11	protein_coding	-	2/19	-	-	-	-	-	-	-	-	-	1	-	HGNC	HGNC:6554	NM_002303.6	-	1	P4	-	-	-	-	-	-	-	-	-	-	-	-	-	-	-	-	-	-	-	-
3368	1_65474000_-/A	1:65473999-65473999	A	intron_variant	MODIFIER	LEPR	ENSG00000116678	Transcript	ENST00000349533.11	protein_coding	-	2/19	-	-	-	-	-	-	-	-	-	1	-	HGNC	HGNC:6554	NM_002303.6	-	1	P4	-	-	-	-	-	-	-	-	-	-	-	-	21	-30	-38	-30	0.00	0.00	0.00	0.00
3371	1_65476027_---/AAC	1:65476026-65476026	AAC	intron_variant	MODIFIER	LEPR	ENSG00000116678	Transcript	ENST00000349533.11	protein_coding	-	2/19	-	-	-	-	-	-	-	-	-	1	-	HGNC	HGNC:6554	NM_002303.6	-	1	P4	-	-	-	-	-	-	-	-	-	-	-	-	-	-	-	-	-	-	-	-
3374	1_65476035_-/C	1:65476034-65476034	C	intron_variant	MODIFIER	LEPR	ENSG00000116678	Transcript	ENST00000349533.11	protein_coding	-	2/19	-	-	-	-	-	-	-	-	-	1	-	HGNC	HGNC:6554	NM_002303.6	-	1	P4	-	-	-	-	-	-	-	-	-	-	-	-	30	-45	35	-41	0.00	0.00	0.00	0.00
3377	1_65483946_--/CT	1:65483945-65483945	CT	intron_variant	MODIFIER	LEPR	ENSG00000116678	Transcript	ENST00000349533.11	protein_coding	-	2/19	-	-	-	-	-	-	-	-	-	1	-	HGNC	HGNC:6554	NM_002303.6	-	1	P4	-	-	-	-	-	-	-	-	-	-	-	-	-	-	-	-	-	-	-	-
3381	1_65484794_-/T	1:65484793-65484793	T	intron_variant	MODIFIER	LEPR	ENSG00000116678	Transcript	ENST00000349533.11	protein_coding	-	2/19	-	-	-	-	-	-	-	-	-	1	-	HGNC	HGNC:6554	NM_002303.6	-	1	P4	-	-	-	-	-	-	-	-	-	-	-	-	37	-8	10	-2	0.00	0.00	0.00	0.00
3385	1_65485608_----------/CCCCCTTTTT	1:65485607-65485607	CCCCCTTTTT	intron_variant	MODIFIER	LEPR	ENSG00000116678	Transcript	ENST00000349533.11	protein_coding	-	2/19	-	-	-	-	-	-	-	-	-	1	-	HGNC	HGNC:6554	NM_002303.6	-	1	P4	-	-	-	-	-	-	-	-	-	-	-	-	-	-	-	-	-	-	-	-
3389	1_65487258_----------/AAAACCTTTT	1:65487257-65487257	AAAACCTTTT	intron_variant	MODIFIER	LEPR	ENSG00000116678	Transcript	ENST00000349533.11	protein_coding	-	2/19	-	-	-	-	-	-	-	-	-	1	-	HGNC	HGNC:6554	NM_002303.6	-	1	P4	-	-	-	-	-	-	-	-	-	-	-	-	-	-	-	-	-	-	-	-
3393	1_65490872_-/A	1:65490871-65490871	A	intron_variant	MODIFIER	LEPR	ENSG00000116678	Transcript	ENST00000349533.11	protein_coding	-	2/19	-	-	-	-	-	-	-	-	-	1	-	HGNC	HGNC:6554	NM_002303.6	-	1	P4	-	-	-	-	-	-	-	-	-	-	-	-	0	1	0	25	0.21	0.00	0.00	0.00
3397	1_65496521_-------/AACGGGT	1:65496520-65496520	AACGGGT	intron_variant	MODIFIER	LEPR	ENSG00000116678	Transcript	ENST00000349533.11	protein_coding	-	2/19	-	-	-	-	-	-	-	-	-	1	-	HGNC	HGNC:6554	NM_002303.6	-	1	P4	-	-	-	-	-	-	-	-	-	-	-	-	-	-	-	-	-	-	-	-
3401	1_65499926_--/CT	1:65499925-65499925	CT	intron_variant	MODIFIER	LEPR	ENSG00000116678	Transcript	ENST00000349533.11	protein_coding	-	2/19	-	-	-	-	-	-	-	-	-	1	-	HGNC	HGNC:6554	NM_002303.6	-	1	P4	-	-	-	-	-	-	-	-	-	-	-	-	-	-	-	-	-	-	-	-
3404	1_65502383_--/CT	1:65502382-65502382	CT	intron_variant	MODIFIER	LEPR	ENSG00000116678	Transcript	ENST00000349533.11	protein_coding	-	2/19	-	-	-	-	-	-	-	-	-	1	-	HGNC	HGNC:6554	NM_002303.6	-	1	P4	-	-	-	-	-	-	-	-	-	-	-	-	-	-	-	-	-	-	-	-
3407	1_65506092_-/T	1:65506091-65506091	T	intron_variant	MODIFIER	LEPR	ENSG00000116678	Transcript	ENST00000349533.11	protein_coding	-	2/19	-	-	-	-	-	-	-	-	-	1	-	HGNC	HGNC:6554	NM_002303.6	-	1	P4	-	-	-	-	-	-	-	-	-	-	-	-	26	4	26	7	0.00	0.00	0.00	0.00
3410	1_65506398_--/AG	1:65506397-65506397	AG	intron_variant	MODIFIER	LEPR	ENSG00000116678	Transcript	ENST00000349533.11	protein_coding	-	2/19	-	-	-	-	-	-	-	-	-	1	-	HGNC	HGNC:6554	NM_002303.6	-	1	P4	-	-	-	-	-	-	-	-	-	-	-	-	-	-	-	-	-	-	-	-
3413	1_65510504_--/TT	1:65510503-65510503	TT	intron_variant	MODIFIER	LEPR	ENSG00000116678	Transcript	ENST00000349533.11	protein_coding	-	2/19	-	-	-	-	-	-	-	-	-	1	-	HGNC	HGNC:6554	NM_002303.6	-	1	P4	-	-	-	-	-	-	-	-	-	-	-	-	-	-	-	-	-	-	-	-
3424	1_65510573_---/CTT	1:65510572-65510572	CTT	intron_variant	MODIFIER	LEPR	ENSG00000116678	Transcript	ENST00000349533.11	protein_coding	-	2/19	-	-	-	-	-	-	-	-	-	1	-	HGNC	HGNC:6554	NM_002303.6	-	1	P4	-	-	-	-	-	-	-	-	-	-	-	-	-	-	-	-	-	-	-	-
3429	1_65510573_-/T	1:65510572-65510572	T	intron_variant	MODIFIER	LEPR	ENSG00000116678	Transcript	ENST00000349533.11	protein_coding	-	2/19	-	-	-	-	-	-	-	-	-	1	-	HGNC	HGNC:6554	NM_002303.6	-	1	P4	-	-	-	-	-	-	-	-	-	-	-	-	-38	-5	40	-11	0.00	0.00	0.00	0.00
3434	1_65514709_-/T	1:65514708-65514708	T	intron_variant	MODIFIER	LEPR	ENSG00000116678	Transcript	ENST00000349533.11	protein_coding	-	2/19	-	-	-	-	-	-	-	-	-	1	-	HGNC	HGNC:6554	NM_002303.6	-	1	P4	-	-	-	-	-	-	-	-	-	-	-	-	-34	-43	-19	25	0.00	0.00	0.00	0.00
3438	1_65524867_--------/AAACCGTT	1:65524866-65524866	AAACCGTT	intron_variant	MODIFIER	LEPR	ENSG00000116678	Transcript	ENST00000349533.11	protein_coding	-	2/19	-	-	-	-	-	-	-	-	-	1	-	HGNC	HGNC:6554	NM_002303.6	-	1	P4	-	-	-	-	-	-	-	-	-	-	-	-	-	-	-	-	-	-	-	-
3444	1_65532913_-----/AACCT	1:65532912-65532912	AACCT	intron_variant	MODIFIER	LEPR	ENSG00000116678	Transcript	ENST00000349533.11	protein_coding	-	2/19	-	-	-	-	-	-	-	-	-	1	-	HGNC	HGNC:6554	NM_002303.6	-	1	P4	-	-	-	-	-	-	-	-	-	-	-	-	-	-	-	-	-	-	-	-
3450	1_65534144_-/G	1:65534143-65534143	G	intron_variant	MODIFIER	LEPR	ENSG00000116678	Transcript	ENST00000349533.11	protein_coding	-	2/19	-	-	-	-	-	-	-	-	-	1	-	HGNC	HGNC:6554	NM_002303.6	-	1	P4	-	-	-	-	-	-	-	-	-	-	-	-	-44	-46	30	-50	0.00	0.00	0.00	0.00
3456	1_65535324_---/ACC	1:65535323-65535323	ACC	intron_variant	MODIFIER	LEPR	ENSG00000116678	Transcript	ENST00000349533.11	protein_coding	-	2/19	-	-	-	-	-	-	-	-	-	1	-	HGNC	HGNC:6554	NM_002303.6	-	1	P4	-	-	-	-	-	-	-	-	-	-	-	-	-	-	-	-	-	-	-	-
3462	1_65536999_-/C	1:65536998-65536998	C	intron_variant	MODIFIER	LEPR	ENSG00000116678	Transcript	ENST00000349533.11	protein_coding	-	2/19	-	-	-	-	-	-	-	-	-	1	-	HGNC	HGNC:6554	NM_002303.6	-	1	P4	-	-	-	-	-	-	-	-	-	-	-	-	-35	32	-35	9	0.00	0.00	0.00	0.00
3468	1_65537558_------/AAATTT	1:65537557-65537557	AAATTT	intron_variant	MODIFIER	LEPR	ENSG00000116678	Transcript	ENST00000349533.11	protein_coding	-	2/19	-	-	-	-	-	-	-	-	-	1	-	HGNC	HGNC:6554	NM_002303.6	-	1	P4	-	-	-	-	-	-	-	-	-	-	-	-	-	-	-	-	-	-	-	-
3474	1_65540723_----/AAAT	1:65540722-65540722	AAAT	intron_variant	MODIFIER	LEPR	ENSG00000116678	Transcript	ENST00000349533.11	protein_coding	-	2/19	-	-	-	-	-	-	-	-	-	1	-	HGNC	HGNC:6554	NM_002303.6	-	1	P4	-	-	-	-	-	-	-	-	-	-	-	-	-	-	-	-	-	-	-	-
3480	1_65543808_--/GC	1:65543807-65543807	GC	intron_variant	MODIFIER	LEPR	ENSG00000116678	Transcript	ENST00000349533.11	protein_coding	-	2/19	-	-	-	-	-	-	-	-	-	1	-	HGNC	HGNC:6554	NM_002303.6	-	1	P4	-	-	-	-	-	-	-	-	-	-	-	-	-	-	-	-	-	-	-	-
3486	1_65543984_-/T	1:65543983-65543983	T	intron_variant	MODIFIER	LEPR	ENSG00000116678	Transcript	ENST00000349533.11	protein_coding	-	2/19	-	-	-	-	-	-	-	-	-	1	-	HGNC	HGNC:6554	NM_002303.6	-	1	P4	-	-	-	-	-	-	-	-	-	-	-	-	19	-34	-5	-19	0.00	0.00	0.00	0.00
3492	1_65557022_------------/AACCGGGGGGTT	1:65557021-65557021	AACCGGGGGGTT	intron_variant	MODIFIER	LEPR	ENSG00000116678	Transcript	ENST00000349533.11	protein_coding	-	2/19	-	-	-	-	-	-	-	-	-	1	-	HGNC	HGNC:6554	NM_002303.6	-	1	P4	-	-	-	-	-	-	-	-	-	-	-	-	-	-	-	-	-	-	-	-
3498	1_65565431_--/AG	1:65565430-65565430	AG	intron_variant	MODIFIER	LEPR	ENSG00000116678	Transcript	ENST00000349533.11	protein_coding	-	2/19	-	-	-	-	-	-	-	-	-	1	-	HGNC	HGNC:6554	NM_002303.6	-	1	P4	-	-	-	-	-	-	-	-	-	-	-	-	-	-	-	-	-	-	-	-
3505	1_65570892_-/G	1:65570891-65570891	G	intron_variant	MODIFIER	LEPR	ENSG00000116678	Transcript	ENST00000349533.11	protein_coding	-	4/19	-	-	-	-	-	-	-	-	-	1	-	HGNC	HGNC:6554	NM_002303.6	-	1	P4	-	-	-	-	-	-	-	-	-	-	-	-	-19	25	-31	4	0.00	0.00	0.00	0.00
3512	1_65573544_-/C	1:65573543-65573543	C	intron_variant	MODIFIER	LEPR	ENSG00000116678	Transcript	ENST00000349533.11	protein_coding	-	5/19	-	-	-	-	-	-	-	-	-	1	-	HGNC	HGNC:6554	NM_002303.6	-	1	P4	-	-	-	-	-	-	-	-	-	-	-	-	4	21	19	-6	0.00	0.00	0.00	0.00
3520	1_65575067_---/AAC	1:65575066-65575066	AAC	intron_variant	MODIFIER	LEPR	ENSG00000116678	Transcript	ENST00000349533.11	protein_coding	-	5/19	-	-	-	-	-	-	-	-	-	1	-	HGNC	HGNC:6554	NM_002303.6	-	1	P4	-	-	-	-	-	-	-	-	-	-	-	-	-	-	-	-	-	-	-	-
3528	1_65575652_-/A	1:65575651-65575651	A	intron_variant	MODIFIER	LEPR	ENSG00000116678	Transcript	ENST00000349533.11	protein_coding	-	5/19	-	-	-	-	-	-	-	-	-	1	-	HGNC	HGNC:6554	NM_002303.6	-	1	P4	-	-	-	-	-	-	-	-	-	-	-	-	21	-32	38	12	0.00	0.00	0.00	0.00
3536	1_65575652_----/AAGT	1:65575651-65575651	AAGT	intron_variant	MODIFIER	LEPR	ENSG00000116678	Transcript	ENST00000349533.11	protein_coding	-	5/19	-	-	-	-	-	-	-	-	-	1	-	HGNC	HGNC:6554	NM_002303.6	-	1	P4	-	-	-	-	-	-	-	-	-	-	-	-	-	-	-	-	-	-	-	-
3544	1_65575682_----/AGGG	1:65575681-65575681	AGGG	intron_variant	MODIFIER	LEPR	ENSG00000116678	Transcript	ENST00000349533.11	protein_coding	-	5/19	-	-	-	-	-	-	-	-	-	1	-	HGNC	HGNC:6554	NM_002303.6	-	1	P4	-	-	-	-	-	-	-	-	-	-	-	-	-	-	-	-	-	-	-	-
3552	1_65579776_-/C	1:65579775-65579775	C	intron_variant	MODIFIER	LEPR	ENSG00000116678	Transcript	ENST00000349533.11	protein_coding	-	5/19	-	-	-	-	-	-	-	-	-	1	-	HGNC	HGNC:6554	NM_002303.6	-	1	P4	-	-	-	-	-	-	-	-	-	-	-	-	-41	-35	-36	-41	0.00	0.00	0.00	0.00
3560	1_65593930_-/T	1:65593929-65593929	T	intron_variant	MODIFIER	LEPR	ENSG00000116678	Transcript	ENST00000349533.11	protein_coding	-	6/19	-	-	-	-	-	-	-	-	-	1	-	HGNC	HGNC:6554	NM_002303.6	-	1	P4	-	-	-	-	-	-	-	-	-	-	-	-	-38	-20	25	24	0.00	0.00	0.00	0.00
3567	1_65596739_--/GT	1:65596738-65596738	GT	intron_variant	MODIFIER	LEPR	ENSG00000116678	Transcript	ENST00000349533.11	protein_coding	-	7/19	-	-	-	-	-	-	-	-	-	1	-	HGNC	HGNC:6554	NM_002303.6	-	1	P4	-	-	-	-	-	-	-	-	-	-	-	-	-	-	-	-	-	-	-	-
3574	1_65596850_-/T	1:65596849-65596849	T	intron_variant	MODIFIER	LEPR	ENSG00000116678	Transcript	ENST00000349533.11	protein_coding	-	7/19	-	-	-	-	-	-	-	rs566624878	-	1	-	HGNC	HGNC:6554	NM_002303.6	-	1	P4	-	-	-	-	-	-	-	-	-	-	-	-	-15	38	-15	38	0.00	0.00	0.00	0.00
3581	1_65599230_-/T	1:65599229-65599229	T	intron_variant	MODIFIER	LEPR	ENSG00000116678	Transcript	ENST00000349533.11	protein_coding	-	8/19	-	-	-	-	-	-	-	-	-	1	-	HGNC	HGNC:6554	NM_002303.6	-	1	P4	-	-	-	-	-	-	-	-	-	-	-	-	16	-30	16	15	0.06	0.00	0.00	0.00
3589	1_65599494_-/T	1:65599493-65599493	T	intron_variant	MODIFIER	LEPR	ENSG00000116678	Transcript	ENST00000349533.11	protein_coding	-	8/19	-	-	-	-	-	-	-	-	-	1	-	HGNC	HGNC:6554	NM_002303.6	-	1	P4	-	-	-	-	-	-	-	-	-	-	-	-	28	-23	-13	-15	0.00	0.00	0.00	0.00
3596	1_65599873_----/ATTT	1:65599872-65599872	ATTT	intron_variant	MODIFIER	LEPR	ENSG00000116678	Transcript	ENST00000349533.11	protein_coding	-	8/19	-	-	-	-	-	-	-	-	-	1	-	HGNC	HGNC:6554	NM_002303.6	-	1	P4	-	-	-	-	-	-	-	-	-	-	-	-	-	-	-	-	-	-	-	-
3603	1_65602278_----/AAGG	1:65602277-65602277	AAGG	intron_variant	MODIFIER	LEPR	ENSG00000116678	Transcript	ENST00000349533.11	protein_coding	-	10/19	-	-	-	-	-	-	-	-	-	1	-	HGNC	HGNC:6554	NM_002303.6	-	1	P4	-	-	-	-	-	-	-	-	-	-	-	-	-	-	-	-	-	-	-	-
3610	1_65603225_---/ACG	1:65603224-65603224	ACG	intron_variant	MODIFIER	LEPR	ENSG00000116678	Transcript	ENST00000349533.11	protein_coding	-	10/19	-	-	-	-	-	-	-	-	-	1	-	HGNC	HGNC:6554	NM_002303.6	-	1	P4	-	-	-	-	-	-	-	-	-	-	-	-	-	-	-	-	-	-	-	-
3617	1_65604252_-----------/AAAACGGGTTT	1:65604251-65604251	AAAACGGGTTT	intron_variant	MODIFIER	LEPR	ENSG00000116678	Transcript	ENST00000349533.11	protein_coding	-	10/19	-	-	-	-	-	-	-	-	-	1	-	HGNC	HGNC:6554	NM_002303.6	-	1	P4	-	-	-	-	-	-	-	-	-	-	-	-	-	-	-	-	-	-	-	-
3624	1_65604291_-/A	1:65604290-65604290	A	intron_variant	MODIFIER	LEPR	ENSG00000116678	Transcript	ENST00000349533.11	protein_coding	-	10/19	-	-	-	-	-	-	-	-	-	1	-	HGNC	HGNC:6554	NM_002303.6	-	1	P4	-	-	-	-	-	-	-	-	-	-	-	-	-5	10	22	26	0.00	0.00	0.00	0.00
3631	1_65605756_-/A	1:65605755-65605755	A	intron_variant	MODIFIER	LEPR	ENSG00000116678	Transcript	ENST00000349533.11	protein_coding	-	11/19	-	-	-	-	-	-	-	-	-	1	-	HGNC	HGNC:6554	NM_002303.6	-	1	P4	-	-	-	-	-	-	-	-	-	-	-	-	16	7	39	44	0.00	0.00	0.00	0.00
3639	1_65607939_-/C	1:65607938-65607938	C	intron_variant	MODIFIER	LEPR	ENSG00000116678	Transcript	ENST00000349533.11	protein_coding	-	11/19	-	-	-	-	-	-	-	-	-	1	-	HGNC	HGNC:6554	NM_002303.6	-	1	P4	-	-	-	-	-	-	-	-	-	-	-	-	13	4	2	-3	0.00	0.00	0.00	0.00
3646	1_65611253_-/A	1:65611252-65611252	A	intron_variant	MODIFIER	LEPR	ENSG00000116678	Transcript	ENST00000349533.11	protein_coding	-	14/19	-	-	-	-	-	-	-	-	-	1	-	HGNC	HGNC:6554	NM_002303.6	-	1	P4	-	-	-	-	-	-	-	-	-	-	-	-	-50	41	-4	-10	0.02	0.00	0.00	0.00
3653	1_65614999_-/A	1:65614998-65614998	A	intron_variant	MODIFIER	LEPR	ENSG00000116678	Transcript	ENST00000349533.11	protein_coding	-	14/19	-	-	-	-	-	-	-	-	-	1	-	HGNC	HGNC:6554	NM_002303.6	-	1	P4	-	-	-	-	-	-	-	-	-	-	-	-	-46	-38	5	-38	0.00	0.00	0.00	0.00
3661	1_65615404_-/G	1:65615403-65615403	G	intron_variant	MODIFIER	LEPR	ENSG00000116678	Transcript	ENST00000349533.11	protein_coding	-	14/19	-	-	-	-	-	-	-	-	-	1	-	HGNC	HGNC:6554	NM_002303.6	-	1	P4	-	-	-	-	-	-	-	-	-	-	-	-	37	18	18	6	0.00	0.00	0.00	0.00
3668	1_65616970_-----/AAAGT	1:65616969-65616969	AAAGT	intron_variant	MODIFIER	LEPR	ENSG00000116678	Transcript	ENST00000349533.11	protein_coding	-	15/19	-	-	-	-	-	-	-	-	-	1	-	HGNC	HGNC:6554	NM_002303.6	-	1	P4	-	-	-	-	-	-	-	-	-	-	-	-	-	-	-	-	-	-	-	-
3676	1_65616984_-/T	1:65616983-65616983	T	intron_variant	MODIFIER	LEPR	ENSG00000116678	Transcript	ENST00000349533.11	protein_coding	-	15/19	-	-	-	-	-	-	-	-	-	1	-	HGNC	HGNC:6554	NM_002303.6	-	1	P4	-	-	-	-	-	-	-	-	-	-	-	-	-32	30	-32	-11	0.00	0.00	0.00	0.00
3684	1_65617025_----/ACTT	1:65617024-65617024	ACTT	intron_variant	MODIFIER	LEPR	ENSG00000116678	Transcript	ENST00000349533.11	protein_coding	-	15/19	-	-	-	-	-	-	-	-	-	1	-	HGNC	HGNC:6554	NM_002303.6	-	1	P4	-	-	-	-	-	-	-	-	-	-	-	-	-	-	-	-	-	-	-	-
3692	1_65617732_-/T	1:65617731-65617731	T	intron_variant	MODIFIER	LEPR	ENSG00000116678	Transcript	ENST00000349533.11	protein_coding	-	15/19	-	-	-	-	-	-	-	-	-	1	-	HGNC	HGNC:6554	NM_002303.6	-	1	P4	-	-	-	-	-	-	-	-	-	-	-	-	8	-30	7	8	0.00	0.00	0.00	0.00
3699	1_65618498_--/TT	1:65618497-65618497	TT	intron_variant	MODIFIER	LEPR	ENSG00000116678	Transcript	ENST00000349533.11	protein_coding	-	16/19	-	-	-	-	-	-	-	-	-	1	-	HGNC	HGNC:6554	NM_002303.6	-	1	P4	-	-	-	-	-	-	-	-	-	-	-	-	-	-	-	-	-	-	-	-
3706	1_65621216_--/CT	1:65621215-65621215	CT	intron_variant	MODIFIER	LEPR	ENSG00000116678	Transcript	ENST00000349533.11	protein_coding	-	17/19	-	-	-	-	-	-	-	-	-	1	-	HGNC	HGNC:6554	NM_002303.6	-	1	P4	-	-	-	-	-	-	-	-	-	-	-	-	-	-	-	-	-	-	-	-
3713	1_65623112_-/T	1:65623111-65623111	T	intron_variant	MODIFIER	LEPR	ENSG00000116678	Transcript	ENST00000349533.11	protein_coding	-	19/19	-	-	-	-	-	-	-	rs1401177052	-	1	-	HGNC	HGNC:6554	NM_002303.6	-	1	P4	-	-	-	-	-	-	-	-	-	-	-	-	18	-35	-49	-35	0.00	0.00	0.00	0.00
3720	1_65627041_-/T	1:65627040-65627040	T	intron_variant	MODIFIER	LEPR	ENSG00000116678	Transcript	ENST00000349533.11	protein_coding	-	19/19	-	-	-	-	-	-	-	-	-	1	-	HGNC	HGNC:6554	NM_002303.6	-	1	P4	-	-	-	-	-	-	-	-	-	-	-	-	17	-45	17	-5	0.00	0.00	0.00	0.00
3727	1_65627523_----/AGTT	1:65627522-65627522	AGTT	intron_variant	MODIFIER	LEPR	ENSG00000116678	Transcript	ENST00000349533.11	protein_coding	-	19/19	-	-	-	-	-	-	-	-	-	1	-	HGNC	HGNC:6554	NM_002303.6	-	1	P4	-	-	-	-	-	-	-	-	-	-	-	-	-	-	-	-	-	-	-	-
3733	1_65634638_----/AAGG	1:65634637-65634637	AAGG	intron_variant	MODIFIER	LEPR	ENSG00000116678	Transcript	ENST00000349533.11	protein_coding	-	19/19	-	-	-	-	-	-	-	-	-	1	-	HGNC	HGNC:6554	NM_002303.6	-	1	P4	-	-	-	-	-	-	-	-	-	-	-	-	-	-	-	-	-	-	-	-
3737	1_65634746_----/ATTT	1:65634745-65634745	ATTT	intron_variant	MODIFIER	LEPR	ENSG00000116678	Transcript	ENST00000349533.11	protein_coding	-	19/19	-	-	-	-	-	-	-	-	-	1	-	HGNC	HGNC:6554	NM_002303.6	-	1	P4	-	-	-	-	-	-	-	-	-	-	-	-	-	-	-	-	-	-	-	-
3741	1_65634939_-/A	1:65634938-65634938	A	intron_variant	MODIFIER	LEPR	ENSG00000116678	Transcript	ENST00000349533.11	protein_coding	-	19/19	-	-	-	-	-	-	-	-	-	1	-	HGNC	HGNC:6554	NM_002303.6	-	1	P4	-	-	-	-	-	-	-	-	-	-	-	-	35	-47	16	-2	0.00	0.00	0.00	0.00
3745	1_65637360_------/AAACCC	1:65637359-65637359	AAACCC	3_prime_UTR_variant	MODIFIER	LEPR	ENSG00000116678	Transcript	ENST00000349533.11	protein_coding	20/20	-	-	-	4011-4012	-	-	-	-	-	-	1	-	HGNC	HGNC:6554	NM_002303.6	-	1	P4	-	-	-	-	-	-	-	-	-	-	-	-	-	-	-	-	-	-	-	-
3748	1_65637487_--/AG	1:65637486-65637486	AG	3_prime_UTR_variant	MODIFIER	LEPR	ENSG00000116678	Transcript	ENST00000349533.11	protein_coding	20/20	-	-	-	4138-4139	-	-	-	-	-	-	1	-	HGNC	HGNC:6554	NM_002303.6	-	1	P4	-	-	-	-	-	-	-	-	-	-	-	-	-	-	-	-	-	-	-	-
3751	1_65639840_-/A	1:65639839-65639839	A	3_prime_UTR_variant	MODIFIER	LEPR	ENSG00000116678	Transcript	ENST00000349533.11	protein_coding	20/20	-	-	-	6491-6492	-	-	-	-	-	-	1	-	HGNC	HGNC:6554	NM_002303.6	-	1	P4	-	-	-	-	-	-	-	-	-	-	-	-	1	-20	28	-29	0.00	0.00	0.00	0.00
3754	1_65640590_----/AAAC	1:65640589-65640589	AAAC	3_prime_UTR_variant	MODIFIER	LEPR	ENSG00000116678	Transcript	ENST00000349533.11	protein_coding	20/20	-	-	-	7241-7242	-	-	-	-	-	-	1	-	HGNC	HGNC:6554	NM_002303.6	-	1	P4	-	-	-	-	-	-	-	-	-	-	-	-	-	-	-	-	-	-	-	-
3755	1_65642719_-/T	1:65642718-65642718	T	downstream_gene_variant	MODIFIER	LEPR	ENSG00000116678	Transcript	ENST00000349533.11	protein_coding	-	-	-	-	-	-	-	-	-	-	1159	1	-	HGNC	HGNC:6554	NM_002303.6	-	1	P4	-	-	-	-	-	-	-	-	-	-	-	-	-	-	-	-	-	-	-	-
3761	1_109918038_-/G	1:109918037-109918037	G	intron_variant	MODIFIER	CSF1	ENSG00000184371	Transcript	ENST00000329608.11	protein_coding	-	4/8	-	-	-	-	-	-	-	-	-	1	-	HGNC	HGNC:2432	NM_000757.6	-	1	P4	-	-	-	-	-	-	-	-	-	-	-	-	-30	-48	-28	-20	0.00	0.00	0.00	0.00
3771	1_109925163_---/AGG	1:109925162-109925162	AGG	coding_sequence_variant	MODIFIER	CSF1	ENSG00000184371	Transcript	ENST00000329608.11	protein_coding	8/9	-	-	-	1813-1814	1638-1639	546-547	X/R	--G/AGG	-	-	1	-	HGNC	HGNC:2432	NM_000757.6	-	1	P4	tolerated(0.06)	probably_damaging(0.922)	-	-	-	-	-	-	-	-	-	-	-	-	-	-	-	-	-	-
3779	1_109926791_-/G	1:109926790-109926790	G	intron_variant	MODIFIER	CSF1	ENSG00000184371	Transcript	ENST00000329608.11	protein_coding	-	8/8	-	-	-	-	-	-	-	-	-	1	-	HGNC	HGNC:2432	NM_000757.6	-	1	P4	-	-	-	-	-	-	-	-	-	-	-	-	22	39	-4	24	0.00	0.00	0.00	0.00
3788	1_109926886_-/C	1:109926885-109926885	C	intron_variant	MODIFIER	CSF1	ENSG00000184371	Transcript	ENST00000329608.11	protein_coding	-	8/8	-	-	-	-	-	-	-	-	-	1	-	HGNC	HGNC:2432	NM_000757.6	-	1	P4	-	-	-	-	-	-	-	-	-	-	-	-	3	5	3	7	0.02	0.00	0.00	0.00
3796	1_109927503_-/C	1:109927502-109927502	C	intron_variant	MODIFIER	CSF1	ENSG00000184371	Transcript	ENST00000329608.11	protein_coding	-	8/8	-	-	-	-	-	-	-	-	-	1	-	HGNC	HGNC:2432	NM_000757.6	-	1	P4	-	-	-	-	-	-	-	-	-	-	-	-	-11	6	-7	18	0.00	0.00	0.00	0.00
3803	1_109927613_--/CT	1:109927612-109927612	CT	intron_variant	MODIFIER	CSF1	ENSG00000184371	Transcript	ENST00000329608.11	protein_coding	-	8/8	-	-	-	-	-	-	-	-	-	1	-	HGNC	HGNC:2432	NM_000757.6	-	1	P4	-	-	-	-	-	-	-	-	-	-	-	-	-	-	-	-	-	-	-	-
3809	1_109928274_-/A	1:109928273-109928273	A	intron_variant	MODIFIER	CSF1	ENSG00000184371	Transcript	ENST00000329608.11	protein_coding	-	8/8	-	-	-	-	-	-	-	-	-	1	-	HGNC	HGNC:2432	NM_000757.6	-	1	P4	-	-	-	-	-	-	-	-	-	-	-	-	-46	17	-46	15	0.00	0.00	0.00	0.00
3815	1_109932667_-/G	1:109932666-109932666	G	downstream_gene_variant	MODIFIER	CSF1	ENSG00000184371	Transcript	ENST00000329608.11	protein_coding	-	-	-	-	-	-	-	-	-	-	1674	1	-	HGNC	HGNC:2432	NM_000757.6	-	1	P4	-	-	-	-	-	-	-	-	-	-	-	-	-	-	-	-	-	-	-	-
3818	1_109933800_-/G	1:109933799-109933799	G	downstream_gene_variant	MODIFIER	CSF1	ENSG00000184371	Transcript	ENST00000329608.11	protein_coding	-	-	-	-	-	-	-	-	-	-	2807	1	-	HGNC	HGNC:2432	NM_000757.6	-	1	P4	-	-	-	-	-	-	-	-	-	-	-	-	-	-	-	-	-	-	-	-
3821	1_109935462_-/G	1:109935461-109935461	G	downstream_gene_variant	MODIFIER	CSF1	ENSG00000184371	Transcript	ENST00000329608.11	protein_coding	-	-	-	-	-	-	-	-	-	-	4469	1	-	HGNC	HGNC:2432	NM_000757.6	-	1	P4	-	-	-	-	-	-	-	-	-	-	-	-	-	-	-	-	-	-	-	-
3823	1_109935673_-/G	1:109935672-109935672	G	downstream_gene_variant	MODIFIER	CSF1	ENSG00000184371	Transcript	ENST00000329608.11	protein_coding	-	-	-	-	-	-	-	-	-	-	4680	1	-	HGNC	HGNC:2432	NM_000757.6	-	1	P4	-	-	-	-	-	-	-	-	-	-	-	-	-	-	-	-	-	-	-	-
3832	1_114700981_-/C	1:114700980-114700980	G	downstream_gene_variant	MODIFIER	NRAS	ENSG00000213281	Transcript	ENST00000369535.5	protein_coding	-	-	-	-	-	-	-	-	-	-	3488	-1	-	HGNC	HGNC:7989	NM_002524.5	-	1	P1	-	-	-	-	-	-	-	-	-	-	-	-	-	-	-	-	-	-	-	-
3834	1_114704034_--/AC	1:114704033-114704033	GT	downstream_gene_variant	MODIFIER	NRAS	ENSG00000213281	Transcript	ENST00000369535.5	protein_coding	-	-	-	-	-	-	-	-	-	-	435	-1	-	HGNC	HGNC:7989	NM_002524.5	-	1	P1	-	-	-	-	-	-	-	-	-	-	-	-	-	-	-	-	-	-	-	-
3835	1_114705655_-/C	1:114705654-114705654	G	3_prime_UTR_variant	MODIFIER	NRAS	ENSG00000213281	Transcript	ENST00000369535.5	protein_coding	7/7	-	-	-	3140-3141	-	-	-	-	-	-	-1	-	HGNC	HGNC:7989	NM_002524.5	-	1	P1	-	-	-	-	-	-	-	-	-	-	-	-	-	-	-	-	-	-	-	-
3836	1_114705872_-/A	1:114705871-114705871	T	3_prime_UTR_variant	MODIFIER	NRAS	ENSG00000213281	Transcript	ENST00000369535.5	protein_coding	7/7	-	-	-	2923-2924	-	-	-	-	-	-	-1	-	HGNC	HGNC:7989	NM_002524.5	-	1	P1	-	-	-	-	-	-	-	-	-	-	-	-	-	-	-	-	-	-	-	-
3837	1_114705983_--/AC	1:114705982-114705982	GT	3_prime_UTR_variant	MODIFIER	NRAS	ENSG00000213281	Transcript	ENST00000369535.5	protein_coding	7/7	-	-	-	2812-2813	-	-	-	-	-	-	-1	-	HGNC	HGNC:7989	NM_002524.5	-	1	P1	-	-	-	-	-	-	-	-	-	-	-	-	-	-	-	-	-	-	-	-
3838	1_114706003_-----/AAAAA	1:114706002-114706002	TTTTT	3_prime_UTR_variant	MODIFIER	NRAS	ENSG00000213281	Transcript	ENST00000369535.5	protein_coding	7/7	-	-	-	2792-2793	-	-	-	-	-	-	-1	-	HGNC	HGNC:7989	NM_002524.5	-	1	P1	-	-	-	-	-	-	-	-	-	-	-	-	-	-	-	-	-	-	-	-
3839	1_114708975_--/AG	1:114708974-114708974	CT	intron_variant	MODIFIER	NRAS	ENSG00000213281	Transcript	ENST00000369535.5	protein_coding	-	4/6	-	-	-	-	-	-	-	-	-	-1	-	HGNC	HGNC:7989	NM_002524.5	-	1	P1	-	-	-	-	-	-	-	-	-	-	-	-	-	-	-	-	-	-	-	-
3840	1_114711445_---/AAT	1:114711444-114711444	ATT	intron_variant	MODIFIER	NRAS	ENSG00000213281	Transcript	ENST00000369535.5	protein_coding	-	3/6	-	-	-	-	-	-	-	-	-	-1	-	HGNC	HGNC:7989	NM_002524.5	-	1	P1	-	-	-	-	-	-	-	-	-	-	-	-	-	-	-	-	-	-	-	-
3845	1_114712779_---/AAC	1:114712778-114712778	GTT	intron_variant	MODIFIER	NRAS	ENSG00000213281	Transcript	ENST00000369535.5	protein_coding	-	3/6	-	-	-	-	-	-	-	-	-	-1	-	HGNC	HGNC:7989	NM_002524.5	-	1	P1	-	-	-	-	-	-	-	-	-	-	-	-	-	-	-	-	-	-	-	-
3890	1_114713186_----/TTTT	1:114713185-114713185	AAAA	intron_variant	MODIFIER	NRAS	ENSG00000213281	Transcript	ENST00000369535.5	protein_coding	-	3/6	-	-	-	-	-	-	-	-	-	-1	-	HGNC	HGNC:7989	NM_002524.5	-	1	P1	-	-	-	-	-	-	-	-	-	-	-	-	-	-	-	-	-	-	-	-
3937	1_114714459_-/A	1:114714458-114714458	T	intron_variant	MODIFIER	NRAS	ENSG00000213281	Transcript	ENST00000369535.5	protein_coding	-	2/6	-	-	-	-	-	-	-	rs567053969	-	-1	-	HGNC	HGNC:7989	NM_002524.5	-	1	P1	-	-	-	-	-	-	-	-	-	-	-	-	-	-	-	-	-	-	-	-
3984	1_114714884_-/T	1:114714883-114714883	A	intron_variant	MODIFIER	NRAS	ENSG00000213281	Transcript	ENST00000369535.5	protein_coding	-	2/6	-	-	-	-	-	-	-	-	-	-1	-	HGNC	HGNC:7989	NM_002524.5	-	1	P1	-	-	-	-	-	-	-	-	-	-	-	-	-	-	-	-	-	-	-	-
4031	1_114719503_-----/AAAAG	1:114719502-114719502	CTTTT	upstream_gene_variant	MODIFIER	NRAS	ENSG00000213281	Transcript	ENST00000369535.5	protein_coding	-	-	-	-	-	-	-	-	-	-	2731	-1	-	HGNC	HGNC:7989	NM_002524.5	-	1	P1	-	-	-	-	-	-	-	-	-	-	-	-	-	-	-	-	-	-	-	-
4079	1_114719526_-/G	1:114719525-114719525	C	upstream_gene_variant	MODIFIER	NRAS	ENSG00000213281	Transcript	ENST00000369535.5	protein_coding	-	-	-	-	-	-	-	-	-	-	2754	-1	-	HGNC	HGNC:7989	NM_002524.5	-	1	P1	-	-	-	-	-	-	-	-	-	-	-	-	-	-	-	-	-	-	-	-
4127	1_114719747_--------/AAAAAAAA	1:114719746-114719746	TTTTTTTT	upstream_gene_variant	MODIFIER	NRAS	ENSG00000213281	Transcript	ENST00000369535.5	protein_coding	-	-	-	-	-	-	-	-	-	-	2975	-1	-	HGNC	HGNC:7989	NM_002524.5	-	1	P1	-	-	-	-	-	-	-	-	-	-	-	-	-	-	-	-	-	-	-	-
4175	1_114720074_---------/AAAAGGTTT	1:114720073-114720073	AAACCTTTT	upstream_gene_variant	MODIFIER	NRAS	ENSG00000213281	Transcript	ENST00000369535.5	protein_coding	-	-	-	-	-	-	-	-	-	-	3302	-1	-	HGNC	HGNC:7989	NM_002524.5	-	1	P1	-	-	-	-	-	-	-	-	-	-	-	-	-	-	-	-	-	-	-	-
4223	1_114720367_-/T	1:114720366-114720366	A	upstream_gene_variant	MODIFIER	NRAS	ENSG00000213281	Transcript	ENST00000369535.5	protein_coding	-	-	-	-	-	-	-	-	-	-	3595	-1	-	HGNC	HGNC:7989	NM_002524.5	-	1	P1	-	-	-	-	-	-	-	-	-	-	-	-	-	-	-	-	-	-	-	-
4271	1_114721084_----/ACCG	1:114721083-114721083	CGGT	upstream_gene_variant	MODIFIER	NRAS	ENSG00000213281	Transcript	ENST00000369535.5	protein_coding	-	-	-	-	-	-	-	-	-	-	4312	-1	-	HGNC	HGNC:7989	NM_002524.5	-	1	P1	-	-	-	-	-	-	-	-	-	-	-	-	-	-	-	-	-	-	-	-
4414	1_115639985_---/CGT	1:115639984-115639984	CGT	upstream_gene_variant	MODIFIER	VANGL1	ENSG00000173218	Transcript	ENST00000355485.7	protein_coding	-	-	-	-	-	-	-	-	-	-	1985	1	-	HGNC	HGNC:15512	NM_138959.3	-	1	P3	-	-	-	-	-	-	-	-	-	-	-	-	-	-	-	-	-	-	-	-
4417	1_115641691_--/GT	1:115641690-115641690	GT	upstream_gene_variant	MODIFIER	VANGL1	ENSG00000173218	Transcript	ENST00000355485.7	protein_coding	-	-	-	-	-	-	-	-	-	-	279	1	-	HGNC	HGNC:15512	NM_138959.3	-	1	P3	-	-	-	-	-	-	-	-	-	-	-	-	-	-	-	-	-	-	-	-
4421	1_115648982_-/A	1:115648981-115648981	A	intron_variant	MODIFIER	VANGL1	ENSG00000173218	Transcript	ENST00000355485.7	protein_coding	-	1/7	-	-	-	-	-	-	-	-	-	1	-	HGNC	HGNC:15512	NM_138959.3	-	1	P3	-	-	-	-	-	-	-	-	-	-	-	-	-9	-33	-9	5	0.00	0.00	0.00	0.00
4425	1_115649261_----/GTTT	1:115649260-115649260	GTTT	intron_variant	MODIFIER	VANGL1	ENSG00000173218	Transcript	ENST00000355485.7	protein_coding	-	1/7	-	-	-	-	-	-	-	-	-	1	-	HGNC	HGNC:15512	NM_138959.3	-	1	P3	-	-	-	-	-	-	-	-	-	-	-	-	-	-	-	-	-	-	-	-
4430	1_115649451_-----------/AAACCGGGGTT	1:115649450-115649450	AAACCGGGGTT	intron_variant	MODIFIER	VANGL1	ENSG00000173218	Transcript	ENST00000355485.7	protein_coding	-	1/7	-	-	-	-	-	-	-	-	-	1	-	HGNC	HGNC:15512	NM_138959.3	-	1	P3	-	-	-	-	-	-	-	-	-	-	-	-	-	-	-	-	-	-	-	-
4434	1_115649451_-/T	1:115649450-115649450	T	intron_variant	MODIFIER	VANGL1	ENSG00000173218	Transcript	ENST00000355485.7	protein_coding	-	1/7	-	-	-	-	-	-	-	-	-	1	-	HGNC	HGNC:15512	NM_138959.3	-	1	P3	-	-	-	-	-	-	-	-	-	-	-	-	-7	48	-8	-34	0.00	0.00	0.00	0.00
4438	1_115652184_-/T	1:115652183-115652183	T	intron_variant	MODIFIER	VANGL1	ENSG00000173218	Transcript	ENST00000355485.7	protein_coding	-	2/7	-	-	-	-	-	-	-	-	-	1	-	HGNC	HGNC:15512	NM_138959.3	-	1	P3	-	-	-	-	-	-	-	-	-	-	-	-	21	-39	-23	20	0.00	0.00	0.00	0.00
4442	1_115652966_-/A	1:115652965-115652965	A	intron_variant	MODIFIER	VANGL1	ENSG00000173218	Transcript	ENST00000355485.7	protein_coding	-	2/7	-	-	-	-	-	-	-	-	-	1	-	HGNC	HGNC:15512	NM_138959.3	-	1	P3	-	-	-	-	-	-	-	-	-	-	-	-	-41	-20	7	-41	0.00	0.00	0.00	0.00
4446	1_115654191_----/CGGG	1:115654190-115654190	CGGG	intron_variant	MODIFIER	VANGL1	ENSG00000173218	Transcript	ENST00000355485.7	protein_coding	-	2/7	-	-	-	-	-	-	-	-	-	1	-	HGNC	HGNC:15512	NM_138959.3	-	1	P3	-	-	-	-	-	-	-	-	-	-	-	-	-	-	-	-	-	-	-	-
4450	1_115654191_---/GGG	1:115654190-115654190	GGG	intron_variant	MODIFIER	VANGL1	ENSG00000173218	Transcript	ENST00000355485.7	protein_coding	-	2/7	-	-	-	-	-	-	-	-	-	1	-	HGNC	HGNC:15512	NM_138959.3	-	1	P3	-	-	-	-	-	-	-	-	-	-	-	-	-	-	-	-	-	-	-	-
4454	1_115656673_----/AAAC	1:115656672-115656672	AAAC	intron_variant	MODIFIER	VANGL1	ENSG00000173218	Transcript	ENST00000355485.7	protein_coding	-	2/7	-	-	-	-	-	-	-	-	-	1	-	HGNC	HGNC:15512	NM_138959.3	-	1	P3	-	-	-	-	-	-	-	-	-	-	-	-	-	-	-	-	-	-	-	-
4458	1_115657229_-/A	1:115657228-115657228	A	intron_variant	MODIFIER	VANGL1	ENSG00000173218	Transcript	ENST00000355485.7	protein_coding	-	2/7	-	-	-	-	-	-	-	-	-	1	-	HGNC	HGNC:15512	NM_138959.3	-	1	P3	-	-	-	-	-	-	-	-	-	-	-	-	-10	16	-36	39	0.00	0.00	0.00	0.00
4462	1_115660112_---/AAG	1:115660111-115660111	AAG	intron_variant	MODIFIER	VANGL1	ENSG00000173218	Transcript	ENST00000355485.7	protein_coding	-	3/7	-	-	-	-	-	-	-	-	-	1	-	HGNC	HGNC:15512	NM_138959.3	-	1	P3	-	-	-	-	-	-	-	-	-	-	-	-	-	-	-	-	-	-	-	-
4466	1_115661057_-/T	1:115661056-115661056	T	intron_variant	MODIFIER	VANGL1	ENSG00000173218	Transcript	ENST00000355485.7	protein_coding	-	3/7	-	-	-	-	-	-	-	-	-	1	-	HGNC	HGNC:15512	NM_138959.3	-	1	P3	-	-	-	-	-	-	-	-	-	-	-	-	-7	-14	38	17	0.00	0.00	0.00	0.00
4470	1_115665249_-----/AAACC	1:115665248-115665248	AAACC	intron_variant	MODIFIER	VANGL1	ENSG00000173218	Transcript	ENST00000355485.7	protein_coding	-	4/7	-	-	-	-	-	-	-	-	-	1	-	HGNC	HGNC:15512	NM_138959.3	-	1	P3	-	-	-	-	-	-	-	-	-	-	-	-	-	-	-	-	-	-	-	-
4475	1_115665249_-/G	1:115665248-115665248	G	intron_variant	MODIFIER	VANGL1	ENSG00000173218	Transcript	ENST00000355485.7	protein_coding	-	4/7	-	-	-	-	-	-	-	-	-	1	-	HGNC	HGNC:15512	NM_138959.3	-	1	P3	-	-	-	-	-	-	-	-	-	-	-	-	-18	33	-31	22	0.00	0.00	0.00	0.00
4480	1_115675790_----/AAAT	1:115675789-115675789	AAAT	intron_variant	MODIFIER	VANGL1	ENSG00000173218	Transcript	ENST00000355485.7	protein_coding	-	4/7	-	-	-	-	-	-	-	-	-	1	-	HGNC	HGNC:15512	NM_138959.3	-	1	P3	-	-	-	-	-	-	-	-	-	-	-	-	-	-	-	-	-	-	-	-
4486	1_115676246_---/CTT	1:115676245-115676245	CTT	intron_variant	MODIFIER	VANGL1	ENSG00000173218	Transcript	ENST00000355485.7	protein_coding	-	4/7	-	-	-	-	-	-	-	-	-	1	-	HGNC	HGNC:15512	NM_138959.3	-	1	P3	-	-	-	-	-	-	-	-	-	-	-	-	-	-	-	-	-	-	-	-
4493	1_115678436_-/C	1:115678435-115678435	C	intron_variant	MODIFIER	VANGL1	ENSG00000173218	Transcript	ENST00000355485.7	protein_coding	-	4/7	-	-	-	-	-	-	-	-	-	1	-	HGNC	HGNC:15512	NM_138959.3	-	1	P3	-	-	-	-	-	-	-	-	-	-	-	-	41	3	27	-22	0.00	0.00	0.00	0.00
4500	1_115678830_--/CG	1:115678829-115678829	CG	intron_variant	MODIFIER	VANGL1	ENSG00000173218	Transcript	ENST00000355485.7	protein_coding	-	4/7	-	-	-	-	-	-	-	-	-	1	-	HGNC	HGNC:15512	NM_138959.3	-	1	P3	-	-	-	-	-	-	-	-	-	-	-	-	-	-	-	-	-	-	-	-
4507	1_115679739_---/AGG	1:115679738-115679738	AGG	intron_variant	MODIFIER	VANGL1	ENSG00000173218	Transcript	ENST00000355485.7	protein_coding	-	4/7	-	-	-	-	-	-	-	-	-	1	-	HGNC	HGNC:15512	NM_138959.3	-	1	P3	-	-	-	-	-	-	-	-	-	-	-	-	-	-	-	-	-	-	-	-
4514	1_115683872_-/C	1:115683871-115683871	C	intron_variant	MODIFIER	VANGL1	ENSG00000173218	Transcript	ENST00000355485.7	protein_coding	-	5/7	-	-	-	-	-	-	-	-	-	1	-	HGNC	HGNC:15512	NM_138959.3	-	1	P3	-	-	-	-	-	-	-	-	-	-	-	-	-27	9	-43	-25	0.00	0.00	0.00	0.00
4520	1_115684998_--/AT	1:115684997-115684997	AT	intron_variant	MODIFIER	VANGL1	ENSG00000173218	Transcript	ENST00000355485.7	protein_coding	-	6/7	-	-	-	-	-	-	-	-	-	1	-	HGNC	HGNC:15512	NM_138959.3	-	1	P3	-	-	-	-	-	-	-	-	-	-	-	-	-	-	-	-	-	-	-	-
4526	1_115685641_-/G	1:115685640-115685640	G	intron_variant	MODIFIER	VANGL1	ENSG00000173218	Transcript	ENST00000355485.7	protein_coding	-	7/7	-	-	-	-	-	-	-	-	-	1	-	HGNC	HGNC:15512	NM_138959.3	-	1	P3	-	-	-	-	-	-	-	-	-	-	-	-	0	48	17	4	0.00	0.00	0.00	0.00
4532	1_115687709_--/AC	1:115687708-115687708	AC	intron_variant	MODIFIER	VANGL1	ENSG00000173218	Transcript	ENST00000355485.7	protein_coding	-	7/7	-	-	-	-	-	-	-	-	-	1	-	HGNC	HGNC:15512	NM_138959.3	-	1	P3	-	-	-	-	-	-	-	-	-	-	-	-	-	-	-	-	-	-	-	-
4538	1_115688651_-/T	1:115688650-115688650	T	intron_variant	MODIFIER	VANGL1	ENSG00000173218	Transcript	ENST00000355485.7	protein_coding	-	7/7	-	-	-	-	-	-	-	-	-	1	-	HGNC	HGNC:15512	NM_138959.3	-	1	P3	-	-	-	-	-	-	-	-	-	-	-	-	-6	-43	-32	-43	0.00	0.00	0.00	0.00
4544	1_115689723_-/A	1:115689722-115689722	A	intron_variant	MODIFIER	VANGL1	ENSG00000173218	Transcript	ENST00000355485.7	protein_coding	-	7/7	-	-	-	-	-	-	-	-	-	1	-	HGNC	HGNC:15512	NM_138959.3	-	1	P3	-	-	-	-	-	-	-	-	-	-	-	-	-42	2	-43	-4	0.00	0.00	0.00	0.00
4548	1_115690142_--/AA	1:115690141-115690141	AA	intron_variant	MODIFIER	VANGL1	ENSG00000173218	Transcript	ENST00000355485.7	protein_coding	-	7/7	-	-	-	-	-	-	-	-	-	1	-	HGNC	HGNC:15512	NM_138959.3	-	1	P3	-	-	-	-	-	-	-	-	-	-	-	-	-	-	-	-	-	-	-	-
4552	1_115690142_-/A	1:115690141-115690141	A	intron_variant	MODIFIER	VANGL1	ENSG00000173218	Transcript	ENST00000355485.7	protein_coding	-	7/7	-	-	-	-	-	-	-	-	-	1	-	HGNC	HGNC:15512	NM_138959.3	-	1	P3	-	-	-	-	-	-	-	-	-	-	-	-	31	-31	-33	33	0.00	0.00	0.00	0.00
4556	1_115691457_-/T	1:115691456-115691456	T	3_prime_UTR_variant	MODIFIER	VANGL1	ENSG00000173218	Transcript	ENST00000355485.7	protein_coding	8/8	-	-	-	1906-1907	-	-	-	-	-	-	1	-	HGNC	HGNC:15512	NM_138959.3	-	1	P3	-	-	-	-	-	-	-	-	-	-	-	-	-7	41	-6	41	0.00	0.00	0.00	0.00
4560	1_115694847_----/AAGT	1:115694846-115694846	AAGT	3_prime_UTR_variant	MODIFIER	VANGL1	ENSG00000173218	Transcript	ENST00000355485.7	protein_coding	8/8	-	-	-	5296-5297	-	-	-	-	-	-	1	-	HGNC	HGNC:15512	NM_138959.3	-	1	P3	-	-	-	-	-	-	-	-	-	-	-	-	-	-	-	-	-	-	-	-
4566	1_115696040_--/CT	1:115696039-115696039	CT	3_prime_UTR_variant	MODIFIER	VANGL1	ENSG00000173218	Transcript	ENST00000355485.7	protein_coding	8/8	-	-	-	6489-6490	-	-	-	-	-	-	1	-	HGNC	HGNC:15512	NM_138959.3	-	1	P3	-	-	-	-	-	-	-	-	-	-	-	-	-	-	-	-	-	-	-	-
4571	1_115696040_----/CTTT	1:115696039-115696039	CTTT	3_prime_UTR_variant	MODIFIER	VANGL1	ENSG00000173218	Transcript	ENST00000355485.7	protein_coding	8/8	-	-	-	6489-6490	-	-	-	-	-	-	1	-	HGNC	HGNC:15512	NM_138959.3	-	1	P3	-	-	-	-	-	-	-	-	-	-	-	-	-	-	-	-	-	-	-	-
4575	1_115699654_---/AAG	1:115699653-115699653	AAG	downstream_gene_variant	MODIFIER	VANGL1	ENSG00000173218	Transcript	ENST00000355485.7	protein_coding	-	-	-	-	-	-	-	-	-	-	1432	1	-	HGNC	HGNC:15512	NM_138959.3	-	1	P3	-	-	-	-	-	-	-	-	-	-	-	-	-	-	-	-	-	-	-	-
4578	1_115701648_--/GT	1:115701647-115701647	GT	downstream_gene_variant	MODIFIER	VANGL1	ENSG00000173218	Transcript	ENST00000355485.7	protein_coding	-	-	-	-	-	-	-	-	-	-	3426	1	-	HGNC	HGNC:15512	NM_138959.3	-	1	P3	-	-	-	-	-	-	-	-	-	-	-	-	-	-	-	-	-	-	-	-
4585	1_160398576_-----/AAAGG	1:160398575-160398575	AAAGG	upstream_gene_variant	MODIFIER	VANGL2	ENSG00000162738	Transcript	ENST00000368061.3	protein_coding	-	-	-	-	-	-	-	-	-	-	1988	1	-	HGNC	HGNC:15511	NM_020335.3	-	2	P1	-	-	-	-	-	-	-	-	-	-	-	-	-	-	-	-	-	-	-	-
4586	1_160398576_-----/AAAGG	1:160398575-160398575	AAAGG	upstream_gene_variant	MODIFIER	VANGL2	ENSG00000162738	Transcript	ENST00000696602.1	protein_coding	-	-	-	-	-	-	-	-	-	-	1988	1	-	HGNC	HGNC:15511	-	-	-	-	-	-	-	-	-	-	-	-	-	-	-	-	-	-	-	-	-	-	-	-
4587	1_160401863_----/AGGT	1:160401862-160401862	AGGT	intron_variant	MODIFIER	VANGL2	ENSG00000162738	Transcript	ENST00000368061.3	protein_coding	-	1/7	-	-	-	-	-	-	-	-	-	1	-	HGNC	HGNC:15511	NM_020335.3	-	2	P1	-	-	-	-	-	-	-	-	-	-	-	-	-	-	-	-	-	-	-	-
4588	1_160401863_----/AGGT	1:160401862-160401862	AGGT	intron_variant	MODIFIER	VANGL2	ENSG00000162738	Transcript	ENST00000696602.1	protein_coding	-	1/7	-	-	-	-	-	-	-	-	-	1	-	HGNC	HGNC:15511	-	-	-	-	-	-	-	-	-	-	-	-	-	-	-	-	-	-	-	-	-	-	-	-
4590	1_160410269_------/CCGGGT	1:160410268-160410268	CCGGGT	intron_variant	MODIFIER	VANGL2	ENSG00000162738	Transcript	ENST00000368061.3	protein_coding	-	1/7	-	-	-	-	-	-	-	-	-	1	-	HGNC	HGNC:15511	NM_020335.3	-	2	P1	-	-	-	-	-	-	-	-	-	-	-	-	-	-	-	-	-	-	-	-
4591	1_160410269_------/CCGGGT	1:160410268-160410268	CCGGGT	intron_variant	MODIFIER	VANGL2	ENSG00000162738	Transcript	ENST00000696602.1	protein_coding	-	1/7	-	-	-	-	-	-	-	-	-	1	-	HGNC	HGNC:15511	-	-	-	-	-	-	-	-	-	-	-	-	-	-	-	-	-	-	-	-	-	-	-	-
4592	1_160412083_-/A	1:160412082-160412082	A	intron_variant	MODIFIER	VANGL2	ENSG00000162738	Transcript	ENST00000368061.3	protein_coding	-	1/7	-	-	-	-	-	-	-	-	-	1	-	HGNC	HGNC:15511	NM_020335.3	-	2	P1	-	-	-	-	-	-	-	-	-	-	-	-	-10	5	4	-4	0.00	0.00	0.00	0.00
4593	1_160412083_-/A	1:160412082-160412082	A	intron_variant	MODIFIER	VANGL2	ENSG00000162738	Transcript	ENST00000696602.1	protein_coding	-	1/7	-	-	-	-	-	-	-	-	-	1	-	HGNC	HGNC:15511	-	-	-	-	-	-	-	-	-	-	-	-	-	-	-	-	-10	5	4	-4	0.00	0.00	0.00	0.00
4594	1_160413273_-/A	1:160413272-160413272	A	intron_variant	MODIFIER	VANGL2	ENSG00000162738	Transcript	ENST00000368061.3	protein_coding	-	1/7	-	-	-	-	-	-	-	-	-	1	-	HGNC	HGNC:15511	NM_020335.3	-	2	P1	-	-	-	-	-	-	-	-	-	-	-	-	11	29	-50	-18	0.00	0.00	0.00	0.00
4595	1_160413273_-/A	1:160413272-160413272	A	intron_variant	MODIFIER	VANGL2	ENSG00000162738	Transcript	ENST00000696602.1	protein_coding	-	1/7	-	-	-	-	-	-	-	-	-	1	-	HGNC	HGNC:15511	-	-	-	-	-	-	-	-	-	-	-	-	-	-	-	-	11	29	-50	-18	0.00	0.00	0.00	0.00
4596	1_160422568_-/T	1:160422567-160422567	T	intron_variant	MODIFIER	VANGL2	ENSG00000162738	Transcript	ENST00000368061.3	protein_coding	-	6/7	-	-	-	-	-	-	-	-	-	1	-	HGNC	HGNC:15511	NM_020335.3	-	2	P1	-	-	-	-	-	-	-	-	-	-	-	-	46	10	-10	12	0.00	0.00	0.00	0.00
4598	1_160422568_-/T	1:160422567-160422567	T	intron_variant	MODIFIER	VANGL2	ENSG00000162738	Transcript	ENST00000696602.1	protein_coding	-	6/7	-	-	-	-	-	-	-	-	-	1	-	HGNC	HGNC:15511	-	-	-	-	-	-	-	-	-	-	-	-	-	-	-	-	46	10	-10	12	0.00	0.00	0.00	0.00
4599	1_160425487_-------/TTTTTTT	1:160425486-160425486	TTTTTTT	3_prime_UTR_variant	MODIFIER	VANGL2	ENSG00000162738	Transcript	ENST00000368061.3	protein_coding	8/8	-	-	-	2170-2171	-	-	-	-	-	-	1	-	HGNC	HGNC:15511	NM_020335.3	-	2	P1	-	-	-	-	-	-	-	-	-	-	-	-	-	-	-	-	-	-	-	-
4601	1_160425487_-------/TTTTTTT	1:160425486-160425486	TTTTTTT	3_prime_UTR_variant	MODIFIER	VANGL2	ENSG00000162738	Transcript	ENST00000696602.1	protein_coding	8/8	-	-	-	2170-2171	-	-	-	-	-	-	1	-	HGNC	HGNC:15511	-	-	-	-	-	-	-	-	-	-	-	-	-	-	-	-	-	-	-	-	-	-	-	-
4602	1_160425790_-/C	1:160425789-160425789	C	3_prime_UTR_variant	MODIFIER	VANGL2	ENSG00000162738	Transcript	ENST00000368061.3	protein_coding	8/8	-	-	-	2473-2474	-	-	-	-	-	-	1	-	HGNC	HGNC:15511	NM_020335.3	-	2	P1	-	-	-	-	-	-	-	-	-	-	-	-	-25	-3	-3	-27	0.00	0.00	0.00	0.00
4604	1_160425790_-/C	1:160425789-160425789	C	3_prime_UTR_variant	MODIFIER	VANGL2	ENSG00000162738	Transcript	ENST00000696602.1	protein_coding	8/8	-	-	-	2473-2474	-	-	-	-	-	-	1	-	HGNC	HGNC:15511	-	-	-	-	-	-	-	-	-	-	-	-	-	-	-	-	-25	-3	-3	-27	0.00	0.00	0.00	0.00
4605	1_160427472_----/CCTT	1:160427471-160427471	CCTT	3_prime_UTR_variant	MODIFIER	VANGL2	ENSG00000162738	Transcript	ENST00000368061.3	protein_coding	8/8	-	-	-	4155-4156	-	-	-	-	-	-	1	-	HGNC	HGNC:15511	NM_020335.3	-	2	P1	-	-	-	-	-	-	-	-	-	-	-	-	-	-	-	-	-	-	-	-
4607	1_160427472_----/CCTT	1:160427471-160427471	CCTT	3_prime_UTR_variant	MODIFIER	VANGL2	ENSG00000162738	Transcript	ENST00000696602.1	protein_coding	8/8	-	-	-	4155-4156	-	-	-	-	-	-	1	-	HGNC	HGNC:15511	-	-	-	-	-	-	-	-	-	-	-	-	-	-	-	-	-	-	-	-	-	-	-	-
4609	1_160428636_-/T	1:160428635-160428635	T	3_prime_UTR_variant	MODIFIER	VANGL2	ENSG00000162738	Transcript	ENST00000368061.3	protein_coding	8/8	-	-	-	5319-5320	-	-	-	-	rs202026343	-	1	-	HGNC	HGNC:15511	NM_020335.3	-	2	P1	-	-	0.0008	-	-	-	-	-	-	-	-	-	21	-18	10	-14	0.00	0.00	0.00	0.00
4611	1_160428636_-/T	1:160428635-160428635	T	3_prime_UTR_variant	MODIFIER	VANGL2	ENSG00000162738	Transcript	ENST00000696602.1	protein_coding	8/8	-	-	-	5319-5320	-	-	-	-	rs202026343	-	1	-	HGNC	HGNC:15511	-	-	-	-	-	-	0.0008	-	-	-	-	-	-	-	-	-	21	-18	10	-14	0.00	0.00	0.00	0.00
4614	1_160429526_---/CTT	1:160429525-160429525	CTT	downstream_gene_variant	MODIFIER	VANGL2	ENSG00000162738	Transcript	ENST00000368061.3	protein_coding	-	-	-	-	-	-	-	-	-	-	855	1	-	HGNC	HGNC:15511	NM_020335.3	-	2	P1	-	-	-	-	-	-	-	-	-	-	-	-	-	-	-	-	-	-	-	-
4615	1_160429526_---/CTT	1:160429525-160429525	CTT	downstream_gene_variant	MODIFIER	VANGL2	ENSG00000162738	Transcript	ENST00000696602.1	protein_coding	-	-	-	-	-	-	-	-	-	-	855	1	-	HGNC	HGNC:15511	-	-	-	-	-	-	-	-	-	-	-	-	-	-	-	-	-	-	-	-	-	-	-	-
4617	1_160432298_---/AAA	1:160432297-160432297	AAA	downstream_gene_variant	MODIFIER	VANGL2	ENSG00000162738	Transcript	ENST00000368061.3	protein_coding	-	-	-	-	-	-	-	-	-	-	3627	1	-	HGNC	HGNC:15511	NM_020335.3	-	2	P1	-	-	-	-	-	-	-	-	-	-	-	-	-	-	-	-	-	-	-	-
4618	1_160432298_---/AAA	1:160432297-160432297	AAA	downstream_gene_variant	MODIFIER	VANGL2	ENSG00000162738	Transcript	ENST00000696602.1	protein_coding	-	-	-	-	-	-	-	-	-	-	3627	1	-	HGNC	HGNC:15511	-	-	-	-	-	-	-	-	-	-	-	-	-	-	-	-	-	-	-	-	-	-	-	-
4620	1_160432419_-/C	1:160432418-160432418	C	downstream_gene_variant	MODIFIER	VANGL2	ENSG00000162738	Transcript	ENST00000368061.3	protein_coding	-	-	-	-	-	-	-	-	-	-	3748	1	-	HGNC	HGNC:15511	NM_020335.3	-	2	P1	-	-	-	-	-	-	-	-	-	-	-	-	-	-	-	-	-	-	-	-
4621	1_160432419_-/C	1:160432418-160432418	C	downstream_gene_variant	MODIFIER	VANGL2	ENSG00000162738	Transcript	ENST00000696602.1	protein_coding	-	-	-	-	-	-	-	-	-	-	3748	1	-	HGNC	HGNC:15511	-	-	-	-	-	-	-	-	-	-	-	-	-	-	-	-	-	-	-	-	-	-	-	-
4632	1_165196905_-------/AAAAACG	1:165196904-165196904	CGTTTTT	downstream_gene_variant	MODIFIER	LMX1A	ENSG00000162761	Transcript	ENST00000342310.7	protein_coding	-	-	-	-	-	-	-	-	-	-	4962	-1	-	HGNC	HGNC:6653	NM_177398.4	-	2	P1	-	-	-	-	-	-	-	-	-	-	-	-	-	-	-	-	-	-	-	-
4634	1_165197706_-/T	1:165197705-165197705	A	downstream_gene_variant	MODIFIER	LMX1A	ENSG00000162761	Transcript	ENST00000342310.7	protein_coding	-	-	-	-	-	-	-	-	-	-	4161	-1	-	HGNC	HGNC:6653	NM_177398.4	-	2	P1	-	-	-	-	-	-	-	-	-	-	-	-	-	-	-	-	-	-	-	-
4636	1_165199066_--/AT	1:165199065-165199065	AT	downstream_gene_variant	MODIFIER	LMX1A	ENSG00000162761	Transcript	ENST00000342310.7	protein_coding	-	-	-	-	-	-	-	-	-	-	2801	-1	-	HGNC	HGNC:6653	NM_177398.4	-	2	P1	-	-	-	-	-	-	-	-	-	-	-	-	-	-	-	-	-	-	-	-
4640	1_165199803_-/A	1:165199802-165199802	T	downstream_gene_variant	MODIFIER	LMX1A	ENSG00000162761	Transcript	ENST00000342310.7	protein_coding	-	-	-	-	-	-	-	-	-	-	2064	-1	-	HGNC	HGNC:6653	NM_177398.4	-	2	P1	-	-	-	-	-	-	-	-	-	-	-	-	-	-	-	-	-	-	-	-
4644	1_165200303_---/GTT	1:165200302-165200302	AAC	downstream_gene_variant	MODIFIER	LMX1A	ENSG00000162761	Transcript	ENST00000342310.7	protein_coding	-	-	-	-	-	-	-	-	-	-	1564	-1	-	HGNC	HGNC:6653	NM_177398.4	-	2	P1	-	-	-	-	-	-	-	-	-	-	-	-	-	-	-	-	-	-	-	-
4649	1_165201881_-/T	1:165201880-165201880	A	3_prime_UTR_variant	MODIFIER	LMX1A	ENSG00000162761	Transcript	ENST00000342310.7	protein_coding	9/9	-	-	-	3531-3532	-	-	-	-	-	-	-1	-	HGNC	HGNC:6653	NM_177398.4	-	2	P1	-	-	-	-	-	-	-	-	-	-	-	-	-	-	-	-	-	-	-	-
4653	1_165204491_----/ACGT	1:165204490-165204490	ACGT	intron_variant	MODIFIER	LMX1A	ENSG00000162761	Transcript	ENST00000342310.7	protein_coding	-	8/8	-	-	-	-	-	-	-	-	-	-1	-	HGNC	HGNC:6653	NM_177398.4	-	2	P1	-	-	-	-	-	-	-	-	-	-	-	-	-	-	-	-	-	-	-	-
4657	1_165204997_-/T	1:165204996-165204996	A	intron_variant	MODIFIER	LMX1A	ENSG00000162761	Transcript	ENST00000342310.7	protein_coding	-	8/8	-	-	-	-	-	-	-	-	-	-1	-	HGNC	HGNC:6653	NM_177398.4	-	2	P1	-	-	-	-	-	-	-	-	-	-	-	-	-	-	-	-	-	-	-	-
4661	1_165205179_-/A	1:165205178-165205178	T	intron_variant	MODIFIER	LMX1A	ENSG00000162761	Transcript	ENST00000342310.7	protein_coding	-	8/8	-	-	-	-	-	-	-	-	-	-1	-	HGNC	HGNC:6653	NM_177398.4	-	2	P1	-	-	-	-	-	-	-	-	-	-	-	-	-	-	-	-	-	-	-	-
4665	1_165205384_-/T	1:165205383-165205383	A	intron_variant	MODIFIER	LMX1A	ENSG00000162761	Transcript	ENST00000342310.7	protein_coding	-	8/8	-	-	-	-	-	-	-	-	-	-1	-	HGNC	HGNC:6653	NM_177398.4	-	2	P1	-	-	-	-	-	-	-	-	-	-	-	-	-	-	-	-	-	-	-	-
4669	1_165206623_-/A	1:165206622-165206622	T	intron_variant	MODIFIER	LMX1A	ENSG00000162761	Transcript	ENST00000342310.7	protein_coding	-	7/8	-	-	-	-	-	-	-	-	-	-1	-	HGNC	HGNC:6653	NM_177398.4	-	2	P1	-	-	-	-	-	-	-	-	-	-	-	-	-	-	-	-	-	-	-	-
4674	1_165207431_-/G	1:165207430-165207430	C	intron_variant	MODIFIER	LMX1A	ENSG00000162761	Transcript	ENST00000342310.7	protein_coding	-	7/8	-	-	-	-	-	-	-	-	-	-1	-	HGNC	HGNC:6653	NM_177398.4	-	2	P1	-	-	-	-	-	-	-	-	-	-	-	-	-	-	-	-	-	-	-	-
4679	1_165208496_-----------/AAAACCGGGTT	1:165208495-165208495	AACCCGGTTTT	intron_variant	MODIFIER	LMX1A	ENSG00000162761	Transcript	ENST00000342310.7	protein_coding	-	6/8	-	-	-	-	-	-	-	-	-	-1	-	HGNC	HGNC:6653	NM_177398.4	-	2	P1	-	-	-	-	-	-	-	-	-	-	-	-	-	-	-	-	-	-	-	-
4684	1_165209189_------/AAAGGT	1:165209188-165209188	ACCTTT	intron_variant	MODIFIER	LMX1A	ENSG00000162761	Transcript	ENST00000342310.7	protein_coding	-	6/8	-	-	-	-	-	-	-	-	-	-1	-	HGNC	HGNC:6653	NM_177398.4	-	2	P1	-	-	-	-	-	-	-	-	-	-	-	-	-	-	-	-	-	-	-	-
4689	1_165212729_--/AG	1:165212728-165212728	CT	intron_variant	MODIFIER	LMX1A	ENSG00000162761	Transcript	ENST00000342310.7	protein_coding	-	5/8	-	-	-	-	-	-	-	-	-	-1	-	HGNC	HGNC:6653	NM_177398.4	-	2	P1	-	-	-	-	-	-	-	-	-	-	-	-	-	-	-	-	-	-	-	-
4696	1_165213290_----/AACT	1:165213289-165213289	AGTT	intron_variant	MODIFIER	LMX1A	ENSG00000162761	Transcript	ENST00000342310.7	protein_coding	-	5/8	-	-	-	-	-	-	-	-	-	-1	-	HGNC	HGNC:6653	NM_177398.4	-	2	P1	-	-	-	-	-	-	-	-	-	-	-	-	-	-	-	-	-	-	-	-
4703	1_165213498_-/A	1:165213497-165213497	T	intron_variant	MODIFIER	LMX1A	ENSG00000162761	Transcript	ENST00000342310.7	protein_coding	-	5/8	-	-	-	-	-	-	-	-	-	-1	-	HGNC	HGNC:6653	NM_177398.4	-	2	P1	-	-	-	-	-	-	-	-	-	-	-	-	-	-	-	-	-	-	-	-
4711	1_165214283_-/G	1:165214282-165214282	C	intron_variant	MODIFIER	LMX1A	ENSG00000162761	Transcript	ENST00000342310.7	protein_coding	-	4/8	-	-	-	-	-	-	-	-	-	-1	-	HGNC	HGNC:6653	NM_177398.4	-	2	P1	-	-	-	-	-	-	-	-	-	-	-	-	-	-	-	-	-	-	-	-
4719	1_165214589_----------------/AAAAAACCGGGGTTTT	1:165214588-165214588	AAAACCCCGGTTTTTT	intron_variant	MODIFIER	LMX1A	ENSG00000162761	Transcript	ENST00000342310.7	protein_coding	-	4/8	-	-	-	-	-	-	-	-	-	-1	-	HGNC	HGNC:6653	NM_177398.4	-	2	P1	-	-	-	-	-	-	-	-	-	-	-	-	-	-	-	-	-	-	-	-
4727	1_165214589_--/AT	1:165214588-165214588	AT	intron_variant	MODIFIER	LMX1A	ENSG00000162761	Transcript	ENST00000342310.7	protein_coding	-	4/8	-	-	-	-	-	-	-	-	-	-1	-	HGNC	HGNC:6653	NM_177398.4	-	2	P1	-	-	-	-	-	-	-	-	-	-	-	-	-	-	-	-	-	-	-	-
4735	1_165216553_-/C	1:165216552-165216552	G	intron_variant	MODIFIER	LMX1A	ENSG00000162761	Transcript	ENST00000342310.7	protein_coding	-	4/8	-	-	-	-	-	-	-	-	-	-1	-	HGNC	HGNC:6653	NM_177398.4	-	2	P1	-	-	-	-	-	-	-	-	-	-	-	-	-	-	-	-	-	-	-	-
4744	1_165216711_---------/AAACGGGTT	1:165216710-165216710	AACCCGTTT	intron_variant	MODIFIER	LMX1A	ENSG00000162761	Transcript	ENST00000342310.7	protein_coding	-	4/8	-	-	-	-	-	-	-	-	-	-1	-	HGNC	HGNC:6653	NM_177398.4	-	2	P1	-	-	-	-	-	-	-	-	-	-	-	-	-	-	-	-	-	-	-	-
4753	1_165218086_-/C	1:165218085-165218085	G	intron_variant	MODIFIER	LMX1A	ENSG00000162761	Transcript	ENST00000342310.7	protein_coding	-	4/8	-	-	-	-	-	-	-	-	-	-1	-	HGNC	HGNC:6653	NM_177398.4	-	2	P1	-	-	-	-	-	-	-	-	-	-	-	-	-	-	-	-	-	-	-	-
4761	1_165219115_-/T	1:165219114-165219114	A	intron_variant	MODIFIER	LMX1A	ENSG00000162761	Transcript	ENST00000342310.7	protein_coding	-	4/8	-	-	-	-	-	-	-	-	-	-1	-	HGNC	HGNC:6653	NM_177398.4	-	2	P1	-	-	-	-	-	-	-	-	-	-	-	-	-37	-41	35	-41	0.00	0.00	0.00	0.00
4769	1_165224765_-/T	1:165224764-165224764	A	intron_variant	MODIFIER	LMX1A	ENSG00000162761	Transcript	ENST00000342310.7	protein_coding	-	4/8	-	-	-	-	-	-	-	-	-	-1	-	HGNC	HGNC:6653	NM_177398.4	-	2	P1	-	-	-	-	-	-	-	-	-	-	-	-	-	-	-	-	-	-	-	-
4772	1_165230296_-/A	1:165230295-165230295	T	intron_variant	MODIFIER	LMX1A	ENSG00000162761	Transcript	ENST00000342310.7	protein_coding	-	4/8	-	-	-	-	-	-	-	-	-	-1	-	HGNC	HGNC:6653	NM_177398.4	-	2	P1	-	-	-	-	-	-	-	-	-	-	-	-	-30	-33	-50	-49	0.00	0.00	0.00	0.00
4775	1_165231481_---------------------/AAAACCGGGGGGGTTTTTTTT	1:165231480-165231480	AAAAAAAACCCCCCCGGTTTT	intron_variant	MODIFIER	LMX1A	ENSG00000162761	Transcript	ENST00000342310.7	protein_coding	-	4/8	-	-	-	-	-	-	-	-	-	-1	-	HGNC	HGNC:6653	NM_177398.4	-	2	P1	-	-	-	-	-	-	-	-	-	-	-	-	-	-	-	-	-	-	-	-
4778	1_165232510_-/T	1:165232509-165232509	A	intron_variant	MODIFIER	LMX1A	ENSG00000162761	Transcript	ENST00000342310.7	protein_coding	-	4/8	-	-	-	-	-	-	-	-	-	-1	-	HGNC	HGNC:6653	NM_177398.4	-	2	P1	-	-	-	-	-	-	-	-	-	-	-	-	-	-	-	-	-	-	-	-
4781	1_165233008_-/A	1:165233007-165233007	T	intron_variant	MODIFIER	LMX1A	ENSG00000162761	Transcript	ENST00000342310.7	protein_coding	-	4/8	-	-	-	-	-	-	-	-	-	-1	-	HGNC	HGNC:6653	NM_177398.4	-	2	P1	-	-	-	-	-	-	-	-	-	-	-	-	-	-	-	-	-	-	-	-
4784	1_165234030_-/A	1:165234029-165234029	T	intron_variant	MODIFIER	LMX1A	ENSG00000162761	Transcript	ENST00000342310.7	protein_coding	-	4/8	-	-	-	-	-	-	-	-	-	-1	-	HGNC	HGNC:6653	NM_177398.4	-	2	P1	-	-	-	-	-	-	-	-	-	-	-	-	-13	-16	32	36	0.00	0.00	0.00	0.00
4787	1_165240016_-/G	1:165240015-165240015	C	intron_variant	MODIFIER	LMX1A	ENSG00000162761	Transcript	ENST00000342310.7	protein_coding	-	4/8	-	-	-	-	-	-	-	-	-	-1	-	HGNC	HGNC:6653	NM_177398.4	-	2	P1	-	-	-	-	-	-	-	-	-	-	-	-	-	-	-	-	-	-	-	-
4790	1_165240189_-------------/AAACCCGGGTTTT	1:165240188-165240188	AAAACCCGGGTTT	intron_variant	MODIFIER	LMX1A	ENSG00000162761	Transcript	ENST00000342310.7	protein_coding	-	4/8	-	-	-	-	-	-	-	-	-	-1	-	HGNC	HGNC:6653	NM_177398.4	-	2	P1	-	-	-	-	-	-	-	-	-	-	-	-	-	-	-	-	-	-	-	-
4793	1_165240189_---/TTT	1:165240188-165240188	AAA	intron_variant	MODIFIER	LMX1A	ENSG00000162761	Transcript	ENST00000342310.7	protein_coding	-	4/8	-	-	-	-	-	-	-	-	-	-1	-	HGNC	HGNC:6653	NM_177398.4	-	2	P1	-	-	-	-	-	-	-	-	-	-	-	-	-	-	-	-	-	-	-	-
4796	1_165242468_-/A	1:165242467-165242467	T	intron_variant	MODIFIER	LMX1A	ENSG00000162761	Transcript	ENST00000342310.7	protein_coding	-	4/8	-	-	-	-	-	-	-	-	-	-1	-	HGNC	HGNC:6653	NM_177398.4	-	2	P1	-	-	-	-	-	-	-	-	-	-	-	-	-	-	-	-	-	-	-	-
4799	1_165244144_-/T	1:165244143-165244143	A	intron_variant	MODIFIER	LMX1A	ENSG00000162761	Transcript	ENST00000342310.7	protein_coding	-	4/8	-	-	-	-	-	-	-	-	-	-1	-	HGNC	HGNC:6653	NM_177398.4	-	2	P1	-	-	-	-	-	-	-	-	-	-	-	-	-	-	-	-	-	-	-	-
4802	1_165245697_--/AT	1:165245696-165245696	AT	intron_variant	MODIFIER	LMX1A	ENSG00000162761	Transcript	ENST00000342310.7	protein_coding	-	4/8	-	-	-	-	-	-	-	-	-	-1	-	HGNC	HGNC:6653	NM_177398.4	-	2	P1	-	-	-	-	-	-	-	-	-	-	-	-	-	-	-	-	-	-	-	-
4805	1_165247056_------/ACCGTT	1:165247055-165247055	AACGGT	intron_variant	MODIFIER	LMX1A	ENSG00000162761	Transcript	ENST00000342310.7	protein_coding	-	4/8	-	-	-	-	-	-	-	-	-	-1	-	HGNC	HGNC:6653	NM_177398.4	-	2	P1	-	-	-	-	-	-	-	-	-	-	-	-	-	-	-	-	-	-	-	-
4808	1_165247297_-/G	1:165247296-165247296	C	intron_variant	MODIFIER	LMX1A	ENSG00000162761	Transcript	ENST00000342310.7	protein_coding	-	4/8	-	-	-	-	-	-	-	-	-	-1	-	HGNC	HGNC:6653	NM_177398.4	-	2	P1	-	-	-	-	-	-	-	-	-	-	-	-	-	-	-	-	-	-	-	-
4811	1_165247435_-/G	1:165247434-165247434	C	intron_variant	MODIFIER	LMX1A	ENSG00000162761	Transcript	ENST00000342310.7	protein_coding	-	4/8	-	-	-	-	-	-	-	-	-	-1	-	HGNC	HGNC:6653	NM_177398.4	-	2	P1	-	-	-	-	-	-	-	-	-	-	-	-	-	-	-	-	-	-	-	-
4814	1_165247974_---/CTT	1:165247973-165247973	AAG	intron_variant	MODIFIER	LMX1A	ENSG00000162761	Transcript	ENST00000342310.7	protein_coding	-	4/8	-	-	-	-	-	-	-	-	-	-1	-	HGNC	HGNC:6653	NM_177398.4	-	2	P1	-	-	-	-	-	-	-	-	-	-	-	-	-	-	-	-	-	-	-	-
4817	1_165250398_------/AAACGT	1:165250397-165250397	ACGTTT	intron_variant	MODIFIER	LMX1A	ENSG00000162761	Transcript	ENST00000342310.7	protein_coding	-	3/8	-	-	-	-	-	-	-	-	-	-1	-	HGNC	HGNC:6653	NM_177398.4	-	2	P1	-	-	-	-	-	-	-	-	-	-	-	-	-	-	-	-	-	-	-	-
4820	1_165252562_--/CT	1:165252561-165252561	AG	intron_variant	MODIFIER	LMX1A	ENSG00000162761	Transcript	ENST00000342310.7	protein_coding	-	3/8	-	-	-	-	-	-	-	-	-	-1	-	HGNC	HGNC:6653	NM_177398.4	-	2	P1	-	-	-	-	-	-	-	-	-	-	-	-	-	-	-	-	-	-	-	-
4823	1_165256180_----/ACGT	1:165256179-165256179	ACGT	intron_variant	MODIFIER	LMX1A	ENSG00000162761	Transcript	ENST00000342310.7	protein_coding	-	3/8	-	-	-	-	-	-	-	-	-	-1	-	HGNC	HGNC:6653	NM_177398.4	-	2	P1	-	-	-	-	-	-	-	-	-	-	-	-	-	-	-	-	-	-	-	-
4826	1_165259915_--/CT	1:165259914-165259914	AG	intron_variant	MODIFIER	LMX1A	ENSG00000162761	Transcript	ENST00000342310.7	protein_coding	-	3/8	-	-	-	-	-	-	-	-	-	-1	-	HGNC	HGNC:6653	NM_177398.4	-	2	P1	-	-	-	-	-	-	-	-	-	-	-	-	-	-	-	-	-	-	-	-
4830	1_165260889_--/AT	1:165260888-165260888	AT	intron_variant	MODIFIER	LMX1A	ENSG00000162761	Transcript	ENST00000342310.7	protein_coding	-	3/8	-	-	-	-	-	-	-	-	-	-1	-	HGNC	HGNC:6653	NM_177398.4	-	2	P1	-	-	-	-	-	-	-	-	-	-	-	-	-	-	-	-	-	-	-	-
4833	1_165262586_-/T	1:165262585-165262585	A	intron_variant	MODIFIER	LMX1A	ENSG00000162761	Transcript	ENST00000342310.7	protein_coding	-	3/8	-	-	-	-	-	-	-	-	-	-1	-	HGNC	HGNC:6653	NM_177398.4	-	2	P1	-	-	-	-	-	-	-	-	-	-	-	-	-	-	-	-	-	-	-	-
4836	1_165263852_-/G	1:165263851-165263851	C	intron_variant	MODIFIER	LMX1A	ENSG00000162761	Transcript	ENST00000342310.7	protein_coding	-	3/8	-	-	-	-	-	-	-	-	-	-1	-	HGNC	HGNC:6653	NM_177398.4	-	2	P1	-	-	-	-	-	-	-	-	-	-	-	-	-	-	-	-	-	-	-	-
4839	1_165264813_--/GT	1:165264812-165264812	AC	intron_variant	MODIFIER	LMX1A	ENSG00000162761	Transcript	ENST00000342310.7	protein_coding	-	3/8	-	-	-	-	-	-	-	-	-	-1	-	HGNC	HGNC:6653	NM_177398.4	-	2	P1	-	-	-	-	-	-	-	-	-	-	-	-	-	-	-	-	-	-	-	-
4842	1_165272934_--/AG	1:165272933-165272933	CT	intron_variant	MODIFIER	LMX1A	ENSG00000162761	Transcript	ENST00000342310.7	protein_coding	-	3/8	-	-	-	-	-	-	-	-	-	-1	-	HGNC	HGNC:6653	NM_177398.4	-	2	P1	-	-	-	-	-	-	-	-	-	-	-	-	-	-	-	-	-	-	-	-
4845	1_165275036_-/T	1:165275035-165275035	A	intron_variant	MODIFIER	LMX1A	ENSG00000162761	Transcript	ENST00000342310.7	protein_coding	-	3/8	-	-	-	-	-	-	-	-	-	-1	-	HGNC	HGNC:6653	NM_177398.4	-	2	P1	-	-	-	-	-	-	-	-	-	-	-	-	-	-	-	-	-	-	-	-
4848	1_165275619_-/C	1:165275618-165275618	G	intron_variant	MODIFIER	LMX1A	ENSG00000162761	Transcript	ENST00000342310.7	protein_coding	-	3/8	-	-	-	-	-	-	-	-	-	-1	-	HGNC	HGNC:6653	NM_177398.4	-	2	P1	-	-	-	-	-	-	-	-	-	-	-	-	-	-	-	-	-	-	-	-
4852	1_165279441_-------------/AACCCCCGTTTTT	1:165279440-165279440	AAAAACGGGGGTT	intron_variant	MODIFIER	LMX1A	ENSG00000162761	Transcript	ENST00000342310.7	protein_coding	-	3/8	-	-	-	-	-	-	-	-	-	-1	-	HGNC	HGNC:6653	NM_177398.4	-	2	P1	-	-	-	-	-	-	-	-	-	-	-	-	-	-	-	-	-	-	-	-
4856	1_165279441_--/TT	1:165279440-165279440	AA	intron_variant	MODIFIER	LMX1A	ENSG00000162761	Transcript	ENST00000342310.7	protein_coding	-	3/8	-	-	-	-	-	-	-	-	-	-1	-	HGNC	HGNC:6653	NM_177398.4	-	2	P1	-	-	-	-	-	-	-	-	-	-	-	-	-	-	-	-	-	-	-	-
4860	1_165283193_----/ACTT	1:165283192-165283192	AAGT	intron_variant	MODIFIER	LMX1A	ENSG00000162761	Transcript	ENST00000342310.7	protein_coding	-	3/8	-	-	-	-	-	-	-	-	-	-1	-	HGNC	HGNC:6653	NM_177398.4	-	2	P1	-	-	-	-	-	-	-	-	-	-	-	-	-	-	-	-	-	-	-	-
4863	1_165285333_---/GGT	1:165285332-165285332	ACC	intron_variant	MODIFIER	LMX1A	ENSG00000162761	Transcript	ENST00000342310.7	protein_coding	-	3/8	-	-	-	-	-	-	-	-	-	-1	-	HGNC	HGNC:6653	NM_177398.4	-	2	P1	-	-	-	-	-	-	-	-	-	-	-	-	-	-	-	-	-	-	-	-
4866	1_165289255_--------/AAAAGGGG	1:165289254-165289254	CCCCTTTT	intron_variant	MODIFIER	LMX1A	ENSG00000162761	Transcript	ENST00000342310.7	protein_coding	-	3/8	-	-	-	-	-	-	-	-	-	-1	-	HGNC	HGNC:6653	NM_177398.4	-	2	P1	-	-	-	-	-	-	-	-	-	-	-	-	-	-	-	-	-	-	-	-
4870	1_165292822_-/A	1:165292821-165292821	T	intron_variant	MODIFIER	LMX1A	ENSG00000162761	Transcript	ENST00000342310.7	protein_coding	-	3/8	-	-	-	-	-	-	-	-	-	-1	-	HGNC	HGNC:6653	NM_177398.4	-	2	P1	-	-	-	-	-	-	-	-	-	-	-	-	-	-	-	-	-	-	-	-
4873	1_165295123_-----/AATTT	1:165295122-165295122	AAATT	intron_variant	MODIFIER	LMX1A	ENSG00000162761	Transcript	ENST00000342310.7	protein_coding	-	3/8	-	-	-	-	-	-	-	-	-	-1	-	HGNC	HGNC:6653	NM_177398.4	-	2	P1	-	-	-	-	-	-	-	-	-	-	-	-	-	-	-	-	-	-	-	-
4876	1_165298630_--/AC	1:165298629-165298629	GT	intron_variant	MODIFIER	LMX1A	ENSG00000162761	Transcript	ENST00000342310.7	protein_coding	-	3/8	-	-	-	-	-	-	-	-	-	-1	-	HGNC	HGNC:6653	NM_177398.4	-	2	P1	-	-	-	-	-	-	-	-	-	-	-	-	-	-	-	-	-	-	-	-
4879	1_165300418_-/T	1:165300417-165300417	A	intron_variant	MODIFIER	LMX1A	ENSG00000162761	Transcript	ENST00000342310.7	protein_coding	-	3/8	-	-	-	-	-	-	-	-	-	-1	-	HGNC	HGNC:6653	NM_177398.4	-	2	P1	-	-	-	-	-	-	-	-	-	-	-	-	-	-	-	-	-	-	-	-
4882	1_165306312_-/C	1:165306311-165306311	G	intron_variant	MODIFIER	LMX1A	ENSG00000162761	Transcript	ENST00000342310.7	protein_coding	-	3/8	-	-	-	-	-	-	-	-	-	-1	-	HGNC	HGNC:6653	NM_177398.4	-	2	P1	-	-	-	-	-	-	-	-	-	-	-	-	-	-	-	-	-	-	-	-
4885	1_165309521_---/CTT	1:165309520-165309520	AAG	intron_variant	MODIFIER	LMX1A	ENSG00000162761	Transcript	ENST00000342310.7	protein_coding	-	3/8	-	-	-	-	-	-	-	-	-	-1	-	HGNC	HGNC:6653	NM_177398.4	-	2	P1	-	-	-	-	-	-	-	-	-	-	-	-	-	-	-	-	-	-	-	-
4888	1_165309879_-/A	1:165309878-165309878	T	intron_variant	MODIFIER	LMX1A	ENSG00000162761	Transcript	ENST00000342310.7	protein_coding	-	3/8	-	-	-	-	-	-	-	-	-	-1	-	HGNC	HGNC:6653	NM_177398.4	-	2	P1	-	-	-	-	-	-	-	-	-	-	-	-	-17	25	-17	32	0.00	0.00	0.00	0.00
4891	1_165310371_-/A	1:165310370-165310370	T	intron_variant	MODIFIER	LMX1A	ENSG00000162761	Transcript	ENST00000342310.7	protein_coding	-	3/8	-	-	-	-	-	-	-	-	-	-1	-	HGNC	HGNC:6653	NM_177398.4	-	2	P1	-	-	-	-	-	-	-	-	-	-	-	-	-	-	-	-	-	-	-	-
4894	1_165313494_-/T	1:165313493-165313493	A	intron_variant	MODIFIER	LMX1A	ENSG00000162761	Transcript	ENST00000342310.7	protein_coding	-	3/8	-	-	-	-	-	-	-	-	-	-1	-	HGNC	HGNC:6653	NM_177398.4	-	2	P1	-	-	-	-	-	-	-	-	-	-	-	-	-	-	-	-	-	-	-	-
4897	1_165314739_---/CTT	1:165314738-165314738	AAG	intron_variant	MODIFIER	LMX1A	ENSG00000162761	Transcript	ENST00000342310.7	protein_coding	-	3/8	-	-	-	-	-	-	-	-	-	-1	-	HGNC	HGNC:6653	NM_177398.4	-	2	P1	-	-	-	-	-	-	-	-	-	-	-	-	-	-	-	-	-	-	-	-
4900	1_165316128_---/AAG	1:165316127-165316127	CTT	intron_variant	MODIFIER	LMX1A	ENSG00000162761	Transcript	ENST00000342310.7	protein_coding	-	3/8	-	-	-	-	-	-	-	-	-	-1	-	HGNC	HGNC:6653	NM_177398.4	-	2	P1	-	-	-	-	-	-	-	-	-	-	-	-	-	-	-	-	-	-	-	-
4903	1_165316988_---/AAA	1:165316987-165316987	TTT	intron_variant	MODIFIER	LMX1A	ENSG00000162761	Transcript	ENST00000342310.7	protein_coding	-	3/8	-	-	-	-	-	-	-	-	-	-1	-	HGNC	HGNC:6653	NM_177398.4	-	2	P1	-	-	-	-	-	-	-	-	-	-	-	-	-	-	-	-	-	-	-	-
4906	1_165317484_--/AC	1:165317483-165317483	GT	intron_variant	MODIFIER	LMX1A	ENSG00000162761	Transcript	ENST00000342310.7	protein_coding	-	3/8	-	-	-	-	-	-	-	-	-	-1	-	HGNC	HGNC:6653	NM_177398.4	-	2	P1	-	-	-	-	-	-	-	-	-	-	-	-	-	-	-	-	-	-	-	-
4909	1_165318756_--/AC	1:165318755-165318755	GT	intron_variant	MODIFIER	LMX1A	ENSG00000162761	Transcript	ENST00000342310.7	protein_coding	-	3/8	-	-	-	-	-	-	-	-	-	-1	-	HGNC	HGNC:6653	NM_177398.4	-	2	P1	-	-	-	-	-	-	-	-	-	-	-	-	-	-	-	-	-	-	-	-
4912	1_165318886_-/T	1:165318885-165318885	A	intron_variant	MODIFIER	LMX1A	ENSG00000162761	Transcript	ENST00000342310.7	protein_coding	-	3/8	-	-	-	-	-	-	-	-	-	-1	-	HGNC	HGNC:6653	NM_177398.4	-	2	P1	-	-	-	-	-	-	-	-	-	-	-	-	-	-	-	-	-	-	-	-
4915	1_165321960_--/AA	1:165321959-165321959	TT	intron_variant	MODIFIER	LMX1A	ENSG00000162761	Transcript	ENST00000342310.7	protein_coding	-	3/8	-	-	-	-	-	-	-	-	-	-1	-	HGNC	HGNC:6653	NM_177398.4	-	2	P1	-	-	-	-	-	-	-	-	-	-	-	-	-	-	-	-	-	-	-	-
4918	1_165322743_------/GGGGTT	1:165322742-165322742	AACCCC	intron_variant	MODIFIER	LMX1A	ENSG00000162761	Transcript	ENST00000342310.7	protein_coding	-	3/8	-	-	-	-	-	-	-	-	-	-1	-	HGNC	HGNC:6653	NM_177398.4	-	2	P1	-	-	-	-	-	-	-	-	-	-	-	-	-	-	-	-	-	-	-	-
4921	1_165322796_---------/AAAAGGGTT	1:165322795-165322795	AACCCTTTT	intron_variant	MODIFIER	LMX1A	ENSG00000162761	Transcript	ENST00000342310.7	protein_coding	-	3/8	-	-	-	-	-	-	-	-	-	-1	-	HGNC	HGNC:6653	NM_177398.4	-	2	P1	-	-	-	-	-	-	-	-	-	-	-	-	-	-	-	-	-	-	-	-
4924	1_165322796_-------/ACGGGTT	1:165322795-165322795	AACCCGT	intron_variant	MODIFIER	LMX1A	ENSG00000162761	Transcript	ENST00000342310.7	protein_coding	-	3/8	-	-	-	-	-	-	-	-	-	-1	-	HGNC	HGNC:6653	NM_177398.4	-	2	P1	-	-	-	-	-	-	-	-	-	-	-	-	-	-	-	-	-	-	-	-
4927	1_165323105_----/AACT	1:165323104-165323104	AGTT	intron_variant	MODIFIER	LMX1A	ENSG00000162761	Transcript	ENST00000342310.7	protein_coding	-	3/8	-	-	-	-	-	-	-	-	-	-1	-	HGNC	HGNC:6653	NM_177398.4	-	2	P1	-	-	-	-	-	-	-	-	-	-	-	-	-	-	-	-	-	-	-	-
4930	1_165326445_-----/AACCT	1:165326444-165326444	AGGTT	intron_variant	MODIFIER	LMX1A	ENSG00000162761	Transcript	ENST00000342310.7	protein_coding	-	3/8	-	-	-	-	-	-	-	-	-	-1	-	HGNC	HGNC:6653	NM_177398.4	-	2	P1	-	-	-	-	-	-	-	-	-	-	-	-	-	-	-	-	-	-	-	-
4933	1_165326445_--/CT	1:165326444-165326444	AG	intron_variant	MODIFIER	LMX1A	ENSG00000162761	Transcript	ENST00000342310.7	protein_coding	-	3/8	-	-	-	-	-	-	-	-	-	-1	-	HGNC	HGNC:6653	NM_177398.4	-	2	P1	-	-	-	-	-	-	-	-	-	-	-	-	-	-	-	-	-	-	-	-
4936	1_165330481_-------/AAAAAAT	1:165330480-165330480	ATTTTTT	intron_variant	MODIFIER	LMX1A	ENSG00000162761	Transcript	ENST00000342310.7	protein_coding	-	3/8	-	-	-	-	-	-	-	-	-	-1	-	HGNC	HGNC:6653	NM_177398.4	-	2	P1	-	-	-	-	-	-	-	-	-	-	-	-	-	-	-	-	-	-	-	-
4939	1_165332440_--/GT	1:165332439-165332439	AC	intron_variant	MODIFIER	LMX1A	ENSG00000162761	Transcript	ENST00000342310.7	protein_coding	-	3/8	-	-	-	-	-	-	-	-	-	-1	-	HGNC	HGNC:6653	NM_177398.4	-	2	P1	-	-	-	-	-	-	-	-	-	-	-	-	-	-	-	-	-	-	-	-
4942	1_165335496_--/CT	1:165335495-165335495	AG	intron_variant	MODIFIER	LMX1A	ENSG00000162761	Transcript	ENST00000342310.7	protein_coding	-	3/8	-	-	-	-	-	-	-	-	-	-1	-	HGNC	HGNC:6653	NM_177398.4	-	2	P1	-	-	-	-	-	-	-	-	-	-	-	-	-	-	-	-	-	-	-	-
4945	1_165338545_-/T	1:165338544-165338544	A	intron_variant	MODIFIER	LMX1A	ENSG00000162761	Transcript	ENST00000342310.7	protein_coding	-	3/8	-	-	-	-	-	-	-	-	-	-1	-	HGNC	HGNC:6653	NM_177398.4	-	2	P1	-	-	-	-	-	-	-	-	-	-	-	-	-	-	-	-	-	-	-	-
4948	1_165340744_-/T	1:165340743-165340743	A	intron_variant	MODIFIER	LMX1A	ENSG00000162761	Transcript	ENST00000342310.7	protein_coding	-	3/8	-	-	-	-	-	-	-	-	-	-1	-	HGNC	HGNC:6653	NM_177398.4	-	2	P1	-	-	-	-	-	-	-	-	-	-	-	-	-	-	-	-	-	-	-	-
4951	1_165344198_-/A	1:165344197-165344197	T	intron_variant	MODIFIER	LMX1A	ENSG00000162761	Transcript	ENST00000342310.7	protein_coding	-	3/8	-	-	-	-	-	-	-	-	-	-1	-	HGNC	HGNC:6653	NM_177398.4	-	2	P1	-	-	-	-	-	-	-	-	-	-	-	-	-	-	-	-	-	-	-	-
4954	1_165346114_-/A	1:165346113-165346113	T	intron_variant	MODIFIER	LMX1A	ENSG00000162761	Transcript	ENST00000342310.7	protein_coding	-	3/8	-	-	-	-	-	-	-	-	-	-1	-	HGNC	HGNC:6653	NM_177398.4	-	2	P1	-	-	-	-	-	-	-	-	-	-	-	-	-	-	-	-	-	-	-	-
4957	1_165346539_-/A	1:165346538-165346538	T	intron_variant	MODIFIER	LMX1A	ENSG00000162761	Transcript	ENST00000342310.7	protein_coding	-	3/8	-	-	-	-	-	-	-	-	-	-1	-	HGNC	HGNC:6653	NM_177398.4	-	2	P1	-	-	-	-	-	-	-	-	-	-	-	-	-	-	-	-	-	-	-	-
4960	1_165347466_-----------/AAACCCCCCCG	1:165347465-165347465	CGGGGGGGTTT	intron_variant	MODIFIER	LMX1A	ENSG00000162761	Transcript	ENST00000342310.7	protein_coding	-	3/8	-	-	-	-	-	-	-	-	-	-1	-	HGNC	HGNC:6653	NM_177398.4	-	2	P1	-	-	-	-	-	-	-	-	-	-	-	-	-	-	-	-	-	-	-	-
4963	1_165347642_-/T	1:165347641-165347641	A	intron_variant	MODIFIER	LMX1A	ENSG00000162761	Transcript	ENST00000342310.7	protein_coding	-	3/8	-	-	-	-	-	-	-	-	-	-1	-	HGNC	HGNC:6653	NM_177398.4	-	2	P1	-	-	-	-	-	-	-	-	-	-	-	-	-	-	-	-	-	-	-	-
4966	1_165349629_--/AG	1:165349628-165349628	CT	intron_variant	MODIFIER	LMX1A	ENSG00000162761	Transcript	ENST00000342310.7	protein_coding	-	3/8	-	-	-	-	-	-	-	-	-	-1	-	HGNC	HGNC:6653	NM_177398.4	-	2	P1	-	-	-	-	-	-	-	-	-	-	-	-	-	-	-	-	-	-	-	-
4969	1_165351477_--/AG	1:165351476-165351476	CT	intron_variant	MODIFIER	LMX1A	ENSG00000162761	Transcript	ENST00000342310.7	protein_coding	-	3/8	-	-	-	-	-	-	-	-	-	-1	-	HGNC	HGNC:6653	NM_177398.4	-	2	P1	-	-	-	-	-	-	-	-	-	-	-	-	-	-	-	-	-	-	-	-
4972	1_165351646_-/A	1:165351645-165351645	T	intron_variant	MODIFIER	LMX1A	ENSG00000162761	Transcript	ENST00000342310.7	protein_coding	-	3/8	-	-	-	-	-	-	-	-	-	-1	-	HGNC	HGNC:6653	NM_177398.4	-	2	P1	-	-	-	-	-	-	-	-	-	-	-	-	-	-	-	-	-	-	-	-
4975	1_165352726_-----------/AAAACCCGGGT	1:165352725-165352725	ACCCGGGTTTT	intron_variant	MODIFIER	LMX1A	ENSG00000162761	Transcript	ENST00000342310.7	protein_coding	-	3/8	-	-	-	-	-	-	-	-	-	-1	-	HGNC	HGNC:6653	NM_177398.4	-	2	P1	-	-	-	-	-	-	-	-	-	-	-	-	-	-	-	-	-	-	-	-
4980	1_165352726_----/AGGT	1:165352725-165352725	ACCT	intron_variant	MODIFIER	LMX1A	ENSG00000162761	Transcript	ENST00000342310.7	protein_coding	-	3/8	-	-	-	-	-	-	-	-	-	-1	-	HGNC	HGNC:6653	NM_177398.4	-	2	P1	-	-	-	-	-	-	-	-	-	-	-	-	-	-	-	-	-	-	-	-
4985	1_165354386_---------/AACCGGGGT	1:165354385-165354385	ACCCCGGTT	intron_variant	MODIFIER	LMX1A	ENSG00000162761	Transcript	ENST00000342310.7	protein_coding	-	2/8	-	-	-	-	-	-	-	-	-	-1	-	HGNC	HGNC:6653	NM_177398.4	-	2	P1	-	-	-	-	-	-	-	-	-	-	-	-	-	-	-	-	-	-	-	-
4998	1_176459799_---/CGT	1:176459798-176459798	CGT	upstream_gene_variant	MODIFIER	PAPPA2	ENSG00000116183	Transcript	ENST00000367662.5	protein_coding	-	-	-	-	-	-	-	-	-	-	3376	1	-	HGNC	HGNC:14615	NM_020318.3	-	1	P1	-	-	-	-	-	-	-	-	-	-	-	-	-	-	-	-	-	-	-	-
5000	1_176460207_--/AA	1:176460206-176460206	AA	upstream_gene_variant	MODIFIER	PAPPA2	ENSG00000116183	Transcript	ENST00000367662.5	protein_coding	-	-	-	-	-	-	-	-	-	-	2968	1	-	HGNC	HGNC:14615	NM_020318.3	-	1	P1	-	-	-	-	-	-	-	-	-	-	-	-	-	-	-	-	-	-	-	-
5002	1_176460207_--/TT	1:176460206-176460206	TT	upstream_gene_variant	MODIFIER	PAPPA2	ENSG00000116183	Transcript	ENST00000367662.5	protein_coding	-	-	-	-	-	-	-	-	-	-	2968	1	-	HGNC	HGNC:14615	NM_020318.3	-	1	P1	-	-	-	-	-	-	-	-	-	-	-	-	-	-	-	-	-	-	-	-
5004	1_176461966_---/ACT	1:176461965-176461965	ACT	upstream_gene_variant	MODIFIER	PAPPA2	ENSG00000116183	Transcript	ENST00000367662.5	protein_coding	-	-	-	-	-	-	-	-	-	-	1209	1	-	HGNC	HGNC:14615	NM_020318.3	-	1	P1	-	-	-	-	-	-	-	-	-	-	-	-	-	-	-	-	-	-	-	-
5006	1_176463949_----/AAGG	1:176463948-176463948	AAGG	intron_variant	MODIFIER	PAPPA2	ENSG00000116183	Transcript	ENST00000367662.5	protein_coding	-	1/22	-	-	-	-	-	-	-	-	-	1	-	HGNC	HGNC:14615	NM_020318.3	-	1	P1	-	-	-	-	-	-	-	-	-	-	-	-	-	-	-	-	-	-	-	-
5008	1_176473079_-/G	1:176473078-176473078	G	intron_variant	MODIFIER	PAPPA2	ENSG00000116183	Transcript	ENST00000367662.5	protein_coding	-	1/22	-	-	-	-	-	-	-	-	-	1	-	HGNC	HGNC:14615	NM_020318.3	-	1	P1	-	-	-	-	-	-	-	-	-	-	-	-	-33	-26	49	-16	0.00	0.00	0.00	0.00
5010	1_176476872_-/T	1:176476871-176476871	T	intron_variant	MODIFIER	PAPPA2	ENSG00000116183	Transcript	ENST00000367662.5	protein_coding	-	1/22	-	-	-	-	-	-	-	-	-	1	-	HGNC	HGNC:14615	NM_020318.3	-	1	P1	-	-	-	-	-	-	-	-	-	-	-	-	39	-4	20	-4	0.00	0.00	0.00	0.00
5012	1_176477309_--/TT	1:176477308-176477308	TT	intron_variant	MODIFIER	PAPPA2	ENSG00000116183	Transcript	ENST00000367662.5	protein_coding	-	1/22	-	-	-	-	-	-	-	-	-	1	-	HGNC	HGNC:14615	NM_020318.3	-	1	P1	-	-	-	-	-	-	-	-	-	-	-	-	-	-	-	-	-	-	-	-
5014	1_176479339_-/G	1:176479338-176479338	G	intron_variant	MODIFIER	PAPPA2	ENSG00000116183	Transcript	ENST00000367662.5	protein_coding	-	1/22	-	-	-	-	-	-	-	-	-	1	-	HGNC	HGNC:14615	NM_020318.3	-	1	P1	-	-	-	-	-	-	-	-	-	-	-	-	43	-19	-20	-3	0.00	0.00	0.00	0.00
5016	1_176479374_-/A	1:176479373-176479373	A	intron_variant	MODIFIER	PAPPA2	ENSG00000116183	Transcript	ENST00000367662.5	protein_coding	-	1/22	-	-	-	-	-	-	-	rs34359634	-	1	-	HGNC	HGNC:14615	NM_020318.3	-	1	P1	-	-	-	-	-	-	-	-	-	-	-	-	8	-37	13	-38	0.00	0.00	0.00	0.00
5018	1_176479611_-/G	1:176479610-176479610	G	intron_variant	MODIFIER	PAPPA2	ENSG00000116183	Transcript	ENST00000367662.5	protein_coding	-	1/22	-	-	-	-	-	-	-	-	-	1	-	HGNC	HGNC:14615	NM_020318.3	-	1	P1	-	-	-	-	-	-	-	-	-	-	-	-	35	-19	-42	-24	0.00	0.00	0.00	0.00
5020	1_176484461_---/CTT	1:176484460-176484460	CTT	intron_variant	MODIFIER	PAPPA2	ENSG00000116183	Transcript	ENST00000367662.5	protein_coding	-	1/22	-	-	-	-	-	-	-	-	-	1	-	HGNC	HGNC:14615	NM_020318.3	-	1	P1	-	-	-	-	-	-	-	-	-	-	-	-	-	-	-	-	-	-	-	-
5022	1_176485461_-/C	1:176485460-176485460	C	intron_variant	MODIFIER	PAPPA2	ENSG00000116183	Transcript	ENST00000367662.5	protein_coding	-	1/22	-	-	-	-	-	-	-	-	-	1	-	HGNC	HGNC:14615	NM_020318.3	-	1	P1	-	-	-	-	-	-	-	-	-	-	-	-	18	-23	18	35	0.00	0.00	0.00	0.00
5024	1_176485592_-----/AAACT	1:176485591-176485591	AAACT	intron_variant	MODIFIER	PAPPA2	ENSG00000116183	Transcript	ENST00000367662.5	protein_coding	-	1/22	-	-	-	-	-	-	-	-	-	1	-	HGNC	HGNC:14615	NM_020318.3	-	1	P1	-	-	-	-	-	-	-	-	-	-	-	-	-	-	-	-	-	-	-	-
5026	1_176486470_-----/AACGT	1:176486469-176486469	AACGT	intron_variant	MODIFIER	PAPPA2	ENSG00000116183	Transcript	ENST00000367662.5	protein_coding	-	1/22	-	-	-	-	-	-	-	-	-	1	-	HGNC	HGNC:14615	NM_020318.3	-	1	P1	-	-	-	-	-	-	-	-	-	-	-	-	-	-	-	-	-	-	-	-
5028	1_176487422_-/C	1:176487421-176487421	C	intron_variant	MODIFIER	PAPPA2	ENSG00000116183	Transcript	ENST00000367662.5	protein_coding	-	1/22	-	-	-	-	-	-	-	-	-	1	-	HGNC	HGNC:14615	NM_020318.3	-	1	P1	-	-	-	-	-	-	-	-	-	-	-	-	-3	-1	48	-33	0.00	0.00	0.00	0.00
5030	1_176488190_-----------/GGGTTTTTTTT	1:176488189-176488189	GGGTTTTTTTT	intron_variant	MODIFIER	PAPPA2	ENSG00000116183	Transcript	ENST00000367662.5	protein_coding	-	1/22	-	-	-	-	-	-	-	-	-	1	-	HGNC	HGNC:14615	NM_020318.3	-	1	P1	-	-	-	-	-	-	-	-	-	-	-	-	-	-	-	-	-	-	-	-
5032	1_176488330_-/T	1:176488329-176488329	T	intron_variant	MODIFIER	PAPPA2	ENSG00000116183	Transcript	ENST00000367662.5	protein_coding	-	1/22	-	-	-	-	-	-	-	-	-	1	-	HGNC	HGNC:14615	NM_020318.3	-	1	P1	-	-	-	-	-	-	-	-	-	-	-	-	31	7	18	24	0.00	0.00	0.00	0.00
5034	1_176490998_--/AG	1:176490997-176490997	AG	intron_variant	MODIFIER	PAPPA2	ENSG00000116183	Transcript	ENST00000367662.5	protein_coding	-	1/22	-	-	-	-	-	-	-	-	-	1	-	HGNC	HGNC:14615	NM_020318.3	-	1	P1	-	-	-	-	-	-	-	-	-	-	-	-	-	-	-	-	-	-	-	-
5036	1_176492306_-/A	1:176492305-176492305	A	intron_variant	MODIFIER	PAPPA2	ENSG00000116183	Transcript	ENST00000367662.5	protein_coding	-	1/22	-	-	-	-	-	-	-	-	-	1	-	HGNC	HGNC:14615	NM_020318.3	-	1	P1	-	-	-	-	-	-	-	-	-	-	-	-	-24	-29	40	20	0.00	0.00	0.00	0.00
5038	1_176495030_--------------/ACCCGGGGGTTTTT	1:176495029-176495029	ACCCGGGGGTTTTT	intron_variant	MODIFIER	PAPPA2	ENSG00000116183	Transcript	ENST00000367662.5	protein_coding	-	1/22	-	-	-	-	-	-	-	-	-	1	-	HGNC	HGNC:14615	NM_020318.3	-	1	P1	-	-	-	-	-	-	-	-	-	-	-	-	-	-	-	-	-	-	-	-
5040	1_176497816_-/T	1:176497815-176497815	T	intron_variant	MODIFIER	PAPPA2	ENSG00000116183	Transcript	ENST00000367662.5	protein_coding	-	1/22	-	-	-	-	-	-	-	-	-	1	-	HGNC	HGNC:14615	NM_020318.3	-	1	P1	-	-	-	-	-	-	-	-	-	-	-	-	20	29	-10	14	0.00	0.00	0.00	0.00
5042	1_176497836_-----/ACCTT	1:176497835-176497835	ACCTT	intron_variant	MODIFIER	PAPPA2	ENSG00000116183	Transcript	ENST00000367662.5	protein_coding	-	1/22	-	-	-	-	-	-	-	-	-	1	-	HGNC	HGNC:14615	NM_020318.3	-	1	P1	-	-	-	-	-	-	-	-	-	-	-	-	-	-	-	-	-	-	-	-
5044	1_176499206_-/G	1:176499205-176499205	G	intron_variant	MODIFIER	PAPPA2	ENSG00000116183	Transcript	ENST00000367662.5	protein_coding	-	1/22	-	-	-	-	-	-	-	-	-	1	-	HGNC	HGNC:14615	NM_020318.3	-	1	P1	-	-	-	-	-	-	-	-	-	-	-	-	-16	-27	-30	25	0.00	0.00	0.00	0.00
5046	1_176500640_-/G	1:176500639-176500639	G	intron_variant	MODIFIER	PAPPA2	ENSG00000116183	Transcript	ENST00000367662.5	protein_coding	-	1/22	-	-	-	-	-	-	-	-	-	1	-	HGNC	HGNC:14615	NM_020318.3	-	1	P1	-	-	-	-	-	-	-	-	-	-	-	-	-18	11	47	-6	0.00	0.00	0.00	0.00
5048	1_176501901_--/CT	1:176501900-176501900	CT	intron_variant	MODIFIER	PAPPA2	ENSG00000116183	Transcript	ENST00000367662.5	protein_coding	-	1/22	-	-	-	-	-	-	-	-	-	1	-	HGNC	HGNC:14615	NM_020318.3	-	1	P1	-	-	-	-	-	-	-	-	-	-	-	-	-	-	-	-	-	-	-	-
5050	1_176502551_-/A	1:176502550-176502550	A	intron_variant	MODIFIER	PAPPA2	ENSG00000116183	Transcript	ENST00000367662.5	protein_coding	-	1/22	-	-	-	-	-	-	-	-	-	1	-	HGNC	HGNC:14615	NM_020318.3	-	1	P1	-	-	-	-	-	-	-	-	-	-	-	-	38	12	50	36	0.00	0.00	0.00	0.00
5052	1_176505151_-/C	1:176505150-176505150	C	intron_variant	MODIFIER	PAPPA2	ENSG00000116183	Transcript	ENST00000367662.5	protein_coding	-	1/22	-	-	-	-	-	-	-	-	-	1	-	HGNC	HGNC:14615	NM_020318.3	-	1	P1	-	-	-	-	-	-	-	-	-	-	-	-	-50	-17	-49	9	0.00	0.00	0.00	0.00
5054	1_176507980_-/A	1:176507979-176507979	A	intron_variant	MODIFIER	PAPPA2	ENSG00000116183	Transcript	ENST00000367662.5	protein_coding	-	1/22	-	-	-	-	-	-	-	-	-	1	-	HGNC	HGNC:14615	NM_020318.3	-	1	P1	-	-	-	-	-	-	-	-	-	-	-	-	7	-41	0	-21	0.00	0.00	0.00	0.00
5056	1_176515711_-/T	1:176515710-176515710	T	intron_variant	MODIFIER	PAPPA2	ENSG00000116183	Transcript	ENST00000367662.5	protein_coding	-	1/22	-	-	-	-	-	-	-	-	-	1	-	HGNC	HGNC:14615	NM_020318.3	-	1	P1	-	-	-	-	-	-	-	-	-	-	-	-	-32	-16	-10	-16	0.00	0.00	0.00	0.00
5059	1_176516135_-/G	1:176516134-176516134	G	intron_variant	MODIFIER	PAPPA2	ENSG00000116183	Transcript	ENST00000367662.5	protein_coding	-	1/22	-	-	-	-	-	-	-	-	-	1	-	HGNC	HGNC:14615	NM_020318.3	-	1	P1	-	-	-	-	-	-	-	-	-	-	-	-	0	39	0	-10	0.00	0.00	0.00	0.00
5061	1_176517216_---/GGT	1:176517215-176517215	GGT	intron_variant	MODIFIER	PAPPA2	ENSG00000116183	Transcript	ENST00000367662.5	protein_coding	-	1/22	-	-	-	-	-	-	-	-	-	1	-	HGNC	HGNC:14615	NM_020318.3	-	1	P1	-	-	-	-	-	-	-	-	-	-	-	-	-	-	-	-	-	-	-	-
5064	1_176521185_-/T	1:176521184-176521184	T	intron_variant	MODIFIER	PAPPA2	ENSG00000116183	Transcript	ENST00000367662.5	protein_coding	-	1/22	-	-	-	-	-	-	-	-	-	1	-	HGNC	HGNC:14615	NM_020318.3	-	1	P1	-	-	-	-	-	-	-	-	-	-	-	-	23	22	26	17	0.04	0.00	0.00	0.00
5066	1_176521868_--/AT	1:176521867-176521867	AT	intron_variant	MODIFIER	PAPPA2	ENSG00000116183	Transcript	ENST00000367662.5	protein_coding	-	1/22	-	-	-	-	-	-	-	-	-	1	-	HGNC	HGNC:14615	NM_020318.3	-	1	P1	-	-	-	-	-	-	-	-	-	-	-	-	-	-	-	-	-	-	-	-
5068	1_176521960_-/T	1:176521959-176521959	T	intron_variant	MODIFIER	PAPPA2	ENSG00000116183	Transcript	ENST00000367662.5	protein_coding	-	1/22	-	-	-	-	-	-	-	-	-	1	-	HGNC	HGNC:14615	NM_020318.3	-	1	P1	-	-	-	-	-	-	-	-	-	-	-	-	-8	-19	-38	-34	0.00	0.00	0.00	0.00
5070	1_176521976_------------/AAAAGGGTTTTT	1:176521975-176521975	AAAAGGGTTTTT	intron_variant	MODIFIER	PAPPA2	ENSG00000116183	Transcript	ENST00000367662.5	protein_coding	-	1/22	-	-	-	-	-	-	-	-	-	1	-	HGNC	HGNC:14615	NM_020318.3	-	1	P1	-	-	-	-	-	-	-	-	-	-	-	-	-	-	-	-	-	-	-	-
5072	1_176521983_-----/AAACT	1:176521982-176521982	AAACT	intron_variant	MODIFIER	PAPPA2	ENSG00000116183	Transcript	ENST00000367662.5	protein_coding	-	1/22	-	-	-	-	-	-	-	-	-	1	-	HGNC	HGNC:14615	NM_020318.3	-	1	P1	-	-	-	-	-	-	-	-	-	-	-	-	-	-	-	-	-	-	-	-
5074	1_176523134_-/C	1:176523133-176523133	C	intron_variant	MODIFIER	PAPPA2	ENSG00000116183	Transcript	ENST00000367662.5	protein_coding	-	1/22	-	-	-	-	-	-	-	-	-	1	-	HGNC	HGNC:14615	NM_020318.3	-	1	P1	-	-	-	-	-	-	-	-	-	-	-	-	23	-22	17	-22	0.00	0.00	0.00	0.00
5076	1_176523310_-/A	1:176523309-176523309	A	intron_variant	MODIFIER	PAPPA2	ENSG00000116183	Transcript	ENST00000367662.5	protein_coding	-	1/22	-	-	-	-	-	-	-	-	-	1	-	HGNC	HGNC:14615	NM_020318.3	-	1	P1	-	-	-	-	-	-	-	-	-	-	-	-	-16	-19	26	-19	0.00	0.00	0.00	0.00
5078	1_176523587_-/A	1:176523586-176523586	A	intron_variant	MODIFIER	PAPPA2	ENSG00000116183	Transcript	ENST00000367662.5	protein_coding	-	1/22	-	-	-	-	-	-	-	-	-	1	-	HGNC	HGNC:14615	NM_020318.3	-	1	P1	-	-	-	-	-	-	-	-	-	-	-	-	-18	11	-37	11	0.00	0.00	0.00	0.00
5080	1_176527947_---/GGG	1:176527946-176527946	GGG	intron_variant	MODIFIER	PAPPA2	ENSG00000116183	Transcript	ENST00000367662.5	protein_coding	-	1/22	-	-	-	-	-	-	-	-	-	1	-	HGNC	HGNC:14615	NM_020318.3	-	1	P1	-	-	-	-	-	-	-	-	-	-	-	-	-	-	-	-	-	-	-	-
5082	1_176528523_-/T	1:176528522-176528522	T	intron_variant	MODIFIER	PAPPA2	ENSG00000116183	Transcript	ENST00000367662.5	protein_coding	-	1/22	-	-	-	-	-	-	-	-	-	1	-	HGNC	HGNC:14615	NM_020318.3	-	1	P1	-	-	-	-	-	-	-	-	-	-	-	-	14	-35	-21	-23	0.00	0.00	0.00	0.00
5084	1_176529276_----/ATTT	1:176529275-176529275	ATTT	intron_variant	MODIFIER	PAPPA2	ENSG00000116183	Transcript	ENST00000367662.5	protein_coding	-	1/22	-	-	-	-	-	-	-	-	-	1	-	HGNC	HGNC:14615	NM_020318.3	-	1	P1	-	-	-	-	-	-	-	-	-	-	-	-	-	-	-	-	-	-	-	-
5086	1_176530613_-/A	1:176530612-176530612	A	intron_variant	MODIFIER	PAPPA2	ENSG00000116183	Transcript	ENST00000367662.5	protein_coding	-	1/22	-	-	-	-	-	-	-	-	-	1	-	HGNC	HGNC:14615	NM_020318.3	-	1	P1	-	-	-	-	-	-	-	-	-	-	-	-	10	42	-37	-41	0.00	0.00	0.00	0.00
5088	1_176530867_-/C	1:176530866-176530866	C	intron_variant	MODIFIER	PAPPA2	ENSG00000116183	Transcript	ENST00000367662.5	protein_coding	-	1/22	-	-	-	-	-	-	-	-	-	1	-	HGNC	HGNC:14615	NM_020318.3	-	1	P1	-	-	-	-	-	-	-	-	-	-	-	-	20	-17	-31	46	0.00	0.00	0.00	0.00
5090	1_176530899_--/TT	1:176530898-176530898	TT	intron_variant	MODIFIER	PAPPA2	ENSG00000116183	Transcript	ENST00000367662.5	protein_coding	-	1/22	-	-	-	-	-	-	-	-	-	1	-	HGNC	HGNC:14615	NM_020318.3	-	1	P1	-	-	-	-	-	-	-	-	-	-	-	-	-	-	-	-	-	-	-	-
5092	1_176531490_---/AAC	1:176531489-176531489	AAC	intron_variant	MODIFIER	PAPPA2	ENSG00000116183	Transcript	ENST00000367662.5	protein_coding	-	1/22	-	-	-	-	-	-	-	-	-	1	-	HGNC	HGNC:14615	NM_020318.3	-	1	P1	-	-	-	-	-	-	-	-	-	-	-	-	-	-	-	-	-	-	-	-
5094	1_176532660_-/C	1:176532659-176532659	C	intron_variant	MODIFIER	PAPPA2	ENSG00000116183	Transcript	ENST00000367662.5	protein_coding	-	1/22	-	-	-	-	-	-	-	-	-	1	-	HGNC	HGNC:14615	NM_020318.3	-	1	P1	-	-	-	-	-	-	-	-	-	-	-	-	-35	35	39	1	0.00	0.00	0.00	0.00
5097	1_176536400_-----/AAATT	1:176536399-176536399	AAATT	intron_variant	MODIFIER	PAPPA2	ENSG00000116183	Transcript	ENST00000367662.5	protein_coding	-	1/22	-	-	-	-	-	-	-	-	-	1	-	HGNC	HGNC:14615	NM_020318.3	-	1	P1	-	-	-	-	-	-	-	-	-	-	-	-	-	-	-	-	-	-	-	-
5100	1_176537990_----/CCTT	1:176537989-176537989	CCTT	intron_variant	MODIFIER	PAPPA2	ENSG00000116183	Transcript	ENST00000367662.5	protein_coding	-	1/22	-	-	-	-	-	-	-	-	-	1	-	HGNC	HGNC:14615	NM_020318.3	-	1	P1	-	-	-	-	-	-	-	-	-	-	-	-	-	-	-	-	-	-	-	-
5103	1_176540127_-/T	1:176540126-176540126	T	intron_variant	MODIFIER	PAPPA2	ENSG00000116183	Transcript	ENST00000367662.5	protein_coding	-	1/22	-	-	-	-	-	-	-	rs1415737420	-	1	-	HGNC	HGNC:14615	NM_020318.3	-	1	P1	-	-	-	-	-	-	-	-	-	-	-	-	9	-47	40	-29	0.01	0.00	0.00	0.00
5106	1_176543685_-/T	1:176543684-176543684	T	intron_variant	MODIFIER	PAPPA2	ENSG00000116183	Transcript	ENST00000367662.5	protein_coding	-	1/22	-	-	-	-	-	-	-	-	-	1	-	HGNC	HGNC:14615	NM_020318.3	-	1	P1	-	-	-	-	-	-	-	-	-	-	-	-	-11	15	16	46	0.00	0.00	0.00	0.00
5109	1_176547504_-/T	1:176547503-176547503	T	intron_variant	MODIFIER	PAPPA2	ENSG00000116183	Transcript	ENST00000367662.5	protein_coding	-	1/22	-	-	-	-	-	-	-	-	-	1	-	HGNC	HGNC:14615	NM_020318.3	-	1	P1	-	-	-	-	-	-	-	-	-	-	-	-	29	-39	29	32	0.00	0.00	0.00	0.00
5112	1_176548743_---/AAT	1:176548742-176548742	AAT	intron_variant	MODIFIER	PAPPA2	ENSG00000116183	Transcript	ENST00000367662.5	protein_coding	-	1/22	-	-	-	-	-	-	-	-	-	1	-	HGNC	HGNC:14615	NM_020318.3	-	1	P1	-	-	-	-	-	-	-	-	-	-	-	-	-	-	-	-	-	-	-	-
5116	1_176548743_-/T	1:176548742-176548742	T	intron_variant	MODIFIER	PAPPA2	ENSG00000116183	Transcript	ENST00000367662.5	protein_coding	-	1/22	-	-	-	-	-	-	-	-	-	1	-	HGNC	HGNC:14615	NM_020318.3	-	1	P1	-	-	-	-	-	-	-	-	-	-	-	-	-23	-39	-50	-24	0.00	0.00	0.00	0.00
5120	1_176557987_-/T	1:176557986-176557986	T	intron_variant	MODIFIER	PAPPA2	ENSG00000116183	Transcript	ENST00000367662.5	protein_coding	-	2/22	-	-	-	-	-	-	-	-	-	1	-	HGNC	HGNC:14615	NM_020318.3	-	1	P1	-	-	-	-	-	-	-	-	-	-	-	-	16	-32	16	-25	0.00	0.00	0.00	0.00
5124	1_176561602_-/A	1:176561601-176561601	A	intron_variant	MODIFIER	PAPPA2	ENSG00000116183	Transcript	ENST00000367662.5	protein_coding	-	2/22	-	-	-	-	-	-	-	rs1388400653	-	1	-	HGNC	HGNC:14615	NM_020318.3	-	1	P1	-	-	-	-	-	-	-	-	-	-	-	-	21	30	-28	21	0.00	0.00	0.00	0.00
5126	1_176562011_-/G	1:176562010-176562010	G	intron_variant	MODIFIER	PAPPA2	ENSG00000116183	Transcript	ENST00000367662.5	protein_coding	-	2/22	-	-	-	-	-	-	-	-	-	1	-	HGNC	HGNC:14615	NM_020318.3	-	1	P1	-	-	-	-	-	-	-	-	-	-	-	-	24	38	37	1	0.00	0.00	0.00	0.00
5128	1_176563626_--/AA	1:176563625-176563625	AA	intron_variant	MODIFIER	PAPPA2	ENSG00000116183	Transcript	ENST00000367662.5	protein_coding	-	2/22	-	-	-	-	-	-	-	-	-	1	-	HGNC	HGNC:14615	NM_020318.3	-	1	P1	-	-	-	-	-	-	-	-	-	-	-	-	-	-	-	-	-	-	-	-
5130	1_176565330_----/TTTT	1:176565329-176565329	TTTT	intron_variant	MODIFIER	PAPPA2	ENSG00000116183	Transcript	ENST00000367662.5	protein_coding	-	2/22	-	-	-	-	-	-	-	-	-	1	-	HGNC	HGNC:14615	NM_020318.3	-	1	P1	-	-	-	-	-	-	-	-	-	-	-	-	-	-	-	-	-	-	-	-
5132	1_176565819_-/G	1:176565818-176565818	G	intron_variant	MODIFIER	PAPPA2	ENSG00000116183	Transcript	ENST00000367662.5	protein_coding	-	2/22	-	-	-	-	-	-	-	-	-	1	-	HGNC	HGNC:14615	NM_020318.3	-	1	P1	-	-	-	-	-	-	-	-	-	-	-	-	-8	32	50	34	0.00	0.00	0.00	0.00
5135	1_176573035_------------------/AAAAAACCGGGGTTTTTT	1:176573034-176573034	AAAAAACCGGGGTTTTTT	intron_variant	MODIFIER	PAPPA2	ENSG00000116183	Transcript	ENST00000367662.5	protein_coding	-	2/22	-	-	-	-	-	-	-	-	-	1	-	HGNC	HGNC:14615	NM_020318.3	-	1	P1	-	-	-	-	-	-	-	-	-	-	-	-	-	-	-	-	-	-	-	-
5137	1_176573035_--------/AACCGTTT	1:176573034-176573034	AACCGTTT	intron_variant	MODIFIER	PAPPA2	ENSG00000116183	Transcript	ENST00000367662.5	protein_coding	-	2/22	-	-	-	-	-	-	-	-	-	1	-	HGNC	HGNC:14615	NM_020318.3	-	1	P1	-	-	-	-	-	-	-	-	-	-	-	-	-	-	-	-	-	-	-	-
5139	1_176574165_----/AAGT	1:176574164-176574164	AAGT	intron_variant	MODIFIER	PAPPA2	ENSG00000116183	Transcript	ENST00000367662.5	protein_coding	-	2/22	-	-	-	-	-	-	-	-	-	1	-	HGNC	HGNC:14615	NM_020318.3	-	1	P1	-	-	-	-	-	-	-	-	-	-	-	-	-	-	-	-	-	-	-	-
5141	1_176575691_---/GTT	1:176575690-176575690	GTT	intron_variant	MODIFIER	PAPPA2	ENSG00000116183	Transcript	ENST00000367662.5	protein_coding	-	2/22	-	-	-	-	-	-	-	-	-	1	-	HGNC	HGNC:14615	NM_020318.3	-	1	P1	-	-	-	-	-	-	-	-	-	-	-	-	-	-	-	-	-	-	-	-
5143	1_176579273_--/AC	1:176579272-176579272	AC	intron_variant	MODIFIER	PAPPA2	ENSG00000116183	Transcript	ENST00000367662.5	protein_coding	-	2/22	-	-	-	-	-	-	-	-	-	1	-	HGNC	HGNC:14615	NM_020318.3	-	1	P1	-	-	-	-	-	-	-	-	-	-	-	-	-	-	-	-	-	-	-	-
5145	1_176579715_-/G	1:176579714-176579714	G	intron_variant	MODIFIER	PAPPA2	ENSG00000116183	Transcript	ENST00000367662.5	protein_coding	-	2/22	-	-	-	-	-	-	-	-	-	1	-	HGNC	HGNC:14615	NM_020318.3	-	1	P1	-	-	-	-	-	-	-	-	-	-	-	-	-26	-21	43	-45	0.00	0.00	0.00	0.00
5147	1_176589076_------/AAAACG	1:176589075-176589075	AAAACG	intron_variant	MODIFIER	PAPPA2	ENSG00000116183	Transcript	ENST00000367662.5	protein_coding	-	2/22	-	-	-	-	-	-	-	-	-	1	-	HGNC	HGNC:14615	NM_020318.3	-	1	P1	-	-	-	-	-	-	-	-	-	-	-	-	-	-	-	-	-	-	-	-
5149	1_176589076_---/AAC	1:176589075-176589075	AAC	intron_variant	MODIFIER	PAPPA2	ENSG00000116183	Transcript	ENST00000367662.5	protein_coding	-	2/22	-	-	-	-	-	-	-	-	-	1	-	HGNC	HGNC:14615	NM_020318.3	-	1	P1	-	-	-	-	-	-	-	-	-	-	-	-	-	-	-	-	-	-	-	-
5151	1_176589433_----/CTTT	1:176589432-176589432	CTTT	intron_variant	MODIFIER	PAPPA2	ENSG00000116183	Transcript	ENST00000367662.5	protein_coding	-	2/22	-	-	-	-	-	-	-	-	-	1	-	HGNC	HGNC:14615	NM_020318.3	-	1	P1	-	-	-	-	-	-	-	-	-	-	-	-	-	-	-	-	-	-	-	-
5153	1_176589433_-/T	1:176589432-176589432	T	intron_variant	MODIFIER	PAPPA2	ENSG00000116183	Transcript	ENST00000367662.5	protein_coding	-	2/22	-	-	-	-	-	-	-	-	-	1	-	HGNC	HGNC:14615	NM_020318.3	-	1	P1	-	-	-	-	-	-	-	-	-	-	-	-	19	-33	35	30	0.00	0.00	0.00	0.00
5155	1_176594150_-/G	1:176594149-176594149	G	intron_variant	MODIFIER	PAPPA2	ENSG00000116183	Transcript	ENST00000367662.5	protein_coding	-	2/22	-	-	-	-	-	-	-	-	-	1	-	HGNC	HGNC:14615	NM_020318.3	-	1	P1	-	-	-	-	-	-	-	-	-	-	-	-	-10	-35	11	-37	0.00	0.00	0.00	0.00
5157	1_176597993_---/CTT	1:176597992-176597992	CTT	intron_variant	MODIFIER	PAPPA2	ENSG00000116183	Transcript	ENST00000367662.5	protein_coding	-	3/22	-	-	-	-	-	-	-	-	-	1	-	HGNC	HGNC:14615	NM_020318.3	-	1	P1	-	-	-	-	-	-	-	-	-	-	-	-	-	-	-	-	-	-	-	-
5159	1_176600838_-------/AGGGTTT	1:176600837-176600837	AGGGTTT	intron_variant	MODIFIER	PAPPA2	ENSG00000116183	Transcript	ENST00000367662.5	protein_coding	-	3/22	-	-	-	-	-	-	-	-	-	1	-	HGNC	HGNC:14615	NM_020318.3	-	1	P1	-	-	-	-	-	-	-	-	-	-	-	-	-	-	-	-	-	-	-	-
5161	1_176603051_-/C	1:176603050-176603050	C	intron_variant	MODIFIER	PAPPA2	ENSG00000116183	Transcript	ENST00000367662.5	protein_coding	-	3/22	-	-	-	-	-	-	-	-	-	1	-	HGNC	HGNC:14615	NM_020318.3	-	1	P1	-	-	-	-	-	-	-	-	-	-	-	-	37	-49	-48	19	0.00	0.00	0.00	0.00
5163	1_176606950_-/C	1:176606949-176606949	C	intron_variant	MODIFIER	PAPPA2	ENSG00000116183	Transcript	ENST00000367662.5	protein_coding	-	3/22	-	-	-	-	-	-	-	-	-	1	-	HGNC	HGNC:14615	NM_020318.3	-	1	P1	-	-	-	-	-	-	-	-	-	-	-	-	7	-40	-40	-3	0.00	0.00	0.00	0.00
5165	1_176607367_--------/AACCCCCC	1:176607366-176607366	AACCCCCC	intron_variant	MODIFIER	PAPPA2	ENSG00000116183	Transcript	ENST00000367662.5	protein_coding	-	3/22	-	-	-	-	-	-	-	-	-	1	-	HGNC	HGNC:14615	NM_020318.3	-	1	P1	-	-	-	-	-	-	-	-	-	-	-	-	-	-	-	-	-	-	-	-
5167	1_176607897_---/ATT	1:176607896-176607896	ATT	intron_variant	MODIFIER	PAPPA2	ENSG00000116183	Transcript	ENST00000367662.5	protein_coding	-	3/22	-	-	-	-	-	-	-	-	-	1	-	HGNC	HGNC:14615	NM_020318.3	-	1	P1	-	-	-	-	-	-	-	-	-	-	-	-	-	-	-	-	-	-	-	-
5169	1_176608231_------/CGTTTT	1:176608230-176608230	CGTTTT	intron_variant	MODIFIER	PAPPA2	ENSG00000116183	Transcript	ENST00000367662.5	protein_coding	-	3/22	-	-	-	-	-	-	-	-	-	1	-	HGNC	HGNC:14615	NM_020318.3	-	1	P1	-	-	-	-	-	-	-	-	-	-	-	-	-	-	-	-	-	-	-	-
5171	1_176609490_-----/AGGGT	1:176609489-176609489	AGGGT	intron_variant	MODIFIER	PAPPA2	ENSG00000116183	Transcript	ENST00000367662.5	protein_coding	-	3/22	-	-	-	-	-	-	-	-	-	1	-	HGNC	HGNC:14615	NM_020318.3	-	1	P1	-	-	-	-	-	-	-	-	-	-	-	-	-	-	-	-	-	-	-	-
5173	1_176609876_-----------/AAACCGGGGTT	1:176609875-176609875	AAACCGGGGTT	intron_variant	MODIFIER	PAPPA2	ENSG00000116183	Transcript	ENST00000367662.5	protein_coding	-	3/22	-	-	-	-	-	-	-	-	-	1	-	HGNC	HGNC:14615	NM_020318.3	-	1	P1	-	-	-	-	-	-	-	-	-	-	-	-	-	-	-	-	-	-	-	-
5176	1_176615292_-/A	1:176615291-176615291	A	intron_variant	MODIFIER	PAPPA2	ENSG00000116183	Transcript	ENST00000367662.5	protein_coding	-	3/22	-	-	-	-	-	-	-	-	-	1	-	HGNC	HGNC:14615	NM_020318.3	-	1	P1	-	-	-	-	-	-	-	-	-	-	-	-	2	41	2	16	0.00	0.00	0.00	0.00
5179	1_176619060_---------/AAAACGGGT	1:176619059-176619059	AAAACGGGT	intron_variant	MODIFIER	PAPPA2	ENSG00000116183	Transcript	ENST00000367662.5	protein_coding	-	3/22	-	-	-	-	-	-	-	-	-	1	-	HGNC	HGNC:14615	NM_020318.3	-	1	P1	-	-	-	-	-	-	-	-	-	-	-	-	-	-	-	-	-	-	-	-
5182	1_176621821_-/A	1:176621820-176621820	A	intron_variant	MODIFIER	PAPPA2	ENSG00000116183	Transcript	ENST00000367662.5	protein_coding	-	3/22	-	-	-	-	-	-	-	-	-	1	-	HGNC	HGNC:14615	NM_020318.3	-	1	P1	-	-	-	-	-	-	-	-	-	-	-	-	-1	35	1	50	0.00	0.00	0.00	0.00
5184	1_176622977_-/A	1:176622976-176622976	A	intron_variant	MODIFIER	PAPPA2	ENSG00000116183	Transcript	ENST00000367662.5	protein_coding	-	3/22	-	-	-	-	-	-	-	-	-	1	-	HGNC	HGNC:14615	NM_020318.3	-	1	P1	-	-	-	-	-	-	-	-	-	-	-	-	28	44	-36	-3	0.00	0.00	0.00	0.00
5186	1_176623659_-/C	1:176623658-176623658	C	intron_variant	MODIFIER	PAPPA2	ENSG00000116183	Transcript	ENST00000367662.5	protein_coding	-	3/22	-	-	-	-	-	-	-	-	-	1	-	HGNC	HGNC:14615	NM_020318.3	-	1	P1	-	-	-	-	-	-	-	-	-	-	-	-	1	-27	-11	-12	0.00	0.00	0.00	0.00
5188	1_176624749_-/G	1:176624748-176624748	G	intron_variant	MODIFIER	PAPPA2	ENSG00000116183	Transcript	ENST00000367662.5	protein_coding	-	3/22	-	-	-	-	-	-	-	-	-	1	-	HGNC	HGNC:14615	NM_020318.3	-	1	P1	-	-	-	-	-	-	-	-	-	-	-	-	-47	36	0	36	0.00	0.00	0.00	0.00
5190	1_176624910_-------/AACGTTT	1:176624909-176624909	AACGTTT	intron_variant	MODIFIER	PAPPA2	ENSG00000116183	Transcript	ENST00000367662.5	protein_coding	-	3/22	-	-	-	-	-	-	-	-	-	1	-	HGNC	HGNC:14615	NM_020318.3	-	1	P1	-	-	-	-	-	-	-	-	-	-	-	-	-	-	-	-	-	-	-	-
5192	1_176626896_-/C	1:176626895-176626895	C	intron_variant	MODIFIER	PAPPA2	ENSG00000116183	Transcript	ENST00000367662.5	protein_coding	-	3/22	-	-	-	-	-	-	-	-	-	1	-	HGNC	HGNC:14615	NM_020318.3	-	1	P1	-	-	-	-	-	-	-	-	-	-	-	-	27	39	39	4	0.00	0.00	0.00	0.00
5194	1_176627580_--/AG	1:176627579-176627579	AG	intron_variant	MODIFIER	PAPPA2	ENSG00000116183	Transcript	ENST00000367662.5	protein_coding	-	3/22	-	-	-	-	-	-	-	-	-	1	-	HGNC	HGNC:14615	NM_020318.3	-	1	P1	-	-	-	-	-	-	-	-	-	-	-	-	-	-	-	-	-	-	-	-
5196	1_176627710_---/AAC	1:176627709-176627709	AAC	intron_variant	MODIFIER	PAPPA2	ENSG00000116183	Transcript	ENST00000367662.5	protein_coding	-	3/22	-	-	-	-	-	-	-	-	-	1	-	HGNC	HGNC:14615	NM_020318.3	-	1	P1	-	-	-	-	-	-	-	-	-	-	-	-	-	-	-	-	-	-	-	-
5198	1_176631718_-/G	1:176631717-176631717	G	intron_variant	MODIFIER	PAPPA2	ENSG00000116183	Transcript	ENST00000367662.5	protein_coding	-	3/22	-	-	-	-	-	-	-	-	-	1	-	HGNC	HGNC:14615	NM_020318.3	-	1	P1	-	-	-	-	-	-	-	-	-	-	-	-	-27	-37	49	-5	0.00	0.00	0.00	0.00
5200	1_176632258_-------/GGGGTTT	1:176632257-176632257	GGGGTTT	intron_variant	MODIFIER	PAPPA2	ENSG00000116183	Transcript	ENST00000367662.5	protein_coding	-	3/22	-	-	-	-	-	-	-	-	-	1	-	HGNC	HGNC:14615	NM_020318.3	-	1	P1	-	-	-	-	-	-	-	-	-	-	-	-	-	-	-	-	-	-	-	-
5202	1_176635703_--/TT	1:176635702-176635702	TT	intron_variant	MODIFIER	PAPPA2	ENSG00000116183	Transcript	ENST00000367662.5	protein_coding	-	3/22	-	-	-	-	-	-	-	-	-	1	-	HGNC	HGNC:14615	NM_020318.3	-	1	P1	-	-	-	-	-	-	-	-	-	-	-	-	-	-	-	-	-	-	-	-
5204	1_176636252_--/TT	1:176636251-176636251	TT	intron_variant	MODIFIER	PAPPA2	ENSG00000116183	Transcript	ENST00000367662.5	protein_coding	-	3/22	-	-	-	-	-	-	-	-	-	1	-	HGNC	HGNC:14615	NM_020318.3	-	1	P1	-	-	-	-	-	-	-	-	-	-	-	-	-	-	-	-	-	-	-	-
5206	1_176636510_--/AC	1:176636509-176636509	AC	intron_variant	MODIFIER	PAPPA2	ENSG00000116183	Transcript	ENST00000367662.5	protein_coding	-	3/22	-	-	-	-	-	-	-	-	-	1	-	HGNC	HGNC:14615	NM_020318.3	-	1	P1	-	-	-	-	-	-	-	-	-	-	-	-	-	-	-	-	-	-	-	-
5208	1_176638322_--------/AAACCTTT	1:176638321-176638321	AAACCTTT	intron_variant	MODIFIER	PAPPA2	ENSG00000116183	Transcript	ENST00000367662.5	protein_coding	-	3/22	-	-	-	-	-	-	-	-	-	1	-	HGNC	HGNC:14615	NM_020318.3	-	1	P1	-	-	-	-	-	-	-	-	-	-	-	-	-	-	-	-	-	-	-	-
5210	1_176642313_-/C	1:176642312-176642312	C	intron_variant	MODIFIER	PAPPA2	ENSG00000116183	Transcript	ENST00000367662.5	protein_coding	-	3/22	-	-	-	-	-	-	-	-	-	1	-	HGNC	HGNC:14615	NM_020318.3	-	1	P1	-	-	-	-	-	-	-	-	-	-	-	-	23	29	23	29	0.00	0.00	0.00	0.00
5212	1_176642603_-/G	1:176642602-176642602	G	intron_variant	MODIFIER	PAPPA2	ENSG00000116183	Transcript	ENST00000367662.5	protein_coding	-	3/22	-	-	-	-	-	-	-	-	-	1	-	HGNC	HGNC:14615	NM_020318.3	-	1	P1	-	-	-	-	-	-	-	-	-	-	-	-	0	-28	0	28	0.00	0.00	0.00	0.00
5214	1_176644475_-/A	1:176644474-176644474	A	intron_variant	MODIFIER	PAPPA2	ENSG00000116183	Transcript	ENST00000367662.5	protein_coding	-	3/22	-	-	-	-	-	-	-	-	-	1	-	HGNC	HGNC:14615	NM_020318.3	-	1	P1	-	-	-	-	-	-	-	-	-	-	-	-	-47	-15	5	20	0.00	0.00	0.00	0.00
5216	1_176653967_-/C	1:176653966-176653966	C	intron_variant	MODIFIER	PAPPA2	ENSG00000116183	Transcript	ENST00000367662.5	protein_coding	-	3/22	-	-	-	-	-	-	-	-	-	1	-	HGNC	HGNC:14615	NM_020318.3	-	1	P1	-	-	-	-	-	-	-	-	-	-	-	-	-2	-41	-5	-41	0.00	0.00	0.00	0.00
5218	1_176654571_--/AT	1:176654570-176654570	AT	intron_variant	MODIFIER	PAPPA2	ENSG00000116183	Transcript	ENST00000367662.5	protein_coding	-	3/22	-	-	-	-	-	-	-	-	-	1	-	HGNC	HGNC:14615	NM_020318.3	-	1	P1	-	-	-	-	-	-	-	-	-	-	-	-	-	-	-	-	-	-	-	-
5220	1_176654816_-----/TTTTT	1:176654815-176654815	TTTTT	intron_variant	MODIFIER	PAPPA2	ENSG00000116183	Transcript	ENST00000367662.5	protein_coding	-	3/22	-	-	-	-	-	-	-	-	-	1	-	HGNC	HGNC:14615	NM_020318.3	-	1	P1	-	-	-	-	-	-	-	-	-	-	-	-	-	-	-	-	-	-	-	-
5222	1_176655817_-/T	1:176655816-176655816	T	intron_variant	MODIFIER	PAPPA2	ENSG00000116183	Transcript	ENST00000367662.5	protein_coding	-	3/22	-	-	-	-	-	-	-	-	-	1	-	HGNC	HGNC:14615	NM_020318.3	-	1	P1	-	-	-	-	-	-	-	-	-	-	-	-	24	-3	32	-2	0.00	0.00	0.00	0.00
5224	1_176660449_--/AC	1:176660448-176660448	AC	intron_variant	MODIFIER	PAPPA2	ENSG00000116183	Transcript	ENST00000367662.5	protein_coding	-	3/22	-	-	-	-	-	-	-	-	-	1	-	HGNC	HGNC:14615	NM_020318.3	-	1	P1	-	-	-	-	-	-	-	-	-	-	-	-	-	-	-	-	-	-	-	-
5226	1_176663000_--/AG	1:176662999-176662999	AG	intron_variant	MODIFIER	PAPPA2	ENSG00000116183	Transcript	ENST00000367662.5	protein_coding	-	3/22	-	-	-	-	-	-	-	-	-	1	-	HGNC	HGNC:14615	NM_020318.3	-	1	P1	-	-	-	-	-	-	-	-	-	-	-	-	-	-	-	-	-	-	-	-
5228	1_176669458_-/A	1:176669457-176669457	A	intron_variant	MODIFIER	PAPPA2	ENSG00000116183	Transcript	ENST00000367662.5	protein_coding	-	3/22	-	-	-	-	-	-	-	-	-	1	-	HGNC	HGNC:14615	NM_020318.3	-	1	P1	-	-	-	-	-	-	-	-	-	-	-	-	-41	34	8	-40	0.00	0.00	0.00	0.00
5230	1_176669688_-/T	1:176669687-176669687	T	intron_variant	MODIFIER	PAPPA2	ENSG00000116183	Transcript	ENST00000367662.5	protein_coding	-	3/22	-	-	-	-	-	-	-	rs1056259696	-	1	-	HGNC	HGNC:14615	NM_020318.3	-	1	P1	-	-	-	-	-	-	-	-	-	-	-	-	8	-7	31	32	0.00	0.00	0.00	0.00
5232	1_176670099_-/T	1:176670098-176670098	T	intron_variant	MODIFIER	PAPPA2	ENSG00000116183	Transcript	ENST00000367662.5	protein_coding	-	3/22	-	-	-	-	-	-	-	-	-	1	-	HGNC	HGNC:14615	NM_020318.3	-	1	P1	-	-	-	-	-	-	-	-	-	-	-	-	-49	39	-49	39	0.00	0.00	0.06	0.00
5234	1_176670331_----/AAAT	1:176670330-176670330	AAAT	intron_variant	MODIFIER	PAPPA2	ENSG00000116183	Transcript	ENST00000367662.5	protein_coding	-	3/22	-	-	-	-	-	-	-	-	-	1	-	HGNC	HGNC:14615	NM_020318.3	-	1	P1	-	-	-	-	-	-	-	-	-	-	-	-	-	-	-	-	-	-	-	-
5236	1_176670509_-/A	1:176670508-176670508	A	intron_variant	MODIFIER	PAPPA2	ENSG00000116183	Transcript	ENST00000367662.5	protein_coding	-	3/22	-	-	-	-	-	-	-	-	-	1	-	HGNC	HGNC:14615	NM_020318.3	-	1	P1	-	-	-	-	-	-	-	-	-	-	-	-	8	20	15	20	0.00	0.00	0.00	0.00
5238	1_176673692_-/A	1:176673691-176673691	A	intron_variant	MODIFIER	PAPPA2	ENSG00000116183	Transcript	ENST00000367662.5	protein_coding	-	4/22	-	-	-	-	-	-	-	-	-	1	-	HGNC	HGNC:14615	NM_020318.3	-	1	P1	-	-	-	-	-	-	-	-	-	-	-	-	-31	39	-31	50	0.00	0.00	0.00	0.00
5240	1_176683259_--/GT	1:176683258-176683258	GT	intron_variant	MODIFIER	PAPPA2	ENSG00000116183	Transcript	ENST00000367662.5	protein_coding	-	4/22	-	-	-	-	-	-	-	-	-	1	-	HGNC	HGNC:14615	NM_020318.3	-	1	P1	-	-	-	-	-	-	-	-	-	-	-	-	-	-	-	-	-	-	-	-
5242	1_176684394_-/C	1:176684393-176684393	C	intron_variant	MODIFIER	PAPPA2	ENSG00000116183	Transcript	ENST00000367662.5	protein_coding	-	4/22	-	-	-	-	-	-	-	-	-	1	-	HGNC	HGNC:14615	NM_020318.3	-	1	P1	-	-	-	-	-	-	-	-	-	-	-	-	-41	39	38	-8	0.00	0.00	0.00	0.00
5244	1_176687215_---/CGT	1:176687214-176687214	CGT	intron_variant	MODIFIER	PAPPA2	ENSG00000116183	Transcript	ENST00000367662.5	protein_coding	-	4/22	-	-	-	-	-	-	-	-	-	1	-	HGNC	HGNC:14615	NM_020318.3	-	1	P1	-	-	-	-	-	-	-	-	-	-	-	-	-	-	-	-	-	-	-	-
5246	1_176688722_--/AA	1:176688721-176688721	AA	intron_variant	MODIFIER	PAPPA2	ENSG00000116183	Transcript	ENST00000367662.5	protein_coding	-	4/22	-	-	-	-	-	-	-	-	-	1	-	HGNC	HGNC:14615	NM_020318.3	-	1	P1	-	-	-	-	-	-	-	-	-	-	-	-	-	-	-	-	-	-	-	-
5248	1_176689562_--/AA	1:176689561-176689561	AA	intron_variant	MODIFIER	PAPPA2	ENSG00000116183	Transcript	ENST00000367662.5	protein_coding	-	4/22	-	-	-	-	-	-	-	-	-	1	-	HGNC	HGNC:14615	NM_020318.3	-	1	P1	-	-	-	-	-	-	-	-	-	-	-	-	-	-	-	-	-	-	-	-
5250	1_176690090_---/CGT	1:176690089-176690089	CGT	intron_variant	MODIFIER	PAPPA2	ENSG00000116183	Transcript	ENST00000367662.5	protein_coding	-	4/22	-	-	-	-	-	-	-	-	-	1	-	HGNC	HGNC:14615	NM_020318.3	-	1	P1	-	-	-	-	-	-	-	-	-	-	-	-	-	-	-	-	-	-	-	-
5252	1_176691229_-/T	1:176691228-176691228	T	intron_variant	MODIFIER	PAPPA2	ENSG00000116183	Transcript	ENST00000367662.5	protein_coding	-	5/22	-	-	-	-	-	-	-	-	-	1	-	HGNC	HGNC:14615	NM_020318.3	-	1	P1	-	-	-	-	-	-	-	-	-	-	-	-	44	34	34	-17	0.00	0.00	0.00	0.00
5254	1_176691432_-/C	1:176691431-176691431	C	intron_variant	MODIFIER	PAPPA2	ENSG00000116183	Transcript	ENST00000367662.5	protein_coding	-	5/22	-	-	-	-	-	-	-	-	-	1	-	HGNC	HGNC:14615	NM_020318.3	-	1	P1	-	-	-	-	-	-	-	-	-	-	-	-	-29	13	-30	-17	0.00	0.00	0.00	0.00
5258	1_176691432_--/TT	1:176691431-176691431	TT	intron_variant	MODIFIER	PAPPA2	ENSG00000116183	Transcript	ENST00000367662.5	protein_coding	-	5/22	-	-	-	-	-	-	-	-	-	1	-	HGNC	HGNC:14615	NM_020318.3	-	1	P1	-	-	-	-	-	-	-	-	-	-	-	-	-	-	-	-	-	-	-	-
5262	1_176694567_---------/AACCGTTTT	1:176694566-176694566	AACCGTTTT	intron_variant	MODIFIER	PAPPA2	ENSG00000116183	Transcript	ENST00000367662.5	protein_coding	-	6/22	-	-	-	-	-	-	-	-	-	1	-	HGNC	HGNC:14615	NM_020318.3	-	1	P1	-	-	-	-	-	-	-	-	-	-	-	-	-	-	-	-	-	-	-	-
5264	1_176694567_-----------/CCGTTTTTTTT	1:176694566-176694566	CCGTTTTTTTT	intron_variant	MODIFIER	PAPPA2	ENSG00000116183	Transcript	ENST00000367662.5	protein_coding	-	6/22	-	-	-	-	-	-	-	-	-	1	-	HGNC	HGNC:14615	NM_020318.3	-	1	P1	-	-	-	-	-	-	-	-	-	-	-	-	-	-	-	-	-	-	-	-
5266	1_176694732_-/T	1:176694731-176694731	T	intron_variant	MODIFIER	PAPPA2	ENSG00000116183	Transcript	ENST00000367662.5	protein_coding	-	6/22	-	-	-	-	-	-	-	-	-	1	-	HGNC	HGNC:14615	NM_020318.3	-	1	P1	-	-	-	-	-	-	-	-	-	-	-	-	45	15	-20	45	0.00	0.00	0.00	0.00
5268	1_176695085_---------------/AAACCGGGGTTTTTT	1:176695084-176695084	AAACCGGGGTTTTTT	intron_variant	MODIFIER	PAPPA2	ENSG00000116183	Transcript	ENST00000367662.5	protein_coding	-	6/22	-	-	-	-	-	-	-	-	-	1	-	HGNC	HGNC:14615	NM_020318.3	-	1	P1	-	-	-	-	-	-	-	-	-	-	-	-	-	-	-	-	-	-	-	-
5271	1_176695085_--/GT	1:176695084-176695084	GT	intron_variant	MODIFIER	PAPPA2	ENSG00000116183	Transcript	ENST00000367662.5	protein_coding	-	6/22	-	-	-	-	-	-	-	-	-	1	-	HGNC	HGNC:14615	NM_020318.3	-	1	P1	-	-	-	-	-	-	-	-	-	-	-	-	-	-	-	-	-	-	-	-
5274	1_176695389_---/ATT	1:176695388-176695388	ATT	intron_variant	MODIFIER	PAPPA2	ENSG00000116183	Transcript	ENST00000367662.5	protein_coding	-	6/22	-	-	-	-	-	-	-	-	-	1	-	HGNC	HGNC:14615	NM_020318.3	-	1	P1	-	-	-	-	-	-	-	-	-	-	-	-	-	-	-	-	-	-	-	-
5276	1_176697132_--/AA	1:176697131-176697131	AA	intron_variant	MODIFIER	PAPPA2	ENSG00000116183	Transcript	ENST00000367662.5	protein_coding	-	7/22	-	-	-	-	-	-	-	-	-	1	-	HGNC	HGNC:14615	NM_020318.3	-	1	P1	-	-	-	-	-	-	-	-	-	-	-	-	-	-	-	-	-	-	-	-
5277	1_176697451_----/CCTT	1:176697450-176697450	CCTT	intron_variant	MODIFIER	PAPPA2	ENSG00000116183	Transcript	ENST00000367662.5	protein_coding	-	7/22	-	-	-	-	-	-	-	-	-	1	-	HGNC	HGNC:14615	NM_020318.3	-	1	P1	-	-	-	-	-	-	-	-	-	-	-	-	-	-	-	-	-	-	-	-
5278	1_176697507_-----/AAGTT	1:176697506-176697506	AAGTT	intron_variant	MODIFIER	PAPPA2	ENSG00000116183	Transcript	ENST00000367662.5	protein_coding	-	7/22	-	-	-	-	-	-	-	-	-	1	-	HGNC	HGNC:14615	NM_020318.3	-	1	P1	-	-	-	-	-	-	-	-	-	-	-	-	-	-	-	-	-	-	-	-
5279	1_176698256_-/A	1:176698255-176698255	A	intron_variant	MODIFIER	PAPPA2	ENSG00000116183	Transcript	ENST00000367662.5	protein_coding	-	7/22	-	-	-	-	-	-	-	-	-	1	-	HGNC	HGNC:14615	NM_020318.3	-	1	P1	-	-	-	-	-	-	-	-	-	-	-	-	-33	-1	-2	-7	0.00	0.00	0.00	0.00
5280	1_176700644_-/C	1:176700643-176700643	C	intron_variant	MODIFIER	PAPPA2	ENSG00000116183	Transcript	ENST00000367662.5	protein_coding	-	8/22	-	-	-	-	-	-	-	-	-	1	-	HGNC	HGNC:14615	NM_020318.3	-	1	P1	-	-	-	-	-	-	-	-	-	-	-	-	-16	33	-39	-9	0.00	0.00	0.00	0.00
5281	1_176700979_--/AA	1:176700978-176700978	AA	intron_variant	MODIFIER	PAPPA2	ENSG00000116183	Transcript	ENST00000367662.5	protein_coding	-	8/22	-	-	-	-	-	-	-	-	-	1	-	HGNC	HGNC:14615	NM_020318.3	-	1	P1	-	-	-	-	-	-	-	-	-	-	-	-	-	-	-	-	-	-	-	-
5282	1_176703477_------/ACCGTT	1:176703476-176703476	ACCGTT	intron_variant	MODIFIER	PAPPA2	ENSG00000116183	Transcript	ENST00000367662.5	protein_coding	-	9/22	-	-	-	-	-	-	-	-	-	1	-	HGNC	HGNC:14615	NM_020318.3	-	1	P1	-	-	-	-	-	-	-	-	-	-	-	-	-	-	-	-	-	-	-	-
5283	1_176703844_------/ACCCGT	1:176703843-176703843	ACCCGT	intron_variant	MODIFIER	PAPPA2	ENSG00000116183	Transcript	ENST00000367662.5	protein_coding	-	9/22	-	-	-	-	-	-	-	-	-	1	-	HGNC	HGNC:14615	NM_020318.3	-	1	P1	-	-	-	-	-	-	-	-	-	-	-	-	-	-	-	-	-	-	-	-
5284	1_176705823_-----/AAAGG	1:176705822-176705822	AAAGG	intron_variant	MODIFIER	PAPPA2	ENSG00000116183	Transcript	ENST00000367662.5	protein_coding	-	9/22	-	-	-	-	-	-	-	-	-	1	-	HGNC	HGNC:14615	NM_020318.3	-	1	P1	-	-	-	-	-	-	-	-	-	-	-	-	-	-	-	-	-	-	-	-
5285	1_176705823_---/AAT	1:176705822-176705822	AAT	intron_variant	MODIFIER	PAPPA2	ENSG00000116183	Transcript	ENST00000367662.5	protein_coding	-	9/22	-	-	-	-	-	-	-	-	-	1	-	HGNC	HGNC:14615	NM_020318.3	-	1	P1	-	-	-	-	-	-	-	-	-	-	-	-	-	-	-	-	-	-	-	-
5286	1_176705823_---/CCC	1:176705822-176705822	CCC	intron_variant	MODIFIER	PAPPA2	ENSG00000116183	Transcript	ENST00000367662.5	protein_coding	-	9/22	-	-	-	-	-	-	-	-	-	1	-	HGNC	HGNC:14615	NM_020318.3	-	1	P1	-	-	-	-	-	-	-	-	-	-	-	-	-	-	-	-	-	-	-	-
5287	1_176705823_-/G	1:176705822-176705822	G	intron_variant	MODIFIER	PAPPA2	ENSG00000116183	Transcript	ENST00000367662.5	protein_coding	-	9/22	-	-	-	-	-	-	-	-	-	1	-	HGNC	HGNC:14615	NM_020318.3	-	1	P1	-	-	-	-	-	-	-	-	-	-	-	-	19	3	19	-45	0.00	0.00	0.00	0.00
5288	1_176707179_-/T	1:176707178-176707178	T	intron_variant	MODIFIER	PAPPA2	ENSG00000116183	Transcript	ENST00000367662.5	protein_coding	-	10/22	-	-	-	-	-	-	-	-	-	1	-	HGNC	HGNC:14615	NM_020318.3	-	1	P1	-	-	-	-	-	-	-	-	-	-	-	-	0	-38	-19	-25	0.00	0.00	0.00	0.00
5289	1_176708927_-/A	1:176708926-176708926	A	intron_variant	MODIFIER	PAPPA2	ENSG00000116183	Transcript	ENST00000367662.5	protein_coding	-	10/22	-	-	-	-	-	-	-	-	-	1	-	HGNC	HGNC:14615	NM_020318.3	-	1	P1	-	-	-	-	-	-	-	-	-	-	-	-	-39	12	-40	29	0.00	0.00	0.00	0.00
5290	1_176709241_-/A	1:176709240-176709240	A	intron_variant	MODIFIER	PAPPA2	ENSG00000116183	Transcript	ENST00000367662.5	protein_coding	-	10/22	-	-	-	-	-	-	-	-	-	1	-	HGNC	HGNC:14615	NM_020318.3	-	1	P1	-	-	-	-	-	-	-	-	-	-	-	-	-19	-37	40	-4	0.00	0.00	0.00	0.00
5291	1_176709241_-/T	1:176709240-176709240	T	intron_variant	MODIFIER	PAPPA2	ENSG00000116183	Transcript	ENST00000367662.5	protein_coding	-	10/22	-	-	-	-	-	-	-	-	-	1	-	HGNC	HGNC:14615	NM_020318.3	-	1	P1	-	-	-	-	-	-	-	-	-	-	-	-	-1	-36	-1	-3	0.00	0.00	0.00	0.00
5292	1_176711067_---------------/AAAAAAACCCCCTTT	1:176711066-176711066	AAAAAAACCCCCTTT	intron_variant	MODIFIER	PAPPA2	ENSG00000116183	Transcript	ENST00000367662.5	protein_coding	-	11/22	-	-	-	-	-	-	-	-	-	1	-	HGNC	HGNC:14615	NM_020318.3	-	1	P1	-	-	-	-	-	-	-	-	-	-	-	-	-	-	-	-	-	-	-	-
5293	1_176714152_-/A	1:176714151-176714151	A	intron_variant	MODIFIER	PAPPA2	ENSG00000116183	Transcript	ENST00000367662.5	protein_coding	-	12/22	-	-	-	-	-	-	-	-	-	1	-	HGNC	HGNC:14615	NM_020318.3	-	1	P1	-	-	-	-	-	-	-	-	-	-	-	-	2	29	29	-7	0.00	0.00	0.00	0.00
5294	1_176714420_-----/AAAAA	1:176714419-176714419	AAAAA	intron_variant	MODIFIER	PAPPA2	ENSG00000116183	Transcript	ENST00000367662.5	protein_coding	-	12/22	-	-	-	-	-	-	-	-	-	1	-	HGNC	HGNC:14615	NM_020318.3	-	1	P1	-	-	-	-	-	-	-	-	-	-	-	-	-	-	-	-	-	-	-	-
5295	1_176722304_---/AAT	1:176722303-176722303	AAT	intron_variant	MODIFIER	PAPPA2	ENSG00000116183	Transcript	ENST00000367662.5	protein_coding	-	12/22	-	-	-	-	-	-	-	-	-	1	-	HGNC	HGNC:14615	NM_020318.3	-	1	P1	-	-	-	-	-	-	-	-	-	-	-	-	-	-	-	-	-	-	-	-
5296	1_176722388_------/AAACTT	1:176722387-176722387	AAACTT	intron_variant	MODIFIER	PAPPA2	ENSG00000116183	Transcript	ENST00000367662.5	protein_coding	-	12/22	-	-	-	-	-	-	-	-	-	1	-	HGNC	HGNC:14615	NM_020318.3	-	1	P1	-	-	-	-	-	-	-	-	-	-	-	-	-	-	-	-	-	-	-	-
5297	1_176722397_----/ATTT	1:176722396-176722396	ATTT	intron_variant	MODIFIER	PAPPA2	ENSG00000116183	Transcript	ENST00000367662.5	protein_coding	-	12/22	-	-	-	-	-	-	-	-	-	1	-	HGNC	HGNC:14615	NM_020318.3	-	1	P1	-	-	-	-	-	-	-	-	-	-	-	-	-	-	-	-	-	-	-	-
5298	1_176723485_-------/AAAAAAA	1:176723484-176723484	AAAAAAA	intron_variant	MODIFIER	PAPPA2	ENSG00000116183	Transcript	ENST00000367662.5	protein_coding	-	12/22	-	-	-	-	-	-	-	-	-	1	-	HGNC	HGNC:14615	NM_020318.3	-	1	P1	-	-	-	-	-	-	-	-	-	-	-	-	-	-	-	-	-	-	-	-
5299	1_176724581_---------------/AAAAAACCGGTTTTT	1:176724580-176724580	AAAAAACCGGTTTTT	intron_variant	MODIFIER	PAPPA2	ENSG00000116183	Transcript	ENST00000367662.5	protein_coding	-	12/22	-	-	-	-	-	-	-	-	-	1	-	HGNC	HGNC:14615	NM_020318.3	-	1	P1	-	-	-	-	-	-	-	-	-	-	-	-	-	-	-	-	-	-	-	-
5300	1_176724919_-----------/AAAAACGTTTT	1:176724918-176724918	AAAAACGTTTT	intron_variant	MODIFIER	PAPPA2	ENSG00000116183	Transcript	ENST00000367662.5	protein_coding	-	12/22	-	-	-	-	-	-	-	-	-	1	-	HGNC	HGNC:14615	NM_020318.3	-	1	P1	-	-	-	-	-	-	-	-	-	-	-	-	-	-	-	-	-	-	-	-
5301	1_176725711_----/ACCG	1:176725710-176725710	ACCG	intron_variant	MODIFIER	PAPPA2	ENSG00000116183	Transcript	ENST00000367662.5	protein_coding	-	12/22	-	-	-	-	-	-	-	-	-	1	-	HGNC	HGNC:14615	NM_020318.3	-	1	P1	-	-	-	-	-	-	-	-	-	-	-	-	-	-	-	-	-	-	-	-
5302	1_176728144_---/AAA	1:176728143-176728143	AAA	intron_variant	MODIFIER	PAPPA2	ENSG00000116183	Transcript	ENST00000367662.5	protein_coding	-	12/22	-	-	-	-	-	-	-	-	-	1	-	HGNC	HGNC:14615	NM_020318.3	-	1	P1	-	-	-	-	-	-	-	-	-	-	-	-	-	-	-	-	-	-	-	-
5303	1_176728665_---/GTT	1:176728664-176728664	GTT	intron_variant	MODIFIER	PAPPA2	ENSG00000116183	Transcript	ENST00000367662.5	protein_coding	-	12/22	-	-	-	-	-	-	-	-	-	1	-	HGNC	HGNC:14615	NM_020318.3	-	1	P1	-	-	-	-	-	-	-	-	-	-	-	-	-	-	-	-	-	-	-	-
5304	1_176728665_--/TT	1:176728664-176728664	TT	intron_variant	MODIFIER	PAPPA2	ENSG00000116183	Transcript	ENST00000367662.5	protein_coding	-	12/22	-	-	-	-	-	-	-	-	-	1	-	HGNC	HGNC:14615	NM_020318.3	-	1	P1	-	-	-	-	-	-	-	-	-	-	-	-	-	-	-	-	-	-	-	-
5305	1_176728670_--/AT	1:176728669-176728669	AT	intron_variant	MODIFIER	PAPPA2	ENSG00000116183	Transcript	ENST00000367662.5	protein_coding	-	12/22	-	-	-	-	-	-	-	-	-	1	-	HGNC	HGNC:14615	NM_020318.3	-	1	P1	-	-	-	-	-	-	-	-	-	-	-	-	-	-	-	-	-	-	-	-
5306	1_176729282_-/C	1:176729281-176729281	C	intron_variant	MODIFIER	PAPPA2	ENSG00000116183	Transcript	ENST00000367662.5	protein_coding	-	12/22	-	-	-	-	-	-	-	-	-	1	-	HGNC	HGNC:14615	NM_020318.3	-	1	P1	-	-	-	-	-	-	-	-	-	-	-	-	50	-42	19	45	0.00	0.00	0.00	0.00
5307	1_176730326_-/G	1:176730325-176730325	G	intron_variant	MODIFIER	PAPPA2	ENSG00000116183	Transcript	ENST00000367662.5	protein_coding	-	12/22	-	-	-	-	-	-	-	-	-	1	-	HGNC	HGNC:14615	NM_020318.3	-	1	P1	-	-	-	-	-	-	-	-	-	-	-	-	-40	32	-49	5	0.00	0.00	0.00	0.00
5308	1_176731881_-/T	1:176731880-176731880	T	intron_variant	MODIFIER	PAPPA2	ENSG00000116183	Transcript	ENST00000367662.5	protein_coding	-	12/22	-	-	-	-	-	-	-	-	-	1	-	HGNC	HGNC:14615	NM_020318.3	-	1	P1	-	-	-	-	-	-	-	-	-	-	-	-	13	-49	-14	-49	0.00	0.00	0.00	0.00
5309	1_176732290_-/A	1:176732289-176732289	A	intron_variant	MODIFIER	PAPPA2	ENSG00000116183	Transcript	ENST00000367662.5	protein_coding	-	12/22	-	-	-	-	-	-	-	-	-	1	-	HGNC	HGNC:14615	NM_020318.3	-	1	P1	-	-	-	-	-	-	-	-	-	-	-	-	-34	-43	37	42	0.00	0.00	0.00	0.00
5310	1_176734392_-/T	1:176734391-176734391	T	intron_variant	MODIFIER	PAPPA2	ENSG00000116183	Transcript	ENST00000367662.5	protein_coding	-	12/22	-	-	-	-	-	-	-	-	-	1	-	HGNC	HGNC:14615	NM_020318.3	-	1	P1	-	-	-	-	-	-	-	-	-	-	-	-	27	29	-1	-18	0.00	0.00	0.00	0.00
5311	1_176736230_-----/AACGG	1:176736229-176736229	AACGG	intron_variant	MODIFIER	PAPPA2	ENSG00000116183	Transcript	ENST00000367662.5	protein_coding	-	12/22	-	-	-	-	-	-	-	-	-	1	-	HGNC	HGNC:14615	NM_020318.3	-	1	P1	-	-	-	-	-	-	-	-	-	-	-	-	-	-	-	-	-	-	-	-
5312	1_176736332_-/T	1:176736331-176736331	T	intron_variant	MODIFIER	PAPPA2	ENSG00000116183	Transcript	ENST00000367662.5	protein_coding	-	12/22	-	-	-	-	-	-	-	-	-	1	-	HGNC	HGNC:14615	NM_020318.3	-	1	P1	-	-	-	-	-	-	-	-	-	-	-	-	-46	-14	-47	19	0.00	0.00	0.00	0.00
5313	1_176736801_-/T	1:176736800-176736800	T	intron_variant	MODIFIER	PAPPA2	ENSG00000116183	Transcript	ENST00000367662.5	protein_coding	-	12/22	-	-	-	-	-	-	-	-	-	1	-	HGNC	HGNC:14615	NM_020318.3	-	1	P1	-	-	-	-	-	-	-	-	-	-	-	-	5	24	43	10	0.00	0.00	0.00	0.00
5314	1_176738468_-/A	1:176738467-176738467	A	intron_variant	MODIFIER	PAPPA2	ENSG00000116183	Transcript	ENST00000367662.5	protein_coding	-	12/22	-	-	-	-	-	-	-	-	-	1	-	HGNC	HGNC:14615	NM_020318.3	-	1	P1	-	-	-	-	-	-	-	-	-	-	-	-	37	35	26	35	0.00	0.00	0.00	0.00
5315	1_176743835_-/A	1:176743834-176743834	A	intron_variant	MODIFIER	PAPPA2	ENSG00000116183	Transcript	ENST00000367662.5	protein_coding	-	14/22	-	-	-	-	-	-	-	rs371214854	-	1	-	HGNC	HGNC:14615	NM_020318.3	-	1	P1	-	-	0.0034	-	-	-	-	-	-	-	-	-	-32	-8	37	-13	0.00	0.00	0.00	0.00
5316	1_176744738_-/T	1:176744737-176744737	T	intron_variant	MODIFIER	PAPPA2	ENSG00000116183	Transcript	ENST00000367662.5	protein_coding	-	14/22	-	-	-	-	-	-	-	-	-	1	-	HGNC	HGNC:14615	NM_020318.3	-	1	P1	-	-	-	-	-	-	-	-	-	-	-	-	17	-50	38	26	0.00	0.00	0.00	0.00
5317	1_176745898_-/G	1:176745897-176745897	G	intron_variant	MODIFIER	PAPPA2	ENSG00000116183	Transcript	ENST00000367662.5	protein_coding	-	14/22	-	-	-	-	-	-	-	-	-	1	-	HGNC	HGNC:14615	NM_020318.3	-	1	P1	-	-	-	-	-	-	-	-	-	-	-	-	-44	-45	-45	41	0.00	0.00	0.00	0.00
5319	1_176746632_-/T	1:176746631-176746631	T	intron_variant	MODIFIER	PAPPA2	ENSG00000116183	Transcript	ENST00000367662.5	protein_coding	-	14/22	-	-	-	-	-	-	-	-	-	1	-	HGNC	HGNC:14615	NM_020318.3	-	1	P1	-	-	-	-	-	-	-	-	-	-	-	-	0	25	-27	-42	0.00	0.00	0.00	0.00
5320	1_176749536_------/ACGTTT	1:176749535-176749535	ACGTTT	intron_variant	MODIFIER	PAPPA2	ENSG00000116183	Transcript	ENST00000367662.5	protein_coding	-	14/22	-	-	-	-	-	-	-	-	-	1	-	HGNC	HGNC:14615	NM_020318.3	-	1	P1	-	-	-	-	-	-	-	-	-	-	-	-	-	-	-	-	-	-	-	-
5321	1_176750198_---/AAC	1:176750197-176750197	AAC	intron_variant	MODIFIER	PAPPA2	ENSG00000116183	Transcript	ENST00000367662.5	protein_coding	-	14/22	-	-	-	-	-	-	-	-	-	1	-	HGNC	HGNC:14615	NM_020318.3	-	1	P1	-	-	-	-	-	-	-	-	-	-	-	-	-	-	-	-	-	-	-	-
5322	1_176753128_--/AG	1:176753127-176753127	AG	intron_variant	MODIFIER	PAPPA2	ENSG00000116183	Transcript	ENST00000367662.5	protein_coding	-	14/22	-	-	-	-	-	-	-	-	-	1	-	HGNC	HGNC:14615	NM_020318.3	-	1	P1	-	-	-	-	-	-	-	-	-	-	-	-	-	-	-	-	-	-	-	-
5323	1_176756015_--------/ACGGGGTT	1:176756014-176756014	ACGGGGTT	intron_variant	MODIFIER	PAPPA2	ENSG00000116183	Transcript	ENST00000367662.5	protein_coding	-	14/22	-	-	-	-	-	-	-	-	-	1	-	HGNC	HGNC:14615	NM_020318.3	-	1	P1	-	-	-	-	-	-	-	-	-	-	-	-	-	-	-	-	-	-	-	-
5324	1_176760131_--/AC	1:176760130-176760130	AC	intron_variant	MODIFIER	PAPPA2	ENSG00000116183	Transcript	ENST00000367662.5	protein_coding	-	14/22	-	-	-	-	-	-	-	-	-	1	-	HGNC	HGNC:14615	NM_020318.3	-	1	P1	-	-	-	-	-	-	-	-	-	-	-	-	-	-	-	-	-	-	-	-
5325	1_176767354_-----------/GGGTTTTTTTT	1:176767353-176767353	GGGTTTTTTTT	intron_variant	MODIFIER	PAPPA2	ENSG00000116183	Transcript	ENST00000367662.5	protein_coding	-	15/22	-	-	-	-	-	-	-	-	-	1	-	HGNC	HGNC:14615	NM_020318.3	-	1	P1	-	-	-	-	-	-	-	-	-	-	-	-	-	-	-	-	-	-	-	-
5326	1_176771191_-/T	1:176771190-176771190	T	intron_variant	MODIFIER	PAPPA2	ENSG00000116183	Transcript	ENST00000367662.5	protein_coding	-	17/22	-	-	-	-	-	-	-	-	-	1	-	HGNC	HGNC:14615	NM_020318.3	-	1	P1	-	-	-	-	-	-	-	-	-	-	-	-	-24	-50	-24	-50	0.00	0.00	0.02	0.00
5327	1_176774866_------/ACCCTT	1:176774865-176774865	ACCCTT	intron_variant	MODIFIER	PAPPA2	ENSG00000116183	Transcript	ENST00000367662.5	protein_coding	-	17/22	-	-	-	-	-	-	-	-	-	1	-	HGNC	HGNC:14615	NM_020318.3	-	1	P1	-	-	-	-	-	-	-	-	-	-	-	-	-	-	-	-	-	-	-	-
5328	1_176779524_----/AACG	1:176779523-176779523	AACG	intron_variant	MODIFIER	PAPPA2	ENSG00000116183	Transcript	ENST00000367662.5	protein_coding	-	17/22	-	-	-	-	-	-	-	-	-	1	-	HGNC	HGNC:14615	NM_020318.3	-	1	P1	-	-	-	-	-	-	-	-	-	-	-	-	-	-	-	-	-	-	-	-
5330	1_176788352_--------------/AAAAAAGGGTTTTC	1:176788351-176788351	AAAAAAGGGTTTTC	intron_variant	MODIFIER	PAPPA2	ENSG00000116183	Transcript	ENST00000367662.5	protein_coding	-	17/22	-	-	-	-	-	-	-	-	-	1	-	HGNC	HGNC:14615	NM_020318.3	-	1	P1	-	-	-	-	-	-	-	-	-	-	-	-	-	-	-	-	-	-	-	-
5332	1_176788582_-/C	1:176788581-176788581	C	intron_variant	MODIFIER	PAPPA2	ENSG00000116183	Transcript	ENST00000367662.5	protein_coding	-	17/22	-	-	-	-	-	-	-	-	-	1	-	HGNC	HGNC:14615	NM_020318.3	-	1	P1	-	-	-	-	-	-	-	-	-	-	-	-	-22	25	23	27	0.00	0.00	0.00	0.00
5334	1_176790188_---/AAG	1:176790187-176790187	AAG	intron_variant	MODIFIER	PAPPA2	ENSG00000116183	Transcript	ENST00000367662.5	protein_coding	-	18/22	-	-	-	-	-	-	-	-	-	1	-	HGNC	HGNC:14615	NM_020318.3	-	1	P1	-	-	-	-	-	-	-	-	-	-	-	-	-	-	-	-	-	-	-	-
5336	1_176790476_-/T	1:176790475-176790475	T	intron_variant	MODIFIER	PAPPA2	ENSG00000116183	Transcript	ENST00000367662.5	protein_coding	-	18/22	-	-	-	-	-	-	-	-	-	1	-	HGNC	HGNC:14615	NM_020318.3	-	1	P1	-	-	-	-	-	-	-	-	-	-	-	-	7	-4	-30	-4	0.00	0.00	0.00	0.00
5339	1_176791808_------------/AAACCCCCGTTT	1:176791807-176791807	AAACCCCCGTTT	intron_variant	MODIFIER	PAPPA2	ENSG00000116183	Transcript	ENST00000367662.5	protein_coding	-	19/22	-	-	-	-	-	-	-	-	-	1	-	HGNC	HGNC:14615	NM_020318.3	-	1	P1	-	-	-	-	-	-	-	-	-	-	-	-	-	-	-	-	-	-	-	-
5341	1_176791863_--/AG	1:176791862-176791862	AG	intron_variant	MODIFIER	PAPPA2	ENSG00000116183	Transcript	ENST00000367662.5	protein_coding	-	19/22	-	-	-	-	-	-	-	-	-	1	-	HGNC	HGNC:14615	NM_020318.3	-	1	P1	-	-	-	-	-	-	-	-	-	-	-	-	-	-	-	-	-	-	-	-
5343	1_176793157_---/AGT	1:176793156-176793156	AGT	intron_variant	MODIFIER	PAPPA2	ENSG00000116183	Transcript	ENST00000367662.5	protein_coding	-	19/22	-	-	-	-	-	-	-	-	-	1	-	HGNC	HGNC:14615	NM_020318.3	-	1	P1	-	-	-	-	-	-	-	-	-	-	-	-	-	-	-	-	-	-	-	-
5345	1_176794138_-----/AAAGT	1:176794137-176794137	AAAGT	intron_variant	MODIFIER	PAPPA2	ENSG00000116183	Transcript	ENST00000367662.5	protein_coding	-	20/22	-	-	-	-	-	-	-	-	-	1	-	HGNC	HGNC:14615	NM_020318.3	-	1	P1	-	-	-	-	-	-	-	-	-	-	-	-	-	-	-	-	-	-	-	-
5347	1_176794138_----/ACGT	1:176794137-176794137	ACGT	intron_variant	MODIFIER	PAPPA2	ENSG00000116183	Transcript	ENST00000367662.5	protein_coding	-	20/22	-	-	-	-	-	-	-	-	-	1	-	HGNC	HGNC:14615	NM_020318.3	-	1	P1	-	-	-	-	-	-	-	-	-	-	-	-	-	-	-	-	-	-	-	-
5349	1_176795533_-----/AACTT	1:176795532-176795532	AACTT	intron_variant	MODIFIER	PAPPA2	ENSG00000116183	Transcript	ENST00000367662.5	protein_coding	-	20/22	-	-	-	-	-	-	-	-	-	1	-	HGNC	HGNC:14615	NM_020318.3	-	1	P1	-	-	-	-	-	-	-	-	-	-	-	-	-	-	-	-	-	-	-	-
5351	1_176797243_--/TT	1:176797242-176797242	TT	intron_variant	MODIFIER	PAPPA2	ENSG00000116183	Transcript	ENST00000367662.5	protein_coding	-	20/22	-	-	-	-	-	-	-	-	-	1	-	HGNC	HGNC:14615	NM_020318.3	-	1	P1	-	-	-	-	-	-	-	-	-	-	-	-	-	-	-	-	-	-	-	-
5353	1_176797316_------------/AAAAACGGTTTT	1:176797315-176797315	AAAAACGGTTTT	intron_variant	MODIFIER	PAPPA2	ENSG00000116183	Transcript	ENST00000367662.5	protein_coding	-	20/22	-	-	-	-	-	-	-	-	-	1	-	HGNC	HGNC:14615	NM_020318.3	-	1	P1	-	-	-	-	-	-	-	-	-	-	-	-	-	-	-	-	-	-	-	-
5355	1_176797512_---/GGT	1:176797511-176797511	GGT	intron_variant	MODIFIER	PAPPA2	ENSG00000116183	Transcript	ENST00000367662.5	protein_coding	-	20/22	-	-	-	-	-	-	-	-	-	1	-	HGNC	HGNC:14615	NM_020318.3	-	1	P1	-	-	-	-	-	-	-	-	-	-	-	-	-	-	-	-	-	-	-	-
5357	1_176797641_-/T	1:176797640-176797640	T	intron_variant	MODIFIER	PAPPA2	ENSG00000116183	Transcript	ENST00000367662.5	protein_coding	-	20/22	-	-	-	-	-	-	-	-	-	1	-	HGNC	HGNC:14615	NM_020318.3	-	1	P1	-	-	-	-	-	-	-	-	-	-	-	-	-21	41	-17	7	0.00	0.00	0.00	0.00
5359	1_176799302_-----/AAGTT	1:176799301-176799301	AAGTT	intron_variant	MODIFIER	PAPPA2	ENSG00000116183	Transcript	ENST00000367662.5	protein_coding	-	20/22	-	-	-	-	-	-	-	-	-	1	-	HGNC	HGNC:14615	NM_020318.3	-	1	P1	-	-	-	-	-	-	-	-	-	-	-	-	-	-	-	-	-	-	-	-
5361	1_176802365_-/A	1:176802364-176802364	A	intron_variant	MODIFIER	PAPPA2	ENSG00000116183	Transcript	ENST00000367662.5	protein_coding	-	21/22	-	-	-	-	-	-	-	-	-	1	-	HGNC	HGNC:14615	NM_020318.3	-	1	P1	-	-	-	-	-	-	-	-	-	-	-	-	2	-20	-3	-22	0.00	0.00	0.00	0.00
5364	1_176806561_-/C	1:176806560-176806560	C	intron_variant	MODIFIER	PAPPA2	ENSG00000116183	Transcript	ENST00000367662.5	protein_coding	-	21/22	-	-	-	-	-	-	-	-	-	1	-	HGNC	HGNC:14615	NM_020318.3	-	1	P1	-	-	-	-	-	-	-	-	-	-	-	-	26	42	50	14	0.00	0.00	0.00	0.00
5366	1_176806561_-/G	1:176806560-176806560	G	intron_variant	MODIFIER	PAPPA2	ENSG00000116183	Transcript	ENST00000367662.5	protein_coding	-	21/22	-	-	-	-	-	-	-	-	-	1	-	HGNC	HGNC:14615	NM_020318.3	-	1	P1	-	-	-	-	-	-	-	-	-	-	-	-	26	42	-24	14	0.00	0.00	0.00	0.00
5368	1_176806724_--/AC	1:176806723-176806723	AC	intron_variant	MODIFIER	PAPPA2	ENSG00000116183	Transcript	ENST00000367662.5	protein_coding	-	21/22	-	-	-	-	-	-	-	-	-	1	-	HGNC	HGNC:14615	NM_020318.3	-	1	P1	-	-	-	-	-	-	-	-	-	-	-	-	-	-	-	-	-	-	-	-
5370	1_176807433_-/G	1:176807432-176807432	G	intron_variant	MODIFIER	PAPPA2	ENSG00000116183	Transcript	ENST00000367662.5	protein_coding	-	21/22	-	-	-	-	-	-	-	-	-	1	-	HGNC	HGNC:14615	NM_020318.3	-	1	P1	-	-	-	-	-	-	-	-	-	-	-	-	0	-43	40	-43	0.00	0.00	0.00	0.00
5372	1_176807481_------/CTTTTT	1:176807480-176807480	CTTTTT	intron_variant	MODIFIER	PAPPA2	ENSG00000116183	Transcript	ENST00000367662.5	protein_coding	-	21/22	-	-	-	-	-	-	-	-	-	1	-	HGNC	HGNC:14615	NM_020318.3	-	1	P1	-	-	-	-	-	-	-	-	-	-	-	-	-	-	-	-	-	-	-	-
5374	1_176809809_-/G	1:176809808-176809808	G	intron_variant	MODIFIER	PAPPA2	ENSG00000116183	Transcript	ENST00000367662.5	protein_coding	-	21/22	-	-	-	-	-	-	-	-	-	1	-	HGNC	HGNC:14615	NM_020318.3	-	1	P1	-	-	-	-	-	-	-	-	-	-	-	-	-36	-45	12	-44	0.00	0.00	0.00	0.00
5376	1_176810338_------/AGGGGT	1:176810337-176810337	AGGGGT	intron_variant	MODIFIER	PAPPA2	ENSG00000116183	Transcript	ENST00000367662.5	protein_coding	-	21/22	-	-	-	-	-	-	-	-	-	1	-	HGNC	HGNC:14615	NM_020318.3	-	1	P1	-	-	-	-	-	-	-	-	-	-	-	-	-	-	-	-	-	-	-	-
5378	1_176812947_-/T	1:176812946-176812946	T	intron_variant	MODIFIER	PAPPA2	ENSG00000116183	Transcript	ENST00000367662.5	protein_coding	-	21/22	-	-	-	-	-	-	-	-	-	1	-	HGNC	HGNC:14615	NM_020318.3	-	1	P1	-	-	-	-	-	-	-	-	-	-	-	-	21	-43	-45	23	0.00	0.00	0.00	0.00
5380	1_176813283_--/TT	1:176813282-176813282	TT	intron_variant	MODIFIER	PAPPA2	ENSG00000116183	Transcript	ENST00000367662.5	protein_coding	-	21/22	-	-	-	-	-	-	-	-	-	1	-	HGNC	HGNC:14615	NM_020318.3	-	1	P1	-	-	-	-	-	-	-	-	-	-	-	-	-	-	-	-	-	-	-	-
5382	1_176818524_-/C	1:176818523-176818523	C	intron_variant	MODIFIER	PAPPA2	ENSG00000116183	Transcript	ENST00000367662.5	protein_coding	-	21/22	-	-	-	-	-	-	-	-	-	1	-	HGNC	HGNC:14615	NM_020318.3	-	1	P1	-	-	-	-	-	-	-	-	-	-	-	-	-46	17	16	3	0.00	0.00	0.01	0.00
5384	1_176822287_-/C	1:176822286-176822286	C	intron_variant	MODIFIER	PAPPA2	ENSG00000116183	Transcript	ENST00000367662.5	protein_coding	-	21/22	-	-	-	-	-	-	-	-	-	1	-	HGNC	HGNC:14615	NM_020318.3	-	1	P1	-	-	-	-	-	-	-	-	-	-	-	-	-4	42	-4	40	0.00	0.00	0.00	0.00
5386	1_176826557_-/G	1:176826556-176826556	G	intron_variant	MODIFIER	PAPPA2	ENSG00000116183	Transcript	ENST00000367662.5	protein_coding	-	21/22	-	-	-	-	-	-	-	-	-	1	-	HGNC	HGNC:14615	NM_020318.3	-	1	P1	-	-	-	-	-	-	-	-	-	-	-	-	-39	-3	8	-1	0.00	0.00	0.00	0.00
5390	1_176829301_--/AT	1:176829300-176829300	AT	intron_variant	MODIFIER	PAPPA2	ENSG00000116183	Transcript	ENST00000367662.5	protein_coding	-	21/22	-	-	-	-	-	-	-	COSV62798885	-	1	-	HGNC	HGNC:14615	NM_020318.3	-	1	P1	-	-	-	-	1	1	-	-	-	-	-	-	-	-	-	-	-	-	-	-
5393	1_176829786_-/C	1:176829785-176829785	C	intron_variant	MODIFIER	PAPPA2	ENSG00000116183	Transcript	ENST00000367662.5	protein_coding	-	21/22	-	-	-	-	-	-	-	-	-	1	-	HGNC	HGNC:14615	NM_020318.3	-	1	P1	-	-	-	-	-	-	-	-	-	-	-	-	13	-43	42	44	0.00	0.00	0.00	0.00
5396	1_176830751_---/ACC	1:176830750-176830750	ACC	intron_variant	MODIFIER	PAPPA2	ENSG00000116183	Transcript	ENST00000367662.5	protein_coding	-	21/22	-	-	-	-	-	-	-	-	-	1	-	HGNC	HGNC:14615	NM_020318.3	-	1	P1	-	-	-	-	-	-	-	-	-	-	-	-	-	-	-	-	-	-	-	-
5399	1_176831593_--/GT	1:176831592-176831592	GT	intron_variant	MODIFIER	PAPPA2	ENSG00000116183	Transcript	ENST00000367662.5	protein_coding	-	21/22	-	-	-	-	-	-	-	-	-	1	-	HGNC	HGNC:14615	NM_020318.3	-	1	P1	-	-	-	-	-	-	-	-	-	-	-	-	-	-	-	-	-	-	-	-
5402	1_176832023_--/CT	1:176832022-176832022	CT	intron_variant	MODIFIER	PAPPA2	ENSG00000116183	Transcript	ENST00000367662.5	protein_coding	-	21/22	-	-	-	-	-	-	-	-	-	1	-	HGNC	HGNC:14615	NM_020318.3	-	1	P1	-	-	-	-	-	-	-	-	-	-	-	-	-	-	-	-	-	-	-	-
5405	1_176835363_-/C	1:176835362-176835362	C	intron_variant	MODIFIER	PAPPA2	ENSG00000116183	Transcript	ENST00000367662.5	protein_coding	-	21/22	-	-	-	-	-	-	-	-	-	1	-	HGNC	HGNC:14615	NM_020318.3	-	1	P1	-	-	-	-	-	-	-	-	-	-	-	-	-35	-36	-2	-36	0.00	0.00	0.00	0.00
5408	1_176838144_---/AAG	1:176838143-176838143	AAG	intron_variant	MODIFIER	PAPPA2	ENSG00000116183	Transcript	ENST00000367662.5	protein_coding	-	21/22	-	-	-	-	-	-	-	-	-	1	-	HGNC	HGNC:14615	NM_020318.3	-	1	P1	-	-	-	-	-	-	-	-	-	-	-	-	-	-	-	-	-	-	-	-
5410	1_176842863_--/CT	1:176842862-176842862	CT	3_prime_UTR_variant	MODIFIER	PAPPA2	ENSG00000116183	Transcript	ENST00000367662.5	protein_coding	23/23	-	-	-	6944-6945	-	-	-	-	-	-	1	-	HGNC	HGNC:14615	NM_020318.3	-	1	P1	-	-	-	-	-	-	-	-	-	-	-	-	-	-	-	-	-	-	-	-
5411	1_176843612_--------/AAACCCTT	1:176843611-176843611	AAACCCTT	3_prime_UTR_variant	MODIFIER	PAPPA2	ENSG00000116183	Transcript	ENST00000367662.5	protein_coding	23/23	-	-	-	7693-7694	-	-	-	-	-	-	1	-	HGNC	HGNC:14615	NM_020318.3	-	1	P1	-	-	-	-	-	-	-	-	-	-	-	-	-	-	-	-	-	-	-	-
5414	1_176843612_-/C	1:176843611-176843611	C	3_prime_UTR_variant	MODIFIER	PAPPA2	ENSG00000116183	Transcript	ENST00000367662.5	protein_coding	23/23	-	-	-	7693-7694	-	-	-	-	-	-	1	-	HGNC	HGNC:14615	NM_020318.3	-	1	P1	-	-	-	-	-	-	-	-	-	-	-	-	-11	-33	14	-3	0.00	0.00	0.00	0.00
5417	1_176845943_-/G	1:176845942-176845942	G	downstream_gene_variant	MODIFIER	PAPPA2	ENSG00000116183	Transcript	ENST00000367662.5	protein_coding	-	-	-	-	-	-	-	-	-	-	341	1	-	HGNC	HGNC:14615	NM_020318.3	-	1	P1	-	-	-	-	-	-	-	-	-	-	-	-	-	-	-	-	-	-	-	-
5451	1_209781752_-/A	1:209781751-209781751	T	downstream_gene_variant	MODIFIER	IRF6	ENSG00000117595	Transcript	ENST00000696134.1	nonsense_mediated_decay	-	-	-	-	-	-	-	-	-	-	3940	-1	-	HGNC	HGNC:6121	-	-	-	-	-	-	-	-	-	-	-	-	-	-	-	-	-	-	-	-	-	-	-	-
5468	1_209783792_--/CT	1:209783791-209783791	AG	downstream_gene_variant	MODIFIER	IRF6	ENSG00000117595	Transcript	ENST00000696134.1	nonsense_mediated_decay	-	-	-	-	-	-	-	-	-	-	1900	-1	-	HGNC	HGNC:6121	-	-	-	-	-	-	-	-	-	-	-	-	-	-	-	-	-	-	-	-	-	-	-	-
5481	1_209784955_----/AATT	1:209784954-209784954	AATT	downstream_gene_variant	MODIFIER	IRF6	ENSG00000117595	Transcript	ENST00000696134.1	nonsense_mediated_decay	-	-	-	-	-	-	-	-	-	-	737	-1	-	HGNC	HGNC:6121	-	-	-	-	-	-	-	-	-	-	-	-	-	-	-	-	-	-	-	-	-	-	-	-
5498	1_209786506_---/ATT	1:209786505-209786505	AAT	3_prime_UTR_variant,NMD_transcript_variant	MODIFIER	IRF6	ENSG00000117595	Transcript	ENST00000696134.1	nonsense_mediated_decay	9/9	-	-	-	3744-3745	-	-	-	-	-	-	-1	-	HGNC	HGNC:6121	-	-	-	-	-	-	-	-	-	-	-	-	-	-	-	-	-	-	-	-	-	-	-	-
5504	1_209794248_--/TT	1:209794247-209794247	AA	intron_variant,NMD_transcript_variant	MODIFIER	IRF6	ENSG00000117595	Transcript	ENST00000696134.1	nonsense_mediated_decay	-	5/8	-	-	-	-	-	-	-	-	-	-1	-	HGNC	HGNC:6121	-	-	-	-	-	-	-	-	-	-	-	-	-	-	-	-	-	-	-	-	-	-	-	-
5510	1_209802132_--/TT	1:209802131-209802131	AA	intron_variant,NMD_transcript_variant	MODIFIER	IRF6	ENSG00000117595	Transcript	ENST00000696134.1	nonsense_mediated_decay	-	1/8	-	-	-	-	-	-	-	-	-	-1	-	HGNC	HGNC:6121	-	-	-	-	-	-	-	-	-	-	-	-	-	-	-	-	-	-	-	-	-	-	-	-
5514	1_209810306_-/T	1:209810305-209810305	A	upstream_gene_variant	MODIFIER	IRF6	ENSG00000117595	Transcript	ENST00000696134.1	nonsense_mediated_decay	-	-	-	-	-	-	-	-	-	-	4143	-1	-	HGNC	HGNC:6121	-	-	-	-	-	-	-	-	-	-	-	-	-	-	-	-	-	-	-	-	-	-	-	-
5517	1_209810782_-/C	1:209810781-209810781	G	upstream_gene_variant	MODIFIER	IRF6	ENSG00000117595	Transcript	ENST00000696134.1	nonsense_mediated_decay	-	-	-	-	-	-	-	-	-	-	4619	-1	-	HGNC	HGNC:6121	-	-	-	-	-	-	-	-	-	-	-	-	-	-	-	-	-	-	-	-	-	-	-	-
5524	1_228003746_--/CT	1:228003745-228003745	CT	upstream_gene_variant	MODIFIER	WNT3A	ENSG00000154342	Transcript	ENST00000284523.2	protein_coding	-	-	-	-	-	-	-	-	-	-	3252	1	-	HGNC	HGNC:15983	NM_033131.4	-	1	P1	-	-	-	-	-	-	-	-	-	-	-	-	-	-	-	-	-	-	-	-
5526	1_228003803_-/G	1:228003802-228003802	G	upstream_gene_variant	MODIFIER	WNT3A	ENSG00000154342	Transcript	ENST00000284523.2	protein_coding	-	-	-	-	-	-	-	-	-	-	3195	1	-	HGNC	HGNC:15983	NM_033131.4	-	1	P1	-	-	-	-	-	-	-	-	-	-	-	-	-	-	-	-	-	-	-	-
5528	1_228005081_-------/AACCGGG	1:228005080-228005080	AACCGGG	upstream_gene_variant	MODIFIER	WNT3A	ENSG00000154342	Transcript	ENST00000284523.2	protein_coding	-	-	-	-	-	-	-	-	-	-	1917	1	-	HGNC	HGNC:15983	NM_033131.4	-	1	P1	-	-	-	-	-	-	-	-	-	-	-	-	-	-	-	-	-	-	-	-
5530	1_228005081_------------/ACGGGTTTTTTT	1:228005080-228005080	ACGGGTTTTTTT	upstream_gene_variant	MODIFIER	WNT3A	ENSG00000154342	Transcript	ENST00000284523.2	protein_coding	-	-	-	-	-	-	-	-	-	-	1917	1	-	HGNC	HGNC:15983	NM_033131.4	-	1	P1	-	-	-	-	-	-	-	-	-	-	-	-	-	-	-	-	-	-	-	-
5532	1_228005081_-----/CCCGT	1:228005080-228005080	CCCGT	upstream_gene_variant	MODIFIER	WNT3A	ENSG00000154342	Transcript	ENST00000284523.2	protein_coding	-	-	-	-	-	-	-	-	-	-	1917	1	-	HGNC	HGNC:15983	NM_033131.4	-	1	P1	-	-	-	-	-	-	-	-	-	-	-	-	-	-	-	-	-	-	-	-
5534	1_228005103_----------------/AAAACCCCCCCCGGTT	1:228005102-228005102	AAAACCCCCCCCGGTT	upstream_gene_variant	MODIFIER	WNT3A	ENSG00000154342	Transcript	ENST00000284523.2	protein_coding	-	-	-	-	-	-	-	-	-	-	1895	1	-	HGNC	HGNC:15983	NM_033131.4	-	1	P1	-	-	-	-	-	-	-	-	-	-	-	-	-	-	-	-	-	-	-	-
5536	1_228009434_-/A	1:228009433-228009433	A	intron_variant	MODIFIER	WNT3A	ENSG00000154342	Transcript	ENST00000284523.2	protein_coding	-	1/3	-	-	-	-	-	-	-	-	-	1	-	HGNC	HGNC:15983	NM_033131.4	-	1	P1	-	-	-	-	-	-	-	-	-	-	-	-	2	14	-40	0	0.00	0.00	0.00	0.00
5537	1_228011592_--/CG	1:228011591-228011591	CG	intron_variant	MODIFIER	WNT3A	ENSG00000154342	Transcript	ENST00000284523.2	protein_coding	-	1/3	-	-	-	-	-	-	-	-	-	1	-	HGNC	HGNC:15983	NM_033131.4	-	1	P1	-	-	-	-	-	-	-	-	-	-	-	-	-	-	-	-	-	-	-	-
5538	1_228012340_-/T	1:228012339-228012339	T	intron_variant	MODIFIER	WNT3A	ENSG00000154342	Transcript	ENST00000284523.2	protein_coding	-	1/3	-	-	-	-	-	-	-	-	-	1	-	HGNC	HGNC:15983	NM_033131.4	-	1	P1	-	-	-	-	-	-	-	-	-	-	-	-	9	-27	-19	44	0.00	0.00	0.00	0.00
5539	1_228012637_-/C	1:228012636-228012636	C	intron_variant	MODIFIER	WNT3A	ENSG00000154342	Transcript	ENST00000284523.2	protein_coding	-	1/3	-	-	-	-	-	-	-	-	-	1	-	HGNC	HGNC:15983	NM_033131.4	-	1	P1	-	-	-	-	-	-	-	-	-	-	-	-	19	43	-15	-44	0.00	0.00	0.00	0.00
5540	1_228014355_---/CCT	1:228014354-228014354	CCT	intron_variant	MODIFIER	WNT3A	ENSG00000154342	Transcript	ENST00000284523.2	protein_coding	-	1/3	-	-	-	-	-	-	-	-	-	1	-	HGNC	HGNC:15983	NM_033131.4	-	1	P1	-	-	-	-	-	-	-	-	-	-	-	-	-	-	-	-	-	-	-	-
5542	1_228018412_-----/AATTT	1:228018411-228018411	AATTT	intron_variant	MODIFIER	WNT3A	ENSG00000154342	Transcript	ENST00000284523.2	protein_coding	-	1/3	-	-	-	-	-	-	-	-	-	1	-	HGNC	HGNC:15983	NM_033131.4	-	1	P1	-	-	-	-	-	-	-	-	-	-	-	-	-	-	-	-	-	-	-	-
5543	1_228020561_-/G	1:228020560-228020560	G	intron_variant	MODIFIER	WNT3A	ENSG00000154342	Transcript	ENST00000284523.2	protein_coding	-	1/3	-	-	-	-	-	-	-	-	-	1	-	HGNC	HGNC:15983	NM_033131.4	-	1	P1	-	-	-	-	-	-	-	-	-	-	-	-	0	-35	-15	35	0.00	0.00	0.00	0.00
5544	1_228023445_----/AAAC	1:228023444-228023444	AAAC	intron_variant	MODIFIER	WNT3A	ENSG00000154342	Transcript	ENST00000284523.2	protein_coding	-	2/3	-	-	-	-	-	-	-	-	-	1	-	HGNC	HGNC:15983	NM_033131.4	-	1	P1	-	-	-	-	-	-	-	-	-	-	-	-	-	-	-	-	-	-	-	-
5545	1_228028475_-/G	1:228028474-228028474	G	intron_variant	MODIFIER	WNT3A	ENSG00000154342	Transcript	ENST00000284523.2	protein_coding	-	2/3	-	-	-	-	-	-	-	-	-	1	-	HGNC	HGNC:15983	NM_033131.4	-	1	P1	-	-	-	-	-	-	-	-	-	-	-	-	-29	35	-30	5	0.00	0.00	0.00	0.00
5546	1_228029973_------/ACGGTT	1:228029972-228029972	ACGGTT	intron_variant	MODIFIER	WNT3A	ENSG00000154342	Transcript	ENST00000284523.2	protein_coding	-	2/3	-	-	-	-	-	-	-	-	-	1	-	HGNC	HGNC:15983	NM_033131.4	-	1	P1	-	-	-	-	-	-	-	-	-	-	-	-	-	-	-	-	-	-	-	-
5547	1_228038737_-/A	1:228038736-228038736	A	intron_variant	MODIFIER	WNT3A	ENSG00000154342	Transcript	ENST00000284523.2	protein_coding	-	2/3	-	-	-	-	-	-	-	-	-	1	-	HGNC	HGNC:15983	NM_033131.4	-	1	P1	-	-	-	-	-	-	-	-	-	-	-	-	31	-49	41	-50	0.00	0.00	0.00	0.00
5548	1_228041396_--/AC	1:228041395-228041395	AC	intron_variant	MODIFIER	WNT3A	ENSG00000154342	Transcript	ENST00000284523.2	protein_coding	-	2/3	-	-	-	-	-	-	-	-	-	1	-	HGNC	HGNC:15983	NM_033131.4	-	1	P1	-	-	-	-	-	-	-	-	-	-	-	-	-	-	-	-	-	-	-	-
5549	1_228041516_--/AC	1:228041515-228041515	AC	intron_variant	MODIFIER	WNT3A	ENSG00000154342	Transcript	ENST00000284523.2	protein_coding	-	2/3	-	-	-	-	-	-	-	-	-	1	-	HGNC	HGNC:15983	NM_033131.4	-	1	P1	-	-	-	-	-	-	-	-	-	-	-	-	-	-	-	-	-	-	-	-
5550	1_228041516_----/ACCT	1:228041515-228041515	ACCT	intron_variant	MODIFIER	WNT3A	ENSG00000154342	Transcript	ENST00000284523.2	protein_coding	-	2/3	-	-	-	-	-	-	-	-	-	1	-	HGNC	HGNC:15983	NM_033131.4	-	1	P1	-	-	-	-	-	-	-	-	-	-	-	-	-	-	-	-	-	-	-	-
5551	1_228041516_-/C	1:228041515-228041515	C	intron_variant	MODIFIER	WNT3A	ENSG00000154342	Transcript	ENST00000284523.2	protein_coding	-	2/3	-	-	-	-	-	-	-	-	-	1	-	HGNC	HGNC:15983	NM_033131.4	-	1	P1	-	-	-	-	-	-	-	-	-	-	-	-	40	-38	38	-41	0.00	0.00	0.00	0.00
5552	1_228041516_-/T	1:228041515-228041515	T	intron_variant	MODIFIER	WNT3A	ENSG00000154342	Transcript	ENST00000284523.2	protein_coding	-	2/3	-	-	-	-	-	-	-	-	-	1	-	HGNC	HGNC:15983	NM_033131.4	-	1	P1	-	-	-	-	-	-	-	-	-	-	-	-	-27	47	-36	-41	0.00	0.00	0.00	0.00
5553	1_228042691_----/AGGT	1:228042690-228042690	AGGT	intron_variant	MODIFIER	WNT3A	ENSG00000154342	Transcript	ENST00000284523.2	protein_coding	-	2/3	-	-	-	-	-	-	-	-	-	1	-	HGNC	HGNC:15983	NM_033131.4	-	1	P1	-	-	-	-	-	-	-	-	-	-	-	-	-	-	-	-	-	-	-	-
5554	1_228046756_--/AG	1:228046755-228046755	AG	intron_variant	MODIFIER	WNT3A	ENSG00000154342	Transcript	ENST00000284523.2	protein_coding	-	2/3	-	-	-	-	-	-	-	-	-	1	-	HGNC	HGNC:15983	NM_033131.4	-	1	P1	-	-	-	-	-	-	-	-	-	-	-	-	-	-	-	-	-	-	-	-
5555	1_228048144_-/C	1:228048143-228048143	C	intron_variant	MODIFIER	WNT3A	ENSG00000154342	Transcript	ENST00000284523.2	protein_coding	-	2/3	-	-	-	-	-	-	-	-	-	1	-	HGNC	HGNC:15983	NM_033131.4	-	1	P1	-	-	-	-	-	-	-	-	-	-	-	-	-48	35	-5	-49	0.00	0.00	0.00	0.00
5556	1_228050072_-/C	1:228050071-228050071	C	intron_variant	MODIFIER	WNT3A	ENSG00000154342	Transcript	ENST00000284523.2	protein_coding	-	2/3	-	-	-	-	-	-	-	-	-	1	-	HGNC	HGNC:15983	NM_033131.4	-	1	P1	-	-	-	-	-	-	-	-	-	-	-	-	20	24	-14	5	0.00	0.00	0.00	0.00
5557	1_228056862_--/AG	1:228056861-228056861	AG	intron_variant	MODIFIER	WNT3A	ENSG00000154342	Transcript	ENST00000284523.2	protein_coding	-	3/3	-	-	-	-	-	-	-	-	-	1	-	HGNC	HGNC:15983	NM_033131.4	-	1	P1	-	-	-	-	-	-	-	-	-	-	-	-	-	-	-	-	-	-	-	-
5558	1_228057015_-/T	1:228057014-228057014	T	intron_variant	MODIFIER	WNT3A	ENSG00000154342	Transcript	ENST00000284523.2	protein_coding	-	3/3	-	-	-	-	-	-	-	-	-	1	-	HGNC	HGNC:15983	NM_033131.4	-	1	P1	-	-	-	-	-	-	-	-	-	-	-	-	-15	-16	-1	0	0.00	0.00	0.00	0.00
5559	1_228061818_---/AAT	1:228061817-228061817	AAT	downstream_gene_variant	MODIFIER	WNT3A	ENSG00000154342	Transcript	ENST00000284523.2	protein_coding	-	-	-	-	-	-	-	-	-	-	546	1	-	HGNC	HGNC:15983	NM_033131.4	-	1	P1	-	-	-	-	-	-	-	-	-	-	-	-	-	-	-	-	-	-	-	-
5560	1_228061818_------------/CCCCGGGGGTTT	1:228061817-228061817	CCCCGGGGGTTT	downstream_gene_variant	MODIFIER	WNT3A	ENSG00000154342	Transcript	ENST00000284523.2	protein_coding	-	-	-	-	-	-	-	-	-	-	546	1	-	HGNC	HGNC:15983	NM_033131.4	-	1	P1	-	-	-	-	-	-	-	-	-	-	-	-	-	-	-	-	-	-	-	-
5561	1_228061918_--/GT	1:228061917-228061917	GT	downstream_gene_variant	MODIFIER	WNT3A	ENSG00000154342	Transcript	ENST00000284523.2	protein_coding	-	-	-	-	-	-	-	-	-	-	646	1	-	HGNC	HGNC:15983	NM_033131.4	-	1	P1	-	-	-	-	-	-	-	-	-	-	-	-	-	-	-	-	-	-	-	-
5562	1_228062378_-/C	1:228062377-228062377	C	downstream_gene_variant	MODIFIER	WNT3A	ENSG00000154342	Transcript	ENST00000284523.2	protein_coding	-	-	-	-	-	-	-	-	-	-	1106	1	-	HGNC	HGNC:15983	NM_033131.4	-	1	P1	-	-	-	-	-	-	-	-	-	-	-	-	-	-	-	-	-	-	-	-
5572	10_23189126_-/G	10:23189125-23189125	G	upstream_gene_variant	MODIFIER	PTF1A	ENSG00000168267	Transcript	ENST00000376504.4	protein_coding	-	-	-	-	-	-	-	-	-	-	3186	1	-	HGNC	HGNC:23734	NM_178161.3	-	1	P1	-	-	-	-	-	-	-	-	-	-	-	-	-	-	-	-	-	-	-	-
5578	10_23189332_------/ACCGTT	10:23189331-23189331	ACCGTT	upstream_gene_variant	MODIFIER	PTF1A	ENSG00000168267	Transcript	ENST00000376504.4	protein_coding	-	-	-	-	-	-	-	-	-	-	2980	1	-	HGNC	HGNC:23734	NM_178161.3	-	1	P1	-	-	-	-	-	-	-	-	-	-	-	-	-	-	-	-	-	-	-	-
5584	10_23192463_---------/ACCCCGGGG	10:23192462-23192462	ACCCCGGGG	5_prime_UTR_variant	MODIFIER	PTF1A	ENSG00000168267	Transcript	ENST00000376504.4	protein_coding	1/2	-	-	-	151-152	-	-	-	-	-	-	1	-	HGNC	HGNC:23734	NM_178161.3	-	1	P1	-	-	-	-	-	-	-	-	-	-	-	-	-	-	-	-	-	-	-	-
6002	10_24212335_----/AAAG	10:24212334-24212334	AAAG	intron_variant	MODIFIER	KIAA1217	ENSG00000120549	Transcript	ENST00000376454.8	protein_coding	-	1/20	-	-	-	-	-	-	-	-	-	1	-	HGNC	HGNC:25428	NM_019590.5	-	1	A2	-	-	-	-	-	-	-	-	-	-	-	-	-	-	-	-	-	-	-	-
6011	10_24213028_-/A	10:24213027-24213027	A	intron_variant	MODIFIER	KIAA1217	ENSG00000120549	Transcript	ENST00000376454.8	protein_coding	-	1/20	-	-	-	-	-	-	-	-	-	1	-	HGNC	HGNC:25428	NM_019590.5	-	1	A2	-	-	-	-	-	-	-	-	-	-	-	-	25	14	-15	-8	0.00	0.00	0.00	0.00
6020	10_24217848_--/AC	10:24217847-24217847	AC	intron_variant	MODIFIER	KIAA1217	ENSG00000120549	Transcript	ENST00000376454.8	protein_coding	-	1/20	-	-	-	-	-	-	-	-	-	1	-	HGNC	HGNC:25428	NM_019590.5	-	1	A2	-	-	-	-	-	-	-	-	-	-	-	-	-	-	-	-	-	-	-	-
6028	10_24220249_-/C	10:24220248-24220248	C	intron_variant	MODIFIER	KIAA1217	ENSG00000120549	Transcript	ENST00000376454.8	protein_coding	-	2/20	-	-	-	-	-	-	-	-	-	1	-	HGNC	HGNC:25428	NM_019590.5	-	1	A2	-	-	-	-	-	-	-	-	-	-	-	-	12	-24	-9	-24	0.00	0.00	0.00	0.00
6036	10_24222803_--/CC	10:24222802-24222802	CC	intron_variant	MODIFIER	KIAA1217	ENSG00000120549	Transcript	ENST00000376454.8	protein_coding	-	2/20	-	-	-	-	-	-	-	-	-	1	-	HGNC	HGNC:25428	NM_019590.5	-	1	A2	-	-	-	-	-	-	-	-	-	-	-	-	-	-	-	-	-	-	-	-
6045	10_24224538_-------------------/AAACCCGGGGGGTTTTTTT	10:24224537-24224537	AAACCCGGGGGGTTTTTTT	intron_variant	MODIFIER	KIAA1217	ENSG00000120549	Transcript	ENST00000376454.8	protein_coding	-	2/20	-	-	-	-	-	-	-	-	-	1	-	HGNC	HGNC:25428	NM_019590.5	-	1	A2	-	-	-	-	-	-	-	-	-	-	-	-	-	-	-	-	-	-	-	-
6053	10_24225397_------/AACGGT	10:24225396-24225396	AACGGT	intron_variant	MODIFIER	KIAA1217	ENSG00000120549	Transcript	ENST00000376454.8	protein_coding	-	2/20	-	-	-	-	-	-	-	-	-	1	-	HGNC	HGNC:25428	NM_019590.5	-	1	A2	-	-	-	-	-	-	-	-	-	-	-	-	-	-	-	-	-	-	-	-
6060	10_24225782_--------/TTTTTTTT	10:24225781-24225781	TTTTTTTT	intron_variant	MODIFIER	KIAA1217	ENSG00000120549	Transcript	ENST00000376454.8	protein_coding	-	2/20	-	-	-	-	-	-	-	-	-	1	-	HGNC	HGNC:25428	NM_019590.5	-	1	A2	-	-	-	-	-	-	-	-	-	-	-	-	-	-	-	-	-	-	-	-
6067	10_24229862_-/A	10:24229861-24229861	A	intron_variant	MODIFIER	KIAA1217	ENSG00000120549	Transcript	ENST00000376454.8	protein_coding	-	2/20	-	-	-	-	-	-	-	-	-	1	-	HGNC	HGNC:25428	NM_019590.5	-	1	A2	-	-	-	-	-	-	-	-	-	-	-	-	-22	2	-20	47	0.00	0.00	0.00	0.00
6074	10_24232859_-----/CCCGT	10:24232858-24232858	CCCGT	intron_variant	MODIFIER	KIAA1217	ENSG00000120549	Transcript	ENST00000376454.8	protein_coding	-	2/20	-	-	-	-	-	-	-	-	-	1	-	HGNC	HGNC:25428	NM_019590.5	-	1	A2	-	-	-	-	-	-	-	-	-	-	-	-	-	-	-	-	-	-	-	-
6081	10_24233714_----------/AAAAGTTTTT	10:24233713-24233713	AAAAGTTTTT	intron_variant	MODIFIER	KIAA1217	ENSG00000120549	Transcript	ENST00000376454.8	protein_coding	-	2/20	-	-	-	-	-	-	-	-	-	1	-	HGNC	HGNC:25428	NM_019590.5	-	1	A2	-	-	-	-	-	-	-	-	-	-	-	-	-	-	-	-	-	-	-	-
6088	10_24234650_--/CT	10:24234649-24234649	CT	intron_variant	MODIFIER	KIAA1217	ENSG00000120549	Transcript	ENST00000376454.8	protein_coding	-	2/20	-	-	-	-	-	-	-	-	-	1	-	HGNC	HGNC:25428	NM_019590.5	-	1	A2	-	-	-	-	-	-	-	-	-	-	-	-	-	-	-	-	-	-	-	-
6096	10_24237064_---/AAA	10:24237063-24237063	AAA	intron_variant	MODIFIER	KIAA1217	ENSG00000120549	Transcript	ENST00000376454.8	protein_coding	-	2/20	-	-	-	-	-	-	-	-	-	1	-	HGNC	HGNC:25428	NM_019590.5	-	1	A2	-	-	-	-	-	-	-	-	-	-	-	-	-	-	-	-	-	-	-	-
6104	10_24238220_-----------------/AAACCCGGGGTTTTTTT	10:24238219-24238219	AAACCCGGGGTTTTTTT	intron_variant	MODIFIER	KIAA1217	ENSG00000120549	Transcript	ENST00000376454.8	protein_coding	-	2/20	-	-	-	-	-	-	-	-	-	1	-	HGNC	HGNC:25428	NM_019590.5	-	1	A2	-	-	-	-	-	-	-	-	-	-	-	-	-	-	-	-	-	-	-	-
6112	10_24239908_--/AA	10:24239907-24239907	AA	intron_variant	MODIFIER	KIAA1217	ENSG00000120549	Transcript	ENST00000376454.8	protein_coding	-	2/20	-	-	-	-	-	-	-	-	-	1	-	HGNC	HGNC:25428	NM_019590.5	-	1	A2	-	-	-	-	-	-	-	-	-	-	-	-	-	-	-	-	-	-	-	-
6121	10_24240085_----/GTTT	10:24240084-24240084	GTTT	intron_variant	MODIFIER	KIAA1217	ENSG00000120549	Transcript	ENST00000376454.8	protein_coding	-	2/20	-	-	-	-	-	-	-	-	-	1	-	HGNC	HGNC:25428	NM_019590.5	-	1	A2	-	-	-	-	-	-	-	-	-	-	-	-	-	-	-	-	-	-	-	-
6130	10_24243644_------/AAATTT	10:24243643-24243643	AAATTT	intron_variant	MODIFIER	KIAA1217	ENSG00000120549	Transcript	ENST00000376454.8	protein_coding	-	2/20	-	-	-	-	-	-	-	-	-	1	-	HGNC	HGNC:25428	NM_019590.5	-	1	A2	-	-	-	-	-	-	-	-	-	-	-	-	-	-	-	-	-	-	-	-
6138	10_24250438_-/A	10:24250437-24250437	A	intron_variant	MODIFIER	KIAA1217	ENSG00000120549	Transcript	ENST00000376454.8	protein_coding	-	2/20	-	-	-	-	-	-	-	-	-	1	-	HGNC	HGNC:25428	NM_019590.5	-	1	A2	-	-	-	-	-	-	-	-	-	-	-	-	40	-13	40	20	0.00	0.00	0.00	0.00
6148	10_24252746_--/GT	10:24252745-24252745	GT	intron_variant	MODIFIER	KIAA1217	ENSG00000120549	Transcript	ENST00000376454.8	protein_coding	-	2/20	-	-	-	-	-	-	-	-	-	1	-	HGNC	HGNC:25428	NM_019590.5	-	1	A2	-	-	-	-	-	-	-	-	-	-	-	-	-	-	-	-	-	-	-	-
6158	10_24256047_-----/AAAAA	10:24256046-24256046	AAAAA	intron_variant	MODIFIER	KIAA1217	ENSG00000120549	Transcript	ENST00000376454.8	protein_coding	-	2/20	-	-	-	-	-	-	-	-	-	1	-	HGNC	HGNC:25428	NM_019590.5	-	1	A2	-	-	-	-	-	-	-	-	-	-	-	-	-	-	-	-	-	-	-	-
6169	10_24256687_----/GGTT	10:24256686-24256686	GGTT	intron_variant	MODIFIER	KIAA1217	ENSG00000120549	Transcript	ENST00000376454.8	protein_coding	-	2/20	-	-	-	-	-	-	-	-	-	1	-	HGNC	HGNC:25428	NM_019590.5	-	1	A2	-	-	-	-	-	-	-	-	-	-	-	-	-	-	-	-	-	-	-	-
6179	10_24256695_----/AGTT	10:24256694-24256694	AGTT	intron_variant	MODIFIER	KIAA1217	ENSG00000120549	Transcript	ENST00000376454.8	protein_coding	-	2/20	-	-	-	-	-	-	-	-	-	1	-	HGNC	HGNC:25428	NM_019590.5	-	1	A2	-	-	-	-	-	-	-	-	-	-	-	-	-	-	-	-	-	-	-	-
6189	10_24257457_----/CTTT	10:24257456-24257456	CTTT	intron_variant	MODIFIER	KIAA1217	ENSG00000120549	Transcript	ENST00000376454.8	protein_coding	-	2/20	-	-	-	-	-	-	-	-	-	1	-	HGNC	HGNC:25428	NM_019590.5	-	1	A2	-	-	-	-	-	-	-	-	-	-	-	-	-	-	-	-	-	-	-	-
6199	10_24258297_-/C	10:24258296-24258296	C	intron_variant	MODIFIER	KIAA1217	ENSG00000120549	Transcript	ENST00000376454.8	protein_coding	-	2/20	-	-	-	-	-	-	-	-	-	1	-	HGNC	HGNC:25428	NM_019590.5	-	1	A2	-	-	-	-	-	-	-	-	-	-	-	-	13	39	-19	50	0.00	0.00	0.00	0.00
6209	10_24259021_----/CGTT	10:24259020-24259020	CGTT	intron_variant	MODIFIER	KIAA1217	ENSG00000120549	Transcript	ENST00000376454.8	protein_coding	-	2/20	-	-	-	-	-	-	-	-	-	1	-	HGNC	HGNC:25428	NM_019590.5	-	1	A2	-	-	-	-	-	-	-	-	-	-	-	-	-	-	-	-	-	-	-	-
6220	10_24260065_-----/ACCTA	10:24260064-24260064	ACCTA	intron_variant	MODIFIER	KIAA1217	ENSG00000120549	Transcript	ENST00000376454.8	protein_coding	-	2/20	-	-	-	-	-	-	-	-	-	1	-	HGNC	HGNC:25428	NM_019590.5	-	1	A2	-	-	-	-	-	-	-	-	-	-	-	-	-	-	-	-	-	-	-	-
6231	10_24260999_--/AA	10:24260998-24260998	AA	intron_variant	MODIFIER	KIAA1217	ENSG00000120549	Transcript	ENST00000376454.8	protein_coding	-	2/20	-	-	-	-	-	-	-	-	-	1	-	HGNC	HGNC:25428	NM_019590.5	-	1	A2	-	-	-	-	-	-	-	-	-	-	-	-	-	-	-	-	-	-	-	-
6240	10_24264850_--/GT	10:24264849-24264849	GT	intron_variant	MODIFIER	KIAA1217	ENSG00000120549	Transcript	ENST00000376454.8	protein_coding	-	2/20	-	-	-	-	-	-	-	-	-	1	-	HGNC	HGNC:25428	NM_019590.5	-	1	A2	-	-	-	-	-	-	-	-	-	-	-	-	-	-	-	-	-	-	-	-
6250	10_24276150_--/GG	10:24276149-24276149	GG	intron_variant	MODIFIER	KIAA1217	ENSG00000120549	Transcript	ENST00000376454.8	protein_coding	-	2/20	-	-	-	-	-	-	-	-	-	1	-	HGNC	HGNC:25428	NM_019590.5	-	1	A2	-	-	-	-	-	-	-	-	-	-	-	-	-	-	-	-	-	-	-	-
6260	10_24277914_-/G	10:24277913-24277913	G	intron_variant	MODIFIER	KIAA1217	ENSG00000120549	Transcript	ENST00000376454.8	protein_coding	-	2/20	-	-	-	-	-	-	-	-	-	1	-	HGNC	HGNC:25428	NM_019590.5	-	1	A2	-	-	-	-	-	-	-	-	-	-	-	-	-28	22	-40	-24	0.00	0.00	0.00	0.00
6271	10_24279333_--/AG	10:24279332-24279332	AG	intron_variant	MODIFIER	KIAA1217	ENSG00000120549	Transcript	ENST00000376454.8	protein_coding	-	2/20	-	-	-	-	-	-	-	-	-	1	-	HGNC	HGNC:25428	NM_019590.5	-	1	A2	-	-	-	-	-	-	-	-	-	-	-	-	-	-	-	-	-	-	-	-
6281	10_24279617_----/ATTT	10:24279616-24279616	ATTT	intron_variant	MODIFIER	KIAA1217	ENSG00000120549	Transcript	ENST00000376454.8	protein_coding	-	2/20	-	-	-	-	-	-	-	-	-	1	-	HGNC	HGNC:25428	NM_019590.5	-	1	A2	-	-	-	-	-	-	-	-	-	-	-	-	-	-	-	-	-	-	-	-
6291	10_24279813_-/A	10:24279812-24279812	A	intron_variant	MODIFIER	KIAA1217	ENSG00000120549	Transcript	ENST00000376454.8	protein_coding	-	2/20	-	-	-	-	-	-	-	rs992023266	-	1	-	HGNC	HGNC:25428	NM_019590.5	-	1	A2	-	-	-	-	-	-	-	-	-	-	-	-	-39	-33	-39	-3	0.00	0.00	0.00	0.00
6301	10_24279887_--/AG	10:24279886-24279886	AG	intron_variant	MODIFIER	KIAA1217	ENSG00000120549	Transcript	ENST00000376454.8	protein_coding	-	2/20	-	-	-	-	-	-	-	-	-	1	-	HGNC	HGNC:25428	NM_019590.5	-	1	A2	-	-	-	-	-	-	-	-	-	-	-	-	-	-	-	-	-	-	-	-
6311	10_24281239_--/TT	10:24281238-24281238	TT	intron_variant	MODIFIER	KIAA1217	ENSG00000120549	Transcript	ENST00000376454.8	protein_coding	-	2/20	-	-	-	-	-	-	-	-	-	1	-	HGNC	HGNC:25428	NM_019590.5	-	1	A2	-	-	-	-	-	-	-	-	-	-	-	-	-	-	-	-	-	-	-	-
6320	10_24293446_-/T	10:24293445-24293445	T	intron_variant	MODIFIER	KIAA1217	ENSG00000120549	Transcript	ENST00000376454.8	protein_coding	-	2/20	-	-	-	-	-	-	-	-	-	1	-	HGNC	HGNC:25428	NM_019590.5	-	1	A2	-	-	-	-	-	-	-	-	-	-	-	-	-39	-14	18	-15	0.00	0.00	0.00	0.00
6330	10_24294807_-/T	10:24294806-24294806	T	intron_variant	MODIFIER	KIAA1217	ENSG00000120549	Transcript	ENST00000376454.8	protein_coding	-	2/20	-	-	-	-	-	-	-	-	-	1	-	HGNC	HGNC:25428	NM_019590.5	-	1	A2	-	-	-	-	-	-	-	-	-	-	-	-	-20	-31	16	12	0.00	0.00	0.00	0.00
6339	10_24295283_----/ACGT	10:24295282-24295282	ACGT	intron_variant	MODIFIER	KIAA1217	ENSG00000120549	Transcript	ENST00000376454.8	protein_coding	-	2/20	-	-	-	-	-	-	-	-	-	1	-	HGNC	HGNC:25428	NM_019590.5	-	1	A2	-	-	-	-	-	-	-	-	-	-	-	-	-	-	-	-	-	-	-	-
6348	10_24296427_-/G	10:24296426-24296426	G	intron_variant	MODIFIER	KIAA1217	ENSG00000120549	Transcript	ENST00000376454.8	protein_coding	-	2/20	-	-	-	-	-	-	-	-	-	1	-	HGNC	HGNC:25428	NM_019590.5	-	1	A2	-	-	-	-	-	-	-	-	-	-	-	-	-41	10	10	24	0.00	0.00	0.00	0.00
6357	10_24298295_---/CTT	10:24298294-24298294	CTT	intron_variant	MODIFIER	KIAA1217	ENSG00000120549	Transcript	ENST00000376454.8	protein_coding	-	2/20	-	-	-	-	-	-	-	-	-	1	-	HGNC	HGNC:25428	NM_019590.5	-	1	A2	-	-	-	-	-	-	-	-	-	-	-	-	-	-	-	-	-	-	-	-
6366	10_24298335_-/T	10:24298334-24298334	T	intron_variant	MODIFIER	KIAA1217	ENSG00000120549	Transcript	ENST00000376454.8	protein_coding	-	2/20	-	-	-	-	-	-	-	-	-	1	-	HGNC	HGNC:25428	NM_019590.5	-	1	A2	-	-	-	-	-	-	-	-	-	-	-	-	-19	-30	-19	-14	0.00	0.00	0.00	0.00
6375	10_24306848_----/CGTT	10:24306847-24306847	CGTT	intron_variant	MODIFIER	KIAA1217	ENSG00000120549	Transcript	ENST00000376454.8	protein_coding	-	2/20	-	-	-	-	-	-	-	-	-	1	-	HGNC	HGNC:25428	NM_019590.5	-	1	A2	-	-	-	-	-	-	-	-	-	-	-	-	-	-	-	-	-	-	-	-
6385	10_24309349_----/ACCG	10:24309348-24309348	ACCG	intron_variant	MODIFIER	KIAA1217	ENSG00000120549	Transcript	ENST00000376454.8	protein_coding	-	2/20	-	-	-	-	-	-	-	-	-	1	-	HGNC	HGNC:25428	NM_019590.5	-	1	A2	-	-	-	-	-	-	-	-	-	-	-	-	-	-	-	-	-	-	-	-
6394	10_24310834_-/A	10:24310833-24310833	A	intron_variant	MODIFIER	KIAA1217	ENSG00000120549	Transcript	ENST00000376454.8	protein_coding	-	2/20	-	-	-	-	-	-	-	-	-	1	-	HGNC	HGNC:25428	NM_019590.5	-	1	A2	-	-	-	-	-	-	-	-	-	-	-	-	18	36	-15	-19	0.00	0.00	0.00	0.00
6403	10_24314346_--/AG	10:24314345-24314345	AG	intron_variant	MODIFIER	KIAA1217	ENSG00000120549	Transcript	ENST00000376454.8	protein_coding	-	2/20	-	-	-	-	-	-	-	-	-	1	-	HGNC	HGNC:25428	NM_019590.5	-	1	A2	-	-	-	-	-	-	-	-	-	-	-	-	-	-	-	-	-	-	-	-
6412	10_24314346_--/GT	10:24314345-24314345	GT	intron_variant	MODIFIER	KIAA1217	ENSG00000120549	Transcript	ENST00000376454.8	protein_coding	-	2/20	-	-	-	-	-	-	-	-	-	1	-	HGNC	HGNC:25428	NM_019590.5	-	1	A2	-	-	-	-	-	-	-	-	-	-	-	-	-	-	-	-	-	-	-	-
6421	10_24314478_--/GT	10:24314477-24314477	GT	intron_variant	MODIFIER	KIAA1217	ENSG00000120549	Transcript	ENST00000376454.8	protein_coding	-	2/20	-	-	-	-	-	-	-	-	-	1	-	HGNC	HGNC:25428	NM_019590.5	-	1	A2	-	-	-	-	-	-	-	-	-	-	-	-	-	-	-	-	-	-	-	-
6430	10_24315939_-/G	10:24315938-24315938	G	intron_variant	MODIFIER	KIAA1217	ENSG00000120549	Transcript	ENST00000376454.8	protein_coding	-	2/20	-	-	-	-	-	-	-	-	-	1	-	HGNC	HGNC:25428	NM_019590.5	-	1	A2	-	-	-	-	-	-	-	-	-	-	-	-	47	-7	47	46	0.00	0.00	0.00	0.00
6439	10_24318170_-/G	10:24318169-24318169	G	intron_variant	MODIFIER	KIAA1217	ENSG00000120549	Transcript	ENST00000376454.8	protein_coding	-	2/20	-	-	-	-	-	-	-	-	-	1	-	HGNC	HGNC:25428	NM_019590.5	-	1	A2	-	-	-	-	-	-	-	-	-	-	-	-	-14	22	21	29	0.00	0.00	0.00	0.00
6448	10_24318170_-/G	10:24318169-24318169	G	intron_variant	MODIFIER	KIAA1217	ENSG00000120549	Transcript	ENST00000376454.8	protein_coding	-	2/20	-	-	-	-	-	-	-	-	-	1	-	HGNC	HGNC:25428	NM_019590.5	-	1	A2	-	-	-	-	-	-	-	-	-	-	-	-	-14	22	21	29	0.00	0.00	0.00	0.00
6457	10_24318248_---------/AAAAAGGTT	10:24318247-24318247	AAAAAGGTT	intron_variant	MODIFIER	KIAA1217	ENSG00000120549	Transcript	ENST00000376454.8	protein_coding	-	2/20	-	-	-	-	-	-	-	-	-	1	-	HGNC	HGNC:25428	NM_019590.5	-	1	A2	-	-	-	-	-	-	-	-	-	-	-	-	-	-	-	-	-	-	-	-
6466	10_24318248_------/AAAGGT	10:24318247-24318247	AAAGGT	intron_variant	MODIFIER	KIAA1217	ENSG00000120549	Transcript	ENST00000376454.8	protein_coding	-	2/20	-	-	-	-	-	-	-	-	-	1	-	HGNC	HGNC:25428	NM_019590.5	-	1	A2	-	-	-	-	-	-	-	-	-	-	-	-	-	-	-	-	-	-	-	-
6475	10_24318248_-/C	10:24318247-24318247	C	intron_variant	MODIFIER	KIAA1217	ENSG00000120549	Transcript	ENST00000376454.8	protein_coding	-	2/20	-	-	-	-	-	-	-	-	-	1	-	HGNC	HGNC:25428	NM_019590.5	-	1	A2	-	-	-	-	-	-	-	-	-	-	-	-	31	47	14	-49	0.00	0.00	0.00	0.00
6484	10_24319998_-/A	10:24319997-24319997	A	intron_variant	MODIFIER	KIAA1217	ENSG00000120549	Transcript	ENST00000376454.8	protein_coding	-	2/20	-	-	-	-	-	-	-	-	-	1	-	HGNC	HGNC:25428	NM_019590.5	-	1	A2	-	-	-	-	-	-	-	-	-	-	-	-	45	24	-12	50	0.00	0.00	0.00	0.00
6494	10_24323614_-/C	10:24323613-24323613	C	intron_variant	MODIFIER	KIAA1217	ENSG00000120549	Transcript	ENST00000376454.8	protein_coding	-	2/20	-	-	-	-	-	-	-	-	-	1	-	HGNC	HGNC:25428	NM_019590.5	-	1	A2	-	-	-	-	-	-	-	-	-	-	-	-	20	-21	12	11	0.00	0.00	0.00	0.00
6503	10_24324104_--/AA	10:24324103-24324103	AA	intron_variant	MODIFIER	KIAA1217	ENSG00000120549	Transcript	ENST00000376454.8	protein_coding	-	2/20	-	-	-	-	-	-	-	-	-	1	-	HGNC	HGNC:25428	NM_019590.5	-	1	A2	-	-	-	-	-	-	-	-	-	-	-	-	-	-	-	-	-	-	-	-
6513	10_24326747_-/A	10:24326746-24326746	A	intron_variant	MODIFIER	KIAA1217	ENSG00000120549	Transcript	ENST00000376454.8	protein_coding	-	2/20	-	-	-	-	-	-	-	-	-	1	-	HGNC	HGNC:25428	NM_019590.5	-	1	A2	-	-	-	-	-	-	-	-	-	-	-	-	-49	-35	-32	-36	0.00	0.00	0.00	0.00
6522	10_24327224_---/AAA	10:24327223-24327223	AAA	intron_variant	MODIFIER	KIAA1217	ENSG00000120549	Transcript	ENST00000376454.8	protein_coding	-	2/20	-	-	-	-	-	-	-	-	-	1	-	HGNC	HGNC:25428	NM_019590.5	-	1	A2	-	-	-	-	-	-	-	-	-	-	-	-	-	-	-	-	-	-	-	-
6531	10_24327224_-/T	10:24327223-24327223	T	intron_variant	MODIFIER	KIAA1217	ENSG00000120549	Transcript	ENST00000376454.8	protein_coding	-	2/20	-	-	-	-	-	-	-	-	-	1	-	HGNC	HGNC:25428	NM_019590.5	-	1	A2	-	-	-	-	-	-	-	-	-	-	-	-	-35	-50	-1	3	0.00	0.00	0.00	0.00
6540	10_24327623_------------/AAAACCGGGGTT	10:24327622-24327622	AAAACCGGGGTT	intron_variant	MODIFIER	KIAA1217	ENSG00000120549	Transcript	ENST00000376454.8	protein_coding	-	2/20	-	-	-	-	-	-	-	-	-	1	-	HGNC	HGNC:25428	NM_019590.5	-	1	A2	-	-	-	-	-	-	-	-	-	-	-	-	-	-	-	-	-	-	-	-
6549	10_24330452_----/AAAG	10:24330451-24330451	AAAG	intron_variant	MODIFIER	KIAA1217	ENSG00000120549	Transcript	ENST00000376454.8	protein_coding	-	2/20	-	-	-	-	-	-	-	-	-	1	-	HGNC	HGNC:25428	NM_019590.5	-	1	A2	-	-	-	-	-	-	-	-	-	-	-	-	-	-	-	-	-	-	-	-
6558	10_24332107_-/G	10:24332106-24332106	G	intron_variant	MODIFIER	KIAA1217	ENSG00000120549	Transcript	ENST00000376454.8	protein_coding	-	2/20	-	-	-	-	-	-	-	-	-	1	-	HGNC	HGNC:25428	NM_019590.5	-	1	A2	-	-	-	-	-	-	-	-	-	-	-	-	5	32	0	-29	0.00	0.00	0.00	0.00
6568	10_24335299_--/GT	10:24335298-24335298	GT	intron_variant	MODIFIER	KIAA1217	ENSG00000120549	Transcript	ENST00000376454.8	protein_coding	-	2/20	-	-	-	-	-	-	-	-	-	1	-	HGNC	HGNC:25428	NM_019590.5	-	1	A2	-	-	-	-	-	-	-	-	-	-	-	-	-	-	-	-	-	-	-	-
6577	10_24335786_-/T	10:24335785-24335785	T	intron_variant	MODIFIER	KIAA1217	ENSG00000120549	Transcript	ENST00000376454.8	protein_coding	-	2/20	-	-	-	-	-	-	-	-	-	1	-	HGNC	HGNC:25428	NM_019590.5	-	1	A2	-	-	-	-	-	-	-	-	-	-	-	-	10	-49	-47	-49	0.00	0.00	0.00	0.00
6586	10_24337474_---/ACT	10:24337473-24337473	ACT	intron_variant	MODIFIER	KIAA1217	ENSG00000120549	Transcript	ENST00000376454.8	protein_coding	-	2/20	-	-	-	-	-	-	-	-	-	1	-	HGNC	HGNC:25428	NM_019590.5	-	1	A2	-	-	-	-	-	-	-	-	-	-	-	-	-	-	-	-	-	-	-	-
6595	10_24338995_--------/ACCGTTTT	10:24338994-24338994	ACCGTTTT	intron_variant	MODIFIER	KIAA1217	ENSG00000120549	Transcript	ENST00000376454.8	protein_coding	-	2/20	-	-	-	-	-	-	-	-	-	1	-	HGNC	HGNC:25428	NM_019590.5	-	1	A2	-	-	-	-	-	-	-	-	-	-	-	-	-	-	-	-	-	-	-	-
6604	10_24338996_--/AA	10:24338995-24338995	AA	intron_variant	MODIFIER	KIAA1217	ENSG00000120549	Transcript	ENST00000376454.8	protein_coding	-	2/20	-	-	-	-	-	-	-	-	-	1	-	HGNC	HGNC:25428	NM_019590.5	-	1	A2	-	-	-	-	-	-	-	-	-	-	-	-	-	-	-	-	-	-	-	-
6613	10_24340521_-/G	10:24340520-24340520	G	intron_variant	MODIFIER	KIAA1217	ENSG00000120549	Transcript	ENST00000376454.8	protein_coding	-	2/20	-	-	-	-	-	-	-	-	-	1	-	HGNC	HGNC:25428	NM_019590.5	-	1	A2	-	-	-	-	-	-	-	-	-	-	-	-	39	18	0	-1	0.00	0.00	0.00	0.00
6622	10_24342388_-/T	10:24342387-24342387	T	intron_variant	MODIFIER	KIAA1217	ENSG00000120549	Transcript	ENST00000376454.8	protein_coding	-	2/20	-	-	-	-	-	-	-	-	-	1	-	HGNC	HGNC:25428	NM_019590.5	-	1	A2	-	-	-	-	-	-	-	-	-	-	-	-	39	-25	-27	30	0.00	0.00	0.00	0.00
6631	10_24342895_-/T	10:24342894-24342894	T	intron_variant	MODIFIER	KIAA1217	ENSG00000120549	Transcript	ENST00000376454.8	protein_coding	-	2/20	-	-	-	-	-	-	-	-	-	1	-	HGNC	HGNC:25428	NM_019590.5	-	1	A2	-	-	-	-	-	-	-	-	-	-	-	-	-25	-45	-1	42	0.00	0.00	0.00	0.00
6640	10_24348247_---/AGG	10:24348246-24348246	AGG	intron_variant	MODIFIER	KIAA1217	ENSG00000120549	Transcript	ENST00000376454.8	protein_coding	-	2/20	-	-	-	-	-	-	-	-	-	1	-	HGNC	HGNC:25428	NM_019590.5	-	1	A2	-	-	-	-	-	-	-	-	-	-	-	-	-	-	-	-	-	-	-	-
6650	10_24349530_--/AC	10:24349529-24349529	AC	intron_variant	MODIFIER	KIAA1217	ENSG00000120549	Transcript	ENST00000376454.8	protein_coding	-	2/20	-	-	-	-	-	-	-	-	-	1	-	HGNC	HGNC:25428	NM_019590.5	-	1	A2	-	-	-	-	-	-	-	-	-	-	-	-	-	-	-	-	-	-	-	-
6660	10_24353953_--/AC	10:24353952-24353952	AC	intron_variant	MODIFIER	KIAA1217	ENSG00000120549	Transcript	ENST00000376454.8	protein_coding	-	2/20	-	-	-	-	-	-	-	-	-	1	-	HGNC	HGNC:25428	NM_019590.5	-	1	A2	-	-	-	-	-	-	-	-	-	-	-	-	-	-	-	-	-	-	-	-
6669	10_24360552_----/AGGT	10:24360551-24360551	AGGT	intron_variant	MODIFIER	KIAA1217	ENSG00000120549	Transcript	ENST00000376454.8	protein_coding	-	2/20	-	-	-	-	-	-	-	-	-	1	-	HGNC	HGNC:25428	NM_019590.5	-	1	A2	-	-	-	-	-	-	-	-	-	-	-	-	-	-	-	-	-	-	-	-
6680	10_24361667_-/C	10:24361666-24361666	C	intron_variant	MODIFIER	KIAA1217	ENSG00000120549	Transcript	ENST00000376454.8	protein_coding	-	2/20	-	-	-	-	-	-	-	-	-	1	-	HGNC	HGNC:25428	NM_019590.5	-	1	A2	-	-	-	-	-	-	-	-	-	-	-	-	14	20	14	1	0.00	0.00	0.00	0.00
6689	10_24362923_--/GT	10:24362922-24362922	GT	intron_variant	MODIFIER	KIAA1217	ENSG00000120549	Transcript	ENST00000376454.8	protein_coding	-	2/20	-	-	-	-	-	-	-	-	-	1	-	HGNC	HGNC:25428	NM_019590.5	-	1	A2	-	-	-	-	-	-	-	-	-	-	-	-	-	-	-	-	-	-	-	-
6698	10_24363037_------/ACCCTT	10:24363036-24363036	ACCCTT	intron_variant	MODIFIER	KIAA1217	ENSG00000120549	Transcript	ENST00000376454.8	protein_coding	-	2/20	-	-	-	-	-	-	-	-	-	1	-	HGNC	HGNC:25428	NM_019590.5	-	1	A2	-	-	-	-	-	-	-	-	-	-	-	-	-	-	-	-	-	-	-	-
6707	10_24363037_---/ACT	10:24363036-24363036	ACT	intron_variant	MODIFIER	KIAA1217	ENSG00000120549	Transcript	ENST00000376454.8	protein_coding	-	2/20	-	-	-	-	-	-	-	-	-	1	-	HGNC	HGNC:25428	NM_019590.5	-	1	A2	-	-	-	-	-	-	-	-	-	-	-	-	-	-	-	-	-	-	-	-
6716	10_24363037_-/T	10:24363036-24363036	T	intron_variant	MODIFIER	KIAA1217	ENSG00000120549	Transcript	ENST00000376454.8	protein_coding	-	2/20	-	-	-	-	-	-	-	-	-	1	-	HGNC	HGNC:25428	NM_019590.5	-	1	A2	-	-	-	-	-	-	-	-	-	-	-	-	-34	-40	-36	-40	0.00	0.00	0.00	0.00
6725	10_24363994_-/G	10:24363993-24363993	G	intron_variant	MODIFIER	KIAA1217	ENSG00000120549	Transcript	ENST00000376454.8	protein_coding	-	2/20	-	-	-	-	-	-	-	-	-	1	-	HGNC	HGNC:25428	NM_019590.5	-	1	A2	-	-	-	-	-	-	-	-	-	-	-	-	31	10	31	10	0.00	0.00	0.00	0.00
6734	10_24364432_----------------/AAAAAACCCGGGGTTT	10:24364431-24364431	AAAAAACCCGGGGTTT	intron_variant	MODIFIER	KIAA1217	ENSG00000120549	Transcript	ENST00000376454.8	protein_coding	-	2/20	-	-	-	-	-	-	-	-	-	1	-	HGNC	HGNC:25428	NM_019590.5	-	1	A2	-	-	-	-	-	-	-	-	-	-	-	-	-	-	-	-	-	-	-	-
6743	10_24366137_-----/TTTTT	10:24366136-24366136	TTTTT	intron_variant	MODIFIER	KIAA1217	ENSG00000120549	Transcript	ENST00000376454.8	protein_coding	-	2/20	-	-	-	-	-	-	-	-	-	1	-	HGNC	HGNC:25428	NM_019590.5	-	1	A2	-	-	-	-	-	-	-	-	-	-	-	-	-	-	-	-	-	-	-	-
6752	10_24367298_------/AAACCG	10:24367297-24367297	AAACCG	intron_variant	MODIFIER	KIAA1217	ENSG00000120549	Transcript	ENST00000376454.8	protein_coding	-	2/20	-	-	-	-	-	-	-	-	-	1	-	HGNC	HGNC:25428	NM_019590.5	-	1	A2	-	-	-	-	-	-	-	-	-	-	-	-	-	-	-	-	-	-	-	-
6761	10_24368470_-/C	10:24368469-24368469	C	intron_variant	MODIFIER	KIAA1217	ENSG00000120549	Transcript	ENST00000376454.8	protein_coding	-	2/20	-	-	-	-	-	-	-	-	-	1	-	HGNC	HGNC:25428	NM_019590.5	-	1	A2	-	-	-	-	-	-	-	-	-	-	-	-	8	18	8	-33	0.00	0.00	0.00	0.00
6770	10_24368513_-/T	10:24368512-24368512	T	intron_variant	MODIFIER	KIAA1217	ENSG00000120549	Transcript	ENST00000376454.8	protein_coding	-	2/20	-	-	-	-	-	-	-	-	-	1	-	HGNC	HGNC:25428	NM_019590.5	-	1	A2	-	-	-	-	-	-	-	-	-	-	-	-	48	-1	48	-42	0.01	0.00	0.00	0.00
6779	10_24368602_---/CTT	10:24368601-24368601	CTT	intron_variant	MODIFIER	KIAA1217	ENSG00000120549	Transcript	ENST00000376454.8	protein_coding	-	2/20	-	-	-	-	-	-	-	-	-	1	-	HGNC	HGNC:25428	NM_019590.5	-	1	A2	-	-	-	-	-	-	-	-	-	-	-	-	-	-	-	-	-	-	-	-
6789	10_24370780_--------/ACCCGTTT	10:24370779-24370779	ACCCGTTT	intron_variant	MODIFIER	KIAA1217	ENSG00000120549	Transcript	ENST00000376454.8	protein_coding	-	2/20	-	-	-	-	-	-	-	-	-	1	-	HGNC	HGNC:25428	NM_019590.5	-	1	A2	-	-	-	-	-	-	-	-	-	-	-	-	-	-	-	-	-	-	-	-
6798	10_24371354_-/A	10:24371353-24371353	A	intron_variant	MODIFIER	KIAA1217	ENSG00000120549	Transcript	ENST00000376454.8	protein_coding	-	2/20	-	-	-	-	-	-	-	-	-	1	-	HGNC	HGNC:25428	NM_019590.5	-	1	A2	-	-	-	-	-	-	-	-	-	-	-	-	-38	1	1	-22	0.00	0.00	0.00	0.00
6808	10_24371545_--/CT	10:24371544-24371544	CT	intron_variant	MODIFIER	KIAA1217	ENSG00000120549	Transcript	ENST00000376454.8	protein_coding	-	2/20	-	-	-	-	-	-	-	-	-	1	-	HGNC	HGNC:25428	NM_019590.5	-	1	A2	-	-	-	-	-	-	-	-	-	-	-	-	-	-	-	-	-	-	-	-
6817	10_24374878_---/CTT	10:24374877-24374877	CTT	intron_variant	MODIFIER	KIAA1217	ENSG00000120549	Transcript	ENST00000376454.8	protein_coding	-	2/20	-	-	-	-	-	-	-	-	-	1	-	HGNC	HGNC:25428	NM_019590.5	-	1	A2	-	-	-	-	-	-	-	-	-	-	-	-	-	-	-	-	-	-	-	-
6827	10_24378813_-----/AAACG	10:24378812-24378812	AAACG	intron_variant	MODIFIER	KIAA1217	ENSG00000120549	Transcript	ENST00000376454.8	protein_coding	-	2/20	-	-	-	-	-	-	-	-	-	1	-	HGNC	HGNC:25428	NM_019590.5	-	1	A2	-	-	-	-	-	-	-	-	-	-	-	-	-	-	-	-	-	-	-	-
6837	10_24381850_------------/AACCCGGGGGTT	10:24381849-24381849	AACCCGGGGGTT	intron_variant	MODIFIER	KIAA1217	ENSG00000120549	Transcript	ENST00000376454.8	protein_coding	-	3/20	-	-	-	-	-	-	-	-	-	1	-	HGNC	HGNC:25428	NM_019590.5	-	1	A2	-	-	-	-	-	-	-	-	-	-	-	-	-	-	-	-	-	-	-	-
6846	10_24383229_-----/AAGGT	10:24383228-24383228	AAGGT	intron_variant	MODIFIER	KIAA1217	ENSG00000120549	Transcript	ENST00000376454.8	protein_coding	-	3/20	-	-	-	-	-	-	-	-	-	1	-	HGNC	HGNC:25428	NM_019590.5	-	1	A2	-	-	-	-	-	-	-	-	-	-	-	-	-	-	-	-	-	-	-	-
6855	10_24383505_-/A	10:24383504-24383504	A	intron_variant	MODIFIER	KIAA1217	ENSG00000120549	Transcript	ENST00000376454.8	protein_coding	-	3/20	-	-	-	-	-	-	-	-	-	1	-	HGNC	HGNC:25428	NM_019590.5	-	1	A2	-	-	-	-	-	-	-	-	-	-	-	-	2	41	2	-19	0.00	0.00	0.00	0.00
6865	10_24384040_-/G	10:24384039-24384039	G	intron_variant	MODIFIER	KIAA1217	ENSG00000120549	Transcript	ENST00000376454.8	protein_coding	-	3/20	-	-	-	-	-	-	-	-	-	1	-	HGNC	HGNC:25428	NM_019590.5	-	1	A2	-	-	-	-	-	-	-	-	-	-	-	-	-29	1	19	1	0.00	0.00	0.00	0.00
6876	10_24384285_-/T	10:24384284-24384284	T	intron_variant	MODIFIER	KIAA1217	ENSG00000120549	Transcript	ENST00000376454.8	protein_coding	-	3/20	-	-	-	-	-	-	-	-	-	1	-	HGNC	HGNC:25428	NM_019590.5	-	1	A2	-	-	-	-	-	-	-	-	-	-	-	-	24	38	37	38	0.00	0.00	0.00	0.00
6885	10_24389833_-/T	10:24389832-24389832	T	intron_variant	MODIFIER	KIAA1217	ENSG00000120549	Transcript	ENST00000376454.8	protein_coding	-	3/20	-	-	-	-	-	-	-	-	-	1	-	HGNC	HGNC:25428	NM_019590.5	-	1	A2	-	-	-	-	-	-	-	-	-	-	-	-	31	10	-13	10	0.00	0.00	0.00	0.00
6894	10_24390881_-/T	10:24390880-24390880	T	intron_variant	MODIFIER	KIAA1217	ENSG00000120549	Transcript	ENST00000376454.8	protein_coding	-	3/20	-	-	-	-	-	-	-	-	-	1	-	HGNC	HGNC:25428	NM_019590.5	-	1	A2	-	-	-	-	-	-	-	-	-	-	-	-	-22	-38	-3	6	0.00	0.00	0.00	0.00
6903	10_24393036_-/T	10:24393035-24393035	T	intron_variant	MODIFIER	KIAA1217	ENSG00000120549	Transcript	ENST00000376454.8	protein_coding	-	3/20	-	-	-	-	-	-	-	-	-	1	-	HGNC	HGNC:25428	NM_019590.5	-	1	A2	-	-	-	-	-	-	-	-	-	-	-	-	-3	-38	31	42	0.00	0.00	0.00	0.00
6912	10_24398251_------/AGTTTT	10:24398250-24398250	AGTTTT	intron_variant	MODIFIER	KIAA1217	ENSG00000120549	Transcript	ENST00000376454.8	protein_coding	-	3/20	-	-	-	-	-	-	-	-	-	1	-	HGNC	HGNC:25428	NM_019590.5	-	1	A2	-	-	-	-	-	-	-	-	-	-	-	-	-	-	-	-	-	-	-	-
6920	10_24401515_-/A	10:24401514-24401514	A	intron_variant	MODIFIER	KIAA1217	ENSG00000120549	Transcript	ENST00000376454.8	protein_coding	-	3/20	-	-	-	-	-	-	-	-	-	1	-	HGNC	HGNC:25428	NM_019590.5	-	1	A2	-	-	-	-	-	-	-	-	-	-	-	-	-41	39	-4	-15	0.00	0.00	0.00	0.00
6928	10_24407883_-/A	10:24407882-24407882	A	intron_variant	MODIFIER	KIAA1217	ENSG00000120549	Transcript	ENST00000376454.8	protein_coding	-	3/20	-	-	-	-	-	-	-	-	-	1	-	HGNC	HGNC:25428	NM_019590.5	-	1	A2	-	-	-	-	-	-	-	-	-	-	-	-	-33	-41	7	-25	0.00	0.00	0.00	0.00
6937	10_24411639_----------/AAAAACCCTT	10:24411638-24411638	AAAAACCCTT	intron_variant	MODIFIER	KIAA1217	ENSG00000120549	Transcript	ENST00000376454.8	protein_coding	-	3/20	-	-	-	-	-	-	-	-	-	1	-	HGNC	HGNC:25428	NM_019590.5	-	1	A2	-	-	-	-	-	-	-	-	-	-	-	-	-	-	-	-	-	-	-	-
6946	10_24416397_---/ACG	10:24416396-24416396	ACG	intron_variant	MODIFIER	KIAA1217	ENSG00000120549	Transcript	ENST00000376454.8	protein_coding	-	3/20	-	-	-	-	-	-	-	-	-	1	-	HGNC	HGNC:25428	NM_019590.5	-	1	A2	-	-	-	-	-	-	-	-	-	-	-	-	-	-	-	-	-	-	-	-
6956	10_24417111_----/TTTT	10:24417110-24417110	TTTT	intron_variant	MODIFIER	KIAA1217	ENSG00000120549	Transcript	ENST00000376454.8	protein_coding	-	3/20	-	-	-	-	-	-	-	-	-	1	-	HGNC	HGNC:25428	NM_019590.5	-	1	A2	-	-	-	-	-	-	-	-	-	-	-	-	-	-	-	-	-	-	-	-
6966	10_24422377_----/AAGG	10:24422376-24422376	AAGG	intron_variant	MODIFIER	KIAA1217	ENSG00000120549	Transcript	ENST00000376454.8	protein_coding	-	3/20	-	-	-	-	-	-	-	-	-	1	-	HGNC	HGNC:25428	NM_019590.5	-	1	A2	-	-	-	-	-	-	-	-	-	-	-	-	-	-	-	-	-	-	-	-
6974	10_24425550_--/TT	10:24425549-24425549	TT	intron_variant	MODIFIER	KIAA1217	ENSG00000120549	Transcript	ENST00000376454.8	protein_coding	-	3/20	-	-	-	-	-	-	-	-	-	1	-	HGNC	HGNC:25428	NM_019590.5	-	1	A2	-	-	-	-	-	-	-	-	-	-	-	-	-	-	-	-	-	-	-	-
6982	10_24429271_--/CT	10:24429270-24429270	CT	intron_variant	MODIFIER	KIAA1217	ENSG00000120549	Transcript	ENST00000376454.8	protein_coding	-	3/20	-	-	-	-	-	-	-	-	-	1	-	HGNC	HGNC:25428	NM_019590.5	-	1	A2	-	-	-	-	-	-	-	-	-	-	-	-	-	-	-	-	-	-	-	-
6990	10_24437264_-/A	10:24437263-24437263	A	intron_variant	MODIFIER	KIAA1217	ENSG00000120549	Transcript	ENST00000376454.8	protein_coding	-	4/20	-	-	-	-	-	-	-	-	-	1	-	HGNC	HGNC:25428	NM_019590.5	-	1	A2	-	-	-	-	-	-	-	-	-	-	-	-	7	2	-27	-42	0.00	0.00	0.00	0.00
6999	10_24441918_---/CCT	10:24441917-24441917	CCT	intron_variant	MODIFIER	KIAA1217	ENSG00000120549	Transcript	ENST00000376454.8	protein_coding	-	5/20	-	-	-	-	-	-	-	-	-	1	-	HGNC	HGNC:25428	NM_019590.5	-	1	A2	-	-	-	-	-	-	-	-	-	-	-	-	-	-	-	-	-	-	-	-
7009	10_24448135_-------/AAAAACC	10:24448134-24448134	AAAAACC	intron_variant	MODIFIER	KIAA1217	ENSG00000120549	Transcript	ENST00000376454.8	protein_coding	-	5/20	-	-	-	-	-	-	-	-	-	1	-	HGNC	HGNC:25428	NM_019590.5	-	1	A2	-	-	-	-	-	-	-	-	-	-	-	-	-	-	-	-	-	-	-	-
7018	10_24448182_-/A	10:24448181-24448181	A	intron_variant	MODIFIER	KIAA1217	ENSG00000120549	Transcript	ENST00000376454.8	protein_coding	-	5/20	-	-	-	-	-	-	-	-	-	1	-	HGNC	HGNC:25428	NM_019590.5	-	1	A2	-	-	-	-	-	-	-	-	-	-	-	-	26	25	-41	8	0.00	0.00	0.00	0.00
7027	10_24448501_-/G	10:24448500-24448500	G	intron_variant	MODIFIER	KIAA1217	ENSG00000120549	Transcript	ENST00000376454.8	protein_coding	-	5/20	-	-	-	-	-	-	-	-	-	1	-	HGNC	HGNC:25428	NM_019590.5	-	1	A2	-	-	-	-	-	-	-	-	-	-	-	-	-31	42	29	48	0.00	0.00	0.00	0.00
7036	10_24448968_-/G	10:24448967-24448967	G	intron_variant	MODIFIER	KIAA1217	ENSG00000120549	Transcript	ENST00000376454.8	protein_coding	-	5/20	-	-	-	-	-	-	-	-	-	1	-	HGNC	HGNC:25428	NM_019590.5	-	1	A2	-	-	-	-	-	-	-	-	-	-	-	-	-8	-3	-4	-14	0.00	0.00	0.00	0.00
7045	10_24449224_-/A	10:24449223-24449223	A	intron_variant	MODIFIER	KIAA1217	ENSG00000120549	Transcript	ENST00000376454.8	protein_coding	-	5/20	-	-	-	-	-	-	-	COSV56817044	-	1	-	HGNC	HGNC:25428	NM_019590.5	-	1	A2	-	-	-	-	1	1	-	-	-	-	-	-	-26	-19	13	46	0.00	0.00	0.00	0.00
7055	10_24450363_-/T	10:24450362-24450362	T	intron_variant	MODIFIER	KIAA1217	ENSG00000120549	Transcript	ENST00000376454.8	protein_coding	-	5/20	-	-	-	-	-	-	-	-	-	1	-	HGNC	HGNC:25428	NM_019590.5	-	1	A2	-	-	-	-	-	-	-	-	-	-	-	-	41	38	40	36	0.00	0.00	0.00	0.00
7065	10_24453348_----/CCTT	10:24453347-24453347	CCTT	intron_variant	MODIFIER	KIAA1217	ENSG00000120549	Transcript	ENST00000376454.8	protein_coding	-	5/20	-	-	-	-	-	-	-	-	-	1	-	HGNC	HGNC:25428	NM_019590.5	-	1	A2	-	-	-	-	-	-	-	-	-	-	-	-	-	-	-	-	-	-	-	-
7075	10_24457208_-/A	10:24457207-24457207	A	intron_variant	MODIFIER	KIAA1217	ENSG00000120549	Transcript	ENST00000376454.8	protein_coding	-	5/20	-	-	-	-	-	-	-	-	-	1	-	HGNC	HGNC:25428	NM_019590.5	-	1	A2	-	-	-	-	-	-	-	-	-	-	-	-	-48	-45	-18	-34	0.00	0.00	0.00	0.00
7085	10_24457888_-/G	10:24457887-24457887	G	intron_variant	MODIFIER	KIAA1217	ENSG00000120549	Transcript	ENST00000376454.8	protein_coding	-	5/20	-	-	-	-	-	-	-	-	-	1	-	HGNC	HGNC:25428	NM_019590.5	-	1	A2	-	-	-	-	-	-	-	-	-	-	-	-	27	-42	-41	27	0.00	0.00	0.00	0.00
7096	10_24462185_--/AT	10:24462184-24462184	AT	intron_variant	MODIFIER	KIAA1217	ENSG00000120549	Transcript	ENST00000376454.8	protein_coding	-	5/20	-	-	-	-	-	-	-	-	-	1	-	HGNC	HGNC:25428	NM_019590.5	-	1	A2	-	-	-	-	-	-	-	-	-	-	-	-	-	-	-	-	-	-	-	-
7108	10_24467688_-/T	10:24467687-24467687	T	intron_variant	MODIFIER	KIAA1217	ENSG00000120549	Transcript	ENST00000376454.8	protein_coding	-	5/20	-	-	-	-	-	-	-	-	-	1	-	HGNC	HGNC:25428	NM_019590.5	-	1	A2	-	-	-	-	-	-	-	-	-	-	-	-	14	-27	-6	-20	0.00	0.00	0.00	0.00
7121	10_24468892_---/CTT	10:24468891-24468891	CTT	intron_variant	MODIFIER	KIAA1217	ENSG00000120549	Transcript	ENST00000376454.8	protein_coding	-	5/20	-	-	-	-	-	-	-	-	-	1	-	HGNC	HGNC:25428	NM_019590.5	-	1	A2	-	-	-	-	-	-	-	-	-	-	-	-	-	-	-	-	-	-	-	-
7133	10_24475543_-/A	10:24475542-24475542	A	intron_variant	MODIFIER	KIAA1217	ENSG00000120549	Transcript	ENST00000376454.8	protein_coding	-	6/20	-	-	-	-	-	-	-	-	-	1	-	HGNC	HGNC:25428	NM_019590.5	-	1	A2	-	-	-	-	-	-	-	-	-	-	-	-	27	23	18	-24	0.00	0.00	0.00	0.00
7145	10_24482864_-/T	10:24482863-24482863	T	intron_variant	MODIFIER	KIAA1217	ENSG00000120549	Transcript	ENST00000376454.8	protein_coding	-	6/20	-	-	-	-	-	-	-	-	-	1	-	HGNC	HGNC:25428	NM_019590.5	-	1	A2	-	-	-	-	-	-	-	-	-	-	-	-	15	37	-26	14	0.00	0.00	0.00	0.00
7159	10_24485091_--/TT	10:24485090-24485090	TT	intron_variant	MODIFIER	KIAA1217	ENSG00000120549	Transcript	ENST00000376454.8	protein_coding	-	6/20	-	-	-	-	-	-	-	-	-	1	-	HGNC	HGNC:25428	NM_019590.5	-	1	A2	-	-	-	-	-	-	-	-	-	-	-	-	-	-	-	-	-	-	-	-
7173	10_24486186_-/C	10:24486185-24486185	C	intron_variant	MODIFIER	KIAA1217	ENSG00000120549	Transcript	ENST00000376454.8	protein_coding	-	6/20	-	-	-	-	-	-	-	-	-	1	-	HGNC	HGNC:25428	NM_019590.5	-	1	A2	-	-	-	-	-	-	-	-	-	-	-	-	10	-22	12	-21	0.00	0.00	0.00	0.00
7186	10_24488910_-/C	10:24488909-24488909	C	intron_variant	MODIFIER	KIAA1217	ENSG00000120549	Transcript	ENST00000376454.8	protein_coding	-	6/20	-	-	-	-	-	-	-	-	-	1	-	HGNC	HGNC:25428	NM_019590.5	-	1	A2	-	-	-	-	-	-	-	-	-	-	-	-	-48	-40	-45	-48	0.00	0.00	0.00	0.00
7199	10_24489762_-/G	10:24489761-24489761	G	intron_variant	MODIFIER	KIAA1217	ENSG00000120549	Transcript	ENST00000376454.8	protein_coding	-	6/20	-	-	-	-	-	-	-	-	-	1	-	HGNC	HGNC:25428	NM_019590.5	-	1	A2	-	-	-	-	-	-	-	-	-	-	-	-	-31	-11	43	27	0.00	0.00	0.00	0.00
7211	10_24490723_---/ACT	10:24490722-24490722	ACT	intron_variant	MODIFIER	KIAA1217	ENSG00000120549	Transcript	ENST00000376454.8	protein_coding	-	6/20	-	-	-	-	-	-	-	-	-	1	-	HGNC	HGNC:25428	NM_019590.5	-	1	A2	-	-	-	-	-	-	-	-	-	-	-	-	-	-	-	-	-	-	-	-
7225	10_24490723_----/CCGT	10:24490722-24490722	CCGT	intron_variant	MODIFIER	KIAA1217	ENSG00000120549	Transcript	ENST00000376454.8	protein_coding	-	6/20	-	-	-	-	-	-	-	-	-	1	-	HGNC	HGNC:25428	NM_019590.5	-	1	A2	-	-	-	-	-	-	-	-	-	-	-	-	-	-	-	-	-	-	-	-
7239	10_24492871_--/AG	10:24492870-24492870	AG	intron_variant	MODIFIER	KIAA1217	ENSG00000120549	Transcript	ENST00000376454.8	protein_coding	-	6/20	-	-	-	-	-	-	-	-	-	1	-	HGNC	HGNC:25428	NM_019590.5	-	1	A2	-	-	-	-	-	-	-	-	-	-	-	-	-	-	-	-	-	-	-	-
7253	10_24493781_---/GTT	10:24493780-24493780	GTT	intron_variant	MODIFIER	KIAA1217	ENSG00000120549	Transcript	ENST00000376454.8	protein_coding	-	6/20	-	-	-	-	-	-	-	-	-	1	-	HGNC	HGNC:25428	NM_019590.5	-	1	A2	-	-	-	-	-	-	-	-	-	-	-	-	-	-	-	-	-	-	-	-
7266	10_24494263_------------/AACCCCGGGGGT	10:24494262-24494262	AACCCCGGGGGT	intron_variant	MODIFIER	KIAA1217	ENSG00000120549	Transcript	ENST00000376454.8	protein_coding	-	6/20	-	-	-	-	-	-	-	-	-	1	-	HGNC	HGNC:25428	NM_019590.5	-	1	A2	-	-	-	-	-	-	-	-	-	-	-	-	-	-	-	-	-	-	-	-
7280	10_24498376_--------------/AAACCCCGGGTTTT	10:24498375-24498375	AAACCCCGGGTTTT	intron_variant	MODIFIER	KIAA1217	ENSG00000120549	Transcript	ENST00000376454.8	protein_coding	-	8/20	-	-	-	-	-	-	-	-	-	1	-	HGNC	HGNC:25428	NM_019590.5	-	1	A2	-	-	-	-	-	-	-	-	-	-	-	-	-	-	-	-	-	-	-	-
7293	10_24500943_-/A	10:24500942-24500942	A	intron_variant	MODIFIER	KIAA1217	ENSG00000120549	Transcript	ENST00000376454.8	protein_coding	-	8/20	-	-	-	-	-	-	-	-	-	1	-	HGNC	HGNC:25428	NM_019590.5	-	1	A2	-	-	-	-	-	-	-	-	-	-	-	-	-10	-36	35	-42	0.00	0.00	0.00	0.00
7306	10_24500943_-/C	10:24500942-24500942	C	intron_variant	MODIFIER	KIAA1217	ENSG00000120549	Transcript	ENST00000376454.8	protein_coding	-	8/20	-	-	-	-	-	-	-	-	-	1	-	HGNC	HGNC:25428	NM_019590.5	-	1	A2	-	-	-	-	-	-	-	-	-	-	-	-	-9	-35	36	-41	0.00	0.00	0.00	0.00
7319	10_24502243_-/T	10:24502242-24502242	T	intron_variant	MODIFIER	KIAA1217	ENSG00000120549	Transcript	ENST00000376454.8	protein_coding	-	9/20	-	-	-	-	-	-	-	-	-	1	-	HGNC	HGNC:25428	NM_019590.5	-	1	A2	-	-	-	-	-	-	-	-	-	-	-	-	34	20	-21	19	0.00	0.00	0.00	0.00
7332	10_24502833_-----/AAACT	10:24502832-24502832	AAACT	intron_variant	MODIFIER	KIAA1217	ENSG00000120549	Transcript	ENST00000376454.8	protein_coding	-	9/20	-	-	-	-	-	-	-	-	-	1	-	HGNC	HGNC:25428	NM_019590.5	-	1	A2	-	-	-	-	-	-	-	-	-	-	-	-	-	-	-	-	-	-	-	-
7346	10_24505722_----------/AAACCGGTTT	10:24505721-24505721	AAACCGGTTT	intron_variant	MODIFIER	KIAA1217	ENSG00000120549	Transcript	ENST00000376454.8	protein_coding	-	9/20	-	-	-	-	-	-	-	-	-	1	-	HGNC	HGNC:25428	NM_019590.5	-	1	A2	-	-	-	-	-	-	-	-	-	-	-	-	-	-	-	-	-	-	-	-
7360	10_24508960_-/T	10:24508959-24508959	T	intron_variant	MODIFIER	KIAA1217	ENSG00000120549	Transcript	ENST00000376454.8	protein_coding	-	9/20	-	-	-	-	-	-	-	-	-	1	-	HGNC	HGNC:25428	NM_019590.5	-	1	A2	-	-	-	-	-	-	-	-	-	-	-	-	9	21	49	21	0.00	0.00	0.00	0.00
7373	10_24509520_-/C	10:24509519-24509519	C	intron_variant	MODIFIER	KIAA1217	ENSG00000120549	Transcript	ENST00000376454.8	protein_coding	-	9/20	-	-	-	-	-	-	-	-	-	1	-	HGNC	HGNC:25428	NM_019590.5	-	1	A2	-	-	-	-	-	-	-	-	-	-	-	-	26	-40	-31	-40	0.00	0.00	0.00	0.00
7386	10_24511661_---/AAA	10:24511660-24511660	AAA	intron_variant	MODIFIER	KIAA1217	ENSG00000120549	Transcript	ENST00000376454.8	protein_coding	-	9/20	-	-	-	-	-	-	-	-	-	1	-	HGNC	HGNC:25428	NM_019590.5	-	1	A2	-	-	-	-	-	-	-	-	-	-	-	-	-	-	-	-	-	-	-	-
7399	10_24512291_--/AA	10:24512290-24512290	AA	intron_variant	MODIFIER	KIAA1217	ENSG00000120549	Transcript	ENST00000376454.8	protein_coding	-	9/20	-	-	-	-	-	-	-	-	-	1	-	HGNC	HGNC:25428	NM_019590.5	-	1	A2	-	-	-	-	-	-	-	-	-	-	-	-	-	-	-	-	-	-	-	-
7412	10_24519663_-/G	10:24519662-24519662	G	intron_variant	MODIFIER	KIAA1217	ENSG00000120549	Transcript	ENST00000376454.8	protein_coding	-	10/20	-	-	-	-	-	-	-	-	-	1	-	HGNC	HGNC:25428	NM_019590.5	-	1	A2	-	-	-	-	-	-	-	-	-	-	-	-	0	-30	0	46	0.00	0.00	0.00	0.00
7426	10_24528494_-/T	10:24528493-24528493	T	intron_variant	MODIFIER	KIAA1217	ENSG00000120549	Transcript	ENST00000376454.8	protein_coding	-	14/20	-	-	-	-	-	-	-	rs1006686485	-	1	-	HGNC	HGNC:25428	NM_019590.5	-	1	A2	-	-	-	-	-	-	-	-	-	-	-	-	19	24	19	-7	0.01	0.00	0.00	0.00
7439	10_24529735_-/G	10:24529734-24529734	G	intron_variant	MODIFIER	KIAA1217	ENSG00000120549	Transcript	ENST00000376454.8	protein_coding	-	14/20	-	-	-	-	-	-	-	-	-	1	-	HGNC	HGNC:25428	NM_019590.5	-	1	A2	-	-	-	-	-	-	-	-	-	-	-	-	0	18	0	-43	0.00	0.00	0.01	0.00
7452	10_24531479_-------/AAAATTT	10:24531478-24531478	AAAATTT	intron_variant	MODIFIER	KIAA1217	ENSG00000120549	Transcript	ENST00000376454.8	protein_coding	-	14/20	-	-	-	-	-	-	-	-	-	1	-	HGNC	HGNC:25428	NM_019590.5	-	1	A2	-	-	-	-	-	-	-	-	-	-	-	-	-	-	-	-	-	-	-	-
7465	10_24533482_-/G	10:24533481-24533481	G	intron_variant	MODIFIER	KIAA1217	ENSG00000120549	Transcript	ENST00000376454.8	protein_coding	-	16/20	-	-	-	-	-	-	-	-	-	1	-	HGNC	HGNC:25428	NM_019590.5	-	1	A2	-	-	-	-	-	-	-	-	-	-	-	-	0	33	0	-1	0.00	0.00	0.05	0.00
7476	10_24538328_-/A	10:24538327-24538327	A	intron_variant	MODIFIER	KIAA1217	ENSG00000120549	Transcript	ENST00000376454.8	protein_coding	-	17/20	-	-	-	-	-	-	-	-	-	1	-	HGNC	HGNC:25428	NM_019590.5	-	1	A2	-	-	-	-	-	-	-	-	-	-	-	-	2	29	-42	-6	0.00	0.00	0.00	0.00
7488	10_24538351_-/A	10:24538350-24538350	A	intron_variant	MODIFIER	KIAA1217	ENSG00000120549	Transcript	ENST00000376454.8	protein_coding	-	17/20	-	-	-	-	-	-	-	-	-	1	-	HGNC	HGNC:25428	NM_019590.5	-	1	A2	-	-	-	-	-	-	-	-	-	-	-	-	39	6	-49	-29	0.00	0.00	0.00	0.00
7500	10_24540574_--/AG	10:24540573-24540573	AG	intron_variant	MODIFIER	KIAA1217	ENSG00000120549	Transcript	ENST00000376454.8	protein_coding	-	17/20	-	-	-	-	-	-	-	-	-	1	-	HGNC	HGNC:25428	NM_019590.5	-	1	A2	-	-	-	-	-	-	-	-	-	-	-	-	-	-	-	-	-	-	-	-
7512	10_24545149_---/AAG	10:24545148-24545148	AAG	intron_variant	MODIFIER	KIAA1217	ENSG00000120549	Transcript	ENST00000376454.8	protein_coding	-	20/20	-	-	-	-	-	-	-	-	-	1	-	HGNC	HGNC:25428	NM_019590.5	-	1	A2	-	-	-	-	-	-	-	-	-	-	-	-	-	-	-	-	-	-	-	-
7524	10_24546362_--/AA	10:24546361-24546361	AA	3_prime_UTR_variant	MODIFIER	KIAA1217	ENSG00000120549	Transcript	ENST00000376454.8	protein_coding	21/21	-	-	-	5925-5926	-	-	-	-	-	-	1	-	HGNC	HGNC:25428	NM_019590.5	-	1	A2	-	-	-	-	-	-	-	-	-	-	-	-	-	-	-	-	-	-	-	-
7536	10_24548349_-/C	10:24548348-24548348	C	downstream_gene_variant	MODIFIER	KIAA1217	ENSG00000120549	Transcript	ENST00000376454.8	protein_coding	-	-	-	-	-	-	-	-	-	-	505	1	-	HGNC	HGNC:25428	NM_019590.5	-	1	A2	-	-	-	-	-	-	-	-	-	-	-	-	-	-	-	-	-	-	-	-
7548	10_24550254_--/AA	10:24550253-24550253	AA	downstream_gene_variant	MODIFIER	KIAA1217	ENSG00000120549	Transcript	ENST00000376454.8	protein_coding	-	-	-	-	-	-	-	-	-	-	2410	1	-	HGNC	HGNC:25428	NM_019590.5	-	1	A2	-	-	-	-	-	-	-	-	-	-	-	-	-	-	-	-	-	-	-	-
7558	10_24550266_----/ACCT	10:24550265-24550265	ACCT	downstream_gene_variant	MODIFIER	KIAA1217	ENSG00000120549	Transcript	ENST00000376454.8	protein_coding	-	-	-	-	-	-	-	-	-	-	2422	1	-	HGNC	HGNC:25428	NM_019590.5	-	1	A2	-	-	-	-	-	-	-	-	-	-	-	-	-	-	-	-	-	-	-	-
7567	10_24550615_-/A	10:24550614-24550614	A	downstream_gene_variant	MODIFIER	KIAA1217	ENSG00000120549	Transcript	ENST00000376454.8	protein_coding	-	-	-	-	-	-	-	-	-	-	2771	1	-	HGNC	HGNC:25428	NM_019590.5	-	1	A2	-	-	-	-	-	-	-	-	-	-	-	-	-	-	-	-	-	-	-	-
7575	10_24550797_-/G	10:24550796-24550796	G	downstream_gene_variant	MODIFIER	KIAA1217	ENSG00000120549	Transcript	ENST00000376454.8	protein_coding	-	-	-	-	-	-	-	-	-	-	2953	1	-	HGNC	HGNC:25428	NM_019590.5	-	1	A2	-	-	-	-	-	-	-	-	-	-	-	-	-	-	-	-	-	-	-	-
7583	10_24552062_-/G	10:24552061-24552061	G	downstream_gene_variant	MODIFIER	KIAA1217	ENSG00000120549	Transcript	ENST00000376454.8	protein_coding	-	-	-	-	-	-	-	-	-	-	4218	1	-	HGNC	HGNC:25428	NM_019590.5	-	1	A2	-	-	-	-	-	-	-	-	-	-	-	-	-	-	-	-	-	-	-	-
7609	10_34106269_-/G	10:34106268-34106268	C	downstream_gene_variant	MODIFIER	PARD3	ENSG00000148498	Transcript	ENST00000374789.8	protein_coding	-	-	-	-	-	-	-	-	-	-	3292	-1	-	HGNC	HGNC:16051	-	-	1	P4	-	-	-	-	-	-	-	-	-	-	-	-	-	-	-	-	-	-	-	-
7618	10_34106407_-/A	10:34106406-34106406	T	downstream_gene_variant	MODIFIER	PARD3	ENSG00000148498	Transcript	ENST00000374789.8	protein_coding	-	-	-	-	-	-	-	-	-	-	3154	-1	-	HGNC	HGNC:16051	-	-	1	P4	-	-	-	-	-	-	-	-	-	-	-	-	-	-	-	-	-	-	-	-
7627	10_34106632_---/AAG	10:34106631-34106631	CTT	downstream_gene_variant	MODIFIER	PARD3	ENSG00000148498	Transcript	ENST00000374789.8	protein_coding	-	-	-	-	-	-	-	-	-	-	2929	-1	-	HGNC	HGNC:16051	-	-	1	P4	-	-	-	-	-	-	-	-	-	-	-	-	-	-	-	-	-	-	-	-
7636	10_34107120_------------/AAAAAAACGTTT	10:34107119-34107119	AAACGTTTTTTT	downstream_gene_variant	MODIFIER	PARD3	ENSG00000148498	Transcript	ENST00000374789.8	protein_coding	-	-	-	-	-	-	-	-	-	-	2441	-1	-	HGNC	HGNC:16051	-	-	1	P4	-	-	-	-	-	-	-	-	-	-	-	-	-	-	-	-	-	-	-	-
7645	10_34107120_-------/AAAGGGT	10:34107119-34107119	ACCCTTT	downstream_gene_variant	MODIFIER	PARD3	ENSG00000148498	Transcript	ENST00000374789.8	protein_coding	-	-	-	-	-	-	-	-	-	-	2441	-1	-	HGNC	HGNC:16051	-	-	1	P4	-	-	-	-	-	-	-	-	-	-	-	-	-	-	-	-	-	-	-	-
7654	10_34107120_-----/AACTT	10:34107119-34107119	AAGTT	downstream_gene_variant	MODIFIER	PARD3	ENSG00000148498	Transcript	ENST00000374789.8	protein_coding	-	-	-	-	-	-	-	-	-	-	2441	-1	-	HGNC	HGNC:16051	-	-	1	P4	-	-	-	-	-	-	-	-	-	-	-	-	-	-	-	-	-	-	-	-
7663	10_34107120_-----/ACCCC	10:34107119-34107119	GGGGT	downstream_gene_variant	MODIFIER	PARD3	ENSG00000148498	Transcript	ENST00000374789.8	protein_coding	-	-	-	-	-	-	-	-	-	-	2441	-1	-	HGNC	HGNC:16051	-	-	1	P4	-	-	-	-	-	-	-	-	-	-	-	-	-	-	-	-	-	-	-	-
7672	10_34107219_-/C	10:34107218-34107218	G	downstream_gene_variant	MODIFIER	PARD3	ENSG00000148498	Transcript	ENST00000374789.8	protein_coding	-	-	-	-	-	-	-	-	-	-	2342	-1	-	HGNC	HGNC:16051	-	-	1	P4	-	-	-	-	-	-	-	-	-	-	-	-	-	-	-	-	-	-	-	-
7681	10_34107405_-/G	10:34107404-34107404	C	downstream_gene_variant	MODIFIER	PARD3	ENSG00000148498	Transcript	ENST00000374789.8	protein_coding	-	-	-	-	-	-	-	-	-	-	2156	-1	-	HGNC	HGNC:16051	-	-	1	P4	-	-	-	-	-	-	-	-	-	-	-	-	-	-	-	-	-	-	-	-
7690	10_34107827_-/C	10:34107826-34107826	G	downstream_gene_variant	MODIFIER	PARD3	ENSG00000148498	Transcript	ENST00000374789.8	protein_coding	-	-	-	-	-	-	-	-	-	-	1734	-1	-	HGNC	HGNC:16051	-	-	1	P4	-	-	-	-	-	-	-	-	-	-	-	-	-	-	-	-	-	-	-	-
7699	10_34108218_------/CCGGGT	10:34108217-34108217	ACCCGG	downstream_gene_variant	MODIFIER	PARD3	ENSG00000148498	Transcript	ENST00000374789.8	protein_coding	-	-	-	-	-	-	-	-	-	-	1343	-1	-	HGNC	HGNC:16051	-	-	1	P4	-	-	-	-	-	-	-	-	-	-	-	-	-	-	-	-	-	-	-	-
7708	10_34108223_------/AAAGGG	10:34108222-34108222	CCCTTT	downstream_gene_variant	MODIFIER	PARD3	ENSG00000148498	Transcript	ENST00000374789.8	protein_coding	-	-	-	-	-	-	-	-	-	-	1338	-1	-	HGNC	HGNC:16051	-	-	1	P4	-	-	-	-	-	-	-	-	-	-	-	-	-	-	-	-	-	-	-	-
7717	10_34113700_--/AG	10:34113699-34113699	CT	intron_variant	MODIFIER	PARD3	ENSG00000148498	Transcript	ENST00000374789.8	protein_coding	-	24/24	-	-	-	-	-	-	-	-	-	-1	-	HGNC	HGNC:16051	-	-	1	P4	-	-	-	-	-	-	-	-	-	-	-	-	-	-	-	-	-	-	-	-
7727	10_34114653_-/T	10:34114652-34114652	A	intron_variant	MODIFIER	PARD3	ENSG00000148498	Transcript	ENST00000374789.8	protein_coding	-	24/24	-	-	-	-	-	-	-	-	-	-1	-	HGNC	HGNC:16051	-	-	1	P4	-	-	-	-	-	-	-	-	-	-	-	-	-	-	-	-	-	-	-	-
7736	10_34114920_-/C	10:34114919-34114919	G	intron_variant	MODIFIER	PARD3	ENSG00000148498	Transcript	ENST00000374789.8	protein_coding	-	24/24	-	-	-	-	-	-	-	-	-	-1	-	HGNC	HGNC:16051	-	-	1	P4	-	-	-	-	-	-	-	-	-	-	-	-	-	-	-	-	-	-	-	-
7745	10_34116988_-/T	10:34116987-34116987	A	intron_variant	MODIFIER	PARD3	ENSG00000148498	Transcript	ENST00000374789.8	protein_coding	-	24/24	-	-	-	-	-	-	-	-	-	-1	-	HGNC	HGNC:16051	-	-	1	P4	-	-	-	-	-	-	-	-	-	-	-	-	-	-	-	-	-	-	-	-
7755	10_34121812_--/GT	10:34121811-34121811	AC	intron_variant	MODIFIER	PARD3	ENSG00000148498	Transcript	ENST00000374789.8	protein_coding	-	23/24	-	-	-	-	-	-	-	-	-	-1	-	HGNC	HGNC:16051	-	-	1	P4	-	-	-	-	-	-	-	-	-	-	-	-	-	-	-	-	-	-	-	-
7765	10_34132908_-/A	10:34132907-34132907	T	intron_variant	MODIFIER	PARD3	ENSG00000148498	Transcript	ENST00000374789.8	protein_coding	-	22/24	-	-	-	-	-	-	-	-	-	-1	-	HGNC	HGNC:16051	-	-	1	P4	-	-	-	-	-	-	-	-	-	-	-	-	-	-	-	-	-	-	-	-
7774	10_34136499_-/T	10:34136498-34136498	A	intron_variant	MODIFIER	PARD3	ENSG00000148498	Transcript	ENST00000374789.8	protein_coding	-	22/24	-	-	-	-	-	-	-	-	-	-1	-	HGNC	HGNC:16051	-	-	1	P4	-	-	-	-	-	-	-	-	-	-	-	-	-	-	-	-	-	-	-	-
7783	10_34136551_-/G	10:34136550-34136550	C	intron_variant	MODIFIER	PARD3	ENSG00000148498	Transcript	ENST00000374789.8	protein_coding	-	22/24	-	-	-	-	-	-	-	-	-	-1	-	HGNC	HGNC:16051	-	-	1	P4	-	-	-	-	-	-	-	-	-	-	-	-	-21	-16	-10	-21	0.00	0.00	0.00	0.00
7792	10_34139508_-/G	10:34139507-34139507	C	intron_variant	MODIFIER	PARD3	ENSG00000148498	Transcript	ENST00000374789.8	protein_coding	-	22/24	-	-	-	-	-	-	-	-	-	-1	-	HGNC	HGNC:16051	-	-	1	P4	-	-	-	-	-	-	-	-	-	-	-	-	-	-	-	-	-	-	-	-
7801	10_34144335_-/A	10:34144334-34144334	T	intron_variant	MODIFIER	PARD3	ENSG00000148498	Transcript	ENST00000374789.8	protein_coding	-	22/24	-	-	-	-	-	-	-	-	-	-1	-	HGNC	HGNC:16051	-	-	1	P4	-	-	-	-	-	-	-	-	-	-	-	-	-	-	-	-	-	-	-	-
7810	10_34144335_-/A	10:34144334-34144334	T	intron_variant	MODIFIER	PARD3	ENSG00000148498	Transcript	ENST00000374789.8	protein_coding	-	22/24	-	-	-	-	-	-	-	-	-	-1	-	HGNC	HGNC:16051	-	-	1	P4	-	-	-	-	-	-	-	-	-	-	-	-	-	-	-	-	-	-	-	-
7819	10_34144335_--/GT	10:34144334-34144334	AC	intron_variant	MODIFIER	PARD3	ENSG00000148498	Transcript	ENST00000374789.8	protein_coding	-	22/24	-	-	-	-	-	-	-	-	-	-1	-	HGNC	HGNC:16051	-	-	1	P4	-	-	-	-	-	-	-	-	-	-	-	-	-	-	-	-	-	-	-	-
7828	10_34146078_-----/AAATT	10:34146077-34146077	AATTT	intron_variant	MODIFIER	PARD3	ENSG00000148498	Transcript	ENST00000374789.8	protein_coding	-	22/24	-	-	-	-	-	-	-	-	-	-1	-	HGNC	HGNC:16051	-	-	1	P4	-	-	-	-	-	-	-	-	-	-	-	-	-	-	-	-	-	-	-	-
7838	10_34149127_--/AA	10:34149126-34149126	TT	intron_variant	MODIFIER	PARD3	ENSG00000148498	Transcript	ENST00000374789.8	protein_coding	-	22/24	-	-	-	-	-	-	-	-	-	-1	-	HGNC	HGNC:16051	-	-	1	P4	-	-	-	-	-	-	-	-	-	-	-	-	-	-	-	-	-	-	-	-
7847	10_34149127_-/T	10:34149126-34149126	A	intron_variant	MODIFIER	PARD3	ENSG00000148498	Transcript	ENST00000374789.8	protein_coding	-	22/24	-	-	-	-	-	-	-	-	-	-1	-	HGNC	HGNC:16051	-	-	1	P4	-	-	-	-	-	-	-	-	-	-	-	-	11	-48	-34	13	0.00	0.00	0.00	0.00
7856	10_34149524_-/A	10:34149523-34149523	T	intron_variant	MODIFIER	PARD3	ENSG00000148498	Transcript	ENST00000374789.8	protein_coding	-	22/24	-	-	-	-	-	-	-	-	-	-1	-	HGNC	HGNC:16051	-	-	1	P4	-	-	-	-	-	-	-	-	-	-	-	-	-8	11	-8	12	0.00	0.00	0.00	0.00
7865	10_34150718_---/AAA	10:34150717-34150717	TTT	intron_variant	MODIFIER	PARD3	ENSG00000148498	Transcript	ENST00000374789.8	protein_coding	-	22/24	-	-	-	-	-	-	-	-	-	-1	-	HGNC	HGNC:16051	-	-	1	P4	-	-	-	-	-	-	-	-	-	-	-	-	-	-	-	-	-	-	-	-
7874	10_34150718_--/AG	10:34150717-34150717	CT	intron_variant	MODIFIER	PARD3	ENSG00000148498	Transcript	ENST00000374789.8	protein_coding	-	22/24	-	-	-	-	-	-	-	-	-	-1	-	HGNC	HGNC:16051	-	-	1	P4	-	-	-	-	-	-	-	-	-	-	-	-	-	-	-	-	-	-	-	-
7883	10_34150960_----------/CAAAACCGTT	10:34150959-34150959	AACGGTTTTG	intron_variant	MODIFIER	PARD3	ENSG00000148498	Transcript	ENST00000374789.8	protein_coding	-	22/24	-	-	-	-	-	-	-	-	-	-1	-	HGNC	HGNC:16051	-	-	1	P4	-	-	-	-	-	-	-	-	-	-	-	-	-	-	-	-	-	-	-	-
7892	10_34151304_-/A	10:34151303-34151303	T	intron_variant	MODIFIER	PARD3	ENSG00000148498	Transcript	ENST00000374789.8	protein_coding	-	22/24	-	-	-	-	-	-	-	-	-	-1	-	HGNC	HGNC:16051	-	-	1	P4	-	-	-	-	-	-	-	-	-	-	-	-	11	-25	-29	-37	0.00	0.00	0.00	0.00
7901	10_34153542_-/A	10:34153541-34153541	T	intron_variant	MODIFIER	PARD3	ENSG00000148498	Transcript	ENST00000374789.8	protein_coding	-	22/24	-	-	-	-	-	-	-	-	-	-1	-	HGNC	HGNC:16051	-	-	1	P4	-	-	-	-	-	-	-	-	-	-	-	-	-21	13	-3	10	0.00	0.00	0.00	0.00
7910	10_34153542_-/C	10:34153541-34153541	G	intron_variant	MODIFIER	PARD3	ENSG00000148498	Transcript	ENST00000374789.8	protein_coding	-	22/24	-	-	-	-	-	-	-	-	-	-1	-	HGNC	HGNC:16051	-	-	1	P4	-	-	-	-	-	-	-	-	-	-	-	-	-	-	-	-	-	-	-	-
7919	10_34155700_------/CGGGTT	10:34155699-34155699	AACCCG	intron_variant	MODIFIER	PARD3	ENSG00000148498	Transcript	ENST00000374789.8	protein_coding	-	22/24	-	-	-	-	-	-	-	-	-	-1	-	HGNC	HGNC:16051	-	-	1	P4	-	-	-	-	-	-	-	-	-	-	-	-	-	-	-	-	-	-	-	-
7928	10_34161079_-/A	10:34161078-34161078	T	intron_variant	MODIFIER	PARD3	ENSG00000148498	Transcript	ENST00000374789.8	protein_coding	-	22/24	-	-	-	-	-	-	-	-	-	-1	-	HGNC	HGNC:16051	-	-	1	P4	-	-	-	-	-	-	-	-	-	-	-	-	-	-	-	-	-	-	-	-
7937	10_34162590_-/G	10:34162589-34162589	C	intron_variant	MODIFIER	PARD3	ENSG00000148498	Transcript	ENST00000374789.8	protein_coding	-	22/24	-	-	-	-	-	-	-	-	-	-1	-	HGNC	HGNC:16051	-	-	1	P4	-	-	-	-	-	-	-	-	-	-	-	-	-	-	-	-	-	-	-	-
7946	10_34166634_------------------/AAAAAAAAAAAAACCCCC	10:34166633-34166633	GGGGGTTTTTTTTTTTTT	intron_variant	MODIFIER	PARD3	ENSG00000148498	Transcript	ENST00000374789.8	protein_coding	-	22/24	-	-	-	-	-	-	-	-	-	-1	-	HGNC	HGNC:16051	-	-	1	P4	-	-	-	-	-	-	-	-	-	-	-	-	-	-	-	-	-	-	-	-
7955	10_34168033_-/C	10:34168032-34168032	G	intron_variant	MODIFIER	PARD3	ENSG00000148498	Transcript	ENST00000374789.8	protein_coding	-	22/24	-	-	-	-	-	-	-	-	-	-1	-	HGNC	HGNC:16051	-	-	1	P4	-	-	-	-	-	-	-	-	-	-	-	-	-	-	-	-	-	-	-	-
7964	10_34168368_-----------/AAAAACCGTCT	10:34168367-34168367	AGACGGTTTTT	intron_variant	MODIFIER	PARD3	ENSG00000148498	Transcript	ENST00000374789.8	protein_coding	-	22/24	-	-	-	-	-	-	-	-	-	-1	-	HGNC	HGNC:16051	-	-	1	P4	-	-	-	-	-	-	-	-	-	-	-	-	-	-	-	-	-	-	-	-
7973	10_34171605_-/A	10:34171604-34171604	T	intron_variant	MODIFIER	PARD3	ENSG00000148498	Transcript	ENST00000374789.8	protein_coding	-	22/24	-	-	-	-	-	-	-	-	-	-1	-	HGNC	HGNC:16051	-	-	1	P4	-	-	-	-	-	-	-	-	-	-	-	-	-	-	-	-	-	-	-	-
7982	10_34184506_---/AGG	10:34184505-34184505	CCT	intron_variant	MODIFIER	PARD3	ENSG00000148498	Transcript	ENST00000374789.8	protein_coding	-	22/24	-	-	-	-	-	-	-	-	-	-1	-	HGNC	HGNC:16051	-	-	1	P4	-	-	-	-	-	-	-	-	-	-	-	-	-	-	-	-	-	-	-	-
7992	10_34186647_---/AAG	10:34186646-34186646	CTT	intron_variant	MODIFIER	PARD3	ENSG00000148498	Transcript	ENST00000374789.8	protein_coding	-	22/24	-	-	-	-	-	-	-	-	-	-1	-	HGNC	HGNC:16051	-	-	1	P4	-	-	-	-	-	-	-	-	-	-	-	-	-	-	-	-	-	-	-	-
8002	10_34188741_---/AAT	10:34188740-34188740	ATT	intron_variant	MODIFIER	PARD3	ENSG00000148498	Transcript	ENST00000374789.8	protein_coding	-	22/24	-	-	-	-	-	-	-	-	-	-1	-	HGNC	HGNC:16051	-	-	1	P4	-	-	-	-	-	-	-	-	-	-	-	-	-	-	-	-	-	-	-	-
8011	10_34192134_------------/AAACCCCGGGTT	10:34192133-34192133	AACCCGGGGTTT	intron_variant	MODIFIER	PARD3	ENSG00000148498	Transcript	ENST00000374789.8	protein_coding	-	22/24	-	-	-	-	-	-	-	-	-	-1	-	HGNC	HGNC:16051	-	-	1	P4	-	-	-	-	-	-	-	-	-	-	-	-	-	-	-	-	-	-	-	-
8020	10_34192249_-/G	10:34192248-34192248	C	intron_variant	MODIFIER	PARD3	ENSG00000148498	Transcript	ENST00000374789.8	protein_coding	-	22/24	-	-	-	-	-	-	-	-	-	-1	-	HGNC	HGNC:16051	-	-	1	P4	-	-	-	-	-	-	-	-	-	-	-	-	-5	-12	-26	19	0.00	0.00	0.00	0.00
8029	10_34192249_---/GTT	10:34192248-34192248	AAC	intron_variant	MODIFIER	PARD3	ENSG00000148498	Transcript	ENST00000374789.8	protein_coding	-	22/24	-	-	-	-	-	-	-	-	-	-1	-	HGNC	HGNC:16051	-	-	1	P4	-	-	-	-	-	-	-	-	-	-	-	-	-	-	-	-	-	-	-	-
8038	10_34192281_-/G	10:34192280-34192280	C	intron_variant	MODIFIER	PARD3	ENSG00000148498	Transcript	ENST00000374789.8	protein_coding	-	22/24	-	-	-	-	-	-	-	-	-	-1	-	HGNC	HGNC:16051	-	-	1	P4	-	-	-	-	-	-	-	-	-	-	-	-	-	-	-	-	-	-	-	-
8048	10_34197073_-/A	10:34197072-34197072	T	intron_variant	MODIFIER	PARD3	ENSG00000148498	Transcript	ENST00000374789.8	protein_coding	-	22/24	-	-	-	-	-	-	-	-	-	-1	-	HGNC	HGNC:16051	-	-	1	P4	-	-	-	-	-	-	-	-	-	-	-	-	-	-	-	-	-	-	-	-
8058	10_34200145_-/T	10:34200144-34200144	A	intron_variant	MODIFIER	PARD3	ENSG00000148498	Transcript	ENST00000374789.8	protein_coding	-	22/24	-	-	-	-	-	-	-	-	-	-1	-	HGNC	HGNC:16051	-	-	1	P4	-	-	-	-	-	-	-	-	-	-	-	-	-	-	-	-	-	-	-	-
8069	10_34201366_-/G	10:34201365-34201365	C	intron_variant	MODIFIER	PARD3	ENSG00000148498	Transcript	ENST00000374789.8	protein_coding	-	22/24	-	-	-	-	-	-	-	-	-	-1	-	HGNC	HGNC:16051	-	-	1	P4	-	-	-	-	-	-	-	-	-	-	-	-	-	-	-	-	-	-	-	-
8080	10_34201505_-/A	10:34201504-34201504	T	intron_variant	MODIFIER	PARD3	ENSG00000148498	Transcript	ENST00000374789.8	protein_coding	-	22/24	-	-	-	-	-	-	-	-	-	-1	-	HGNC	HGNC:16051	-	-	1	P4	-	-	-	-	-	-	-	-	-	-	-	-	-	-	-	-	-	-	-	-
8091	10_34202640_---/AAA	10:34202639-34202639	TTT	intron_variant	MODIFIER	PARD3	ENSG00000148498	Transcript	ENST00000374789.8	protein_coding	-	22/24	-	-	-	-	-	-	-	-	-	-1	-	HGNC	HGNC:16051	-	-	1	P4	-	-	-	-	-	-	-	-	-	-	-	-	-	-	-	-	-	-	-	-
8101	10_34202640_-/C	10:34202639-34202639	G	intron_variant	MODIFIER	PARD3	ENSG00000148498	Transcript	ENST00000374789.8	protein_coding	-	22/24	-	-	-	-	-	-	-	-	-	-1	-	HGNC	HGNC:16051	-	-	1	P4	-	-	-	-	-	-	-	-	-	-	-	-	19	-18	17	21	0.00	0.00	0.00	0.00
8111	10_34206132_-/C	10:34206131-34206131	G	intron_variant	MODIFIER	PARD3	ENSG00000148498	Transcript	ENST00000374789.8	protein_coding	-	22/24	-	-	-	-	-	-	-	-	-	-1	-	HGNC	HGNC:16051	-	-	1	P4	-	-	-	-	-	-	-	-	-	-	-	-	-48	-14	-17	-14	0.00	0.00	0.00	0.00
8122	10_34207719_-/C	10:34207718-34207718	G	intron_variant	MODIFIER	PARD3	ENSG00000148498	Transcript	ENST00000374789.8	protein_coding	-	22/24	-	-	-	-	-	-	-	-	-	-1	-	HGNC	HGNC:16051	-	-	1	P4	-	-	-	-	-	-	-	-	-	-	-	-	-	-	-	-	-	-	-	-
8132	10_34210047_--/AG	10:34210046-34210046	CT	intron_variant	MODIFIER	PARD3	ENSG00000148498	Transcript	ENST00000374789.8	protein_coding	-	22/24	-	-	-	-	-	-	-	-	-	-1	-	HGNC	HGNC:16051	-	-	1	P4	-	-	-	-	-	-	-	-	-	-	-	-	-	-	-	-	-	-	-	-
8141	10_34211612_--/CT	10:34211611-34211611	AG	intron_variant	MODIFIER	PARD3	ENSG00000148498	Transcript	ENST00000374789.8	protein_coding	-	22/24	-	-	-	-	-	-	-	-	-	-1	-	HGNC	HGNC:16051	-	-	1	P4	-	-	-	-	-	-	-	-	-	-	-	-	-	-	-	-	-	-	-	-
8150	10_34214494_-------/AAGGGGT	10:34214493-34214493	ACCCCTT	intron_variant	MODIFIER	PARD3	ENSG00000148498	Transcript	ENST00000374789.8	protein_coding	-	22/24	-	-	-	-	-	-	-	-	-	-1	-	HGNC	HGNC:16051	-	-	1	P4	-	-	-	-	-	-	-	-	-	-	-	-	-	-	-	-	-	-	-	-
8159	10_34215678_-/T	10:34215677-34215677	A	intron_variant	MODIFIER	PARD3	ENSG00000148498	Transcript	ENST00000374789.8	protein_coding	-	22/24	-	-	-	-	-	-	-	-	-	-1	-	HGNC	HGNC:16051	-	-	1	P4	-	-	-	-	-	-	-	-	-	-	-	-	-	-	-	-	-	-	-	-
8168	10_34221481_-----/AACTT	10:34221480-34221480	AAGTT	intron_variant	MODIFIER	PARD3	ENSG00000148498	Transcript	ENST00000374789.8	protein_coding	-	22/24	-	-	-	-	-	-	-	-	-	-1	-	HGNC	HGNC:16051	-	-	1	P4	-	-	-	-	-	-	-	-	-	-	-	-	-	-	-	-	-	-	-	-
8177	10_34222033_------/AAAAAC	10:34222032-34222032	GTTTTT	intron_variant	MODIFIER	PARD3	ENSG00000148498	Transcript	ENST00000374789.8	protein_coding	-	22/24	-	-	-	-	-	-	-	-	-	-1	-	HGNC	HGNC:16051	-	-	1	P4	-	-	-	-	-	-	-	-	-	-	-	-	-	-	-	-	-	-	-	-
8186	10_34229221_---/CCT	10:34229220-34229220	AGG	intron_variant	MODIFIER	PARD3	ENSG00000148498	Transcript	ENST00000374789.8	protein_coding	-	22/24	-	-	-	-	-	-	-	-	-	-1	-	HGNC	HGNC:16051	-	-	1	P4	-	-	-	-	-	-	-	-	-	-	-	-	-	-	-	-	-	-	-	-
8195	10_34231044_---------------------------------------/AACTTAAAAAAAAAACCCCCCCGGGTTTTTTTTTTTTTT	10:34231043-34231043	AAAAAAAAAAAAAACCCGGGGGGGTTTTTTTTTTAAGTT	intron_variant	MODIFIER	PARD3	ENSG00000148498	Transcript	ENST00000374789.8	protein_coding	-	22/24	-	-	-	-	-	-	-	-	-	-1	-	HGNC	HGNC:16051	-	-	1	P4	-	-	-	-	-	-	-	-	-	-	-	-	-	-	-	-	-	-	-	-
8204	10_34233055_-/G	10:34233054-34233054	C	intron_variant	MODIFIER	PARD3	ENSG00000148498	Transcript	ENST00000374789.8	protein_coding	-	22/24	-	-	-	-	-	-	-	-	-	-1	-	HGNC	HGNC:16051	-	-	1	P4	-	-	-	-	-	-	-	-	-	-	-	-	-	-	-	-	-	-	-	-
8213	10_34235544_-/C	10:34235543-34235543	G	intron_variant	MODIFIER	PARD3	ENSG00000148498	Transcript	ENST00000374789.8	protein_coding	-	22/24	-	-	-	-	-	-	-	-	-	-1	-	HGNC	HGNC:16051	-	-	1	P4	-	-	-	-	-	-	-	-	-	-	-	-	-	-	-	-	-	-	-	-
8223	10_34237456_----/AATT	10:34237455-34237455	AATT	intron_variant	MODIFIER	PARD3	ENSG00000148498	Transcript	ENST00000374789.8	protein_coding	-	22/24	-	-	-	-	-	-	-	-	-	-1	-	HGNC	HGNC:16051	-	-	1	P4	-	-	-	-	-	-	-	-	-	-	-	-	-	-	-	-	-	-	-	-
8233	10_34240025_-/C	10:34240024-34240024	G	intron_variant	MODIFIER	PARD3	ENSG00000148498	Transcript	ENST00000374789.8	protein_coding	-	22/24	-	-	-	-	-	-	-	-	-	-1	-	HGNC	HGNC:16051	-	-	1	P4	-	-	-	-	-	-	-	-	-	-	-	-	-	-	-	-	-	-	-	-
8242	10_34241578_----/ACGG	10:34241577-34241577	CCGT	intron_variant	MODIFIER	PARD3	ENSG00000148498	Transcript	ENST00000374789.8	protein_coding	-	22/24	-	-	-	-	-	-	-	-	-	-1	-	HGNC	HGNC:16051	-	-	1	P4	-	-	-	-	-	-	-	-	-	-	-	-	-	-	-	-	-	-	-	-
8252	10_34241578_--/AC	10:34241577-34241577	GT	intron_variant	MODIFIER	PARD3	ENSG00000148498	Transcript	ENST00000374789.8	protein_coding	-	22/24	-	-	-	-	-	-	-	-	-	-1	-	HGNC	HGNC:16051	-	-	1	P4	-	-	-	-	-	-	-	-	-	-	-	-	-	-	-	-	-	-	-	-
8262	10_34242599_---/ACC	10:34242598-34242598	GGT	intron_variant	MODIFIER	PARD3	ENSG00000148498	Transcript	ENST00000374789.8	protein_coding	-	22/24	-	-	-	-	-	-	-	-	-	-1	-	HGNC	HGNC:16051	-	-	1	P4	-	-	-	-	-	-	-	-	-	-	-	-	-	-	-	-	-	-	-	-
8271	10_34243811_--------/AAAAAAAC	10:34243810-34243810	GTTTTTTT	intron_variant	MODIFIER	PARD3	ENSG00000148498	Transcript	ENST00000374789.8	protein_coding	-	22/24	-	-	-	-	-	-	-	-	-	-1	-	HGNC	HGNC:16051	-	-	1	P4	-	-	-	-	-	-	-	-	-	-	-	-	-	-	-	-	-	-	-	-
8280	10_34246510_-/G	10:34246509-34246509	C	intron_variant	MODIFIER	PARD3	ENSG00000148498	Transcript	ENST00000374789.8	protein_coding	-	22/24	-	-	-	-	-	-	-	-	-	-1	-	HGNC	HGNC:16051	-	-	1	P4	-	-	-	-	-	-	-	-	-	-	-	-	-	-	-	-	-	-	-	-
8289	10_34247509_-----/AAAAC	10:34247508-34247508	GTTTT	intron_variant	MODIFIER	PARD3	ENSG00000148498	Transcript	ENST00000374789.8	protein_coding	-	22/24	-	-	-	-	-	-	-	-	-	-1	-	HGNC	HGNC:16051	-	-	1	P4	-	-	-	-	-	-	-	-	-	-	-	-	-	-	-	-	-	-	-	-
8298	10_34247509_-/A	10:34247508-34247508	T	intron_variant	MODIFIER	PARD3	ENSG00000148498	Transcript	ENST00000374789.8	protein_coding	-	22/24	-	-	-	-	-	-	-	-	-	-1	-	HGNC	HGNC:16051	-	-	1	P4	-	-	-	-	-	-	-	-	-	-	-	-	-	-	-	-	-	-	-	-
8307	10_34248366_-/C	10:34248365-34248365	G	intron_variant	MODIFIER	PARD3	ENSG00000148498	Transcript	ENST00000374789.8	protein_coding	-	22/24	-	-	-	-	-	-	-	-	-	-1	-	HGNC	HGNC:16051	-	-	1	P4	-	-	-	-	-	-	-	-	-	-	-	-	-	-	-	-	-	-	-	-
8316	10_34249181_----------/ATTAAAAAAT	10:34249180-34249180	ATTTTTTAAT	intron_variant	MODIFIER	PARD3	ENSG00000148498	Transcript	ENST00000374789.8	protein_coding	-	22/24	-	-	-	-	-	-	-	-	-	-1	-	HGNC	HGNC:16051	-	-	1	P4	-	-	-	-	-	-	-	-	-	-	-	-	-	-	-	-	-	-	-	-
8325	10_34249191_--/AA	10:34249190-34249190	TT	intron_variant	MODIFIER	PARD3	ENSG00000148498	Transcript	ENST00000374789.8	protein_coding	-	22/24	-	-	-	-	-	-	-	-	-	-1	-	HGNC	HGNC:16051	-	-	1	P4	-	-	-	-	-	-	-	-	-	-	-	-	-	-	-	-	-	-	-	-
8334	10_34259068_-/A	10:34259067-34259067	T	intron_variant	MODIFIER	PARD3	ENSG00000148498	Transcript	ENST00000374789.8	protein_coding	-	22/24	-	-	-	-	-	-	-	-	-	-1	-	HGNC	HGNC:16051	-	-	1	P4	-	-	-	-	-	-	-	-	-	-	-	-	-	-	-	-	-	-	-	-
8343	10_34259455_--/AA	10:34259454-34259454	TT	intron_variant	MODIFIER	PARD3	ENSG00000148498	Transcript	ENST00000374789.8	protein_coding	-	22/24	-	-	-	-	-	-	-	-	-	-1	-	HGNC	HGNC:16051	-	-	1	P4	-	-	-	-	-	-	-	-	-	-	-	-	-	-	-	-	-	-	-	-
8352	10_34259945_-/G	10:34259944-34259944	C	intron_variant	MODIFIER	PARD3	ENSG00000148498	Transcript	ENST00000374789.8	protein_coding	-	22/24	-	-	-	-	-	-	-	-	-	-1	-	HGNC	HGNC:16051	-	-	1	P4	-	-	-	-	-	-	-	-	-	-	-	-	-	-	-	-	-	-	-	-
8361	10_34260937_-/A	10:34260936-34260936	T	intron_variant	MODIFIER	PARD3	ENSG00000148498	Transcript	ENST00000374789.8	protein_coding	-	22/24	-	-	-	-	-	-	-	-	-	-1	-	HGNC	HGNC:16051	-	-	1	P4	-	-	-	-	-	-	-	-	-	-	-	-	-	-	-	-	-	-	-	-
8370	10_34262882_-/T	10:34262881-34262881	A	intron_variant	MODIFIER	PARD3	ENSG00000148498	Transcript	ENST00000374789.8	protein_coding	-	22/24	-	-	-	-	-	-	-	-	-	-1	-	HGNC	HGNC:16051	-	-	1	P4	-	-	-	-	-	-	-	-	-	-	-	-	-	-	-	-	-	-	-	-
8380	10_34264286_-/G	10:34264285-34264285	C	intron_variant	MODIFIER	PARD3	ENSG00000148498	Transcript	ENST00000374789.8	protein_coding	-	22/24	-	-	-	-	-	-	-	-	-	-1	-	HGNC	HGNC:16051	-	-	1	P4	-	-	-	-	-	-	-	-	-	-	-	-	-	-	-	-	-	-	-	-
8389	10_34267920_--------------/AAAAAAACCCGGTT	10:34267919-34267919	AACCGGGTTTTTTT	intron_variant	MODIFIER	PARD3	ENSG00000148498	Transcript	ENST00000374789.8	protein_coding	-	22/24	-	-	-	-	-	-	-	-	-	-1	-	HGNC	HGNC:16051	-	-	1	P4	-	-	-	-	-	-	-	-	-	-	-	-	-	-	-	-	-	-	-	-
8399	10_34271232_-/A	10:34271231-34271231	T	intron_variant	MODIFIER	PARD3	ENSG00000148498	Transcript	ENST00000374789.8	protein_coding	-	21/24	-	-	-	-	-	-	-	-	-	-1	-	HGNC	HGNC:16051	-	-	1	P4	-	-	-	-	-	-	-	-	-	-	-	-	-	-	-	-	-	-	-	-
8409	10_34274020_-----/ACCCG	10:34274019-34274019	CGGGT	intron_variant	MODIFIER	PARD3	ENSG00000148498	Transcript	ENST00000374789.8	protein_coding	-	21/24	-	-	-	-	-	-	-	-	-	-1	-	HGNC	HGNC:16051	-	-	1	P4	-	-	-	-	-	-	-	-	-	-	-	-	-	-	-	-	-	-	-	-
8419	10_34275184_---/CCT	10:34275183-34275183	AGG	intron_variant	MODIFIER	PARD3	ENSG00000148498	Transcript	ENST00000374789.8	protein_coding	-	21/24	-	-	-	-	-	-	-	-	-	-1	-	HGNC	HGNC:16051	-	-	1	P4	-	-	-	-	-	-	-	-	-	-	-	-	-	-	-	-	-	-	-	-
8429	10_34275699_-/G	10:34275698-34275698	C	intron_variant	MODIFIER	PARD3	ENSG00000148498	Transcript	ENST00000374789.8	protein_coding	-	21/24	-	-	-	-	-	-	-	-	-	-1	-	HGNC	HGNC:16051	-	-	1	P4	-	-	-	-	-	-	-	-	-	-	-	-	-42	12	28	-29	0.00	0.00	0.00	0.00
8439	10_34278398_-/A	10:34278397-34278397	T	intron_variant	MODIFIER	PARD3	ENSG00000148498	Transcript	ENST00000374789.8	protein_coding	-	21/24	-	-	-	-	-	-	-	-	-	-1	-	HGNC	HGNC:16051	-	-	1	P4	-	-	-	-	-	-	-	-	-	-	-	-	-	-	-	-	-	-	-	-
8449	10_34278725_--/GT	10:34278724-34278724	AC	intron_variant	MODIFIER	PARD3	ENSG00000148498	Transcript	ENST00000374789.8	protein_coding	-	21/24	-	-	-	-	-	-	-	-	-	-1	-	HGNC	HGNC:16051	-	-	1	P4	-	-	-	-	-	-	-	-	-	-	-	-	-	-	-	-	-	-	-	-
8459	10_34279638_-------/AAAAACG	10:34279637-34279637	CGTTTTT	intron_variant	MODIFIER	PARD3	ENSG00000148498	Transcript	ENST00000374789.8	protein_coding	-	21/24	-	-	-	-	-	-	-	-	-	-1	-	HGNC	HGNC:16051	-	-	1	P4	-	-	-	-	-	-	-	-	-	-	-	-	-	-	-	-	-	-	-	-
8469	10_34279638_----/CGTT	10:34279637-34279637	AACG	intron_variant	MODIFIER	PARD3	ENSG00000148498	Transcript	ENST00000374789.8	protein_coding	-	21/24	-	-	-	-	-	-	-	-	-	-1	-	HGNC	HGNC:16051	-	-	1	P4	-	-	-	-	-	-	-	-	-	-	-	-	-	-	-	-	-	-	-	-
8479	10_34283738_-/A	10:34283737-34283737	T	intron_variant	MODIFIER	PARD3	ENSG00000148498	Transcript	ENST00000374789.8	protein_coding	-	21/24	-	-	-	-	-	-	-	-	-	-1	-	HGNC	HGNC:16051	-	-	1	P4	-	-	-	-	-	-	-	-	-	-	-	-	-	-	-	-	-	-	-	-
8489	10_34283955_---/TTT	10:34283954-34283954	AAA	intron_variant	MODIFIER	PARD3	ENSG00000148498	Transcript	ENST00000374789.8	protein_coding	-	21/24	-	-	-	-	-	-	-	-	-	-1	-	HGNC	HGNC:16051	-	-	1	P4	-	-	-	-	-	-	-	-	-	-	-	-	-	-	-	-	-	-	-	-
8499	10_34284506_--/AC	10:34284505-34284505	GT	intron_variant	MODIFIER	PARD3	ENSG00000148498	Transcript	ENST00000374789.8	protein_coding	-	20/24	-	-	-	-	-	-	-	-	-	-1	-	HGNC	HGNC:16051	-	-	1	P4	-	-	-	-	-	-	-	-	-	-	-	-	-	-	-	-	-	-	-	-
8509	10_34286165_----/AAAG	10:34286164-34286164	CTTT	intron_variant	MODIFIER	PARD3	ENSG00000148498	Transcript	ENST00000374789.8	protein_coding	-	20/24	-	-	-	-	-	-	-	-	-	-1	-	HGNC	HGNC:16051	-	-	1	P4	-	-	-	-	-	-	-	-	-	-	-	-	-	-	-	-	-	-	-	-
8519	10_34286691_--------------------/AAAACCCCCCCCGGGGTTTT	10:34286690-34286690	AAAACCCCGGGGGGGGTTTT	intron_variant	MODIFIER	PARD3	ENSG00000148498	Transcript	ENST00000374789.8	protein_coding	-	20/24	-	-	-	-	-	-	-	-	-	-1	-	HGNC	HGNC:16051	-	-	1	P4	-	-	-	-	-	-	-	-	-	-	-	-	-	-	-	-	-	-	-	-
8530	10_34288696_---/ACT	10:34288695-34288695	AGT	intron_variant	MODIFIER	PARD3	ENSG00000148498	Transcript	ENST00000374789.8	protein_coding	-	20/24	-	-	-	-	-	-	-	-	-	-1	-	HGNC	HGNC:16051	-	-	1	P4	-	-	-	-	-	-	-	-	-	-	-	-	-	-	-	-	-	-	-	-
8541	10_34289503_-/T	10:34289502-34289502	A	intron_variant	MODIFIER	PARD3	ENSG00000148498	Transcript	ENST00000374789.8	protein_coding	-	20/24	-	-	-	-	-	-	-	-	-	-1	-	HGNC	HGNC:16051	-	-	1	P4	-	-	-	-	-	-	-	-	-	-	-	-	-19	-9	41	-9	0.00	0.00	0.00	0.00
8551	10_34291038_-/C	10:34291037-34291037	G	intron_variant	MODIFIER	PARD3	ENSG00000148498	Transcript	ENST00000374789.8	protein_coding	-	20/24	-	-	-	-	-	-	-	-	-	-1	-	HGNC	HGNC:16051	-	-	1	P4	-	-	-	-	-	-	-	-	-	-	-	-	-	-	-	-	-	-	-	-
8562	10_34296514_--/CC	10:34296513-34296513	GG	intron_variant	MODIFIER	PARD3	ENSG00000148498	Transcript	ENST00000374789.8	protein_coding	-	20/24	-	-	-	-	-	-	-	-	-	-1	-	HGNC	HGNC:16051	-	-	1	P4	-	-	-	-	-	-	-	-	-	-	-	-	-	-	-	-	-	-	-	-
8572	10_34296916_-/C	10:34296915-34296915	G	intron_variant	MODIFIER	PARD3	ENSG00000148498	Transcript	ENST00000374789.8	protein_coding	-	20/24	-	-	-	-	-	-	-	-	-	-1	-	HGNC	HGNC:16051	-	-	1	P4	-	-	-	-	-	-	-	-	-	-	-	-	-	-	-	-	-	-	-	-
8582	10_34297078_-----------------/AAAAAACCGGGGGGGGT	10:34297077-34297077	ACCCCCCCCGGTTTTTT	intron_variant	MODIFIER	PARD3	ENSG00000148498	Transcript	ENST00000374789.8	protein_coding	-	20/24	-	-	-	-	-	-	-	-	-	-1	-	HGNC	HGNC:16051	-	-	1	P4	-	-	-	-	-	-	-	-	-	-	-	-	-	-	-	-	-	-	-	-
8592	10_34301821_--/TT	10:34301820-34301820	AA	intron_variant	MODIFIER	PARD3	ENSG00000148498	Transcript	ENST00000374789.8	protein_coding	-	20/24	-	-	-	-	-	-	-	-	-	-1	-	HGNC	HGNC:16051	-	-	1	P4	-	-	-	-	-	-	-	-	-	-	-	-	-	-	-	-	-	-	-	-
8602	10_34302568_-/A	10:34302567-34302567	T	intron_variant	MODIFIER	PARD3	ENSG00000148498	Transcript	ENST00000374789.8	protein_coding	-	20/24	-	-	-	-	-	-	-	-	-	-1	-	HGNC	HGNC:16051	-	-	1	P4	-	-	-	-	-	-	-	-	-	-	-	-	-	-	-	-	-	-	-	-
8612	10_34303728_-/G	10:34303727-34303727	C	intron_variant	MODIFIER	PARD3	ENSG00000148498	Transcript	ENST00000374789.8	protein_coding	-	20/24	-	-	-	-	-	-	-	-	-	-1	-	HGNC	HGNC:16051	-	-	1	P4	-	-	-	-	-	-	-	-	-	-	-	-	-	-	-	-	-	-	-	-
8622	10_34304575_-/A	10:34304574-34304574	T	intron_variant	MODIFIER	PARD3	ENSG00000148498	Transcript	ENST00000374789.8	protein_coding	-	20/24	-	-	-	-	-	-	-	-	-	-1	-	HGNC	HGNC:16051	-	-	1	P4	-	-	-	-	-	-	-	-	-	-	-	-	-	-	-	-	-	-	-	-
8632	10_34304681_----/AGTT	10:34304680-34304680	AACT	intron_variant	MODIFIER	PARD3	ENSG00000148498	Transcript	ENST00000374789.8	protein_coding	-	20/24	-	-	-	-	-	-	-	-	-	-1	-	HGNC	HGNC:16051	-	-	1	P4	-	-	-	-	-	-	-	-	-	-	-	-	-	-	-	-	-	-	-	-
8642	10_34305902_-/C	10:34305901-34305901	G	intron_variant	MODIFIER	PARD3	ENSG00000148498	Transcript	ENST00000374789.8	protein_coding	-	20/24	-	-	-	-	-	-	-	-	-	-1	-	HGNC	HGNC:16051	-	-	1	P4	-	-	-	-	-	-	-	-	-	-	-	-	-	-	-	-	-	-	-	-
8655	10_34308777_--/CT	10:34308776-34308776	AG	intron_variant	MODIFIER	PARD3	ENSG00000148498	Transcript	ENST00000374789.8	protein_coding	-	20/24	-	-	-	-	-	-	-	-	-	-1	-	HGNC	HGNC:16051	-	-	1	P4	-	-	-	-	-	-	-	-	-	-	-	-	-	-	-	-	-	-	-	-
8669	10_34309531_--------/AAACCGGG	10:34309530-34309530	CCCGGTTT	intron_variant	MODIFIER	PARD3	ENSG00000148498	Transcript	ENST00000374789.8	protein_coding	-	20/24	-	-	-	-	-	-	-	-	-	-1	-	HGNC	HGNC:16051	-	-	1	P4	-	-	-	-	-	-	-	-	-	-	-	-	-	-	-	-	-	-	-	-
8683	10_34311083_-/C	10:34311082-34311082	G	intron_variant	MODIFIER	PARD3	ENSG00000148498	Transcript	ENST00000374789.8	protein_coding	-	20/24	-	-	-	-	-	-	-	-	-	-1	-	HGNC	HGNC:16051	-	-	1	P4	-	-	-	-	-	-	-	-	-	-	-	-	-	-	-	-	-	-	-	-
8698	10_34311273_----/ACTT	10:34311272-34311272	AAGT	intron_variant	MODIFIER	PARD3	ENSG00000148498	Transcript	ENST00000374789.8	protein_coding	-	20/24	-	-	-	-	-	-	-	-	-	-1	-	HGNC	HGNC:16051	-	-	1	P4	-	-	-	-	-	-	-	-	-	-	-	-	-	-	-	-	-	-	-	-
8712	10_34311273_-/A	10:34311272-34311272	T	intron_variant	MODIFIER	PARD3	ENSG00000148498	Transcript	ENST00000374789.8	protein_coding	-	20/24	-	-	-	-	-	-	-	-	-	-1	-	HGNC	HGNC:16051	-	-	1	P4	-	-	-	-	-	-	-	-	-	-	-	-	-	-	-	-	-	-	-	-
8726	10_34312143_-/A	10:34312142-34312142	T	intron_variant	MODIFIER	PARD3	ENSG00000148498	Transcript	ENST00000374789.8	protein_coding	-	20/24	-	-	-	-	-	-	-	-	-	-1	-	HGNC	HGNC:16051	-	-	1	P4	-	-	-	-	-	-	-	-	-	-	-	-	-	-	-	-	-	-	-	-
8740	10_34313519_--/AC	10:34313518-34313518	GT	intron_variant	MODIFIER	PARD3	ENSG00000148498	Transcript	ENST00000374789.8	protein_coding	-	20/24	-	-	-	-	-	-	-	-	-	-1	-	HGNC	HGNC:16051	-	-	1	P4	-	-	-	-	-	-	-	-	-	-	-	-	-	-	-	-	-	-	-	-
8754	10_34316630_-/A	10:34316629-34316629	T	intron_variant	MODIFIER	PARD3	ENSG00000148498	Transcript	ENST00000374789.8	protein_coding	-	20/24	-	-	-	-	-	-	-	-	-	-1	-	HGNC	HGNC:16051	-	-	1	P4	-	-	-	-	-	-	-	-	-	-	-	-	-	-	-	-	-	-	-	-
8769	10_34318711_------/GGTTTT	10:34318710-34318710	AAAACC	intron_variant	MODIFIER	PARD3	ENSG00000148498	Transcript	ENST00000374789.8	protein_coding	-	19/24	-	-	-	-	-	-	-	-	-	-1	-	HGNC	HGNC:16051	-	-	1	P4	-	-	-	-	-	-	-	-	-	-	-	-	-	-	-	-	-	-	-	-
8783	10_34318770_---/ATT	10:34318769-34318769	AAT	intron_variant	MODIFIER	PARD3	ENSG00000148498	Transcript	ENST00000374789.8	protein_coding	-	19/24	-	-	-	-	-	-	-	-	-	-1	-	HGNC	HGNC:16051	-	-	1	P4	-	-	-	-	-	-	-	-	-	-	-	-	-	-	-	-	-	-	-	-
8797	10_34321227_--/AT	10:34321226-34321226	AT	intron_variant	MODIFIER	PARD3	ENSG00000148498	Transcript	ENST00000374789.8	protein_coding	-	19/24	-	-	-	-	-	-	-	-	-	-1	-	HGNC	HGNC:16051	-	-	1	P4	-	-	-	-	-	-	-	-	-	-	-	-	-	-	-	-	-	-	-	-
8811	10_34324958_----/AAAC	10:34324957-34324957	GTTT	intron_variant	MODIFIER	PARD3	ENSG00000148498	Transcript	ENST00000374789.8	protein_coding	-	19/24	-	-	-	-	-	-	-	-	-	-1	-	HGNC	HGNC:16051	-	-	1	P4	-	-	-	-	-	-	-	-	-	-	-	-	-	-	-	-	-	-	-	-
8825	10_34325008_----/CCTT	10:34325007-34325007	AAGG	intron_variant	MODIFIER	PARD3	ENSG00000148498	Transcript	ENST00000374789.8	protein_coding	-	19/24	-	-	-	-	-	-	-	-	-	-1	-	HGNC	HGNC:16051	-	-	1	P4	-	-	-	-	-	-	-	-	-	-	-	-	-	-	-	-	-	-	-	-
8839	10_34325679_-/A	10:34325678-34325678	T	intron_variant	MODIFIER	PARD3	ENSG00000148498	Transcript	ENST00000374789.8	protein_coding	-	19/24	-	-	-	-	-	-	-	-	-	-1	-	HGNC	HGNC:16051	-	-	1	P4	-	-	-	-	-	-	-	-	-	-	-	-	-39	4	-9	4	0.00	0.00	0.00	0.00
8853	10_34325679_-------/AACCTTT	10:34325678-34325678	AAAGGTT	intron_variant	MODIFIER	PARD3	ENSG00000148498	Transcript	ENST00000374789.8	protein_coding	-	19/24	-	-	-	-	-	-	-	-	-	-1	-	HGNC	HGNC:16051	-	-	1	P4	-	-	-	-	-	-	-	-	-	-	-	-	-	-	-	-	-	-	-	-
8867	10_34325711_-/C	10:34325710-34325710	G	intron_variant	MODIFIER	PARD3	ENSG00000148498	Transcript	ENST00000374789.8	protein_coding	-	19/24	-	-	-	-	-	-	-	-	-	-1	-	HGNC	HGNC:16051	-	-	1	P4	-	-	-	-	-	-	-	-	-	-	-	-	-	-	-	-	-	-	-	-
8881	10_34328123_--------/AAACCGTT	10:34328122-34328122	AACGGTTT	intron_variant	MODIFIER	PARD3	ENSG00000148498	Transcript	ENST00000374789.8	protein_coding	-	19/24	-	-	-	-	-	-	-	-	-	-1	-	HGNC	HGNC:16051	-	-	1	P4	-	-	-	-	-	-	-	-	-	-	-	-	-	-	-	-	-	-	-	-
8895	10_34334277_-/A	10:34334276-34334276	T	intron_variant	MODIFIER	PARD3	ENSG00000148498	Transcript	ENST00000374789.8	protein_coding	-	18/24	-	-	-	-	-	-	-	-	-	-1	-	HGNC	HGNC:16051	-	-	1	P4	-	-	-	-	-	-	-	-	-	-	-	-	-19	46	-19	21	0.01	0.00	0.00	0.00
8909	10_34334773_-------------/AAAAAAACCCTTT	10:34334772-34334772	AAAGGGTTTTTTT	intron_variant	MODIFIER	PARD3	ENSG00000148498	Transcript	ENST00000374789.8	protein_coding	-	18/24	-	-	-	-	-	-	-	-	-	-1	-	HGNC	HGNC:16051	-	-	1	P4	-	-	-	-	-	-	-	-	-	-	-	-	-	-	-	-	-	-	-	-
8923	10_34334773_-----/AAAAC	10:34334772-34334772	GTTTT	intron_variant	MODIFIER	PARD3	ENSG00000148498	Transcript	ENST00000374789.8	protein_coding	-	18/24	-	-	-	-	-	-	-	-	-	-1	-	HGNC	HGNC:16051	-	-	1	P4	-	-	-	-	-	-	-	-	-	-	-	-	-	-	-	-	-	-	-	-
8937	10_34335047_------------/AAAAAAAGGGTT	10:34335046-34335046	AACCCTTTTTTT	intron_variant	MODIFIER	PARD3	ENSG00000148498	Transcript	ENST00000374789.8	protein_coding	-	18/24	-	-	-	-	-	-	-	-	-	-1	-	HGNC	HGNC:16051	-	-	1	P4	-	-	-	-	-	-	-	-	-	-	-	-	-	-	-	-	-	-	-	-
8951	10_34335509_---/AAT	10:34335508-34335508	ATT	intron_variant	MODIFIER	PARD3	ENSG00000148498	Transcript	ENST00000374789.8	protein_coding	-	18/24	-	-	-	-	-	-	-	-	-	-1	-	HGNC	HGNC:16051	-	-	1	P4	-	-	-	-	-	-	-	-	-	-	-	-	-	-	-	-	-	-	-	-
8965	10_34335703_-/T	10:34335702-34335702	A	intron_variant	MODIFIER	PARD3	ENSG00000148498	Transcript	ENST00000374789.8	protein_coding	-	18/24	-	-	-	-	-	-	-	-	-	-1	-	HGNC	HGNC:16051	-	-	1	P4	-	-	-	-	-	-	-	-	-	-	-	-	-	-	-	-	-	-	-	-
8979	10_34338947_----/ACGT	10:34338946-34338946	ACGT	intron_variant	MODIFIER	PARD3	ENSG00000148498	Transcript	ENST00000374789.8	protein_coding	-	16/24	-	-	-	-	-	-	-	-	-	-1	-	HGNC	HGNC:16051	-	-	1	P4	-	-	-	-	-	-	-	-	-	-	-	-	-	-	-	-	-	-	-	-
8994	10_34341200_------/AAACCC	10:34341199-34341199	GGGTTT	intron_variant	MODIFIER	PARD3	ENSG00000148498	Transcript	ENST00000374789.8	protein_coding	-	16/24	-	-	-	-	-	-	-	-	-	-1	-	HGNC	HGNC:16051	-	-	1	P4	-	-	-	-	-	-	-	-	-	-	-	-	-	-	-	-	-	-	-	-
9011	10_34341499_----/AATT	10:34341498-34341498	AATT	intron_variant	MODIFIER	PARD3	ENSG00000148498	Transcript	ENST00000374789.8	protein_coding	-	16/24	-	-	-	-	-	-	-	-	-	-1	-	HGNC	HGNC:16051	-	-	1	P4	-	-	-	-	-	-	-	-	-	-	-	-	-	-	-	-	-	-	-	-
9027	10_34342944_-/T	10:34342943-34342943	A	intron_variant	MODIFIER	PARD3	ENSG00000148498	Transcript	ENST00000374789.8	protein_coding	-	15/24	-	-	-	-	-	-	-	-	-	-1	-	HGNC	HGNC:16051	-	-	1	P4	-	-	-	-	-	-	-	-	-	-	-	-	-	-	-	-	-	-	-	-
9042	10_34344033_---/AAT	10:34344032-34344032	ATT	intron_variant	MODIFIER	PARD3	ENSG00000148498	Transcript	ENST00000374789.8	protein_coding	-	15/24	-	-	-	-	-	-	-	-	-	-1	-	HGNC	HGNC:16051	-	-	1	P4	-	-	-	-	-	-	-	-	-	-	-	-	-	-	-	-	-	-	-	-
9058	10_34346323_-/T	10:34346322-34346322	A	intron_variant	MODIFIER	PARD3	ENSG00000148498	Transcript	ENST00000374789.8	protein_coding	-	15/24	-	-	-	-	-	-	-	-	-	-1	-	HGNC	HGNC:16051	-	-	1	P4	-	-	-	-	-	-	-	-	-	-	-	-	-	-	-	-	-	-	-	-
9073	10_34346323_-/T	10:34346322-34346322	A	intron_variant	MODIFIER	PARD3	ENSG00000148498	Transcript	ENST00000374789.8	protein_coding	-	15/24	-	-	-	-	-	-	-	-	-	-1	-	HGNC	HGNC:16051	-	-	1	P4	-	-	-	-	-	-	-	-	-	-	-	-	-	-	-	-	-	-	-	-
9088	10_34348624_----/ATTT	10:34348623-34348623	AAAT	intron_variant	MODIFIER	PARD3	ENSG00000148498	Transcript	ENST00000374789.8	protein_coding	-	14/24	-	-	-	-	-	-	-	-	-	-1	-	HGNC	HGNC:16051	-	-	1	P4	-	-	-	-	-	-	-	-	-	-	-	-	-	-	-	-	-	-	-	-
9103	10_34355630_-/T	10:34355629-34355629	A	intron_variant	MODIFIER	PARD3	ENSG00000148498	Transcript	ENST00000374789.8	protein_coding	-	14/24	-	-	-	-	-	-	-	-	-	-1	-	HGNC	HGNC:16051	-	-	1	P4	-	-	-	-	-	-	-	-	-	-	-	-	-	-	-	-	-	-	-	-
9118	10_34358693_---/AAT	10:34358692-34358692	ATT	intron_variant	MODIFIER	PARD3	ENSG00000148498	Transcript	ENST00000374789.8	protein_coding	-	14/24	-	-	-	-	-	-	-	-	-	-1	-	HGNC	HGNC:16051	-	-	1	P4	-	-	-	-	-	-	-	-	-	-	-	-	-	-	-	-	-	-	-	-
9133	10_34358714_-/A	10:34358713-34358713	T	intron_variant	MODIFIER	PARD3	ENSG00000148498	Transcript	ENST00000374789.8	protein_coding	-	14/24	-	-	-	-	-	-	-	-	-	-1	-	HGNC	HGNC:16051	-	-	1	P4	-	-	-	-	-	-	-	-	-	-	-	-	-	-	-	-	-	-	-	-
9148	10_34360908_------/AACTTT	10:34360907-34360907	AAAGTT	intron_variant	MODIFIER	PARD3	ENSG00000148498	Transcript	ENST00000374789.8	protein_coding	-	12/24	-	-	-	-	-	-	-	-	-	-1	-	HGNC	HGNC:16051	-	-	1	P4	-	-	-	-	-	-	-	-	-	-	-	-	-	-	-	-	-	-	-	-
9163	10_34361701_------------/AAAAAGGGTTTT	10:34361700-34361700	AAAACCCTTTTT	intron_variant	MODIFIER	PARD3	ENSG00000148498	Transcript	ENST00000374789.8	protein_coding	-	12/24	-	-	-	-	-	-	-	-	-	-1	-	HGNC	HGNC:16051	-	-	1	P4	-	-	-	-	-	-	-	-	-	-	-	-	-	-	-	-	-	-	-	-
9178	10_34361928_-/T	10:34361927-34361927	A	intron_variant	MODIFIER	PARD3	ENSG00000148498	Transcript	ENST00000374789.8	protein_coding	-	12/24	-	-	-	-	-	-	-	-	-	-1	-	HGNC	HGNC:16051	-	-	1	P4	-	-	-	-	-	-	-	-	-	-	-	-	-	-	-	-	-	-	-	-
9193	10_34368043_---/AGG	10:34368042-34368042	CCT	intron_variant	MODIFIER	PARD3	ENSG00000148498	Transcript	ENST00000374789.8	protein_coding	-	12/24	-	-	-	-	-	-	-	-	-	-1	-	HGNC	HGNC:16051	-	-	1	P4	-	-	-	-	-	-	-	-	-	-	-	-	-	-	-	-	-	-	-	-
9208	10_34371560_---------/AGTTTTTTT	10:34371559-34371559	AAAAAAACT	intron_variant	MODIFIER	PARD3	ENSG00000148498	Transcript	ENST00000374789.8	protein_coding	-	12/24	-	-	-	-	-	-	-	-	-	-1	-	HGNC	HGNC:16051	-	-	1	P4	-	-	-	-	-	-	-	-	-	-	-	-	-	-	-	-	-	-	-	-
9224	10_34372012_-----/AAAGG	10:34372011-34372011	CCTTT	intron_variant	MODIFIER	PARD3	ENSG00000148498	Transcript	ENST00000374789.8	protein_coding	-	12/24	-	-	-	-	-	-	-	-	-	-1	-	HGNC	HGNC:16051	-	-	1	P4	-	-	-	-	-	-	-	-	-	-	-	-	-	-	-	-	-	-	-	-
9240	10_34373152_-/A	10:34373151-34373151	T	intron_variant	MODIFIER	PARD3	ENSG00000148498	Transcript	ENST00000374789.8	protein_coding	-	11/24	-	-	-	-	-	-	-	-	-	-1	-	HGNC	HGNC:16051	-	-	1	P4	-	-	-	-	-	-	-	-	-	-	-	-	-	-	-	-	-	-	-	-
9256	10_34373850_----/AATT	10:34373849-34373849	AATT	intron_variant	MODIFIER	PARD3	ENSG00000148498	Transcript	ENST00000374789.8	protein_coding	-	11/24	-	-	-	-	-	-	-	-	-	-1	-	HGNC	HGNC:16051	-	-	1	P4	-	-	-	-	-	-	-	-	-	-	-	-	-	-	-	-	-	-	-	-
9271	10_34376943_------/CGTTTT	10:34376942-34376942	AAAACG	intron_variant	MODIFIER	PARD3	ENSG00000148498	Transcript	ENST00000374789.8	protein_coding	-	10/24	-	-	-	-	-	-	-	-	-	-1	-	HGNC	HGNC:16051	-	-	1	P4	-	-	-	-	-	-	-	-	-	-	-	-	-	-	-	-	-	-	-	-
9285	10_34377951_-/T	10:34377950-34377950	A	intron_variant	MODIFIER	PARD3	ENSG00000148498	Transcript	ENST00000374789.8	protein_coding	-	10/24	-	-	-	-	-	-	-	-	-	-1	-	HGNC	HGNC:16051	-	-	1	P4	-	-	-	-	-	-	-	-	-	-	-	-	-	-	-	-	-	-	-	-
9299	10_34378796_--/CA	10:34378795-34378795	TG	intron_variant	MODIFIER	PARD3	ENSG00000148498	Transcript	ENST00000374789.8	protein_coding	-	9/24	-	-	-	-	-	-	-	-	-	-1	-	HGNC	HGNC:16051	-	-	1	P4	-	-	-	-	-	-	-	-	-	-	-	-	-	-	-	-	-	-	-	-
9312	10_34381537_--/AC	10:34381536-34381536	GT	intron_variant	MODIFIER	PARD3	ENSG00000148498	Transcript	ENST00000374789.8	protein_coding	-	9/24	-	-	-	-	-	-	-	-	-	-1	-	HGNC	HGNC:16051	-	-	1	P4	-	-	-	-	-	-	-	-	-	-	-	-	-	-	-	-	-	-	-	-
9325	10_34381577_-/A	10:34381576-34381576	T	intron_variant	MODIFIER	PARD3	ENSG00000148498	Transcript	ENST00000374789.8	protein_coding	-	9/24	-	-	-	-	-	-	-	-	-	-1	-	HGNC	HGNC:16051	-	-	1	P4	-	-	-	-	-	-	-	-	-	-	-	-	-	-	-	-	-	-	-	-
9338	10_34382256_---/AGT	10:34382255-34382255	ACT	intron_variant	MODIFIER	PARD3	ENSG00000148498	Transcript	ENST00000374789.8	protein_coding	-	9/24	-	-	-	-	-	-	-	-	-	-1	-	HGNC	HGNC:16051	-	-	1	P4	-	-	-	-	-	-	-	-	-	-	-	-	-	-	-	-	-	-	-	-
9351	10_34385922_-/A	10:34385921-34385921	T	intron_variant	MODIFIER	PARD3	ENSG00000148498	Transcript	ENST00000374789.8	protein_coding	-	7/24	-	-	-	-	-	-	-	-	-	-1	-	HGNC	HGNC:16051	-	-	1	P4	-	-	-	-	-	-	-	-	-	-	-	-	-	-	-	-	-	-	-	-
9364	10_34386084_-/G	10:34386083-34386083	C	intron_variant	MODIFIER	PARD3	ENSG00000148498	Transcript	ENST00000374789.8	protein_coding	-	7/24	-	-	-	-	-	-	-	-	-	-1	-	HGNC	HGNC:16051	-	-	1	P4	-	-	-	-	-	-	-	-	-	-	-	-	-	-	-	-	-	-	-	-
9377	10_34387067_-/C	10:34387066-34387066	G	intron_variant	MODIFIER	PARD3	ENSG00000148498	Transcript	ENST00000374789.8	protein_coding	-	7/24	-	-	-	-	-	-	-	-	-	-1	-	HGNC	HGNC:16051	-	-	1	P4	-	-	-	-	-	-	-	-	-	-	-	-	-	-	-	-	-	-	-	-
9390	10_34387693_-/C	10:34387692-34387692	G	intron_variant	MODIFIER	PARD3	ENSG00000148498	Transcript	ENST00000374789.8	protein_coding	-	7/24	-	-	-	-	-	-	-	-	-	-1	-	HGNC	HGNC:16051	-	-	1	P4	-	-	-	-	-	-	-	-	-	-	-	-	-	-	-	-	-	-	-	-
9403	10_34388356_-/A	10:34388355-34388355	T	intron_variant	MODIFIER	PARD3	ENSG00000148498	Transcript	ENST00000374789.8	protein_coding	-	7/24	-	-	-	-	-	-	-	-	-	-1	-	HGNC	HGNC:16051	-	-	1	P4	-	-	-	-	-	-	-	-	-	-	-	-	-	-	-	-	-	-	-	-
9416	10_34389344_-/A	10:34389343-34389343	T	intron_variant	MODIFIER	PARD3	ENSG00000148498	Transcript	ENST00000374789.8	protein_coding	-	7/24	-	-	-	-	-	-	-	-	-	-1	-	HGNC	HGNC:16051	-	-	1	P4	-	-	-	-	-	-	-	-	-	-	-	-	-	-	-	-	-	-	-	-
9429	10_34390177_-/C	10:34390176-34390176	G	intron_variant	MODIFIER	PARD3	ENSG00000148498	Transcript	ENST00000374789.8	protein_coding	-	7/24	-	-	-	-	-	-	-	-	-	-1	-	HGNC	HGNC:16051	-	-	1	P4	-	-	-	-	-	-	-	-	-	-	-	-	-	-	-	-	-	-	-	-
9442	10_34392231_-/G	10:34392230-34392230	C	intron_variant	MODIFIER	PARD3	ENSG00000148498	Transcript	ENST00000374789.8	protein_coding	-	7/24	-	-	-	-	-	-	-	-	-	-1	-	HGNC	HGNC:16051	-	-	1	P4	-	-	-	-	-	-	-	-	-	-	-	-	-	-	-	-	-	-	-	-
9455	10_34393417_-/A	10:34393416-34393416	T	intron_variant	MODIFIER	PARD3	ENSG00000148498	Transcript	ENST00000374789.8	protein_coding	-	7/24	-	-	-	-	-	-	-	-	-	-1	-	HGNC	HGNC:16051	-	-	1	P4	-	-	-	-	-	-	-	-	-	-	-	-	-	-	-	-	-	-	-	-
9468	10_34398052_-/T	10:34398051-34398051	A	intron_variant	MODIFIER	PARD3	ENSG00000148498	Transcript	ENST00000374789.8	protein_coding	-	7/24	-	-	-	-	-	-	-	-	-	-1	-	HGNC	HGNC:16051	-	-	1	P4	-	-	-	-	-	-	-	-	-	-	-	-	-	-	-	-	-	-	-	-
9482	10_34400361_-----/CCCTT	10:34400360-34400360	AAGGG	intron_variant	MODIFIER	PARD3	ENSG00000148498	Transcript	ENST00000374789.8	protein_coding	-	6/24	-	-	-	-	-	-	-	-	-	-1	-	HGNC	HGNC:16051	-	-	1	P4	-	-	-	-	-	-	-	-	-	-	-	-	-	-	-	-	-	-	-	-
9496	10_34400615_-/G	10:34400614-34400614	C	intron_variant	MODIFIER	PARD3	ENSG00000148498	Transcript	ENST00000374789.8	protein_coding	-	6/24	-	-	-	-	-	-	-	-	-	-1	-	HGNC	HGNC:16051	-	-	1	P4	-	-	-	-	-	-	-	-	-	-	-	-	-	-	-	-	-	-	-	-
9509	10_34401325_-/A	10:34401324-34401324	T	intron_variant	MODIFIER	PARD3	ENSG00000148498	Transcript	ENST00000374789.8	protein_coding	-	6/24	-	-	-	-	-	-	-	-	-	-1	-	HGNC	HGNC:16051	-	-	1	P4	-	-	-	-	-	-	-	-	-	-	-	-	-	-	-	-	-	-	-	-
9522	10_34406102_-----/AACGT	10:34406101-34406101	ACGTT	intron_variant	MODIFIER	PARD3	ENSG00000148498	Transcript	ENST00000374789.8	protein_coding	-	5/24	-	-	-	-	-	-	-	-	-	-1	-	HGNC	HGNC:16051	-	-	1	P4	-	-	-	-	-	-	-	-	-	-	-	-	-	-	-	-	-	-	-	-
9536	10_34408220_-/A	10:34408219-34408219	T	intron_variant	MODIFIER	PARD3	ENSG00000148498	Transcript	ENST00000374789.8	protein_coding	-	5/24	-	-	-	-	-	-	-	-	-	-1	-	HGNC	HGNC:16051	-	-	1	P4	-	-	-	-	-	-	-	-	-	-	-	-	40	13	-49	26	0.00	0.00	0.00	0.00
9549	10_34413119_----/AGTT	10:34413118-34413118	AACT	intron_variant	MODIFIER	PARD3	ENSG00000148498	Transcript	ENST00000374789.8	protein_coding	-	5/24	-	-	-	-	-	-	-	-	-	-1	-	HGNC	HGNC:16051	-	-	1	P4	-	-	-	-	-	-	-	-	-	-	-	-	-	-	-	-	-	-	-	-
9563	10_34414733_-------------------/AAAAAAAAAACCGGGTTTT	10:34414732-34414732	AAAACCCGGTTTTTTTTTT	intron_variant	MODIFIER	PARD3	ENSG00000148498	Transcript	ENST00000374789.8	protein_coding	-	5/24	-	-	-	-	-	-	-	-	-	-1	-	HGNC	HGNC:16051	-	-	1	P4	-	-	-	-	-	-	-	-	-	-	-	-	-	-	-	-	-	-	-	-
9576	10_34415171_-/A	10:34415170-34415170	T	intron_variant	MODIFIER	PARD3	ENSG00000148498	Transcript	ENST00000374789.8	protein_coding	-	5/24	-	-	-	-	-	-	-	-	-	-1	-	HGNC	HGNC:16051	-	-	1	P4	-	-	-	-	-	-	-	-	-	-	-	-	-	-	-	-	-	-	-	-
9590	10_34416090_---/CGT	10:34416089-34416089	ACG	intron_variant	MODIFIER	PARD3	ENSG00000148498	Transcript	ENST00000374789.8	protein_coding	-	5/24	-	-	-	-	-	-	-	-	-	-1	-	HGNC	HGNC:16051	-	-	1	P4	-	-	-	-	-	-	-	-	-	-	-	-	-	-	-	-	-	-	-	-
9603	10_34417589_--/GT	10:34417588-34417588	AC	intron_variant	MODIFIER	PARD3	ENSG00000148498	Transcript	ENST00000374789.8	protein_coding	-	5/24	-	-	-	-	-	-	-	-	-	-1	-	HGNC	HGNC:16051	-	-	1	P4	-	-	-	-	-	-	-	-	-	-	-	-	-	-	-	-	-	-	-	-
9616	10_34421018_---/AAA	10:34421017-34421017	TTT	intron_variant	MODIFIER	PARD3	ENSG00000148498	Transcript	ENST00000374789.8	protein_coding	-	5/24	-	-	-	-	-	-	-	-	-	-1	-	HGNC	HGNC:16051	-	-	1	P4	-	-	-	-	-	-	-	-	-	-	-	-	-	-	-	-	-	-	-	-
9630	10_34421366_---/AAA	10:34421365-34421365	TTT	intron_variant	MODIFIER	PARD3	ENSG00000148498	Transcript	ENST00000374789.8	protein_coding	-	5/24	-	-	-	-	-	-	-	-	-	-1	-	HGNC	HGNC:16051	-	-	1	P4	-	-	-	-	-	-	-	-	-	-	-	-	-	-	-	-	-	-	-	-
9643	10_34423121_--/AC	10:34423120-34423120	GT	intron_variant	MODIFIER	PARD3	ENSG00000148498	Transcript	ENST00000374789.8	protein_coding	-	5/24	-	-	-	-	-	-	-	-	-	-1	-	HGNC	HGNC:16051	-	-	1	P4	-	-	-	-	-	-	-	-	-	-	-	-	-	-	-	-	-	-	-	-
9657	10_34423540_--/AT	10:34423539-34423539	AT	intron_variant	MODIFIER	PARD3	ENSG00000148498	Transcript	ENST00000374789.8	protein_coding	-	5/24	-	-	-	-	-	-	-	-	-	-1	-	HGNC	HGNC:16051	-	-	1	P4	-	-	-	-	-	-	-	-	-	-	-	-	-	-	-	-	-	-	-	-
9670	10_34423721_-/A	10:34423720-34423720	T	intron_variant	MODIFIER	PARD3	ENSG00000148498	Transcript	ENST00000374789.8	protein_coding	-	5/24	-	-	-	-	-	-	-	-	-	-1	-	HGNC	HGNC:16051	-	-	1	P4	-	-	-	-	-	-	-	-	-	-	-	-	21	-9	-23	-41	0.00	0.00	0.00	0.00
9683	10_34425107_---/ACT	10:34425106-34425106	AGT	intron_variant	MODIFIER	PARD3	ENSG00000148498	Transcript	ENST00000374789.8	protein_coding	-	5/24	-	-	-	-	-	-	-	-	-	-1	-	HGNC	HGNC:16051	-	-	1	P4	-	-	-	-	-	-	-	-	-	-	-	-	-	-	-	-	-	-	-	-
9696	10_34430727_----/AACT	10:34430726-34430726	AGTT	intron_variant	MODIFIER	PARD3	ENSG00000148498	Transcript	ENST00000374789.8	protein_coding	-	5/24	-	-	-	-	-	-	-	-	-	-1	-	HGNC	HGNC:16051	-	-	1	P4	-	-	-	-	-	-	-	-	-	-	-	-	-	-	-	-	-	-	-	-
9710	10_34430727_--/AT	10:34430726-34430726	AT	intron_variant	MODIFIER	PARD3	ENSG00000148498	Transcript	ENST00000374789.8	protein_coding	-	5/24	-	-	-	-	-	-	-	-	-	-1	-	HGNC	HGNC:16051	-	-	1	P4	-	-	-	-	-	-	-	-	-	-	-	-	-	-	-	-	-	-	-	-
9724	10_34432333_------/AAACCC	10:34432332-34432332	GGGTTT	intron_variant	MODIFIER	PARD3	ENSG00000148498	Transcript	ENST00000374789.8	protein_coding	-	5/24	-	-	-	-	-	-	-	-	-	-1	-	HGNC	HGNC:16051	-	-	1	P4	-	-	-	-	-	-	-	-	-	-	-	-	-	-	-	-	-	-	-	-
9736	10_34432570_-/T	10:34432569-34432569	A	intron_variant	MODIFIER	PARD3	ENSG00000148498	Transcript	ENST00000374789.8	protein_coding	-	5/24	-	-	-	-	-	-	-	-	-	-1	-	HGNC	HGNC:16051	-	-	1	P4	-	-	-	-	-	-	-	-	-	-	-	-	-	-	-	-	-	-	-	-
9749	10_34433044_--------------/AAAAAAAACCCGGT	10:34433043-34433043	ACCGGGTTTTTTTT	intron_variant	MODIFIER	PARD3	ENSG00000148498	Transcript	ENST00000374789.8	protein_coding	-	5/24	-	-	-	-	-	-	-	-	-	-1	-	HGNC	HGNC:16051	-	-	1	P4	-	-	-	-	-	-	-	-	-	-	-	-	-	-	-	-	-	-	-	-
9762	10_34434816_-/G	10:34434815-34434815	C	intron_variant	MODIFIER	PARD3	ENSG00000148498	Transcript	ENST00000374789.8	protein_coding	-	5/24	-	-	-	-	-	-	-	-	-	-1	-	HGNC	HGNC:16051	-	-	1	P4	-	-	-	-	-	-	-	-	-	-	-	-	-	-	-	-	-	-	-	-
9774	10_34435202_---/AAG	10:34435201-34435201	CTT	intron_variant	MODIFIER	PARD3	ENSG00000148498	Transcript	ENST00000374789.8	protein_coding	-	5/24	-	-	-	-	-	-	-	-	-	-1	-	HGNC	HGNC:16051	-	-	1	P4	-	-	-	-	-	-	-	-	-	-	-	-	-	-	-	-	-	-	-	-
9786	10_34438620_-/T	10:34438619-34438619	A	intron_variant	MODIFIER	PARD3	ENSG00000148498	Transcript	ENST00000374789.8	protein_coding	-	5/24	-	-	-	-	-	-	-	-	-	-1	-	HGNC	HGNC:16051	-	-	1	P4	-	-	-	-	-	-	-	-	-	-	-	-	-	-	-	-	-	-	-	-
9798	10_34438710_----/AAAC	10:34438709-34438709	GTTT	intron_variant	MODIFIER	PARD3	ENSG00000148498	Transcript	ENST00000374789.8	protein_coding	-	5/24	-	-	-	-	-	-	-	-	-	-1	-	HGNC	HGNC:16051	-	-	1	P4	-	-	-	-	-	-	-	-	-	-	-	-	-	-	-	-	-	-	-	-
9810	10_34442114_-/C	10:34442113-34442113	G	intron_variant	MODIFIER	PARD3	ENSG00000148498	Transcript	ENST00000374789.8	protein_coding	-	5/24	-	-	-	-	-	-	-	-	-	-1	-	HGNC	HGNC:16051	-	-	1	P4	-	-	-	-	-	-	-	-	-	-	-	-	5	-20	50	47	0.00	0.00	0.00	0.00
9822	10_34442713_--/TT	10:34442712-34442712	AA	intron_variant	MODIFIER	PARD3	ENSG00000148498	Transcript	ENST00000374789.8	protein_coding	-	5/24	-	-	-	-	-	-	-	-	-	-1	-	HGNC	HGNC:16051	-	-	1	P4	-	-	-	-	-	-	-	-	-	-	-	-	-	-	-	-	-	-	-	-
9834	10_34443056_--/AA	10:34443055-34443055	TT	intron_variant	MODIFIER	PARD3	ENSG00000148498	Transcript	ENST00000374789.8	protein_coding	-	5/24	-	-	-	-	-	-	-	-	-	-1	-	HGNC	HGNC:16051	-	-	1	P4	-	-	-	-	-	-	-	-	-	-	-	-	-	-	-	-	-	-	-	-
9846	10_34449380_-/A	10:34449379-34449379	T	intron_variant	MODIFIER	PARD3	ENSG00000148498	Transcript	ENST00000374789.8	protein_coding	-	5/24	-	-	-	-	-	-	-	-	-	-1	-	HGNC	HGNC:16051	-	-	1	P4	-	-	-	-	-	-	-	-	-	-	-	-	-	-	-	-	-	-	-	-
9858	10_34454368_----/ACCT	10:34454367-34454367	AGGT	intron_variant	MODIFIER	PARD3	ENSG00000148498	Transcript	ENST00000374789.8	protein_coding	-	4/24	-	-	-	-	-	-	-	-	-	-1	-	HGNC	HGNC:16051	-	-	1	P4	-	-	-	-	-	-	-	-	-	-	-	-	-	-	-	-	-	-	-	-
9870	10_34457126_-----/AAATT	10:34457125-34457125	AATTT	intron_variant	MODIFIER	PARD3	ENSG00000148498	Transcript	ENST00000374789.8	protein_coding	-	4/24	-	-	-	-	-	-	-	-	-	-1	-	HGNC	HGNC:16051	-	-	1	P4	-	-	-	-	-	-	-	-	-	-	-	-	-	-	-	-	-	-	-	-
9882	10_34458213_--/AT	10:34458212-34458212	AT	intron_variant	MODIFIER	PARD3	ENSG00000148498	Transcript	ENST00000374789.8	protein_coding	-	4/24	-	-	-	-	-	-	-	-	-	-1	-	HGNC	HGNC:16051	-	-	1	P4	-	-	-	-	-	-	-	-	-	-	-	-	-	-	-	-	-	-	-	-
9894	10_34459097_-/T	10:34459096-34459096	A	intron_variant	MODIFIER	PARD3	ENSG00000148498	Transcript	ENST00000374789.8	protein_coding	-	4/24	-	-	-	-	-	-	-	-	-	-1	-	HGNC	HGNC:16051	-	-	1	P4	-	-	-	-	-	-	-	-	-	-	-	-	-	-	-	-	-	-	-	-
9906	10_34461157_------/AACCGG	10:34461156-34461156	CCGGTT	intron_variant	MODIFIER	PARD3	ENSG00000148498	Transcript	ENST00000374789.8	protein_coding	-	4/24	-	-	-	-	-	-	-	-	-	-1	-	HGNC	HGNC:16051	-	-	1	P4	-	-	-	-	-	-	-	-	-	-	-	-	-	-	-	-	-	-	-	-
9918	10_34462681_--/AA	10:34462680-34462680	TT	intron_variant	MODIFIER	PARD3	ENSG00000148498	Transcript	ENST00000374789.8	protein_coding	-	4/24	-	-	-	-	-	-	-	-	-	-1	-	HGNC	HGNC:16051	-	-	1	P4	-	-	-	-	-	-	-	-	-	-	-	-	-	-	-	-	-	-	-	-
9930	10_34464090_--/CT	10:34464089-34464089	AG	intron_variant	MODIFIER	PARD3	ENSG00000148498	Transcript	ENST00000374789.8	protein_coding	-	4/24	-	-	-	-	-	-	-	-	-	-1	-	HGNC	HGNC:16051	-	-	1	P4	-	-	-	-	-	-	-	-	-	-	-	-	-	-	-	-	-	-	-	-
9942	10_34464754_-/G	10:34464753-34464753	C	intron_variant	MODIFIER	PARD3	ENSG00000148498	Transcript	ENST00000374789.8	protein_coding	-	4/24	-	-	-	-	-	-	-	-	-	-1	-	HGNC	HGNC:16051	-	-	1	P4	-	-	-	-	-	-	-	-	-	-	-	-	-	-	-	-	-	-	-	-
9954	10_34466452_--/AG	10:34466451-34466451	CT	intron_variant	MODIFIER	PARD3	ENSG00000148498	Transcript	ENST00000374789.8	protein_coding	-	4/24	-	-	-	-	-	-	-	-	-	-1	-	HGNC	HGNC:16051	-	-	1	P4	-	-	-	-	-	-	-	-	-	-	-	-	-	-	-	-	-	-	-	-
9966	10_34467584_-/C	10:34467583-34467583	G	intron_variant	MODIFIER	PARD3	ENSG00000148498	Transcript	ENST00000374789.8	protein_coding	-	4/24	-	-	-	-	-	-	-	-	-	-1	-	HGNC	HGNC:16051	-	-	1	P4	-	-	-	-	-	-	-	-	-	-	-	-	-	-	-	-	-	-	-	-
9978	10_34468221_-/T	10:34468220-34468220	A	intron_variant	MODIFIER	PARD3	ENSG00000148498	Transcript	ENST00000374789.8	protein_coding	-	4/24	-	-	-	-	-	-	-	-	-	-1	-	HGNC	HGNC:16051	-	-	1	P4	-	-	-	-	-	-	-	-	-	-	-	-	-	-	-	-	-	-	-	-
9990	10_34469115_--/CG	10:34469114-34469114	CG	intron_variant	MODIFIER	PARD3	ENSG00000148498	Transcript	ENST00000374789.8	protein_coding	-	4/24	-	-	-	-	-	-	-	-	-	-1	-	HGNC	HGNC:16051	-	-	1	P4	-	-	-	-	-	-	-	-	-	-	-	-	-	-	-	-	-	-	-	-
10002	10_34473533_----/AATT	10:34473532-34473532	AATT	intron_variant	MODIFIER	PARD3	ENSG00000148498	Transcript	ENST00000374789.8	protein_coding	-	3/24	-	-	-	-	-	-	-	-	-	-1	-	HGNC	HGNC:16051	-	-	1	P4	-	-	-	-	-	-	-	-	-	-	-	-	-	-	-	-	-	-	-	-
10015	10_34474791_--/AC	10:34474790-34474790	GT	intron_variant	MODIFIER	PARD3	ENSG00000148498	Transcript	ENST00000374789.8	protein_coding	-	3/24	-	-	-	-	-	-	-	-	-	-1	-	HGNC	HGNC:16051	-	-	1	P4	-	-	-	-	-	-	-	-	-	-	-	-	-	-	-	-	-	-	-	-
10027	10_34474930_---/AAC	10:34474929-34474929	GTT	intron_variant	MODIFIER	PARD3	ENSG00000148498	Transcript	ENST00000374789.8	protein_coding	-	3/24	-	-	-	-	-	-	-	-	-	-1	-	HGNC	HGNC:16051	-	-	1	P4	-	-	-	-	-	-	-	-	-	-	-	-	-	-	-	-	-	-	-	-
10039	10_34475557_----/CGTT	10:34475556-34475556	AACG	intron_variant	MODIFIER	PARD3	ENSG00000148498	Transcript	ENST00000374789.8	protein_coding	-	3/24	-	-	-	-	-	-	-	-	-	-1	-	HGNC	HGNC:16051	-	-	1	P4	-	-	-	-	-	-	-	-	-	-	-	-	-	-	-	-	-	-	-	-
10052	10_34476296_-/T	10:34476295-34476295	A	intron_variant	MODIFIER	PARD3	ENSG00000148498	Transcript	ENST00000374789.8	protein_coding	-	3/24	-	-	-	-	-	-	-	-	-	-1	-	HGNC	HGNC:16051	-	-	1	P4	-	-	-	-	-	-	-	-	-	-	-	-	-33	34	14	34	0.00	0.00	0.00	0.00
10065	10_34478287_---/AGG	10:34478286-34478286	CCT	intron_variant	MODIFIER	PARD3	ENSG00000148498	Transcript	ENST00000374789.8	protein_coding	-	3/24	-	-	-	-	-	-	-	-	-	-1	-	HGNC	HGNC:16051	-	-	1	P4	-	-	-	-	-	-	-	-	-	-	-	-	-	-	-	-	-	-	-	-
10077	10_34478982_-/G	10:34478981-34478981	C	intron_variant	MODIFIER	PARD3	ENSG00000148498	Transcript	ENST00000374789.8	protein_coding	-	3/24	-	-	-	-	-	-	-	-	-	-1	-	HGNC	HGNC:16051	-	-	1	P4	-	-	-	-	-	-	-	-	-	-	-	-	-	-	-	-	-	-	-	-
10089	10_34478982_-/T	10:34478981-34478981	A	intron_variant	MODIFIER	PARD3	ENSG00000148498	Transcript	ENST00000374789.8	protein_coding	-	3/24	-	-	-	-	-	-	-	-	-	-1	-	HGNC	HGNC:16051	-	-	1	P4	-	-	-	-	-	-	-	-	-	-	-	-	-	-	-	-	-	-	-	-
10101	10_34486846_--/AA	10:34486845-34486845	TT	intron_variant	MODIFIER	PARD3	ENSG00000148498	Transcript	ENST00000374789.8	protein_coding	-	3/24	-	-	-	-	-	-	-	-	-	-1	-	HGNC	HGNC:16051	-	-	1	P4	-	-	-	-	-	-	-	-	-	-	-	-	-	-	-	-	-	-	-	-
10114	10_34488464_------/AACCCC	10:34488463-34488463	GGGGTT	intron_variant	MODIFIER	PARD3	ENSG00000148498	Transcript	ENST00000374789.8	protein_coding	-	3/24	-	-	-	-	-	-	-	-	-	-1	-	HGNC	HGNC:16051	-	-	1	P4	-	-	-	-	-	-	-	-	-	-	-	-	-	-	-	-	-	-	-	-
10127	10_34488464_----/CCGT	10:34488463-34488463	ACGG	intron_variant	MODIFIER	PARD3	ENSG00000148498	Transcript	ENST00000374789.8	protein_coding	-	3/24	-	-	-	-	-	-	-	-	-	-1	-	HGNC	HGNC:16051	-	-	1	P4	-	-	-	-	-	-	-	-	-	-	-	-	-	-	-	-	-	-	-	-
10140	10_34489267_-/C	10:34489266-34489266	G	intron_variant	MODIFIER	PARD3	ENSG00000148498	Transcript	ENST00000374789.8	protein_coding	-	3/24	-	-	-	-	-	-	-	-	-	-1	-	HGNC	HGNC:16051	-	-	1	P4	-	-	-	-	-	-	-	-	-	-	-	-	-	-	-	-	-	-	-	-
10153	10_34490257_-/A	10:34490256-34490256	T	intron_variant	MODIFIER	PARD3	ENSG00000148498	Transcript	ENST00000374789.8	protein_coding	-	3/24	-	-	-	-	-	-	-	-	-	-1	-	HGNC	HGNC:16051	-	-	1	P4	-	-	-	-	-	-	-	-	-	-	-	-	-	-	-	-	-	-	-	-
10167	10_34490310_----------/AACGGTTTTT	10:34490309-34490309	AAAAACCGTT	intron_variant	MODIFIER	PARD3	ENSG00000148498	Transcript	ENST00000374789.8	protein_coding	-	3/24	-	-	-	-	-	-	-	-	-	-1	-	HGNC	HGNC:16051	-	-	1	P4	-	-	-	-	-	-	-	-	-	-	-	-	-	-	-	-	-	-	-	-
10181	10_34492444_--/TT	10:34492443-34492443	AA	intron_variant	MODIFIER	PARD3	ENSG00000148498	Transcript	ENST00000374789.8	protein_coding	-	3/24	-	-	-	-	-	-	-	-	-	-1	-	HGNC	HGNC:16051	-	-	1	P4	-	-	-	-	-	-	-	-	-	-	-	-	-	-	-	-	-	-	-	-
10195	10_34494806_--/AT	10:34494805-34494805	AT	intron_variant	MODIFIER	PARD3	ENSG00000148498	Transcript	ENST00000374789.8	protein_coding	-	3/24	-	-	-	-	-	-	-	-	-	-1	-	HGNC	HGNC:16051	-	-	1	P4	-	-	-	-	-	-	-	-	-	-	-	-	-	-	-	-	-	-	-	-
10207	10_34496115_-/T	10:34496114-34496114	A	intron_variant	MODIFIER	PARD3	ENSG00000148498	Transcript	ENST00000374789.8	protein_coding	-	3/24	-	-	-	-	-	-	-	-	-	-1	-	HGNC	HGNC:16051	-	-	1	P4	-	-	-	-	-	-	-	-	-	-	-	-	-	-	-	-	-	-	-	-
10219	10_34499581_--/AA	10:34499580-34499580	TT	intron_variant	MODIFIER	PARD3	ENSG00000148498	Transcript	ENST00000374789.8	protein_coding	-	3/24	-	-	-	-	-	-	-	-	-	-1	-	HGNC	HGNC:16051	-	-	1	P4	-	-	-	-	-	-	-	-	-	-	-	-	-	-	-	-	-	-	-	-
10231	10_34499581_--/CT	10:34499580-34499580	AG	intron_variant	MODIFIER	PARD3	ENSG00000148498	Transcript	ENST00000374789.8	protein_coding	-	3/24	-	-	-	-	-	-	-	-	-	-1	-	HGNC	HGNC:16051	-	-	1	P4	-	-	-	-	-	-	-	-	-	-	-	-	-	-	-	-	-	-	-	-
10243	10_34501008_-/T	10:34501007-34501007	A	intron_variant	MODIFIER	PARD3	ENSG00000148498	Transcript	ENST00000374789.8	protein_coding	-	3/24	-	-	-	-	-	-	-	-	-	-1	-	HGNC	HGNC:16051	-	-	1	P4	-	-	-	-	-	-	-	-	-	-	-	-	-	-	-	-	-	-	-	-
10255	10_34503061_-/A	10:34503060-34503060	T	intron_variant	MODIFIER	PARD3	ENSG00000148498	Transcript	ENST00000374789.8	protein_coding	-	3/24	-	-	-	-	-	-	-	-	-	-1	-	HGNC	HGNC:16051	-	-	1	P4	-	-	-	-	-	-	-	-	-	-	-	-	-13	-19	37	41	0.00	0.00	0.00	0.00
10267	10_34503636_-/A	10:34503635-34503635	T	intron_variant	MODIFIER	PARD3	ENSG00000148498	Transcript	ENST00000374789.8	protein_coding	-	3/24	-	-	-	-	-	-	-	-	-	-1	-	HGNC	HGNC:16051	-	-	1	P4	-	-	-	-	-	-	-	-	-	-	-	-	-	-	-	-	-	-	-	-
10280	10_34504261_------------/AAAACCGGGGTT	10:34504260-34504260	AACCCCGGTTTT	intron_variant	MODIFIER	PARD3	ENSG00000148498	Transcript	ENST00000374789.8	protein_coding	-	3/24	-	-	-	-	-	-	-	-	-	-1	-	HGNC	HGNC:16051	-	-	1	P4	-	-	-	-	-	-	-	-	-	-	-	-	-	-	-	-	-	-	-	-
10293	10_34504433_-/T	10:34504432-34504432	A	intron_variant	MODIFIER	PARD3	ENSG00000148498	Transcript	ENST00000374789.8	protein_coding	-	3/24	-	-	-	-	-	-	-	-	-	-1	-	HGNC	HGNC:16051	-	-	1	P4	-	-	-	-	-	-	-	-	-	-	-	-	-	-	-	-	-	-	-	-
10306	10_34505774_-/G	10:34505773-34505773	C	intron_variant	MODIFIER	PARD3	ENSG00000148498	Transcript	ENST00000374789.8	protein_coding	-	3/24	-	-	-	-	-	-	-	-	-	-1	-	HGNC	HGNC:16051	-	-	1	P4	-	-	-	-	-	-	-	-	-	-	-	-	-	-	-	-	-	-	-	-
10319	10_34505907_-------/AACGGTT	10:34505906-34505906	AACCGTT	intron_variant	MODIFIER	PARD3	ENSG00000148498	Transcript	ENST00000374789.8	protein_coding	-	3/24	-	-	-	-	-	-	-	-	-	-1	-	HGNC	HGNC:16051	-	-	1	P4	-	-	-	-	-	-	-	-	-	-	-	-	-	-	-	-	-	-	-	-
10331	10_34507545_---------/AAAAAAAAC	10:34507544-34507544	GTTTTTTTT	intron_variant	MODIFIER	PARD3	ENSG00000148498	Transcript	ENST00000374789.8	protein_coding	-	3/24	-	-	-	-	-	-	-	-	-	-1	-	HGNC	HGNC:16051	-	-	1	P4	-	-	-	-	-	-	-	-	-	-	-	-	-	-	-	-	-	-	-	-
10344	10_34507545_--/AC	10:34507544-34507544	GT	intron_variant	MODIFIER	PARD3	ENSG00000148498	Transcript	ENST00000374789.8	protein_coding	-	3/24	-	-	-	-	-	-	-	-	-	-1	-	HGNC	HGNC:16051	-	-	1	P4	-	-	-	-	-	-	-	-	-	-	-	-	-	-	-	-	-	-	-	-
10357	10_34507549_--------/AAAAAACC	10:34507548-34507548	GGTTTTTT	intron_variant	MODIFIER	PARD3	ENSG00000148498	Transcript	ENST00000374789.8	protein_coding	-	3/24	-	-	-	-	-	-	-	-	-	-1	-	HGNC	HGNC:16051	-	-	1	P4	-	-	-	-	-	-	-	-	-	-	-	-	-	-	-	-	-	-	-	-
10370	10_34511730_---/ACT	10:34511729-34511729	AGT	intron_variant	MODIFIER	PARD3	ENSG00000148498	Transcript	ENST00000374789.8	protein_coding	-	3/24	-	-	-	-	-	-	-	-	-	-1	-	HGNC	HGNC:16051	-	-	1	P4	-	-	-	-	-	-	-	-	-	-	-	-	-	-	-	-	-	-	-	-
10382	10_34514128_-/A	10:34514127-34514127	T	intron_variant	MODIFIER	PARD3	ENSG00000148498	Transcript	ENST00000374789.8	protein_coding	-	3/24	-	-	-	-	-	-	-	-	-	-1	-	HGNC	HGNC:16051	-	-	1	P4	-	-	-	-	-	-	-	-	-	-	-	-	-	-	-	-	-	-	-	-
10395	10_34515566_-/C	10:34515565-34515565	G	intron_variant	MODIFIER	PARD3	ENSG00000148498	Transcript	ENST00000374789.8	protein_coding	-	3/24	-	-	-	-	-	-	-	-	-	-1	-	HGNC	HGNC:16051	-	-	1	P4	-	-	-	-	-	-	-	-	-	-	-	-	-	-	-	-	-	-	-	-
10407	10_34516872_-/G	10:34516871-34516871	C	intron_variant	MODIFIER	PARD3	ENSG00000148498	Transcript	ENST00000374789.8	protein_coding	-	3/24	-	-	-	-	-	-	-	-	-	-1	-	HGNC	HGNC:16051	-	-	1	P4	-	-	-	-	-	-	-	-	-	-	-	-	-16	1	29	-44	0.00	0.00	0.00	0.00
10419	10_34518468_----/AAGT	10:34518467-34518467	ACTT	intron_variant	MODIFIER	PARD3	ENSG00000148498	Transcript	ENST00000374789.8	protein_coding	-	2/24	-	-	-	-	-	-	-	-	-	-1	-	HGNC	HGNC:16051	-	-	1	P4	-	-	-	-	-	-	-	-	-	-	-	-	-	-	-	-	-	-	-	-
10431	10_34519643_-/G	10:34519642-34519642	C	intron_variant	MODIFIER	PARD3	ENSG00000148498	Transcript	ENST00000374789.8	protein_coding	-	2/24	-	-	-	-	-	-	-	-	-	-1	-	HGNC	HGNC:16051	-	-	1	P4	-	-	-	-	-	-	-	-	-	-	-	-	-	-	-	-	-	-	-	-
10444	10_34521408_--/AC	10:34521407-34521407	GT	intron_variant	MODIFIER	PARD3	ENSG00000148498	Transcript	ENST00000374789.8	protein_coding	-	2/24	-	-	-	-	-	-	-	-	-	-1	-	HGNC	HGNC:16051	-	-	1	P4	-	-	-	-	-	-	-	-	-	-	-	-	-	-	-	-	-	-	-	-
10456	10_34522711_-/C	10:34522710-34522710	G	intron_variant	MODIFIER	PARD3	ENSG00000148498	Transcript	ENST00000374789.8	protein_coding	-	2/24	-	-	-	-	-	-	-	-	-	-1	-	HGNC	HGNC:16051	-	-	1	P4	-	-	-	-	-	-	-	-	-	-	-	-	-	-	-	-	-	-	-	-
10470	10_34523117_-/C	10:34523116-34523116	G	intron_variant	MODIFIER	PARD3	ENSG00000148498	Transcript	ENST00000374789.8	protein_coding	-	2/24	-	-	-	-	-	-	-	-	-	-1	-	HGNC	HGNC:16051	-	-	1	P4	-	-	-	-	-	-	-	-	-	-	-	-	-	-	-	-	-	-	-	-
10485	10_34523671_-/A	10:34523670-34523670	T	intron_variant	MODIFIER	PARD3	ENSG00000148498	Transcript	ENST00000374789.8	protein_coding	-	2/24	-	-	-	-	-	-	-	-	-	-1	-	HGNC	HGNC:16051	-	-	1	P4	-	-	-	-	-	-	-	-	-	-	-	-	-	-	-	-	-	-	-	-
10497	10_34524010_-/T	10:34524009-34524009	A	intron_variant	MODIFIER	PARD3	ENSG00000148498	Transcript	ENST00000374789.8	protein_coding	-	2/24	-	-	-	-	-	-	-	-	-	-1	-	HGNC	HGNC:16051	-	-	1	P4	-	-	-	-	-	-	-	-	-	-	-	-	-	-	-	-	-	-	-	-
10509	10_34525706_-/C	10:34525705-34525705	G	intron_variant	MODIFIER	PARD3	ENSG00000148498	Transcript	ENST00000374789.8	protein_coding	-	2/24	-	-	-	-	-	-	-	-	-	-1	-	HGNC	HGNC:16051	-	-	1	P4	-	-	-	-	-	-	-	-	-	-	-	-	-	-	-	-	-	-	-	-
10521	10_34526855_----/CGTT	10:34526854-34526854	AACG	intron_variant	MODIFIER	PARD3	ENSG00000148498	Transcript	ENST00000374789.8	protein_coding	-	2/24	-	-	-	-	-	-	-	-	-	-1	-	HGNC	HGNC:16051	-	-	1	P4	-	-	-	-	-	-	-	-	-	-	-	-	-	-	-	-	-	-	-	-
10533	10_34528448_-/C	10:34528447-34528447	G	intron_variant	MODIFIER	PARD3	ENSG00000148498	Transcript	ENST00000374789.8	protein_coding	-	2/24	-	-	-	-	-	-	-	-	-	-1	-	HGNC	HGNC:16051	-	-	1	P4	-	-	-	-	-	-	-	-	-	-	-	-	30	28	-37	28	0.00	0.00	0.00	0.00
10545	10_34529725_---/ACT	10:34529724-34529724	AGT	intron_variant	MODIFIER	PARD3	ENSG00000148498	Transcript	ENST00000374789.8	protein_coding	-	2/24	-	-	-	-	-	-	-	-	-	-1	-	HGNC	HGNC:16051	-	-	1	P4	-	-	-	-	-	-	-	-	-	-	-	-	-	-	-	-	-	-	-	-
10557	10_34530250_-/A	10:34530249-34530249	T	intron_variant	MODIFIER	PARD3	ENSG00000148498	Transcript	ENST00000374789.8	protein_coding	-	2/24	-	-	-	-	-	-	-	-	-	-1	-	HGNC	HGNC:16051	-	-	1	P4	-	-	-	-	-	-	-	-	-	-	-	-	-	-	-	-	-	-	-	-
10569	10_34539473_---------/ACCCCGGGT	10:34539472-34539472	ACCCGGGGT	intron_variant	MODIFIER	PARD3	ENSG00000148498	Transcript	ENST00000374789.8	protein_coding	-	2/24	-	-	-	-	-	-	-	-	-	-1	-	HGNC	HGNC:16051	-	-	1	P4	-	-	-	-	-	-	-	-	-	-	-	-	-	-	-	-	-	-	-	-
10581	10_34539661_----/AAAA	10:34539660-34539660	TTTT	intron_variant	MODIFIER	PARD3	ENSG00000148498	Transcript	ENST00000374789.8	protein_coding	-	2/24	-	-	-	-	-	-	-	-	-	-1	-	HGNC	HGNC:16051	-	-	1	P4	-	-	-	-	-	-	-	-	-	-	-	-	-	-	-	-	-	-	-	-
10593	10_34540417_-/A	10:34540416-34540416	T	intron_variant	MODIFIER	PARD3	ENSG00000148498	Transcript	ENST00000374789.8	protein_coding	-	2/24	-	-	-	-	-	-	-	-	-	-1	-	HGNC	HGNC:16051	-	-	1	P4	-	-	-	-	-	-	-	-	-	-	-	-	-	-	-	-	-	-	-	-
10605	10_34541155_---------/AAAAACCGT	10:34541154-34541154	ACGGTTTTT	intron_variant	MODIFIER	PARD3	ENSG00000148498	Transcript	ENST00000374789.8	protein_coding	-	2/24	-	-	-	-	-	-	-	-	-	-1	-	HGNC	HGNC:16051	-	-	1	P4	-	-	-	-	-	-	-	-	-	-	-	-	-	-	-	-	-	-	-	-
10617	10_34543095_----/ATTT	10:34543094-34543094	AAAT	intron_variant	MODIFIER	PARD3	ENSG00000148498	Transcript	ENST00000374789.8	protein_coding	-	2/24	-	-	-	-	-	-	-	-	-	-1	-	HGNC	HGNC:16051	-	-	1	P4	-	-	-	-	-	-	-	-	-	-	-	-	-	-	-	-	-	-	-	-
10629	10_34544184_-/G	10:34544183-34544183	C	intron_variant	MODIFIER	PARD3	ENSG00000148498	Transcript	ENST00000374789.8	protein_coding	-	2/24	-	-	-	-	-	-	-	-	-	-1	-	HGNC	HGNC:16051	-	-	1	P4	-	-	-	-	-	-	-	-	-	-	-	-	-14	-49	-43	-49	0.00	0.00	0.00	0.00
10641	10_34544954_----/AACT	10:34544953-34544953	AGTT	intron_variant	MODIFIER	PARD3	ENSG00000148498	Transcript	ENST00000374789.8	protein_coding	-	2/24	-	-	-	-	-	-	-	-	-	-1	-	HGNC	HGNC:16051	-	-	1	P4	-	-	-	-	-	-	-	-	-	-	-	-	-	-	-	-	-	-	-	-
10654	10_34544954_------/ACCTTT	10:34544953-34544953	AAAGGT	intron_variant	MODIFIER	PARD3	ENSG00000148498	Transcript	ENST00000374789.8	protein_coding	-	2/24	-	-	-	-	-	-	-	-	-	-1	-	HGNC	HGNC:16051	-	-	1	P4	-	-	-	-	-	-	-	-	-	-	-	-	-	-	-	-	-	-	-	-
10667	10_34545397_-/C	10:34545396-34545396	G	intron_variant	MODIFIER	PARD3	ENSG00000148498	Transcript	ENST00000374789.8	protein_coding	-	2/24	-	-	-	-	-	-	-	-	-	-1	-	HGNC	HGNC:16051	-	-	1	P4	-	-	-	-	-	-	-	-	-	-	-	-	-	-	-	-	-	-	-	-
10679	10_34545474_-/A	10:34545473-34545473	T	intron_variant	MODIFIER	PARD3	ENSG00000148498	Transcript	ENST00000374789.8	protein_coding	-	2/24	-	-	-	-	-	-	-	-	-	-1	-	HGNC	HGNC:16051	-	-	1	P4	-	-	-	-	-	-	-	-	-	-	-	-	-	-	-	-	-	-	-	-
10691	10_34546570_--/CT	10:34546569-34546569	AG	intron_variant	MODIFIER	PARD3	ENSG00000148498	Transcript	ENST00000374789.8	protein_coding	-	2/24	-	-	-	-	-	-	-	-	-	-1	-	HGNC	HGNC:16051	-	-	1	P4	-	-	-	-	-	-	-	-	-	-	-	-	-	-	-	-	-	-	-	-
10703	10_34546974_----/AAAG	10:34546973-34546973	CTTT	intron_variant	MODIFIER	PARD3	ENSG00000148498	Transcript	ENST00000374789.8	protein_coding	-	2/24	-	-	-	-	-	-	-	-	-	-1	-	HGNC	HGNC:16051	-	-	1	P4	-	-	-	-	-	-	-	-	-	-	-	-	-	-	-	-	-	-	-	-
10716	10_34549249_---/CTT	10:34549248-34549248	AAG	intron_variant	MODIFIER	PARD3	ENSG00000148498	Transcript	ENST00000374789.8	protein_coding	-	2/24	-	-	-	-	-	-	-	-	-	-1	-	HGNC	HGNC:16051	-	-	1	P4	-	-	-	-	-	-	-	-	-	-	-	-	-	-	-	-	-	-	-	-
10728	10_34549257_-/T	10:34549256-34549256	A	intron_variant	MODIFIER	PARD3	ENSG00000148498	Transcript	ENST00000374789.8	protein_coding	-	2/24	-	-	-	-	-	-	-	-	-	-1	-	HGNC	HGNC:16051	-	-	1	P4	-	-	-	-	-	-	-	-	-	-	-	-	-	-	-	-	-	-	-	-
10740	10_34550556_-/G	10:34550555-34550555	C	intron_variant	MODIFIER	PARD3	ENSG00000148498	Transcript	ENST00000374789.8	protein_coding	-	2/24	-	-	-	-	-	-	-	-	-	-1	-	HGNC	HGNC:16051	-	-	1	P4	-	-	-	-	-	-	-	-	-	-	-	-	-	-	-	-	-	-	-	-
10752	10_34550675_-/C	10:34550674-34550674	G	intron_variant	MODIFIER	PARD3	ENSG00000148498	Transcript	ENST00000374789.8	protein_coding	-	2/24	-	-	-	-	-	-	-	-	-	-1	-	HGNC	HGNC:16051	-	-	1	P4	-	-	-	-	-	-	-	-	-	-	-	-	-	-	-	-	-	-	-	-
10764	10_34552880_-/A	10:34552879-34552879	T	intron_variant	MODIFIER	PARD3	ENSG00000148498	Transcript	ENST00000374789.8	protein_coding	-	2/24	-	-	-	-	-	-	-	-	-	-1	-	HGNC	HGNC:16051	-	-	1	P4	-	-	-	-	-	-	-	-	-	-	-	-	-	-	-	-	-	-	-	-
10776	10_34553069_-/A	10:34553068-34553068	T	intron_variant	MODIFIER	PARD3	ENSG00000148498	Transcript	ENST00000374789.8	protein_coding	-	2/24	-	-	-	-	-	-	-	-	-	-1	-	HGNC	HGNC:16051	-	-	1	P4	-	-	-	-	-	-	-	-	-	-	-	-	35	-16	-16	-3	0.00	0.00	0.02	0.00
10788	10_34553069_--/GT	10:34553068-34553068	AC	intron_variant	MODIFIER	PARD3	ENSG00000148498	Transcript	ENST00000374789.8	protein_coding	-	2/24	-	-	-	-	-	-	-	-	-	-1	-	HGNC	HGNC:16051	-	-	1	P4	-	-	-	-	-	-	-	-	-	-	-	-	-	-	-	-	-	-	-	-
10800	10_34557647_----/AACG	10:34557646-34557646	CGTT	intron_variant	MODIFIER	PARD3	ENSG00000148498	Transcript	ENST00000374789.8	protein_coding	-	2/24	-	-	-	-	-	-	-	-	-	-1	-	HGNC	HGNC:16051	-	-	1	P4	-	-	-	-	-	-	-	-	-	-	-	-	-	-	-	-	-	-	-	-
10812	10_34557778_-------/AAAAAAT	10:34557777-34557777	ATTTTTT	intron_variant	MODIFIER	PARD3	ENSG00000148498	Transcript	ENST00000374789.8	protein_coding	-	2/24	-	-	-	-	-	-	-	-	-	-1	-	HGNC	HGNC:16051	-	-	1	P4	-	-	-	-	-	-	-	-	-	-	-	-	-	-	-	-	-	-	-	-
10824	10_34557778_---/AAG	10:34557777-34557777	CTT	intron_variant	MODIFIER	PARD3	ENSG00000148498	Transcript	ENST00000374789.8	protein_coding	-	2/24	-	-	-	-	-	-	-	-	-	-1	-	HGNC	HGNC:16051	-	-	1	P4	-	-	-	-	-	-	-	-	-	-	-	-	-	-	-	-	-	-	-	-
10836	10_34559052_-/C	10:34559051-34559051	G	intron_variant	MODIFIER	PARD3	ENSG00000148498	Transcript	ENST00000374789.8	protein_coding	-	2/24	-	-	-	-	-	-	-	-	-	-1	-	HGNC	HGNC:16051	-	-	1	P4	-	-	-	-	-	-	-	-	-	-	-	-	-46	2	0	1	0.00	0.00	0.00	0.00
10848	10_34560256_--/AT	10:34560255-34560255	AT	intron_variant	MODIFIER	PARD3	ENSG00000148498	Transcript	ENST00000374789.8	protein_coding	-	2/24	-	-	-	-	-	-	-	-	-	-1	-	HGNC	HGNC:16051	-	-	1	P4	-	-	-	-	-	-	-	-	-	-	-	-	-	-	-	-	-	-	-	-
10860	10_34560325_---/GTT	10:34560324-34560324	AAC	intron_variant	MODIFIER	PARD3	ENSG00000148498	Transcript	ENST00000374789.8	protein_coding	-	2/24	-	-	-	-	-	-	-	-	-	-1	-	HGNC	HGNC:16051	-	-	1	P4	-	-	-	-	-	-	-	-	-	-	-	-	-	-	-	-	-	-	-	-
10872	10_34562276_--/AA	10:34562275-34562275	TT	intron_variant	MODIFIER	PARD3	ENSG00000148498	Transcript	ENST00000374789.8	protein_coding	-	2/24	-	-	-	-	-	-	-	-	-	-1	-	HGNC	HGNC:16051	-	-	1	P4	-	-	-	-	-	-	-	-	-	-	-	-	-	-	-	-	-	-	-	-
10884	10_34562447_--/AG	10:34562446-34562446	CT	intron_variant	MODIFIER	PARD3	ENSG00000148498	Transcript	ENST00000374789.8	protein_coding	-	2/24	-	-	-	-	-	-	-	-	-	-1	-	HGNC	HGNC:16051	-	-	1	P4	-	-	-	-	-	-	-	-	-	-	-	-	-	-	-	-	-	-	-	-
10896	10_34564655_---/AAT	10:34564654-34564654	ATT	intron_variant	MODIFIER	PARD3	ENSG00000148498	Transcript	ENST00000374789.8	protein_coding	-	2/24	-	-	-	-	-	-	-	-	-	-1	-	HGNC	HGNC:16051	-	-	1	P4	-	-	-	-	-	-	-	-	-	-	-	-	-	-	-	-	-	-	-	-
10908	10_34564655_--/AT	10:34564654-34564654	AT	intron_variant	MODIFIER	PARD3	ENSG00000148498	Transcript	ENST00000374789.8	protein_coding	-	2/24	-	-	-	-	-	-	-	-	-	-1	-	HGNC	HGNC:16051	-	-	1	P4	-	-	-	-	-	-	-	-	-	-	-	-	-	-	-	-	-	-	-	-
10920	10_34565528_-/A	10:34565527-34565527	T	intron_variant	MODIFIER	PARD3	ENSG00000148498	Transcript	ENST00000374789.8	protein_coding	-	2/24	-	-	-	-	-	-	-	-	-	-1	-	HGNC	HGNC:16051	-	-	1	P4	-	-	-	-	-	-	-	-	-	-	-	-	4	33	-49	-29	0.00	0.00	0.00	0.00
10932	10_34568845_---/ATT	10:34568844-34568844	AAT	intron_variant	MODIFIER	PARD3	ENSG00000148498	Transcript	ENST00000374789.8	protein_coding	-	2/24	-	-	-	-	-	-	-	-	-	-1	-	HGNC	HGNC:16051	-	-	1	P4	-	-	-	-	-	-	-	-	-	-	-	-	-	-	-	-	-	-	-	-
10944	10_34570404_--/AA	10:34570403-34570403	TT	intron_variant	MODIFIER	PARD3	ENSG00000148498	Transcript	ENST00000374789.8	protein_coding	-	2/24	-	-	-	-	-	-	-	-	-	-1	-	HGNC	HGNC:16051	-	-	1	P4	-	-	-	-	-	-	-	-	-	-	-	-	-	-	-	-	-	-	-	-
10956	10_34570404_---/ATT	10:34570403-34570403	AAT	intron_variant	MODIFIER	PARD3	ENSG00000148498	Transcript	ENST00000374789.8	protein_coding	-	2/24	-	-	-	-	-	-	-	-	-	-1	-	HGNC	HGNC:16051	-	-	1	P4	-	-	-	-	-	-	-	-	-	-	-	-	-	-	-	-	-	-	-	-
10968	10_34571397_------/AAATTT	10:34571396-34571396	AAATTT	intron_variant	MODIFIER	PARD3	ENSG00000148498	Transcript	ENST00000374789.8	protein_coding	-	2/24	-	-	-	-	-	-	-	-	-	-1	-	HGNC	HGNC:16051	-	-	1	P4	-	-	-	-	-	-	-	-	-	-	-	-	-	-	-	-	-	-	-	-
10980	10_34573552_-/C	10:34573551-34573551	G	intron_variant	MODIFIER	PARD3	ENSG00000148498	Transcript	ENST00000374789.8	protein_coding	-	2/24	-	-	-	-	-	-	-	-	-	-1	-	HGNC	HGNC:16051	-	-	1	P4	-	-	-	-	-	-	-	-	-	-	-	-	-	-	-	-	-	-	-	-
10993	10_34574016_-/A	10:34574015-34574015	T	intron_variant	MODIFIER	PARD3	ENSG00000148498	Transcript	ENST00000374789.8	protein_coding	-	2/24	-	-	-	-	-	-	-	-	-	-1	-	HGNC	HGNC:16051	-	-	1	P4	-	-	-	-	-	-	-	-	-	-	-	-	-	-	-	-	-	-	-	-
11005	10_34574016_---/CTT	10:34574015-34574015	AAG	intron_variant	MODIFIER	PARD3	ENSG00000148498	Transcript	ENST00000374789.8	protein_coding	-	2/24	-	-	-	-	-	-	-	-	-	-1	-	HGNC	HGNC:16051	-	-	1	P4	-	-	-	-	-	-	-	-	-	-	-	-	-	-	-	-	-	-	-	-
11017	10_34576356_------/CGTTTT	10:34576355-34576355	AAAACG	intron_variant	MODIFIER	PARD3	ENSG00000148498	Transcript	ENST00000374789.8	protein_coding	-	2/24	-	-	-	-	-	-	-	-	-	-1	-	HGNC	HGNC:16051	-	-	1	P4	-	-	-	-	-	-	-	-	-	-	-	-	-	-	-	-	-	-	-	-
11030	10_34576758_-/C	10:34576757-34576757	G	intron_variant	MODIFIER	PARD3	ENSG00000148498	Transcript	ENST00000374789.8	protein_coding	-	2/24	-	-	-	-	-	-	-	-	-	-1	-	HGNC	HGNC:16051	-	-	1	P4	-	-	-	-	-	-	-	-	-	-	-	-	-	-	-	-	-	-	-	-
11043	10_34582800_----/AACT	10:34582799-34582799	AGTT	intron_variant	MODIFIER	PARD3	ENSG00000148498	Transcript	ENST00000374789.8	protein_coding	-	2/24	-	-	-	-	-	-	-	-	-	-1	-	HGNC	HGNC:16051	-	-	1	P4	-	-	-	-	-	-	-	-	-	-	-	-	-	-	-	-	-	-	-	-
11056	10_34582800_----/CCTT	10:34582799-34582799	AAGG	intron_variant	MODIFIER	PARD3	ENSG00000148498	Transcript	ENST00000374789.8	protein_coding	-	2/24	-	-	-	-	-	-	-	-	-	-1	-	HGNC	HGNC:16051	-	-	1	P4	-	-	-	-	-	-	-	-	-	-	-	-	-	-	-	-	-	-	-	-
11069	10_34583970_----/AGTT	10:34583969-34583969	AACT	intron_variant	MODIFIER	PARD3	ENSG00000148498	Transcript	ENST00000374789.8	protein_coding	-	2/24	-	-	-	-	-	-	-	-	-	-1	-	HGNC	HGNC:16051	-	-	1	P4	-	-	-	-	-	-	-	-	-	-	-	-	-	-	-	-	-	-	-	-
11082	10_34585439_--/AG	10:34585438-34585438	CT	intron_variant	MODIFIER	PARD3	ENSG00000148498	Transcript	ENST00000374789.8	protein_coding	-	2/24	-	-	-	-	-	-	-	-	-	-1	-	HGNC	HGNC:16051	-	-	1	P4	-	-	-	-	-	-	-	-	-	-	-	-	-	-	-	-	-	-	-	-
11096	10_34585450_---/AAA	10:34585449-34585449	TTT	intron_variant	MODIFIER	PARD3	ENSG00000148498	Transcript	ENST00000374789.8	protein_coding	-	2/24	-	-	-	-	-	-	-	-	-	-1	-	HGNC	HGNC:16051	-	-	1	P4	-	-	-	-	-	-	-	-	-	-	-	-	-	-	-	-	-	-	-	-
11110	10_34586075_-/A	10:34586074-34586074	T	intron_variant	MODIFIER	PARD3	ENSG00000148498	Transcript	ENST00000374789.8	protein_coding	-	2/24	-	-	-	-	-	-	-	-	-	-1	-	HGNC	HGNC:16051	-	-	1	P4	-	-	-	-	-	-	-	-	-	-	-	-	-	-	-	-	-	-	-	-
11123	10_34586488_-/T	10:34586487-34586487	A	intron_variant	MODIFIER	PARD3	ENSG00000148498	Transcript	ENST00000374789.8	protein_coding	-	2/24	-	-	-	-	-	-	-	-	-	-1	-	HGNC	HGNC:16051	-	-	1	P4	-	-	-	-	-	-	-	-	-	-	-	-	-	-	-	-	-	-	-	-
11136	10_34587227_-/T	10:34587226-34587226	A	intron_variant	MODIFIER	PARD3	ENSG00000148498	Transcript	ENST00000374789.8	protein_coding	-	2/24	-	-	-	-	-	-	-	-	-	-1	-	HGNC	HGNC:16051	-	-	1	P4	-	-	-	-	-	-	-	-	-	-	-	-	-	-	-	-	-	-	-	-
11149	10_34587437_---/ATT	10:34587436-34587436	AAT	intron_variant	MODIFIER	PARD3	ENSG00000148498	Transcript	ENST00000374789.8	protein_coding	-	2/24	-	-	-	-	-	-	-	-	-	-1	-	HGNC	HGNC:16051	-	-	1	P4	-	-	-	-	-	-	-	-	-	-	-	-	-	-	-	-	-	-	-	-
11162	10_34595297_-----------------/AAAAAAAACTTTTTTTT	10:34595296-34595296	AAAAAAAAGTTTTTTTT	intron_variant	MODIFIER	PARD3	ENSG00000148498	Transcript	ENST00000374789.8	protein_coding	-	2/24	-	-	-	-	-	-	-	-	-	-1	-	HGNC	HGNC:16051	-	-	1	P4	-	-	-	-	-	-	-	-	-	-	-	-	-	-	-	-	-	-	-	-
11174	10_34596972_-/C	10:34596971-34596971	G	intron_variant	MODIFIER	PARD3	ENSG00000148498	Transcript	ENST00000374789.8	protein_coding	-	2/24	-	-	-	-	-	-	-	-	-	-1	-	HGNC	HGNC:16051	-	-	1	P4	-	-	-	-	-	-	-	-	-	-	-	-	-29	36	0	36	0.00	0.00	0.00	0.00
11187	10_34600349_-/A	10:34600348-34600348	T	intron_variant	MODIFIER	PARD3	ENSG00000148498	Transcript	ENST00000374789.8	protein_coding	-	2/24	-	-	-	-	-	-	-	-	-	-1	-	HGNC	HGNC:16051	-	-	1	P4	-	-	-	-	-	-	-	-	-	-	-	-	-6	41	-44	39	0.00	0.00	0.00	0.00
11199	10_34600349_---/ATT	10:34600348-34600348	AAT	intron_variant	MODIFIER	PARD3	ENSG00000148498	Transcript	ENST00000374789.8	protein_coding	-	2/24	-	-	-	-	-	-	-	-	-	-1	-	HGNC	HGNC:16051	-	-	1	P4	-	-	-	-	-	-	-	-	-	-	-	-	-	-	-	-	-	-	-	-
11211	10_34603250_----/AAAG	10:34603249-34603249	CTTT	intron_variant	MODIFIER	PARD3	ENSG00000148498	Transcript	ENST00000374789.8	protein_coding	-	2/24	-	-	-	-	-	-	-	-	-	-1	-	HGNC	HGNC:16051	-	-	1	P4	-	-	-	-	-	-	-	-	-	-	-	-	-	-	-	-	-	-	-	-
11223	10_34608185_-/A	10:34608184-34608184	T	intron_variant	MODIFIER	PARD3	ENSG00000148498	Transcript	ENST00000374789.8	protein_coding	-	2/24	-	-	-	-	-	-	-	-	-	-1	-	HGNC	HGNC:16051	-	-	1	P4	-	-	-	-	-	-	-	-	-	-	-	-	-	-	-	-	-	-	-	-
11236	10_34609232_-/G	10:34609231-34609231	C	intron_variant	MODIFIER	PARD3	ENSG00000148498	Transcript	ENST00000374789.8	protein_coding	-	2/24	-	-	-	-	-	-	-	-	-	-1	-	HGNC	HGNC:16051	-	-	1	P4	-	-	-	-	-	-	-	-	-	-	-	-	16	-16	38	40	0.00	0.00	0.00	0.00
11248	10_34609734_-/A	10:34609733-34609733	T	intron_variant	MODIFIER	PARD3	ENSG00000148498	Transcript	ENST00000374789.8	protein_coding	-	2/24	-	-	-	-	-	-	-	-	-	-1	-	HGNC	HGNC:16051	-	-	1	P4	-	-	-	-	-	-	-	-	-	-	-	-	-	-	-	-	-	-	-	-
11261	10_34610446_--------------/AAAAAAACCCGTTT	10:34610445-34610445	AAACGGGTTTTTTT	intron_variant	MODIFIER	PARD3	ENSG00000148498	Transcript	ENST00000374789.8	protein_coding	-	2/24	-	-	-	-	-	-	-	-	-	-1	-	HGNC	HGNC:16051	-	-	1	P4	-	-	-	-	-	-	-	-	-	-	-	-	-	-	-	-	-	-	-	-
11273	10_34610446_-------/AACGGGT	10:34610445-34610445	ACCCGTT	intron_variant	MODIFIER	PARD3	ENSG00000148498	Transcript	ENST00000374789.8	protein_coding	-	2/24	-	-	-	-	-	-	-	-	-	-1	-	HGNC	HGNC:16051	-	-	1	P4	-	-	-	-	-	-	-	-	-	-	-	-	-	-	-	-	-	-	-	-
11285	10_34610446_--/CT	10:34610445-34610445	AG	intron_variant	MODIFIER	PARD3	ENSG00000148498	Transcript	ENST00000374789.8	protein_coding	-	2/24	-	-	-	-	-	-	-	-	-	-1	-	HGNC	HGNC:16051	-	-	1	P4	-	-	-	-	-	-	-	-	-	-	-	-	-	-	-	-	-	-	-	-
11297	10_34610475_--/AG	10:34610474-34610474	CT	intron_variant	MODIFIER	PARD3	ENSG00000148498	Transcript	ENST00000374789.8	protein_coding	-	2/24	-	-	-	-	-	-	-	-	-	-1	-	HGNC	HGNC:16051	-	-	1	P4	-	-	-	-	-	-	-	-	-	-	-	-	-	-	-	-	-	-	-	-
11309	10_34617099_--/AA	10:34617098-34617098	TT	intron_variant	MODIFIER	PARD3	ENSG00000148498	Transcript	ENST00000374789.8	protein_coding	-	2/24	-	-	-	-	-	-	-	-	-	-1	-	HGNC	HGNC:16051	-	-	1	P4	-	-	-	-	-	-	-	-	-	-	-	-	-	-	-	-	-	-	-	-
11321	10_34617280_-/T	10:34617279-34617279	A	intron_variant	MODIFIER	PARD3	ENSG00000148498	Transcript	ENST00000374789.8	protein_coding	-	2/24	-	-	-	-	-	-	-	-	-	-1	-	HGNC	HGNC:16051	-	-	1	P4	-	-	-	-	-	-	-	-	-	-	-	-	-	-	-	-	-	-	-	-
11333	10_34617605_---/AAT	10:34617604-34617604	ATT	intron_variant	MODIFIER	PARD3	ENSG00000148498	Transcript	ENST00000374789.8	protein_coding	-	2/24	-	-	-	-	-	-	-	-	-	-1	-	HGNC	HGNC:16051	-	-	1	P4	-	-	-	-	-	-	-	-	-	-	-	-	-	-	-	-	-	-	-	-
11345	10_34617605_-/T	10:34617604-34617604	A	intron_variant	MODIFIER	PARD3	ENSG00000148498	Transcript	ENST00000374789.8	protein_coding	-	2/24	-	-	-	-	-	-	-	-	-	-1	-	HGNC	HGNC:16051	-	-	1	P4	-	-	-	-	-	-	-	-	-	-	-	-	-	-	-	-	-	-	-	-
11357	10_34620210_-/A	10:34620209-34620209	T	intron_variant	MODIFIER	PARD3	ENSG00000148498	Transcript	ENST00000374789.8	protein_coding	-	2/24	-	-	-	-	-	-	-	-	-	-1	-	HGNC	HGNC:16051	-	-	1	P4	-	-	-	-	-	-	-	-	-	-	-	-	-	-	-	-	-	-	-	-
11369	10_34621246_---/TTT	10:34621245-34621245	AAA	intron_variant	MODIFIER	PARD3	ENSG00000148498	Transcript	ENST00000374789.8	protein_coding	-	2/24	-	-	-	-	-	-	-	-	-	-1	-	HGNC	HGNC:16051	-	-	1	P4	-	-	-	-	-	-	-	-	-	-	-	-	-	-	-	-	-	-	-	-
11382	10_34621479_--/GT	10:34621478-34621478	AC	intron_variant	MODIFIER	PARD3	ENSG00000148498	Transcript	ENST00000374789.8	protein_coding	-	2/24	-	-	-	-	-	-	-	-	-	-1	-	HGNC	HGNC:16051	-	-	1	P4	-	-	-	-	-	-	-	-	-	-	-	-	-	-	-	-	-	-	-	-
11395	10_34624405_--/AG	10:34624404-34624404	CT	intron_variant	MODIFIER	PARD3	ENSG00000148498	Transcript	ENST00000374789.8	protein_coding	-	2/24	-	-	-	-	-	-	-	-	-	-1	-	HGNC	HGNC:16051	-	-	1	P4	-	-	-	-	-	-	-	-	-	-	-	-	-	-	-	-	-	-	-	-
11407	10_34625182_---/CCT	10:34625181-34625181	AGG	intron_variant	MODIFIER	PARD3	ENSG00000148498	Transcript	ENST00000374789.8	protein_coding	-	2/24	-	-	-	-	-	-	-	-	-	-1	-	HGNC	HGNC:16051	-	-	1	P4	-	-	-	-	-	-	-	-	-	-	-	-	-	-	-	-	-	-	-	-
11419	10_34627247_-----/CCGTT	10:34627246-34627246	AACGG	intron_variant	MODIFIER	PARD3	ENSG00000148498	Transcript	ENST00000374789.8	protein_coding	-	2/24	-	-	-	-	-	-	-	-	-	-1	-	HGNC	HGNC:16051	-	-	1	P4	-	-	-	-	-	-	-	-	-	-	-	-	-	-	-	-	-	-	-	-
11431	10_34633072_------------/AAAAGTTTTTTT	10:34633071-34633071	AAAAAAACTTTT	intron_variant	MODIFIER	PARD3	ENSG00000148498	Transcript	ENST00000374789.8	protein_coding	-	2/24	-	-	-	-	-	-	-	-	-	-1	-	HGNC	HGNC:16051	-	-	1	P4	-	-	-	-	-	-	-	-	-	-	-	-	-	-	-	-	-	-	-	-
11443	10_34636404_-/C	10:34636403-34636403	G	intron_variant	MODIFIER	PARD3	ENSG00000148498	Transcript	ENST00000374789.8	protein_coding	-	2/24	-	-	-	-	-	-	-	-	-	-1	-	HGNC	HGNC:16051	-	-	1	P4	-	-	-	-	-	-	-	-	-	-	-	-	-	-	-	-	-	-	-	-
11455	10_34638337_-----/AACCT	10:34638336-34638336	AGGTT	intron_variant	MODIFIER	PARD3	ENSG00000148498	Transcript	ENST00000374789.8	protein_coding	-	2/24	-	-	-	-	-	-	-	-	-	-1	-	HGNC	HGNC:16051	-	-	1	P4	-	-	-	-	-	-	-	-	-	-	-	-	-	-	-	-	-	-	-	-
11468	10_34639856_----/AACC	10:34639855-34639855	GGTT	intron_variant	MODIFIER	PARD3	ENSG00000148498	Transcript	ENST00000374789.8	protein_coding	-	2/24	-	-	-	-	-	-	-	-	-	-1	-	HGNC	HGNC:16051	-	-	1	P4	-	-	-	-	-	-	-	-	-	-	-	-	-	-	-	-	-	-	-	-
11481	10_34639856_--/AC	10:34639855-34639855	GT	intron_variant	MODIFIER	PARD3	ENSG00000148498	Transcript	ENST00000374789.8	protein_coding	-	2/24	-	-	-	-	-	-	-	-	-	-1	-	HGNC	HGNC:16051	-	-	1	P4	-	-	-	-	-	-	-	-	-	-	-	-	-	-	-	-	-	-	-	-
11494	10_34640621_-/A	10:34640620-34640620	T	intron_variant	MODIFIER	PARD3	ENSG00000148498	Transcript	ENST00000374789.8	protein_coding	-	2/24	-	-	-	-	-	-	-	-	-	-1	-	HGNC	HGNC:16051	-	-	1	P4	-	-	-	-	-	-	-	-	-	-	-	-	-	-	-	-	-	-	-	-
11506	10_34642642_-/C	10:34642641-34642641	G	intron_variant	MODIFIER	PARD3	ENSG00000148498	Transcript	ENST00000374789.8	protein_coding	-	2/24	-	-	-	-	-	-	-	-	-	-1	-	HGNC	HGNC:16051	-	-	1	P4	-	-	-	-	-	-	-	-	-	-	-	-	2	4	40	14	0.00	0.00	0.00	0.00
11519	10_34642816_-/G	10:34642815-34642815	C	intron_variant	MODIFIER	PARD3	ENSG00000148498	Transcript	ENST00000374789.8	protein_coding	-	2/24	-	-	-	-	-	-	-	-	-	-1	-	HGNC	HGNC:16051	-	-	1	P4	-	-	-	-	-	-	-	-	-	-	-	-	-	-	-	-	-	-	-	-
11532	10_34646858_--/TT	10:34646857-34646857	AA	intron_variant	MODIFIER	PARD3	ENSG00000148498	Transcript	ENST00000374789.8	protein_coding	-	2/24	-	-	-	-	-	-	-	-	-	-1	-	HGNC	HGNC:16051	-	-	1	P4	-	-	-	-	-	-	-	-	-	-	-	-	-	-	-	-	-	-	-	-
11544	10_34647573_-/T	10:34647572-34647572	A	intron_variant	MODIFIER	PARD3	ENSG00000148498	Transcript	ENST00000374789.8	protein_coding	-	2/24	-	-	-	-	-	-	-	-	-	-1	-	HGNC	HGNC:16051	-	-	1	P4	-	-	-	-	-	-	-	-	-	-	-	-	-	-	-	-	-	-	-	-
11556	10_34647667_----/AGTT	10:34647666-34647666	AACT	intron_variant	MODIFIER	PARD3	ENSG00000148498	Transcript	ENST00000374789.8	protein_coding	-	2/24	-	-	-	-	-	-	-	-	-	-1	-	HGNC	HGNC:16051	-	-	1	P4	-	-	-	-	-	-	-	-	-	-	-	-	-	-	-	-	-	-	-	-
11568	10_34647667_--/CG	10:34647666-34647666	CG	intron_variant	MODIFIER	PARD3	ENSG00000148498	Transcript	ENST00000374789.8	protein_coding	-	2/24	-	-	-	-	-	-	-	-	-	-1	-	HGNC	HGNC:16051	-	-	1	P4	-	-	-	-	-	-	-	-	-	-	-	-	-	-	-	-	-	-	-	-
11580	10_34650179_-/C	10:34650178-34650178	G	intron_variant	MODIFIER	PARD3	ENSG00000148498	Transcript	ENST00000374789.8	protein_coding	-	2/24	-	-	-	-	-	-	-	-	-	-1	-	HGNC	HGNC:16051	-	-	1	P4	-	-	-	-	-	-	-	-	-	-	-	-	-	-	-	-	-	-	-	-
11592	10_34655293_-/T	10:34655292-34655292	A	intron_variant	MODIFIER	PARD3	ENSG00000148498	Transcript	ENST00000374789.8	protein_coding	-	2/24	-	-	-	-	-	-	-	-	-	-1	-	HGNC	HGNC:16051	-	-	1	P4	-	-	-	-	-	-	-	-	-	-	-	-	-	-	-	-	-	-	-	-
11606	10_34658615_-/C	10:34658614-34658614	G	intron_variant	MODIFIER	PARD3	ENSG00000148498	Transcript	ENST00000374789.8	protein_coding	-	2/24	-	-	-	-	-	-	-	-	-	-1	-	HGNC	HGNC:16051	-	-	1	P4	-	-	-	-	-	-	-	-	-	-	-	-	-	-	-	-	-	-	-	-
11619	10_34658841_----/ACCT	10:34658840-34658840	AGGT	intron_variant	MODIFIER	PARD3	ENSG00000148498	Transcript	ENST00000374789.8	protein_coding	-	2/24	-	-	-	-	-	-	-	-	-	-1	-	HGNC	HGNC:16051	-	-	1	P4	-	-	-	-	-	-	-	-	-	-	-	-	-	-	-	-	-	-	-	-
11632	10_34661531_--/AG	10:34661530-34661530	CT	intron_variant	MODIFIER	PARD3	ENSG00000148498	Transcript	ENST00000374789.8	protein_coding	-	2/24	-	-	-	-	-	-	-	-	-	-1	-	HGNC	HGNC:16051	-	-	1	P4	-	-	-	-	-	-	-	-	-	-	-	-	-	-	-	-	-	-	-	-
11646	10_34663869_-------/AACGGGT	10:34663868-34663868	ACCCGTT	intron_variant	MODIFIER	PARD3	ENSG00000148498	Transcript	ENST00000374789.8	protein_coding	-	2/24	-	-	-	-	-	-	-	-	-	-1	-	HGNC	HGNC:16051	-	-	1	P4	-	-	-	-	-	-	-	-	-	-	-	-	-	-	-	-	-	-	-	-
11660	10_34664217_------/TTTTTT	10:34664216-34664216	AAAAAA	intron_variant	MODIFIER	PARD3	ENSG00000148498	Transcript	ENST00000374789.8	protein_coding	-	2/24	-	-	-	-	-	-	-	-	-	-1	-	HGNC	HGNC:16051	-	-	1	P4	-	-	-	-	-	-	-	-	-	-	-	-	-	-	-	-	-	-	-	-
11673	10_34668118_-/A	10:34668117-34668117	T	intron_variant	MODIFIER	PARD3	ENSG00000148498	Transcript	ENST00000374789.8	protein_coding	-	2/24	-	-	-	-	-	-	-	-	-	-1	-	HGNC	HGNC:16051	-	-	1	P4	-	-	-	-	-	-	-	-	-	-	-	-	-	-	-	-	-	-	-	-
11686	10_34669604_------/ATTTTT	10:34669603-34669603	AAAAAT	intron_variant	MODIFIER	PARD3	ENSG00000148498	Transcript	ENST00000374789.8	protein_coding	-	2/24	-	-	-	-	-	-	-	-	-	-1	-	HGNC	HGNC:16051	-	-	1	P4	-	-	-	-	-	-	-	-	-	-	-	-	-	-	-	-	-	-	-	-
11698	10_34670463_-/C	10:34670462-34670462	G	intron_variant	MODIFIER	PARD3	ENSG00000148498	Transcript	ENST00000374789.8	protein_coding	-	2/24	-	-	-	-	-	-	-	-	-	-1	-	HGNC	HGNC:16051	-	-	1	P4	-	-	-	-	-	-	-	-	-	-	-	-	-	-	-	-	-	-	-	-
11711	10_34681309_----/AAAC	10:34681308-34681308	GTTT	intron_variant	MODIFIER	PARD3	ENSG00000148498	Transcript	ENST00000374789.8	protein_coding	-	2/24	-	-	-	-	-	-	-	-	-	-1	-	HGNC	HGNC:16051	-	-	1	P4	-	-	-	-	-	-	-	-	-	-	-	-	-	-	-	-	-	-	-	-
11724	10_34685058_-----/CCTTT	10:34685057-34685057	AAAGG	intron_variant	MODIFIER	PARD3	ENSG00000148498	Transcript	ENST00000374789.8	protein_coding	-	2/24	-	-	-	-	-	-	-	-	-	-1	-	HGNC	HGNC:16051	-	-	1	P4	-	-	-	-	-	-	-	-	-	-	-	-	-	-	-	-	-	-	-	-
11736	10_34688603_-/T	10:34688602-34688602	A	intron_variant	MODIFIER	PARD3	ENSG00000148498	Transcript	ENST00000374789.8	protein_coding	-	2/24	-	-	-	-	-	-	-	-	-	-1	-	HGNC	HGNC:16051	-	-	1	P4	-	-	-	-	-	-	-	-	-	-	-	-	-	-	-	-	-	-	-	-
11748	10_34689691_-/A	10:34689690-34689690	T	intron_variant	MODIFIER	PARD3	ENSG00000148498	Transcript	ENST00000374789.8	protein_coding	-	2/24	-	-	-	-	-	-	-	-	-	-1	-	HGNC	HGNC:16051	-	-	1	P4	-	-	-	-	-	-	-	-	-	-	-	-	-	-	-	-	-	-	-	-
11759	10_34690006_-/A	10:34690005-34690005	T	intron_variant	MODIFIER	PARD3	ENSG00000148498	Transcript	ENST00000374789.8	protein_coding	-	2/24	-	-	-	-	-	-	-	-	-	-1	-	HGNC	HGNC:16051	-	-	1	P4	-	-	-	-	-	-	-	-	-	-	-	-	-	-	-	-	-	-	-	-
11770	10_34696774_-/C	10:34696773-34696773	G	intron_variant	MODIFIER	PARD3	ENSG00000148498	Transcript	ENST00000374789.8	protein_coding	-	1/24	-	-	-	-	-	-	-	-	-	-1	-	HGNC	HGNC:16051	-	-	1	P4	-	-	-	-	-	-	-	-	-	-	-	-	8	21	-11	42	0.00	0.00	0.00	0.00
11783	10_34701110_--/AG	10:34701109-34701109	CT	intron_variant	MODIFIER	PARD3	ENSG00000148498	Transcript	ENST00000374789.8	protein_coding	-	1/24	-	-	-	-	-	-	-	-	-	-1	-	HGNC	HGNC:16051	-	-	1	P4	-	-	-	-	-	-	-	-	-	-	-	-	-	-	-	-	-	-	-	-
11795	10_34701131_---/AAC	10:34701130-34701130	GTT	intron_variant	MODIFIER	PARD3	ENSG00000148498	Transcript	ENST00000374789.8	protein_coding	-	1/24	-	-	-	-	-	-	-	-	-	-1	-	HGNC	HGNC:16051	-	-	1	P4	-	-	-	-	-	-	-	-	-	-	-	-	-	-	-	-	-	-	-	-
11807	10_34701369_-/T	10:34701368-34701368	A	intron_variant	MODIFIER	PARD3	ENSG00000148498	Transcript	ENST00000374789.8	protein_coding	-	1/24	-	-	-	-	-	-	-	-	-	-1	-	HGNC	HGNC:16051	-	-	1	P4	-	-	-	-	-	-	-	-	-	-	-	-	-	-	-	-	-	-	-	-
11819	10_34704730_--/AT	10:34704729-34704729	AT	intron_variant	MODIFIER	PARD3	ENSG00000148498	Transcript	ENST00000374789.8	protein_coding	-	1/24	-	-	-	-	-	-	-	-	-	-1	-	HGNC	HGNC:16051	-	-	1	P4	-	-	-	-	-	-	-	-	-	-	-	-	-	-	-	-	-	-	-	-
11831	10_34706773_-/A	10:34706772-34706772	T	intron_variant	MODIFIER	PARD3	ENSG00000148498	Transcript	ENST00000374789.8	protein_coding	-	1/24	-	-	-	-	-	-	-	-	-	-1	-	HGNC	HGNC:16051	-	-	1	P4	-	-	-	-	-	-	-	-	-	-	-	-	-20	-4	-20	31	0.01	0.00	0.00	0.00
11843	10_34707199_--/AT	10:34707198-34707198	AT	intron_variant	MODIFIER	PARD3	ENSG00000148498	Transcript	ENST00000374789.8	protein_coding	-	1/24	-	-	-	-	-	-	-	-	-	-1	-	HGNC	HGNC:16051	-	-	1	P4	-	-	-	-	-	-	-	-	-	-	-	-	-	-	-	-	-	-	-	-
11854	10_34707462_-/C	10:34707461-34707461	G	intron_variant	MODIFIER	PARD3	ENSG00000148498	Transcript	ENST00000374789.8	protein_coding	-	1/24	-	-	-	-	-	-	-	-	-	-1	-	HGNC	HGNC:16051	-	-	1	P4	-	-	-	-	-	-	-	-	-	-	-	-	-	-	-	-	-	-	-	-
11866	10_34709647_-----------/ACCCCGGGTTT	10:34709646-34709646	AAACCCGGGGT	intron_variant	MODIFIER	PARD3	ENSG00000148498	Transcript	ENST00000374789.8	protein_coding	-	1/24	-	-	-	-	-	-	-	-	-	-1	-	HGNC	HGNC:16051	-	-	1	P4	-	-	-	-	-	-	-	-	-	-	-	-	-	-	-	-	-	-	-	-
11878	10_34710156_-/A	10:34710155-34710155	T	intron_variant	MODIFIER	PARD3	ENSG00000148498	Transcript	ENST00000374789.8	protein_coding	-	1/24	-	-	-	-	-	-	-	-	-	-1	-	HGNC	HGNC:16051	-	-	1	P4	-	-	-	-	-	-	-	-	-	-	-	-	-	-	-	-	-	-	-	-
11890	10_34711172_-----/ACGTT	10:34711171-34711171	AACGT	intron_variant	MODIFIER	PARD3	ENSG00000148498	Transcript	ENST00000374789.8	protein_coding	-	1/24	-	-	-	-	-	-	-	-	-	-1	-	HGNC	HGNC:16051	-	-	1	P4	-	-	-	-	-	-	-	-	-	-	-	-	-	-	-	-	-	-	-	-
11902	10_34715420_--/AT	10:34715419-34715419	AT	intron_variant	MODIFIER	PARD3	ENSG00000148498	Transcript	ENST00000374789.8	protein_coding	-	1/24	-	-	-	-	-	-	-	-	-	-1	-	HGNC	HGNC:16051	-	-	1	P4	-	-	-	-	-	-	-	-	-	-	-	-	-	-	-	-	-	-	-	-
11914	10_34716167_-----/AAAGT	10:34716166-34716166	ACTTT	intron_variant	MODIFIER	PARD3	ENSG00000148498	Transcript	ENST00000374789.8	protein_coding	-	1/24	-	-	-	-	-	-	-	-	-	-1	-	HGNC	HGNC:16051	-	-	1	P4	-	-	-	-	-	-	-	-	-	-	-	-	-	-	-	-	-	-	-	-
11926	10_34722269_---/AGT	10:34722268-34722268	ACT	intron_variant	MODIFIER	PARD3	ENSG00000148498	Transcript	ENST00000374789.8	protein_coding	-	1/24	-	-	-	-	-	-	-	-	-	-1	-	HGNC	HGNC:16051	-	-	1	P4	-	-	-	-	-	-	-	-	-	-	-	-	-	-	-	-	-	-	-	-
11937	10_34722269_-/C	10:34722268-34722268	G	intron_variant	MODIFIER	PARD3	ENSG00000148498	Transcript	ENST00000374789.8	protein_coding	-	1/24	-	-	-	-	-	-	-	-	-	-1	-	HGNC	HGNC:16051	-	-	1	P4	-	-	-	-	-	-	-	-	-	-	-	-	-	-	-	-	-	-	-	-
11948	10_34723118_-/C	10:34723117-34723117	G	intron_variant	MODIFIER	PARD3	ENSG00000148498	Transcript	ENST00000374789.8	protein_coding	-	1/24	-	-	-	-	-	-	-	-	-	-1	-	HGNC	HGNC:16051	-	-	1	P4	-	-	-	-	-	-	-	-	-	-	-	-	-	-	-	-	-	-	-	-
11959	10_34723306_---------/AAAAAAAGG	10:34723305-34723305	CCTTTTTTT	intron_variant	MODIFIER	PARD3	ENSG00000148498	Transcript	ENST00000374789.8	protein_coding	-	1/24	-	-	-	-	-	-	-	-	-	-1	-	HGNC	HGNC:16051	-	-	1	P4	-	-	-	-	-	-	-	-	-	-	-	-	-	-	-	-	-	-	-	-
11970	10_34723520_-------/ACGGTTT	10:34723519-34723519	AAACCGT	intron_variant	MODIFIER	PARD3	ENSG00000148498	Transcript	ENST00000374789.8	protein_coding	-	1/24	-	-	-	-	-	-	-	-	-	-1	-	HGNC	HGNC:16051	-	-	1	P4	-	-	-	-	-	-	-	-	-	-	-	-	-	-	-	-	-	-	-	-
11981	10_34724812_--/AC	10:34724811-34724811	GT	intron_variant	MODIFIER	PARD3	ENSG00000148498	Transcript	ENST00000374789.8	protein_coding	-	1/24	-	-	-	-	-	-	-	-	-	-1	-	HGNC	HGNC:16051	-	-	1	P4	-	-	-	-	-	-	-	-	-	-	-	-	-	-	-	-	-	-	-	-
11992	10_34725506_----/ACGT	10:34725505-34725505	ACGT	intron_variant	MODIFIER	PARD3	ENSG00000148498	Transcript	ENST00000374789.8	protein_coding	-	1/24	-	-	-	-	-	-	-	-	-	-1	-	HGNC	HGNC:16051	-	-	1	P4	-	-	-	-	-	-	-	-	-	-	-	-	-	-	-	-	-	-	-	-
12003	10_34726752_-/A	10:34726751-34726751	T	intron_variant	MODIFIER	PARD3	ENSG00000148498	Transcript	ENST00000374789.8	protein_coding	-	1/24	-	-	-	-	-	-	-	-	-	-1	-	HGNC	HGNC:16051	-	-	1	P4	-	-	-	-	-	-	-	-	-	-	-	-	-	-	-	-	-	-	-	-
12015	10_34727596_-/A	10:34727595-34727595	T	intron_variant	MODIFIER	PARD3	ENSG00000148498	Transcript	ENST00000374789.8	protein_coding	-	1/24	-	-	-	-	-	-	-	-	-	-1	-	HGNC	HGNC:16051	-	-	1	P4	-	-	-	-	-	-	-	-	-	-	-	-	43	-34	43	35	0.00	0.00	0.00	0.00
12027	10_34732262_-------/AACCTTT	10:34732261-34732261	AAAGGTT	intron_variant	MODIFIER	PARD3	ENSG00000148498	Transcript	ENST00000374789.8	protein_coding	-	1/24	-	-	-	-	-	-	-	-	-	-1	-	HGNC	HGNC:16051	-	-	1	P4	-	-	-	-	-	-	-	-	-	-	-	-	-	-	-	-	-	-	-	-
12040	10_34733983_-/A	10:34733982-34733982	T	intron_variant	MODIFIER	PARD3	ENSG00000148498	Transcript	ENST00000374789.8	protein_coding	-	1/24	-	-	-	-	-	-	-	-	-	-1	-	HGNC	HGNC:16051	-	-	1	P4	-	-	-	-	-	-	-	-	-	-	-	-	-	-	-	-	-	-	-	-
12052	10_34734070_---------/AAAAACGTT	10:34734069-34734069	AACGTTTTT	intron_variant	MODIFIER	PARD3	ENSG00000148498	Transcript	ENST00000374789.8	protein_coding	-	1/24	-	-	-	-	-	-	-	-	-	-1	-	HGNC	HGNC:16051	-	-	1	P4	-	-	-	-	-	-	-	-	-	-	-	-	-	-	-	-	-	-	-	-
12064	10_34735178_--/AA	10:34735177-34735177	TT	intron_variant	MODIFIER	PARD3	ENSG00000148498	Transcript	ENST00000374789.8	protein_coding	-	1/24	-	-	-	-	-	-	-	-	-	-1	-	HGNC	HGNC:16051	-	-	1	P4	-	-	-	-	-	-	-	-	-	-	-	-	-	-	-	-	-	-	-	-
12075	10_34737213_-/G	10:34737212-34737212	C	intron_variant	MODIFIER	PARD3	ENSG00000148498	Transcript	ENST00000374789.8	protein_coding	-	1/24	-	-	-	-	-	-	-	-	-	-1	-	HGNC	HGNC:16051	-	-	1	P4	-	-	-	-	-	-	-	-	-	-	-	-	-	-	-	-	-	-	-	-
12086	10_34737935_----/ACGG	10:34737934-34737934	CCGT	intron_variant	MODIFIER	PARD3	ENSG00000148498	Transcript	ENST00000374789.8	protein_coding	-	1/24	-	-	-	-	-	-	-	-	-	-1	-	HGNC	HGNC:16051	-	-	1	P4	-	-	-	-	-	-	-	-	-	-	-	-	-	-	-	-	-	-	-	-
12098	10_34738556_----/CGGT	10:34738555-34738555	ACCG	intron_variant	MODIFIER	PARD3	ENSG00000148498	Transcript	ENST00000374789.8	protein_coding	-	1/24	-	-	-	-	-	-	-	-	-	-1	-	HGNC	HGNC:16051	-	-	1	P4	-	-	-	-	-	-	-	-	-	-	-	-	-	-	-	-	-	-	-	-
12109	10_34740200_-/G	10:34740199-34740199	C	intron_variant	MODIFIER	PARD3	ENSG00000148498	Transcript	ENST00000374789.8	protein_coding	-	1/24	-	-	-	-	-	-	-	-	-	-1	-	HGNC	HGNC:16051	-	-	1	P4	-	-	-	-	-	-	-	-	-	-	-	-	-	-	-	-	-	-	-	-
12120	10_34748741_---------------/ACTTAACCCGGGTTT	10:34748740-34748740	AAACCCGGGTTAAGT	intron_variant	MODIFIER	PARD3	ENSG00000148498	Transcript	ENST00000374789.8	protein_coding	-	1/24	-	-	-	-	-	-	-	-	-	-1	-	HGNC	HGNC:16051	-	-	1	P4	-	-	-	-	-	-	-	-	-	-	-	-	-	-	-	-	-	-	-	-
12132	10_34750464_----------/CCCCCTTTTT	10:34750463-34750463	AAAAAGGGGG	intron_variant	MODIFIER	PARD3	ENSG00000148498	Transcript	ENST00000374789.8	protein_coding	-	1/24	-	-	-	-	-	-	-	-	-	-1	-	HGNC	HGNC:16051	-	-	1	P4	-	-	-	-	-	-	-	-	-	-	-	-	-	-	-	-	-	-	-	-
12144	10_34750691_-/T	10:34750690-34750690	A	intron_variant	MODIFIER	PARD3	ENSG00000148498	Transcript	ENST00000374789.8	protein_coding	-	1/24	-	-	-	-	-	-	-	-	-	-1	-	HGNC	HGNC:16051	-	-	1	P4	-	-	-	-	-	-	-	-	-	-	-	-	-	-	-	-	-	-	-	-
12155	10_34750691_--/TT	10:34750690-34750690	AA	intron_variant	MODIFIER	PARD3	ENSG00000148498	Transcript	ENST00000374789.8	protein_coding	-	1/24	-	-	-	-	-	-	-	-	-	-1	-	HGNC	HGNC:16051	-	-	1	P4	-	-	-	-	-	-	-	-	-	-	-	-	-	-	-	-	-	-	-	-
12166	10_34754094_------/AACCGT	10:34754093-34754093	ACGGTT	intron_variant	MODIFIER	PARD3	ENSG00000148498	Transcript	ENST00000374789.8	protein_coding	-	1/24	-	-	-	-	-	-	-	-	-	-1	-	HGNC	HGNC:16051	-	-	1	P4	-	-	-	-	-	-	-	-	-	-	-	-	-	-	-	-	-	-	-	-
12178	10_34754803_---/ACG	10:34754802-34754802	CGT	intron_variant	MODIFIER	PARD3	ENSG00000148498	Transcript	ENST00000374789.8	protein_coding	-	1/24	-	-	-	-	-	-	-	-	-	-1	-	HGNC	HGNC:16051	-	-	1	P4	-	-	-	-	-	-	-	-	-	-	-	-	-	-	-	-	-	-	-	-
12190	10_34755460_-/G	10:34755459-34755459	C	intron_variant	MODIFIER	PARD3	ENSG00000148498	Transcript	ENST00000374789.8	protein_coding	-	1/24	-	-	-	-	-	-	-	-	-	-1	-	HGNC	HGNC:16051	-	-	1	P4	-	-	-	-	-	-	-	-	-	-	-	-	-	-	-	-	-	-	-	-
12202	10_34756719_-/G	10:34756718-34756718	C	intron_variant	MODIFIER	PARD3	ENSG00000148498	Transcript	ENST00000374789.8	protein_coding	-	1/24	-	-	-	-	-	-	-	-	-	-1	-	HGNC	HGNC:16051	-	-	1	P4	-	-	-	-	-	-	-	-	-	-	-	-	-	-	-	-	-	-	-	-
12213	10_34757719_---/AAG	10:34757718-34757718	CTT	intron_variant	MODIFIER	PARD3	ENSG00000148498	Transcript	ENST00000374789.8	protein_coding	-	1/24	-	-	-	-	-	-	-	-	-	-1	-	HGNC	HGNC:16051	-	-	1	P4	-	-	-	-	-	-	-	-	-	-	-	-	-	-	-	-	-	-	-	-
12225	10_34759119_--/AC	10:34759118-34759118	GT	intron_variant	MODIFIER	PARD3	ENSG00000148498	Transcript	ENST00000374789.8	protein_coding	-	1/24	-	-	-	-	-	-	-	-	-	-1	-	HGNC	HGNC:16051	-	-	1	P4	-	-	-	-	-	-	-	-	-	-	-	-	-	-	-	-	-	-	-	-
12237	10_34759194_------/TTTTTT	10:34759193-34759193	AAAAAA	intron_variant	MODIFIER	PARD3	ENSG00000148498	Transcript	ENST00000374789.8	protein_coding	-	1/24	-	-	-	-	-	-	-	-	-	-1	-	HGNC	HGNC:16051	-	-	1	P4	-	-	-	-	-	-	-	-	-	-	-	-	-	-	-	-	-	-	-	-
12249	10_34759443_-/G	10:34759442-34759442	C	intron_variant	MODIFIER	PARD3	ENSG00000148498	Transcript	ENST00000374789.8	protein_coding	-	1/24	-	-	-	-	-	-	-	-	-	-1	-	HGNC	HGNC:16051	-	-	1	P4	-	-	-	-	-	-	-	-	-	-	-	-	-	-	-	-	-	-	-	-
12261	10_34759946_-/T	10:34759945-34759945	A	intron_variant	MODIFIER	PARD3	ENSG00000148498	Transcript	ENST00000374789.8	protein_coding	-	1/24	-	-	-	-	-	-	-	-	-	-1	-	HGNC	HGNC:16051	-	-	1	P4	-	-	-	-	-	-	-	-	-	-	-	-	-	-	-	-	-	-	-	-
12273	10_34760650_------/AAAGTT	10:34760649-34760649	AACTTT	intron_variant	MODIFIER	PARD3	ENSG00000148498	Transcript	ENST00000374789.8	protein_coding	-	1/24	-	-	-	-	-	-	-	-	-	-1	-	HGNC	HGNC:16051	-	-	1	P4	-	-	-	-	-	-	-	-	-	-	-	-	-	-	-	-	-	-	-	-
12285	10_34765117_---/AAC	10:34765116-34765116	GTT	intron_variant	MODIFIER	PARD3	ENSG00000148498	Transcript	ENST00000374789.8	protein_coding	-	1/24	-	-	-	-	-	-	-	-	-	-1	-	HGNC	HGNC:16051	-	-	1	P4	-	-	-	-	-	-	-	-	-	-	-	-	-	-	-	-	-	-	-	-
12296	10_34768969_-/A	10:34768968-34768968	T	intron_variant	MODIFIER	PARD3	ENSG00000148498	Transcript	ENST00000374789.8	protein_coding	-	1/24	-	-	-	-	-	-	-	-	-	-1	-	HGNC	HGNC:16051	-	-	1	P4	-	-	-	-	-	-	-	-	-	-	-	-	-	-	-	-	-	-	-	-
12307	10_34770005_----/AAAC	10:34770004-34770004	GTTT	intron_variant	MODIFIER	PARD3	ENSG00000148498	Transcript	ENST00000374789.8	protein_coding	-	1/24	-	-	-	-	-	-	-	-	-	-1	-	HGNC	HGNC:16051	-	-	1	P4	-	-	-	-	-	-	-	-	-	-	-	-	-	-	-	-	-	-	-	-
12318	10_34770517_----/AGTT	10:34770516-34770516	AACT	intron_variant	MODIFIER	PARD3	ENSG00000148498	Transcript	ENST00000374789.8	protein_coding	-	1/24	-	-	-	-	-	-	-	-	-	-1	-	HGNC	HGNC:16051	-	-	1	P4	-	-	-	-	-	-	-	-	-	-	-	-	-	-	-	-	-	-	-	-
12329	10_34771217_--------------/AAAAACCCGGGTTT	10:34771216-34771216	AAACCCGGGTTTTT	intron_variant	MODIFIER	PARD3	ENSG00000148498	Transcript	ENST00000374789.8	protein_coding	-	1/24	-	-	-	-	-	-	-	-	-	-1	-	HGNC	HGNC:16051	-	-	1	P4	-	-	-	-	-	-	-	-	-	-	-	-	-	-	-	-	-	-	-	-
12340	10_34778285_------------/AAAACGGGGGTT	10:34778284-34778284	AACCCCCGTTTT	intron_variant	MODIFIER	PARD3	ENSG00000148498	Transcript	ENST00000374789.8	protein_coding	-	1/24	-	-	-	-	-	-	-	-	-	-1	-	HGNC	HGNC:16051	-	-	1	P4	-	-	-	-	-	-	-	-	-	-	-	-	-	-	-	-	-	-	-	-
12352	10_34778285_--/GG	10:34778284-34778284	CC	intron_variant	MODIFIER	PARD3	ENSG00000148498	Transcript	ENST00000374789.8	protein_coding	-	1/24	-	-	-	-	-	-	-	-	-	-1	-	HGNC	HGNC:16051	-	-	1	P4	-	-	-	-	-	-	-	-	-	-	-	-	-	-	-	-	-	-	-	-
12364	10_34781238_-/G	10:34781237-34781237	C	intron_variant	MODIFIER	PARD3	ENSG00000148498	Transcript	ENST00000374789.8	protein_coding	-	1/24	-	-	-	-	-	-	-	-	-	-1	-	HGNC	HGNC:16051	-	-	1	P4	-	-	-	-	-	-	-	-	-	-	-	-	-	-	-	-	-	-	-	-
12375	10_34781855_-/A	10:34781854-34781854	T	intron_variant	MODIFIER	PARD3	ENSG00000148498	Transcript	ENST00000374789.8	protein_coding	-	1/24	-	-	-	-	-	-	-	-	-	-1	-	HGNC	HGNC:16051	-	-	1	P4	-	-	-	-	-	-	-	-	-	-	-	-	-	-	-	-	-	-	-	-
12386	10_34783116_-/T	10:34783115-34783115	A	intron_variant	MODIFIER	PARD3	ENSG00000148498	Transcript	ENST00000374789.8	protein_coding	-	1/24	-	-	-	-	-	-	-	-	-	-1	-	HGNC	HGNC:16051	-	-	1	P4	-	-	-	-	-	-	-	-	-	-	-	-	-	-	-	-	-	-	-	-
12397	10_34784970_----/AGTT	10:34784969-34784969	AACT	intron_variant	MODIFIER	PARD3	ENSG00000148498	Transcript	ENST00000374789.8	protein_coding	-	1/24	-	-	-	-	-	-	-	-	-	-1	-	HGNC	HGNC:16051	-	-	1	P4	-	-	-	-	-	-	-	-	-	-	-	-	-	-	-	-	-	-	-	-
12408	10_34785581_-/A	10:34785580-34785580	T	intron_variant	MODIFIER	PARD3	ENSG00000148498	Transcript	ENST00000374789.8	protein_coding	-	1/24	-	-	-	-	-	-	-	-	-	-1	-	HGNC	HGNC:16051	-	-	1	P4	-	-	-	-	-	-	-	-	-	-	-	-	-	-	-	-	-	-	-	-
12419	10_34786251_--/CG	10:34786250-34786250	CG	intron_variant	MODIFIER	PARD3	ENSG00000148498	Transcript	ENST00000374789.8	protein_coding	-	1/24	-	-	-	-	-	-	-	-	-	-1	-	HGNC	HGNC:16051	-	-	1	P4	-	-	-	-	-	-	-	-	-	-	-	-	-	-	-	-	-	-	-	-
12431	10_34789033_-/T	10:34789032-34789032	A	intron_variant	MODIFIER	PARD3	ENSG00000148498	Transcript	ENST00000374789.8	protein_coding	-	1/24	-	-	-	-	-	-	-	-	-	-1	-	HGNC	HGNC:16051	-	-	1	P4	-	-	-	-	-	-	-	-	-	-	-	-	-	-	-	-	-	-	-	-
12443	10_34793365_----/AGGT	10:34793364-34793364	ACCT	intron_variant	MODIFIER	PARD3	ENSG00000148498	Transcript	ENST00000374789.8	protein_coding	-	1/24	-	-	-	-	-	-	-	-	-	-1	-	HGNC	HGNC:16051	-	-	1	P4	-	-	-	-	-	-	-	-	-	-	-	-	-	-	-	-	-	-	-	-
12455	10_34793749_--------/AACCCCGT	10:34793748-34793748	ACGGGGTT	intron_variant	MODIFIER	PARD3	ENSG00000148498	Transcript	ENST00000374789.8	protein_coding	-	1/24	-	-	-	-	-	-	-	-	-	-1	-	HGNC	HGNC:16051	-	-	1	P4	-	-	-	-	-	-	-	-	-	-	-	-	-	-	-	-	-	-	-	-
12467	10_34795316_-/A	10:34795315-34795315	T	intron_variant	MODIFIER	PARD3	ENSG00000148498	Transcript	ENST00000374789.8	protein_coding	-	1/24	-	-	-	-	-	-	-	-	-	-1	-	HGNC	HGNC:16051	-	-	1	P4	-	-	-	-	-	-	-	-	-	-	-	-	-	-	-	-	-	-	-	-
12479	10_34797889_-/G	10:34797888-34797888	C	intron_variant	MODIFIER	PARD3	ENSG00000148498	Transcript	ENST00000374789.8	protein_coding	-	1/24	-	-	-	-	-	-	-	-	-	-1	-	HGNC	HGNC:16051	-	-	1	P4	-	-	-	-	-	-	-	-	-	-	-	-	-	-	-	-	-	-	-	-
12490	10_34798010_--/AC	10:34798009-34798009	GT	intron_variant	MODIFIER	PARD3	ENSG00000148498	Transcript	ENST00000374789.8	protein_coding	-	1/24	-	-	-	-	-	-	-	-	-	-1	-	HGNC	HGNC:16051	-	-	1	P4	-	-	-	-	-	-	-	-	-	-	-	-	-	-	-	-	-	-	-	-
12501	10_34807653_----/AACG	10:34807652-34807652	CGTT	intron_variant	MODIFIER	PARD3	ENSG00000148498	Transcript	ENST00000374789.8	protein_coding	-	1/24	-	-	-	-	-	-	-	-	-	-1	-	HGNC	HGNC:16051	-	-	1	P4	-	-	-	-	-	-	-	-	-	-	-	-	-	-	-	-	-	-	-	-
12512	10_34809513_-/A	10:34809512-34809512	T	intron_variant	MODIFIER	PARD3	ENSG00000148498	Transcript	ENST00000374789.8	protein_coding	-	1/24	-	-	-	-	-	-	-	-	-	-1	-	HGNC	HGNC:16051	-	-	1	P4	-	-	-	-	-	-	-	-	-	-	-	-	-	-	-	-	-	-	-	-
12524	10_34810293_----/AACT	10:34810292-34810292	AGTT	intron_variant	MODIFIER	PARD3	ENSG00000148498	Transcript	ENST00000374789.8	protein_coding	-	1/24	-	-	-	-	-	-	-	-	-	-1	-	HGNC	HGNC:16051	-	-	1	P4	-	-	-	-	-	-	-	-	-	-	-	-	-	-	-	-	-	-	-	-
12535	10_34811420_-/A	10:34811419-34811419	T	intron_variant	MODIFIER	PARD3	ENSG00000148498	Transcript	ENST00000374789.8	protein_coding	-	1/24	-	-	-	-	-	-	-	-	-	-1	-	HGNC	HGNC:16051	-	-	1	P4	-	-	-	-	-	-	-	-	-	-	-	-	-	-	-	-	-	-	-	-
12547	10_34812813_-/C	10:34812812-34812812	G	intron_variant	MODIFIER	PARD3	ENSG00000148498	Transcript	ENST00000374789.8	protein_coding	-	1/24	-	-	-	-	-	-	-	-	-	-1	-	HGNC	HGNC:16051	-	-	1	P4	-	-	-	-	-	-	-	-	-	-	-	-	-	-	-	-	-	-	-	-
12560	10_34813523_----/AACC	10:34813522-34813522	GGTT	intron_variant	MODIFIER	PARD3	ENSG00000148498	Transcript	ENST00000374789.8	protein_coding	-	1/24	-	-	-	-	-	-	-	-	-	-1	-	HGNC	HGNC:16051	-	-	1	P4	-	-	-	-	-	-	-	-	-	-	-	-	-	-	-	-	-	-	-	-
12573	10_34815925_-/G	10:34815924-34815924	C	upstream_gene_variant	MODIFIER	PARD3	ENSG00000148498	Transcript	ENST00000374789.8	protein_coding	-	-	-	-	-	-	-	-	-	-	628	-1	-	HGNC	HGNC:16051	-	-	1	P4	-	-	-	-	-	-	-	-	-	-	-	-	-	-	-	-	-	-	-	-
12586	10_34818864_-/G	10:34818863-34818863	C	upstream_gene_variant	MODIFIER	PARD3	ENSG00000148498	Transcript	ENST00000374789.8	protein_coding	-	-	-	-	-	-	-	-	-	-	3567	-1	-	HGNC	HGNC:16051	-	-	1	P4	-	-	-	-	-	-	-	-	-	-	-	-	-	-	-	-	-	-	-	-
12598	10_34820170_-/C	10:34820169-34820169	G	upstream_gene_variant	MODIFIER	PARD3	ENSG00000148498	Transcript	ENST00000374789.8	protein_coding	-	-	-	-	-	-	-	-	-	-	4873	-1	-	HGNC	HGNC:16051	-	-	1	P4	-	-	-	-	-	-	-	-	-	-	-	-	-	-	-	-	-	-	-	-
12613	10_86751992_--/TT	10:86751991-86751991	TT	upstream_gene_variant	MODIFIER	BMPR1A	ENSG00000107779	Transcript	ENST00000638429.1	nonsense_mediated_decay	-	-	-	-	-	-	-	-	-	-	4609	1	-	HGNC	HGNC:1076	-	-	5	-	-	-	-	-	-	-	-	-	-	-	-	-	-	-	-	-	-	-	-	-
12616	10_86755289_-/A	10:86755288-86755288	A	upstream_gene_variant	MODIFIER	BMPR1A	ENSG00000107779	Transcript	ENST00000638429.1	nonsense_mediated_decay	-	-	-	-	-	-	-	-	-	-	1312	1	-	HGNC	HGNC:1076	-	-	5	-	-	-	-	-	-	-	-	-	-	-	-	-	-	-	-	-	-	-	-	-
12620	10_86757122_-/A	10:86757121-86757121	A	intron_variant,NMD_transcript_variant	MODIFIER	BMPR1A	ENSG00000107779	Transcript	ENST00000638429.1	nonsense_mediated_decay	-	1/13	-	-	-	-	-	-	-	-	-	1	-	HGNC	HGNC:1076	-	-	5	-	-	-	-	-	-	-	-	-	-	-	-	-	43	-11	-2	43	0.00	0.00	0.00	0.00
12624	10_86758638_-/A	10:86758637-86758637	A	intron_variant,NMD_transcript_variant	MODIFIER	BMPR1A	ENSG00000107779	Transcript	ENST00000638429.1	nonsense_mediated_decay	-	1/13	-	-	-	-	-	-	-	-	-	1	-	HGNC	HGNC:1076	-	-	5	-	-	-	-	-	-	-	-	-	-	-	-	-	-16	44	-31	-27	0.00	0.00	0.00	0.00
12627	10_86768982_--/AG	10:86768981-86768981	AG	intron_variant,NMD_transcript_variant	MODIFIER	BMPR1A	ENSG00000107779	Transcript	ENST00000638429.1	nonsense_mediated_decay	-	1/13	-	-	-	-	-	-	-	-	-	1	-	HGNC	HGNC:1076	-	-	5	-	-	-	-	-	-	-	-	-	-	-	-	-	-	-	-	-	-	-	-	-
12630	10_86770275_--/AG	10:86770274-86770274	AG	intron_variant,NMD_transcript_variant	MODIFIER	BMPR1A	ENSG00000107779	Transcript	ENST00000638429.1	nonsense_mediated_decay	-	1/13	-	-	-	-	-	-	-	-	-	1	-	HGNC	HGNC:1076	-	-	5	-	-	-	-	-	-	-	-	-	-	-	-	-	-	-	-	-	-	-	-	-
12633	10_86770396_----/AAGT	10:86770395-86770395	AAGT	intron_variant,NMD_transcript_variant	MODIFIER	BMPR1A	ENSG00000107779	Transcript	ENST00000638429.1	nonsense_mediated_decay	-	1/13	-	-	-	-	-	-	-	-	-	1	-	HGNC	HGNC:1076	-	-	5	-	-	-	-	-	-	-	-	-	-	-	-	-	-	-	-	-	-	-	-	-
12636	10_86770732_---------------/AAAAACCGGGGTTTT	10:86770731-86770731	AAAAACCGGGGTTTT	intron_variant,NMD_transcript_variant	MODIFIER	BMPR1A	ENSG00000107779	Transcript	ENST00000638429.1	nonsense_mediated_decay	-	1/13	-	-	-	-	-	-	-	-	-	1	-	HGNC	HGNC:1076	-	-	5	-	-	-	-	-	-	-	-	-	-	-	-	-	-	-	-	-	-	-	-	-
12639	10_86772543_-/T	10:86772542-86772542	T	intron_variant,NMD_transcript_variant	MODIFIER	BMPR1A	ENSG00000107779	Transcript	ENST00000638429.1	nonsense_mediated_decay	-	1/13	-	-	-	-	-	-	-	-	-	1	-	HGNC	HGNC:1076	-	-	5	-	-	-	-	-	-	-	-	-	-	-	-	-	21	-6	38	-49	0.00	0.00	0.00	0.00
12641	10_86772964_-----/ACTTT	10:86772963-86772963	ACTTT	intron_variant,NMD_transcript_variant	MODIFIER	BMPR1A	ENSG00000107779	Transcript	ENST00000638429.1	nonsense_mediated_decay	-	1/13	-	-	-	-	-	-	-	-	-	1	-	HGNC	HGNC:1076	-	-	5	-	-	-	-	-	-	-	-	-	-	-	-	-	-	-	-	-	-	-	-	-
12643	10_86774092_-/C	10:86774091-86774091	C	intron_variant,NMD_transcript_variant	MODIFIER	BMPR1A	ENSG00000107779	Transcript	ENST00000638429.1	nonsense_mediated_decay	-	1/13	-	-	-	-	-	-	-	-	-	1	-	HGNC	HGNC:1076	-	-	5	-	-	-	-	-	-	-	-	-	-	-	-	-	50	-50	-5	37	0.00	0.00	0.00	0.00
12646	10_86774197_----/AAAT	10:86774196-86774196	AAAT	intron_variant,NMD_transcript_variant	MODIFIER	BMPR1A	ENSG00000107779	Transcript	ENST00000638429.1	nonsense_mediated_decay	-	1/13	-	-	-	-	-	-	-	-	-	1	-	HGNC	HGNC:1076	-	-	5	-	-	-	-	-	-	-	-	-	-	-	-	-	-	-	-	-	-	-	-	-
12649	10_86775982_----/ACGT	10:86775981-86775981	ACGT	intron_variant,NMD_transcript_variant	MODIFIER	BMPR1A	ENSG00000107779	Transcript	ENST00000638429.1	nonsense_mediated_decay	-	1/13	-	-	-	-	-	-	-	-	-	1	-	HGNC	HGNC:1076	-	-	5	-	-	-	-	-	-	-	-	-	-	-	-	-	-	-	-	-	-	-	-	-
12652	10_86776407_---/AGG	10:86776406-86776406	AGG	intron_variant,NMD_transcript_variant	MODIFIER	BMPR1A	ENSG00000107779	Transcript	ENST00000638429.1	nonsense_mediated_decay	-	1/13	-	-	-	-	-	-	-	-	-	1	-	HGNC	HGNC:1076	-	-	5	-	-	-	-	-	-	-	-	-	-	-	-	-	-	-	-	-	-	-	-	-
12654	10_86776698_----/AAGT	10:86776697-86776697	AAGT	intron_variant,NMD_transcript_variant	MODIFIER	BMPR1A	ENSG00000107779	Transcript	ENST00000638429.1	nonsense_mediated_decay	-	1/13	-	-	-	-	-	-	-	-	-	1	-	HGNC	HGNC:1076	-	-	5	-	-	-	-	-	-	-	-	-	-	-	-	-	-	-	-	-	-	-	-	-
12656	10_86778008_--/AA	10:86778007-86778007	AA	intron_variant,NMD_transcript_variant	MODIFIER	BMPR1A	ENSG00000107779	Transcript	ENST00000638429.1	nonsense_mediated_decay	-	1/13	-	-	-	-	-	-	-	-	-	1	-	HGNC	HGNC:1076	-	-	5	-	-	-	-	-	-	-	-	-	-	-	-	-	-	-	-	-	-	-	-	-
12658	10_86778025_---/AAT	10:86778024-86778024	AAT	intron_variant,NMD_transcript_variant	MODIFIER	BMPR1A	ENSG00000107779	Transcript	ENST00000638429.1	nonsense_mediated_decay	-	1/13	-	-	-	-	-	-	-	-	-	1	-	HGNC	HGNC:1076	-	-	5	-	-	-	-	-	-	-	-	-	-	-	-	-	-	-	-	-	-	-	-	-
12660	10_86786300_-/C	10:86786299-86786299	C	intron_variant,NMD_transcript_variant	MODIFIER	BMPR1A	ENSG00000107779	Transcript	ENST00000638429.1	nonsense_mediated_decay	-	1/13	-	-	-	-	-	-	-	-	-	1	-	HGNC	HGNC:1076	-	-	5	-	-	-	-	-	-	-	-	-	-	-	-	-	37	34	35	31	0.00	0.00	0.00	0.00
12663	10_86788056_-----/AAAGT	10:86788055-86788055	AAAGT	intron_variant,NMD_transcript_variant	MODIFIER	BMPR1A	ENSG00000107779	Transcript	ENST00000638429.1	nonsense_mediated_decay	-	1/13	-	-	-	-	-	-	-	-	-	1	-	HGNC	HGNC:1076	-	-	5	-	-	-	-	-	-	-	-	-	-	-	-	-	-	-	-	-	-	-	-	-
12665	10_86788758_-/C	10:86788757-86788757	C	intron_variant,NMD_transcript_variant	MODIFIER	BMPR1A	ENSG00000107779	Transcript	ENST00000638429.1	nonsense_mediated_decay	-	1/13	-	-	-	-	-	-	-	-	-	1	-	HGNC	HGNC:1076	-	-	5	-	-	-	-	-	-	-	-	-	-	-	-	-	-7	-8	16	-8	0.00	0.00	0.00	0.00
12667	10_86798898_--/CT	10:86798897-86798897	CT	intron_variant,NMD_transcript_variant	MODIFIER	BMPR1A	ENSG00000107779	Transcript	ENST00000638429.1	nonsense_mediated_decay	-	1/13	-	-	-	-	-	-	-	-	-	1	-	HGNC	HGNC:1076	-	-	5	-	-	-	-	-	-	-	-	-	-	-	-	-	-	-	-	-	-	-	-	-
12669	10_86802429_---/GGT	10:86802428-86802428	GGT	intron_variant,NMD_transcript_variant	MODIFIER	BMPR1A	ENSG00000107779	Transcript	ENST00000638429.1	nonsense_mediated_decay	-	1/13	-	-	-	-	-	-	-	-	-	1	-	HGNC	HGNC:1076	-	-	5	-	-	-	-	-	-	-	-	-	-	-	-	-	-	-	-	-	-	-	-	-
12672	10_86802818_----/AGGG	10:86802817-86802817	AGGG	intron_variant,NMD_transcript_variant	MODIFIER	BMPR1A	ENSG00000107779	Transcript	ENST00000638429.1	nonsense_mediated_decay	-	1/13	-	-	-	-	-	-	-	-	-	1	-	HGNC	HGNC:1076	-	-	5	-	-	-	-	-	-	-	-	-	-	-	-	-	-	-	-	-	-	-	-	-
12675	10_86804110_-/C	10:86804109-86804109	C	intron_variant,NMD_transcript_variant	MODIFIER	BMPR1A	ENSG00000107779	Transcript	ENST00000638429.1	nonsense_mediated_decay	-	1/13	-	-	-	-	-	-	-	-	-	1	-	HGNC	HGNC:1076	-	-	5	-	-	-	-	-	-	-	-	-	-	-	-	-	33	8	32	-4	0.00	0.00	0.00	0.00
12677	10_86804445_--------/ACCGGGTT	10:86804444-86804444	ACCGGGTT	intron_variant,NMD_transcript_variant	MODIFIER	BMPR1A	ENSG00000107779	Transcript	ENST00000638429.1	nonsense_mediated_decay	-	1/13	-	-	-	-	-	-	-	-	-	1	-	HGNC	HGNC:1076	-	-	5	-	-	-	-	-	-	-	-	-	-	-	-	-	-	-	-	-	-	-	-	-
12679	10_86812629_-/T	10:86812628-86812628	T	intron_variant,NMD_transcript_variant	MODIFIER	BMPR1A	ENSG00000107779	Transcript	ENST00000638429.1	nonsense_mediated_decay	-	1/13	-	-	-	-	-	-	-	-	-	1	-	HGNC	HGNC:1076	-	-	5	-	-	-	-	-	-	-	-	-	-	-	-	-	50	31	41	4	0.00	0.00	0.00	0.00
12682	10_86813459_---/TTT	10:86813458-86813458	TTT	intron_variant,NMD_transcript_variant	MODIFIER	BMPR1A	ENSG00000107779	Transcript	ENST00000638429.1	nonsense_mediated_decay	-	1/13	-	-	-	-	-	-	-	-	-	1	-	HGNC	HGNC:1076	-	-	5	-	-	-	-	-	-	-	-	-	-	-	-	-	-	-	-	-	-	-	-	-
12685	10_86813926_----/AGTT	10:86813925-86813925	AGTT	intron_variant,NMD_transcript_variant	MODIFIER	BMPR1A	ENSG00000107779	Transcript	ENST00000638429.1	nonsense_mediated_decay	-	1/13	-	-	-	-	-	-	-	-	-	1	-	HGNC	HGNC:1076	-	-	5	-	-	-	-	-	-	-	-	-	-	-	-	-	-	-	-	-	-	-	-	-
12688	10_86816276_--/AA	10:86816275-86816275	AA	intron_variant,NMD_transcript_variant	MODIFIER	BMPR1A	ENSG00000107779	Transcript	ENST00000638429.1	nonsense_mediated_decay	-	1/13	-	-	-	-	-	-	-	-	-	1	-	HGNC	HGNC:1076	-	-	5	-	-	-	-	-	-	-	-	-	-	-	-	-	-	-	-	-	-	-	-	-
12690	10_86821283_-/A	10:86821282-86821282	A	intron_variant,NMD_transcript_variant	MODIFIER	BMPR1A	ENSG00000107779	Transcript	ENST00000638429.1	nonsense_mediated_decay	-	1/13	-	-	-	-	-	-	-	-	-	1	-	HGNC	HGNC:1076	-	-	5	-	-	-	-	-	-	-	-	-	-	-	-	-	1	12	-41	18	0.00	0.00	0.00	0.00
12693	10_86821720_-/G	10:86821719-86821719	G	intron_variant,NMD_transcript_variant	MODIFIER	BMPR1A	ENSG00000107779	Transcript	ENST00000638429.1	nonsense_mediated_decay	-	1/13	-	-	-	-	-	-	-	-	-	1	-	HGNC	HGNC:1076	-	-	5	-	-	-	-	-	-	-	-	-	-	-	-	-	45	-47	46	-49	0.00	0.00	0.00	0.00
12696	10_86821996_-/T	10:86821995-86821995	T	intron_variant,NMD_transcript_variant	MODIFIER	BMPR1A	ENSG00000107779	Transcript	ENST00000638429.1	nonsense_mediated_decay	-	1/13	-	-	-	-	-	-	-	-	-	1	-	HGNC	HGNC:1076	-	-	5	-	-	-	-	-	-	-	-	-	-	-	-	-	17	-7	-50	-21	0.00	0.00	0.00	0.00
12700	10_86826916_--------/AAAAAACT	10:86826915-86826915	AAAAAACT	intron_variant,NMD_transcript_variant	MODIFIER	BMPR1A	ENSG00000107779	Transcript	ENST00000638429.1	nonsense_mediated_decay	-	1/13	-	-	-	-	-	-	-	-	-	1	-	HGNC	HGNC:1076	-	-	5	-	-	-	-	-	-	-	-	-	-	-	-	-	-	-	-	-	-	-	-	-
12702	10_86827309_-/A	10:86827308-86827308	A	intron_variant,NMD_transcript_variant	MODIFIER	BMPR1A	ENSG00000107779	Transcript	ENST00000638429.1	nonsense_mediated_decay	-	1/13	-	-	-	-	-	-	-	-	-	1	-	HGNC	HGNC:1076	-	-	5	-	-	-	-	-	-	-	-	-	-	-	-	-	41	16	41	-35	0.00	0.00	0.00	0.00
12705	10_86828440_----/AAGT	10:86828439-86828439	AAGT	intron_variant,NMD_transcript_variant	MODIFIER	BMPR1A	ENSG00000107779	Transcript	ENST00000638429.1	nonsense_mediated_decay	-	1/13	-	-	-	-	-	-	-	-	-	1	-	HGNC	HGNC:1076	-	-	5	-	-	-	-	-	-	-	-	-	-	-	-	-	-	-	-	-	-	-	-	-
12708	10_86828799_-----/AGGGT	10:86828798-86828798	AGGGT	intron_variant,NMD_transcript_variant	MODIFIER	BMPR1A	ENSG00000107779	Transcript	ENST00000638429.1	nonsense_mediated_decay	-	1/13	-	-	-	-	-	-	-	-	-	1	-	HGNC	HGNC:1076	-	-	5	-	-	-	-	-	-	-	-	-	-	-	-	-	-	-	-	-	-	-	-	-
12711	10_86830542_------------/AACGGGGGGTTT	10:86830541-86830541	AACGGGGGGTTT	intron_variant,NMD_transcript_variant	MODIFIER	BMPR1A	ENSG00000107779	Transcript	ENST00000638429.1	nonsense_mediated_decay	-	1/13	-	-	-	-	-	-	-	-	-	1	-	HGNC	HGNC:1076	-	-	5	-	-	-	-	-	-	-	-	-	-	-	-	-	-	-	-	-	-	-	-	-
12714	10_86832794_--/CC	10:86832793-86832793	CC	intron_variant,NMD_transcript_variant	MODIFIER	BMPR1A	ENSG00000107779	Transcript	ENST00000638429.1	nonsense_mediated_decay	-	1/13	-	-	-	-	-	-	-	-	-	1	-	HGNC	HGNC:1076	-	-	5	-	-	-	-	-	-	-	-	-	-	-	-	-	-	-	-	-	-	-	-	-
12718	10_86832942_------/AGTTTT	10:86832941-86832941	AGTTTT	intron_variant,NMD_transcript_variant	MODIFIER	BMPR1A	ENSG00000107779	Transcript	ENST00000638429.1	nonsense_mediated_decay	-	1/13	-	-	-	-	-	-	-	-	-	1	-	HGNC	HGNC:1076	-	-	5	-	-	-	-	-	-	-	-	-	-	-	-	-	-	-	-	-	-	-	-	-
12722	10_86833131_-/G	10:86833130-86833130	G	intron_variant,NMD_transcript_variant	MODIFIER	BMPR1A	ENSG00000107779	Transcript	ENST00000638429.1	nonsense_mediated_decay	-	1/13	-	-	-	-	-	-	-	-	-	1	-	HGNC	HGNC:1076	-	-	5	-	-	-	-	-	-	-	-	-	-	-	-	-	41	8	-36	44	0.00	0.00	0.00	0.00
12725	10_86833230_-/T	10:86833229-86833229	T	intron_variant,NMD_transcript_variant	MODIFIER	BMPR1A	ENSG00000107779	Transcript	ENST00000638429.1	nonsense_mediated_decay	-	1/13	-	-	-	-	-	-	-	-	-	1	-	HGNC	HGNC:1076	-	-	5	-	-	-	-	-	-	-	-	-	-	-	-	-	-9	-20	-9	5	0.00	0.00	0.01	0.00
12731	10_86837194_--/TT	10:86837193-86837193	TT	intron_variant,NMD_transcript_variant	MODIFIER	BMPR1A	ENSG00000107779	Transcript	ENST00000638429.1	nonsense_mediated_decay	-	1/13	-	-	-	-	-	-	-	-	-	1	-	HGNC	HGNC:1076	-	-	5	-	-	-	-	-	-	-	-	-	-	-	-	-	-	-	-	-	-	-	-	-
12736	10_86839729_-----/GGGTT	10:86839728-86839728	GGGTT	intron_variant,NMD_transcript_variant	MODIFIER	BMPR1A	ENSG00000107779	Transcript	ENST00000638429.1	nonsense_mediated_decay	-	2/13	-	-	-	-	-	-	-	-	-	1	-	HGNC	HGNC:1076	-	-	5	-	-	-	-	-	-	-	-	-	-	-	-	-	-	-	-	-	-	-	-	-
12741	10_86839829_-/T	10:86839828-86839828	T	intron_variant,NMD_transcript_variant	MODIFIER	BMPR1A	ENSG00000107779	Transcript	ENST00000638429.1	nonsense_mediated_decay	-	2/13	-	-	-	-	-	-	-	-	-	1	-	HGNC	HGNC:1076	-	-	5	-	-	-	-	-	-	-	-	-	-	-	-	-	10	16	5	-17	0.00	0.00	0.00	0.00
12746	10_86840529_-/T	10:86840528-86840528	T	intron_variant,NMD_transcript_variant	MODIFIER	BMPR1A	ENSG00000107779	Transcript	ENST00000638429.1	nonsense_mediated_decay	-	2/13	-	-	-	-	-	-	-	-	-	1	-	HGNC	HGNC:1076	-	-	5	-	-	-	-	-	-	-	-	-	-	-	-	-	-12	-36	10	-25	0.00	0.00	0.00	0.00
12751	10_86841387_-/T	10:86841386-86841386	T	intron_variant,NMD_transcript_variant	MODIFIER	BMPR1A	ENSG00000107779	Transcript	ENST00000638429.1	nonsense_mediated_decay	-	2/13	-	-	-	-	-	-	-	-	-	1	-	HGNC	HGNC:1076	-	-	5	-	-	-	-	-	-	-	-	-	-	-	-	-	25	-6	-6	24	0.00	0.00	0.00	0.00
12757	10_86841809_-/A	10:86841808-86841808	A	intron_variant,NMD_transcript_variant	MODIFIER	BMPR1A	ENSG00000107779	Transcript	ENST00000638429.1	nonsense_mediated_decay	-	2/13	-	-	-	-	-	-	-	-	-	1	-	HGNC	HGNC:1076	-	-	5	-	-	-	-	-	-	-	-	-	-	-	-	-	41	-44	4	10	0.00	0.00	0.00	0.00
12762	10_86842385_--/AC	10:86842384-86842384	AC	intron_variant,NMD_transcript_variant	MODIFIER	BMPR1A	ENSG00000107779	Transcript	ENST00000638429.1	nonsense_mediated_decay	-	2/13	-	-	-	-	-	-	-	-	-	1	-	HGNC	HGNC:1076	-	-	5	-	-	-	-	-	-	-	-	-	-	-	-	-	-	-	-	-	-	-	-	-
12767	10_86848506_-/T	10:86848505-86848505	T	intron_variant,NMD_transcript_variant	MODIFIER	BMPR1A	ENSG00000107779	Transcript	ENST00000638429.1	nonsense_mediated_decay	-	2/13	-	-	-	-	-	-	-	-	-	1	-	HGNC	HGNC:1076	-	-	5	-	-	-	-	-	-	-	-	-	-	-	-	-	22	-29	9	34	0.00	0.00	0.00	0.00
12773	10_86857704_---/CTT	10:86857703-86857703	CTT	intron_variant,NMD_transcript_variant	MODIFIER	BMPR1A	ENSG00000107779	Transcript	ENST00000638429.1	nonsense_mediated_decay	-	2/13	-	-	-	-	-	-	-	-	-	1	-	HGNC	HGNC:1076	-	-	5	-	-	-	-	-	-	-	-	-	-	-	-	-	-	-	-	-	-	-	-	-
12781	10_86857826_-----/CTTTT	10:86857825-86857825	CTTTT	intron_variant,NMD_transcript_variant	MODIFIER	BMPR1A	ENSG00000107779	Transcript	ENST00000638429.1	nonsense_mediated_decay	-	2/13	-	-	-	-	-	-	-	-	-	1	-	HGNC	HGNC:1076	-	-	5	-	-	-	-	-	-	-	-	-	-	-	-	-	-	-	-	-	-	-	-	-
12787	10_86862794_---/AAT	10:86862793-86862793	AAT	intron_variant,NMD_transcript_variant	MODIFIER	BMPR1A	ENSG00000107779	Transcript	ENST00000638429.1	nonsense_mediated_decay	-	2/13	-	-	-	-	-	-	-	-	-	1	-	HGNC	HGNC:1076	-	-	5	-	-	-	-	-	-	-	-	-	-	-	-	-	-	-	-	-	-	-	-	-
12792	10_86865635_-------/AAACCCG	10:86865634-86865634	AAACCCG	intron_variant,NMD_transcript_variant	MODIFIER	BMPR1A	ENSG00000107779	Transcript	ENST00000638429.1	nonsense_mediated_decay	-	2/13	-	-	-	-	-	-	-	-	-	1	-	HGNC	HGNC:1076	-	-	5	-	-	-	-	-	-	-	-	-	-	-	-	-	-	-	-	-	-	-	-	-
12797	10_86866222_---/TTT	10:86866221-86866221	TTT	intron_variant,NMD_transcript_variant	MODIFIER	BMPR1A	ENSG00000107779	Transcript	ENST00000638429.1	nonsense_mediated_decay	-	2/13	-	-	-	-	-	-	-	-	-	1	-	HGNC	HGNC:1076	-	-	5	-	-	-	-	-	-	-	-	-	-	-	-	-	-	-	-	-	-	-	-	-
12802	10_86867627_---/AAC	10:86867626-86867626	AAC	intron_variant,NMD_transcript_variant	MODIFIER	BMPR1A	ENSG00000107779	Transcript	ENST00000638429.1	nonsense_mediated_decay	-	2/13	-	-	-	-	-	-	-	-	-	1	-	HGNC	HGNC:1076	-	-	5	-	-	-	-	-	-	-	-	-	-	-	-	-	-	-	-	-	-	-	-	-
12807	10_86867780_-----/AAAGT	10:86867779-86867779	AAAGT	intron_variant,NMD_transcript_variant	MODIFIER	BMPR1A	ENSG00000107779	Transcript	ENST00000638429.1	nonsense_mediated_decay	-	2/13	-	-	-	-	-	-	-	-	-	1	-	HGNC	HGNC:1076	-	-	5	-	-	-	-	-	-	-	-	-	-	-	-	-	-	-	-	-	-	-	-	-
12812	10_86871633_-/A	10:86871632-86871632	A	intron_variant,NMD_transcript_variant	MODIFIER	BMPR1A	ENSG00000107779	Transcript	ENST00000638429.1	nonsense_mediated_decay	-	2/13	-	-	-	-	-	-	-	-	-	1	-	HGNC	HGNC:1076	-	-	5	-	-	-	-	-	-	-	-	-	-	-	-	-	32	36	20	26	0.00	0.00	0.00	0.00
12818	10_86878388_--/TT	10:86878387-86878387	TT	intron_variant,NMD_transcript_variant	MODIFIER	BMPR1A	ENSG00000107779	Transcript	ENST00000638429.1	nonsense_mediated_decay	-	3/13	-	-	-	-	-	-	-	-	-	1	-	HGNC	HGNC:1076	-	-	5	-	-	-	-	-	-	-	-	-	-	-	-	-	-	-	-	-	-	-	-	-
12824	10_86880957_-/T	10:86880956-86880956	T	intron_variant,NMD_transcript_variant	MODIFIER	BMPR1A	ENSG00000107779	Transcript	ENST00000638429.1	nonsense_mediated_decay	-	3/13	-	-	-	-	-	-	-	-	-	1	-	HGNC	HGNC:1076	-	-	5	-	-	-	-	-	-	-	-	-	-	-	-	-	13	-42	-44	38	0.00	0.00	0.00	0.00
12829	10_86881093_-/T	10:86881092-86881092	T	intron_variant,NMD_transcript_variant	MODIFIER	BMPR1A	ENSG00000107779	Transcript	ENST00000638429.1	nonsense_mediated_decay	-	3/13	-	-	-	-	-	-	-	-	-	1	-	HGNC	HGNC:1076	-	-	5	-	-	-	-	-	-	-	-	-	-	-	-	-	49	19	20	48	0.00	0.00	0.00	0.00
12834	10_86881422_---/AAA	10:86881421-86881421	AAA	intron_variant,NMD_transcript_variant	MODIFIER	BMPR1A	ENSG00000107779	Transcript	ENST00000638429.1	nonsense_mediated_decay	-	3/13	-	-	-	-	-	-	-	-	-	1	-	HGNC	HGNC:1076	-	-	5	-	-	-	-	-	-	-	-	-	-	-	-	-	-	-	-	-	-	-	-	-
12839	10_86882011_-/T	10:86882010-86882010	T	intron_variant,NMD_transcript_variant	MODIFIER	BMPR1A	ENSG00000107779	Transcript	ENST00000638429.1	nonsense_mediated_decay	-	3/13	-	-	-	-	-	-	-	-	-	1	-	HGNC	HGNC:1076	-	-	5	-	-	-	-	-	-	-	-	-	-	-	-	-	-1	8	-29	48	0.00	0.00	0.00	0.00
12845	10_86887577_----/AAGG	10:86887576-86887576	AAGG	intron_variant,NMD_transcript_variant	MODIFIER	BMPR1A	ENSG00000107779	Transcript	ENST00000638429.1	nonsense_mediated_decay	-	3/13	-	-	-	-	-	-	-	-	-	1	-	HGNC	HGNC:1076	-	-	5	-	-	-	-	-	-	-	-	-	-	-	-	-	-	-	-	-	-	-	-	-
12851	10_86887978_-/C	10:86887977-86887977	C	intron_variant,NMD_transcript_variant	MODIFIER	BMPR1A	ENSG00000107779	Transcript	ENST00000638429.1	nonsense_mediated_decay	-	3/13	-	-	-	-	-	-	-	-	-	1	-	HGNC	HGNC:1076	-	-	5	-	-	-	-	-	-	-	-	-	-	-	-	-	19	39	-16	18	0.00	0.00	0.00	0.00
12857	10_86889901_---/ATT	10:86889900-86889900	ATT	intron_variant,NMD_transcript_variant	MODIFIER	BMPR1A	ENSG00000107779	Transcript	ENST00000638429.1	nonsense_mediated_decay	-	3/13	-	-	-	-	-	-	-	-	-	1	-	HGNC	HGNC:1076	-	-	5	-	-	-	-	-	-	-	-	-	-	-	-	-	-	-	-	-	-	-	-	-
12863	10_86890482_-/T	10:86890481-86890481	T	intron_variant,NMD_transcript_variant	MODIFIER	BMPR1A	ENSG00000107779	Transcript	ENST00000638429.1	nonsense_mediated_decay	-	4/13	-	-	-	-	-	-	-	-	-	1	-	HGNC	HGNC:1076	-	-	5	-	-	-	-	-	-	-	-	-	-	-	-	-	0	45	45	39	0.00	0.00	0.00	0.00
12869	10_86891574_-/A	10:86891573-86891573	A	intron_variant,NMD_transcript_variant	MODIFIER	BMPR1A	ENSG00000107779	Transcript	ENST00000638429.1	nonsense_mediated_decay	-	4/13	-	-	-	-	-	-	-	-	-	1	-	HGNC	HGNC:1076	-	-	5	-	-	-	-	-	-	-	-	-	-	-	-	-	25	38	-15	5	0.00	0.00	0.00	0.00
12875	10_86891574_-/A	10:86891573-86891573	A	intron_variant,NMD_transcript_variant	MODIFIER	BMPR1A	ENSG00000107779	Transcript	ENST00000638429.1	nonsense_mediated_decay	-	4/13	-	-	-	-	-	-	-	-	-	1	-	HGNC	HGNC:1076	-	-	5	-	-	-	-	-	-	-	-	-	-	-	-	-	25	38	-15	5	0.00	0.00	0.00	0.00
12881	10_86891801_-----/ACCTT	10:86891800-86891800	ACCTT	intron_variant,NMD_transcript_variant	MODIFIER	BMPR1A	ENSG00000107779	Transcript	ENST00000638429.1	nonsense_mediated_decay	-	4/13	-	-	-	-	-	-	-	-	-	1	-	HGNC	HGNC:1076	-	-	5	-	-	-	-	-	-	-	-	-	-	-	-	-	-	-	-	-	-	-	-	-
12887	10_86892443_-----/CCTTT	10:86892442-86892442	CCTTT	intron_variant,NMD_transcript_variant	MODIFIER	BMPR1A	ENSG00000107779	Transcript	ENST00000638429.1	nonsense_mediated_decay	-	5/13	-	-	-	-	-	-	-	-	-	1	-	HGNC	HGNC:1076	-	-	5	-	-	-	-	-	-	-	-	-	-	-	-	-	-	-	-	-	-	-	-	-
12893	10_86892683_-/C	10:86892682-86892682	C	intron_variant,NMD_transcript_variant	MODIFIER	BMPR1A	ENSG00000107779	Transcript	ENST00000638429.1	nonsense_mediated_decay	-	5/13	-	-	-	-	-	-	-	-	-	1	-	HGNC	HGNC:1076	-	-	5	-	-	-	-	-	-	-	-	-	-	-	-	-	22	43	14	22	0.00	0.00	0.00	0.00
12897	10_86896922_-/C	10:86896921-86896921	C	intron_variant,NMD_transcript_variant	MODIFIER	BMPR1A	ENSG00000107779	Transcript	ENST00000638429.1	nonsense_mediated_decay	-	5/13	-	-	-	-	-	-	-	-	-	1	-	HGNC	HGNC:1076	-	-	5	-	-	-	-	-	-	-	-	-	-	-	-	-	47	-2	-24	-2	0.00	0.00	0.00	0.00
12902	10_86897513_-/C	10:86897512-86897512	C	intron_variant,NMD_transcript_variant	MODIFIER	BMPR1A	ENSG00000107779	Transcript	ENST00000638429.1	nonsense_mediated_decay	-	5/13	-	-	-	-	-	-	-	-	-	1	-	HGNC	HGNC:1076	-	-	5	-	-	-	-	-	-	-	-	-	-	-	-	-	47	-31	4	8	0.00	0.00	0.00	0.00
12906	10_86897909_-/A	10:86897908-86897908	A	intron_variant,NMD_transcript_variant	MODIFIER	BMPR1A	ENSG00000107779	Transcript	ENST00000638429.1	nonsense_mediated_decay	-	5/13	-	-	-	-	-	-	-	-	-	1	-	HGNC	HGNC:1076	-	-	5	-	-	-	-	-	-	-	-	-	-	-	-	-	-25	25	-25	-23	0.00	0.00	0.00	0.00
12910	10_86898806_--/AA	10:86898805-86898805	AA	intron_variant,NMD_transcript_variant	MODIFIER	BMPR1A	ENSG00000107779	Transcript	ENST00000638429.1	nonsense_mediated_decay	-	5/13	-	-	-	-	-	-	-	-	-	1	-	HGNC	HGNC:1076	-	-	5	-	-	-	-	-	-	-	-	-	-	-	-	-	-	-	-	-	-	-	-	-
12915	10_86899114_-/C	10:86899113-86899113	C	intron_variant,NMD_transcript_variant	MODIFIER	BMPR1A	ENSG00000107779	Transcript	ENST00000638429.1	nonsense_mediated_decay	-	5/13	-	-	-	-	-	-	-	-	-	1	-	HGNC	HGNC:1076	-	-	5	-	-	-	-	-	-	-	-	-	-	-	-	-	-33	-50	37	-3	0.00	0.00	0.00	0.00
12920	10_86904914_--/AT	10:86904913-86904913	AT	intron_variant,NMD_transcript_variant	MODIFIER	BMPR1A	ENSG00000107779	Transcript	ENST00000638429.1	nonsense_mediated_decay	-	7/13	-	-	-	-	-	-	-	-	-	1	-	HGNC	HGNC:1076	-	-	5	-	-	-	-	-	-	-	-	-	-	-	-	-	-	-	-	-	-	-	-	-
12924	10_86906278_---/ACT	10:86906277-86906277	ACT	intron_variant,NMD_transcript_variant	MODIFIER	BMPR1A	ENSG00000107779	Transcript	ENST00000638429.1	nonsense_mediated_decay	-	7/13	-	-	-	-	-	-	-	-	-	1	-	HGNC	HGNC:1076	-	-	5	-	-	-	-	-	-	-	-	-	-	-	-	-	-	-	-	-	-	-	-	-
12928	10_86907074_-/C	10:86907073-86907073	C	intron_variant,NMD_transcript_variant	MODIFIER	BMPR1A	ENSG00000107779	Transcript	ENST00000638429.1	nonsense_mediated_decay	-	7/13	-	-	-	-	-	-	-	-	-	1	-	HGNC	HGNC:1076	-	-	5	-	-	-	-	-	-	-	-	-	-	-	-	-	42	-18	42	19	0.01	0.00	0.00	0.00
12932	10_86909817_-/G	10:86909816-86909816	G	intron_variant,NMD_transcript_variant	MODIFIER	BMPR1A	ENSG00000107779	Transcript	ENST00000638429.1	nonsense_mediated_decay	-	7/13	-	-	-	-	-	-	-	-	-	1	-	HGNC	HGNC:1076	-	-	5	-	-	-	-	-	-	-	-	-	-	-	-	-	-49	40	-31	35	0.00	0.00	0.00	0.00
12936	10_86910506_---/AAG	10:86910505-86910505	AAG	intron_variant,NMD_transcript_variant	MODIFIER	BMPR1A	ENSG00000107779	Transcript	ENST00000638429.1	nonsense_mediated_decay	-	7/13	-	-	-	-	-	-	-	-	-	1	-	HGNC	HGNC:1076	-	-	5	-	-	-	-	-	-	-	-	-	-	-	-	-	-	-	-	-	-	-	-	-
12940	10_86911966_-/T	10:86911965-86911965	T	intron_variant,NMD_transcript_variant	MODIFIER	BMPR1A	ENSG00000107779	Transcript	ENST00000638429.1	nonsense_mediated_decay	-	7/13	-	-	-	-	-	-	-	rs538756599	-	1	-	HGNC	HGNC:1076	-	-	5	-	-	-	0.0018	-	-	-	-	-	-	-	-	-	11	-50	-27	-37	0.00	0.00	0.00	0.00
12944	10_86912182_-----/AACTT	10:86912181-86912181	AACTT	intron_variant,NMD_transcript_variant	MODIFIER	BMPR1A	ENSG00000107779	Transcript	ENST00000638429.1	nonsense_mediated_decay	-	7/13	-	-	-	-	-	-	-	-	-	1	-	HGNC	HGNC:1076	-	-	5	-	-	-	-	-	-	-	-	-	-	-	-	-	-	-	-	-	-	-	-	-
12948	10_86917411_--/AT	10:86917410-86917410	AT	intron_variant,NMD_transcript_variant	MODIFIER	BMPR1A	ENSG00000107779	Transcript	ENST00000638429.1	nonsense_mediated_decay	-	9/13	-	-	-	-	-	-	-	-	-	1	-	HGNC	HGNC:1076	-	-	5	-	-	-	-	-	-	-	-	-	-	-	-	-	-	-	-	-	-	-	-	-
12952	10_86918631_----------/GGGTTTTTTT	10:86918630-86918630	GGGTTTTTTT	intron_variant,NMD_transcript_variant	MODIFIER	BMPR1A	ENSG00000107779	Transcript	ENST00000638429.1	nonsense_mediated_decay	-	9/13	-	-	-	-	-	-	-	-	-	1	-	HGNC	HGNC:1076	-	-	5	-	-	-	-	-	-	-	-	-	-	-	-	-	-	-	-	-	-	-	-	-
12956	10_86918890_------/AAGGTT	10:86918889-86918889	AAGGTT	intron_variant,NMD_transcript_variant	MODIFIER	BMPR1A	ENSG00000107779	Transcript	ENST00000638429.1	nonsense_mediated_decay	-	9/13	-	-	-	-	-	-	-	-	-	1	-	HGNC	HGNC:1076	-	-	5	-	-	-	-	-	-	-	-	-	-	-	-	-	-	-	-	-	-	-	-	-
12960	10_86924224_-/T	10:86924223-86924223	T	3_prime_UTR_variant,NMD_transcript_variant	MODIFIER	BMPR1A	ENSG00000107779	Transcript	ENST00000638429.1	nonsense_mediated_decay	13/14	-	-	-	2689-2690	-	-	-	-	-	-	1	-	HGNC	HGNC:1076	-	-	5	-	-	-	-	-	-	-	-	-	-	-	-	-	7	-11	7	-4	0.00	0.00	0.00	0.00
12964	10_86925254_---/CCT	10:86925253-86925253	CCT	intron_variant,NMD_transcript_variant	MODIFIER	BMPR1A	ENSG00000107779	Transcript	ENST00000638429.1	nonsense_mediated_decay	-	13/13	-	-	-	-	-	-	-	-	-	1	-	HGNC	HGNC:1076	-	-	5	-	-	-	-	-	-	-	-	-	-	-	-	-	-	-	-	-	-	-	-	-
12968	10_86926013_----/TCTT	10:86926012-86926012	TCTT	intron_variant,NMD_transcript_variant	MODIFIER	BMPR1A	ENSG00000107779	Transcript	ENST00000638429.1	nonsense_mediated_decay	-	13/13	-	-	-	-	-	-	-	-	-	1	-	HGNC	HGNC:1076	-	-	5	-	-	-	-	-	-	-	-	-	-	-	-	-	-	-	-	-	-	-	-	-
12972	10_86926799_----/AAAA	10:86926798-86926798	AAAA	intron_variant,NMD_transcript_variant	MODIFIER	BMPR1A	ENSG00000107779	Transcript	ENST00000638429.1	nonsense_mediated_decay	-	13/13	-	-	-	-	-	-	-	-	-	1	-	HGNC	HGNC:1076	-	-	5	-	-	-	-	-	-	-	-	-	-	-	-	-	-	-	-	-	-	-	-	-
12976	10_86927352_-/A	10:86927351-86927351	A	intron_variant,NMD_transcript_variant	MODIFIER	BMPR1A	ENSG00000107779	Transcript	ENST00000638429.1	nonsense_mediated_decay	-	13/13	-	-	-	-	-	-	-	-	-	1	-	HGNC	HGNC:1076	-	-	5	-	-	-	-	-	-	-	-	-	-	-	-	-	43	24	24	19	0.00	0.00	0.00	0.00
12980	10_86928666_---/TTT	10:86928665-86928665	TTT	intron_variant,NMD_transcript_variant	MODIFIER	BMPR1A	ENSG00000107779	Transcript	ENST00000638429.1	nonsense_mediated_decay	-	13/13	-	-	-	-	-	-	-	-	-	1	-	HGNC	HGNC:1076	-	-	5	-	-	-	-	-	-	-	-	-	-	-	-	-	-	-	-	-	-	-	-	-
12984	10_86928678_--/AG	10:86928677-86928677	AG	intron_variant,NMD_transcript_variant	MODIFIER	BMPR1A	ENSG00000107779	Transcript	ENST00000638429.1	nonsense_mediated_decay	-	13/13	-	-	-	-	-	-	-	-	-	1	-	HGNC	HGNC:1076	-	-	5	-	-	-	-	-	-	-	-	-	-	-	-	-	-	-	-	-	-	-	-	-
12988	10_86929232_--/GT	10:86929231-86929231	GT	intron_variant,NMD_transcript_variant	MODIFIER	BMPR1A	ENSG00000107779	Transcript	ENST00000638429.1	nonsense_mediated_decay	-	13/13	-	-	-	-	-	-	-	-	-	1	-	HGNC	HGNC:1076	-	-	5	-	-	-	-	-	-	-	-	-	-	-	-	-	-	-	-	-	-	-	-	-
12992	10_86929631_--/AG	10:86929630-86929630	AG	intron_variant,NMD_transcript_variant	MODIFIER	BMPR1A	ENSG00000107779	Transcript	ENST00000638429.1	nonsense_mediated_decay	-	13/13	-	-	-	-	-	-	-	-	-	1	-	HGNC	HGNC:1076	-	-	5	-	-	-	-	-	-	-	-	-	-	-	-	-	-	-	-	-	-	-	-	-
12996	10_86929942_-/T	10:86929941-86929941	T	intron_variant,NMD_transcript_variant	MODIFIER	BMPR1A	ENSG00000107779	Transcript	ENST00000638429.1	nonsense_mediated_decay	-	13/13	-	-	-	-	-	-	-	-	-	1	-	HGNC	HGNC:1076	-	-	5	-	-	-	-	-	-	-	-	-	-	-	-	-	40	46	-39	50	0.00	0.00	0.00	0.00
13000	10_86933019_--/GT	10:86933018-86933018	GT	downstream_gene_variant	MODIFIER	BMPR1A	ENSG00000107779	Transcript	ENST00000638429.1	nonsense_mediated_decay	-	-	-	-	-	-	-	-	-	-	193	1	-	HGNC	HGNC:1076	-	-	5	-	-	-	-	-	-	-	-	-	-	-	-	-	-	-	-	-	-	-	-	-
13004	10_86933019_-/T	10:86933018-86933018	T	downstream_gene_variant	MODIFIER	BMPR1A	ENSG00000107779	Transcript	ENST00000638429.1	nonsense_mediated_decay	-	-	-	-	-	-	-	-	-	-	193	1	-	HGNC	HGNC:1076	-	-	5	-	-	-	-	-	-	-	-	-	-	-	-	-	-	-	-	-	-	-	-	-
13006	10_86937304_--/AC	10:86937303-86937303	AC	downstream_gene_variant	MODIFIER	BMPR1A	ENSG00000107779	Transcript	ENST00000638429.1	nonsense_mediated_decay	-	-	-	-	-	-	-	-	-	-	4478	1	-	HGNC	HGNC:1076	-	-	5	-	-	-	-	-	-	-	-	-	-	-	-	-	-	-	-	-	-	-	-	-
13009	10_86937377_--/TT	10:86937376-86937376	TT	downstream_gene_variant	MODIFIER	BMPR1A	ENSG00000107779	Transcript	ENST00000638429.1	nonsense_mediated_decay	-	-	-	-	-	-	-	-	-	-	4551	1	-	HGNC	HGNC:1076	-	-	5	-	-	-	-	-	-	-	-	-	-	-	-	-	-	-	-	-	-	-	-	-
13038	10_87656042_-/A	10:87656041-87656041	A	upstream_gene_variant	MODIFIER	PAPSS2	ENSG00000198682	Transcript	ENST00000456849.2	protein_coding	-	-	-	-	-	-	-	-	-	-	3836	1	-	HGNC	HGNC:8604	NM_001015880.2	-	1	A1	-	-	-	-	-	-	-	-	-	-	-	-	-	-	-	-	-	-	-	-
13044	10_87656676_-/T	10:87656675-87656675	T	upstream_gene_variant	MODIFIER	PAPSS2	ENSG00000198682	Transcript	ENST00000456849.2	protein_coding	-	-	-	-	-	-	-	-	-	-	3202	1	-	HGNC	HGNC:8604	NM_001015880.2	-	1	A1	-	-	-	-	-	-	-	-	-	-	-	-	-	-	-	-	-	-	-	-
13058	10_87657751_--/CC	10:87657750-87657750	CC	upstream_gene_variant	MODIFIER	PAPSS2	ENSG00000198682	Transcript	ENST00000456849.2	protein_coding	-	-	-	-	-	-	-	-	-	-	2127	1	-	HGNC	HGNC:8604	NM_001015880.2	-	1	A1	-	-	-	-	-	-	-	-	-	-	-	-	-	-	-	-	-	-	-	-
13064	10_87657774_-/A	10:87657773-87657773	A	upstream_gene_variant	MODIFIER	PAPSS2	ENSG00000198682	Transcript	ENST00000456849.2	protein_coding	-	-	-	-	-	-	-	-	-	-	2104	1	-	HGNC	HGNC:8604	NM_001015880.2	-	1	A1	-	-	-	-	-	-	-	-	-	-	-	-	-	-	-	-	-	-	-	-
13071	10_87659295_-/C	10:87659294-87659294	C	upstream_gene_variant	MODIFIER	PAPSS2	ENSG00000198682	Transcript	ENST00000456849.2	protein_coding	-	-	-	-	-	-	-	-	-	-	583	1	-	HGNC	HGNC:8604	NM_001015880.2	-	1	A1	-	-	-	-	-	-	-	-	-	-	-	-	-	-	-	-	-	-	-	-
13078	10_87663466_-/T	10:87663465-87663465	T	intron_variant	MODIFIER	PAPSS2	ENSG00000198682	Transcript	ENST00000456849.2	protein_coding	-	1/12	-	-	-	-	-	-	-	-	-	1	-	HGNC	HGNC:8604	NM_001015880.2	-	1	A1	-	-	-	-	-	-	-	-	-	-	-	-	6	-24	-13	-24	0.00	0.00	0.00	0.00
13084	10_87664099_-/G	10:87664098-87664098	G	intron_variant	MODIFIER	PAPSS2	ENSG00000198682	Transcript	ENST00000456849.2	protein_coding	-	1/12	-	-	-	-	-	-	-	-	-	1	-	HGNC	HGNC:8604	NM_001015880.2	-	1	A1	-	-	-	-	-	-	-	-	-	-	-	-	40	9	-49	9	0.00	0.00	0.00	0.00
13090	10_87664099_----/GTTT	10:87664098-87664098	GTTT	intron_variant	MODIFIER	PAPSS2	ENSG00000198682	Transcript	ENST00000456849.2	protein_coding	-	1/12	-	-	-	-	-	-	-	-	-	1	-	HGNC	HGNC:8604	NM_001015880.2	-	1	A1	-	-	-	-	-	-	-	-	-	-	-	-	-	-	-	-	-	-	-	-
13094	10_87668511_-/T	10:87668510-87668510	T	intron_variant	MODIFIER	PAPSS2	ENSG00000198682	Transcript	ENST00000456849.2	protein_coding	-	1/12	-	-	-	-	-	-	-	-	-	1	-	HGNC	HGNC:8604	NM_001015880.2	-	1	A1	-	-	-	-	-	-	-	-	-	-	-	-	0	-21	17	7	0.00	0.00	0.00	0.00
13099	10_87670237_--/AA	10:87670236-87670236	AA	intron_variant	MODIFIER	PAPSS2	ENSG00000198682	Transcript	ENST00000456849.2	protein_coding	-	1/12	-	-	-	-	-	-	-	-	-	1	-	HGNC	HGNC:8604	NM_001015880.2	-	1	A1	-	-	-	-	-	-	-	-	-	-	-	-	-	-	-	-	-	-	-	-
13104	10_87676053_----/AAAT	10:87676052-87676052	AAAT	intron_variant	MODIFIER	PAPSS2	ENSG00000198682	Transcript	ENST00000456849.2	protein_coding	-	1/12	-	-	-	-	-	-	-	-	-	1	-	HGNC	HGNC:8604	NM_001015880.2	-	1	A1	-	-	-	-	-	-	-	-	-	-	-	-	-	-	-	-	-	-	-	-
13108	10_87678125_----/GTTT	10:87678124-87678124	GTTT	intron_variant	MODIFIER	PAPSS2	ENSG00000198682	Transcript	ENST00000456849.2	protein_coding	-	1/12	-	-	-	-	-	-	-	-	-	1	-	HGNC	HGNC:8604	NM_001015880.2	-	1	A1	-	-	-	-	-	-	-	-	-	-	-	-	-	-	-	-	-	-	-	-
13112	10_87680074_-/C	10:87680073-87680073	C	intron_variant	MODIFIER	PAPSS2	ENSG00000198682	Transcript	ENST00000456849.2	protein_coding	-	1/12	-	-	-	-	-	-	-	-	-	1	-	HGNC	HGNC:8604	NM_001015880.2	-	1	A1	-	-	-	-	-	-	-	-	-	-	-	-	-13	-42	24	-3	0.00	0.00	0.00	0.00
13116	10_87686995_-/T	10:87686994-87686994	T	intron_variant	MODIFIER	PAPSS2	ENSG00000198682	Transcript	ENST00000456849.2	protein_coding	-	1/12	-	-	-	-	-	-	-	-	-	1	-	HGNC	HGNC:8604	NM_001015880.2	-	1	A1	-	-	-	-	-	-	-	-	-	-	-	-	-11	-39	14	16	0.00	0.00	0.00	0.00
13120	10_87695412_-/A	10:87695411-87695411	A	intron_variant	MODIFIER	PAPSS2	ENSG00000198682	Transcript	ENST00000456849.2	protein_coding	-	1/12	-	-	-	-	-	-	-	-	-	1	-	HGNC	HGNC:8604	NM_001015880.2	-	1	A1	-	-	-	-	-	-	-	-	-	-	-	-	-23	45	-6	44	0.00	0.00	0.00	0.00
13124	10_87697202_-/C	10:87697201-87697201	C	intron_variant	MODIFIER	PAPSS2	ENSG00000198682	Transcript	ENST00000456849.2	protein_coding	-	1/12	-	-	-	-	-	-	-	-	-	1	-	HGNC	HGNC:8604	NM_001015880.2	-	1	A1	-	-	-	-	-	-	-	-	-	-	-	-	-48	46	2	-48	0.00	0.00	0.00	0.00
13129	10_87701091_-/A	10:87701090-87701090	A	intron_variant	MODIFIER	PAPSS2	ENSG00000198682	Transcript	ENST00000456849.2	protein_coding	-	1/12	-	-	-	-	-	-	-	-	-	1	-	HGNC	HGNC:8604	NM_001015880.2	-	1	A1	-	-	-	-	-	-	-	-	-	-	-	-	-5	-49	-43	49	0.00	0.00	0.00	0.00
13134	10_87701091_-/T	10:87701090-87701090	T	intron_variant	MODIFIER	PAPSS2	ENSG00000198682	Transcript	ENST00000456849.2	protein_coding	-	1/12	-	-	-	-	-	-	-	-	-	1	-	HGNC	HGNC:8604	NM_001015880.2	-	1	A1	-	-	-	-	-	-	-	-	-	-	-	-	-4	-48	-42	50	0.00	0.00	0.00	0.00
13139	10_87702743_--/AA	10:87702742-87702742	AA	intron_variant	MODIFIER	PAPSS2	ENSG00000198682	Transcript	ENST00000456849.2	protein_coding	-	1/12	-	-	-	-	-	-	-	-	-	1	-	HGNC	HGNC:8604	NM_001015880.2	-	1	A1	-	-	-	-	-	-	-	-	-	-	-	-	-	-	-	-	-	-	-	-
13144	10_87705423_-/T	10:87705422-87705422	T	intron_variant	MODIFIER	PAPSS2	ENSG00000198682	Transcript	ENST00000456849.2	protein_coding	-	1/12	-	-	-	-	-	-	-	-	-	1	-	HGNC	HGNC:8604	NM_001015880.2	-	1	A1	-	-	-	-	-	-	-	-	-	-	-	-	19	1	19	-41	0.00	0.00	0.00	0.00
13153	10_87707394_--------/AAAAGGTT	10:87707393-87707393	AAAAGGTT	intron_variant	MODIFIER	PAPSS2	ENSG00000198682	Transcript	ENST00000456849.2	protein_coding	-	1/12	-	-	-	-	-	-	-	-	-	1	-	HGNC	HGNC:8604	NM_001015880.2	-	1	A1	-	-	-	-	-	-	-	-	-	-	-	-	-	-	-	-	-	-	-	-
13157	10_87707849_------/AACGGT	10:87707848-87707848	AACGGT	intron_variant	MODIFIER	PAPSS2	ENSG00000198682	Transcript	ENST00000456849.2	protein_coding	-	1/12	-	-	-	-	-	-	-	-	-	1	-	HGNC	HGNC:8604	NM_001015880.2	-	1	A1	-	-	-	-	-	-	-	-	-	-	-	-	-	-	-	-	-	-	-	-
13161	10_87708932_-/A	10:87708931-87708931	A	intron_variant	MODIFIER	PAPSS2	ENSG00000198682	Transcript	ENST00000456849.2	protein_coding	-	1/12	-	-	-	-	-	-	-	-	-	1	-	HGNC	HGNC:8604	NM_001015880.2	-	1	A1	-	-	-	-	-	-	-	-	-	-	-	-	29	7	20	-4	0.00	0.00	0.00	0.00
13165	10_87709792_-/T	10:87709791-87709791	T	intron_variant	MODIFIER	PAPSS2	ENSG00000198682	Transcript	ENST00000456849.2	protein_coding	-	2/12	-	-	-	-	-	-	-	-	-	1	-	HGNC	HGNC:8604	NM_001015880.2	-	1	A1	-	-	-	-	-	-	-	-	-	-	-	-	17	-25	-25	17	0.00	0.00	0.00	0.00
13169	10_87714886_-/C	10:87714885-87714885	C	intron_variant	MODIFIER	PAPSS2	ENSG00000198682	Transcript	ENST00000456849.2	protein_coding	-	5/12	-	-	-	-	-	-	-	-	-	1	-	HGNC	HGNC:8604	NM_001015880.2	-	1	A1	-	-	-	-	-	-	-	-	-	-	-	-	28	-45	-18	-46	0.00	0.00	0.00	0.00
13173	10_87714952_-----/ACTTT	10:87714951-87714951	ACTTT	intron_variant	MODIFIER	PAPSS2	ENSG00000198682	Transcript	ENST00000456849.2	protein_coding	-	5/12	-	-	-	-	-	-	-	-	-	1	-	HGNC	HGNC:8604	NM_001015880.2	-	1	A1	-	-	-	-	-	-	-	-	-	-	-	-	-	-	-	-	-	-	-	-
13177	10_87716071_-/T	10:87716070-87716070	T	intron_variant	MODIFIER	PAPSS2	ENSG00000198682	Transcript	ENST00000456849.2	protein_coding	-	7/12	-	-	-	-	-	-	-	-	-	1	-	HGNC	HGNC:8604	NM_001015880.2	-	1	A1	-	-	-	-	-	-	-	-	-	-	-	-	-19	-34	-48	21	0.00	0.00	0.00	0.00
13182	10_87716986_-/G	10:87716985-87716985	G	intron_variant	MODIFIER	PAPSS2	ENSG00000198682	Transcript	ENST00000456849.2	protein_coding	-	7/12	-	-	-	-	-	-	-	-	-	1	-	HGNC	HGNC:8604	NM_001015880.2	-	1	A1	-	-	-	-	-	-	-	-	-	-	-	-	-11	7	37	11	0.00	0.00	0.00	0.00
13186	10_87732160_---/AAG	10:87732159-87732159	AAG	intron_variant	MODIFIER	PAPSS2	ENSG00000198682	Transcript	ENST00000456849.2	protein_coding	-	9/12	-	-	-	-	-	-	-	-	-	1	-	HGNC	HGNC:8604	NM_001015880.2	-	1	A1	-	-	-	-	-	-	-	-	-	-	-	-	-	-	-	-	-	-	-	-
13188	10_87732160_--/GT	10:87732159-87732159	GT	intron_variant	MODIFIER	PAPSS2	ENSG00000198682	Transcript	ENST00000456849.2	protein_coding	-	9/12	-	-	-	-	-	-	-	-	-	1	-	HGNC	HGNC:8604	NM_001015880.2	-	1	A1	-	-	-	-	-	-	-	-	-	-	-	-	-	-	-	-	-	-	-	-
13190	10_87732524_----/AAAA	10:87732523-87732523	AAAA	intron_variant	MODIFIER	PAPSS2	ENSG00000198682	Transcript	ENST00000456849.2	protein_coding	-	9/12	-	-	-	-	-	-	-	-	-	1	-	HGNC	HGNC:8604	NM_001015880.2	-	1	A1	-	-	-	-	-	-	-	-	-	-	-	-	-	-	-	-	-	-	-	-
13192	10_87733050_-/T	10:87733049-87733049	T	intron_variant	MODIFIER	PAPSS2	ENSG00000198682	Transcript	ENST00000456849.2	protein_coding	-	9/12	-	-	-	-	-	-	-	rs1313941538	-	1	-	HGNC	HGNC:8604	NM_001015880.2	-	1	A1	-	-	-	-	-	-	-	-	-	-	-	-	8	-8	40	-36	0.00	0.00	0.00	0.00
13194	10_87737617_-/T	10:87737616-87737616	T	intron_variant	MODIFIER	PAPSS2	ENSG00000198682	Transcript	ENST00000456849.2	protein_coding	-	9/12	-	-	-	-	-	-	-	-	-	1	-	HGNC	HGNC:8604	NM_001015880.2	-	1	A1	-	-	-	-	-	-	-	-	-	-	-	-	13	22	13	22	0.00	0.00	0.00	0.00
13196	10_87737787_-/G	10:87737786-87737786	G	intron_variant	MODIFIER	PAPSS2	ENSG00000198682	Transcript	ENST00000456849.2	protein_coding	-	9/12	-	-	-	-	-	-	-	-	-	1	-	HGNC	HGNC:8604	NM_001015880.2	-	1	A1	-	-	-	-	-	-	-	-	-	-	-	-	42	41	-30	8	0.00	0.00	0.00	0.00
13198	10_87742473_---/ATT	10:87742472-87742472	ATT	intron_variant	MODIFIER	PAPSS2	ENSG00000198682	Transcript	ENST00000456849.2	protein_coding	-	10/12	-	-	-	-	-	-	-	-	-	1	-	HGNC	HGNC:8604	NM_001015880.2	-	1	A1	-	-	-	-	-	-	-	-	-	-	-	-	-	-	-	-	-	-	-	-
13201	10_87743242_--/CT	10:87743241-87743241	CT	intron_variant	MODIFIER	PAPSS2	ENSG00000198682	Transcript	ENST00000456849.2	protein_coding	-	10/12	-	-	-	-	-	-	-	-	-	1	-	HGNC	HGNC:8604	NM_001015880.2	-	1	A1	-	-	-	-	-	-	-	-	-	-	-	-	-	-	-	-	-	-	-	-
13204	10_87744990_-/T	10:87744989-87744989	T	splice_polypyrimidine_tract_variant,intron_variant	LOW	PAPSS2	ENSG00000198682	Transcript	ENST00000456849.2	protein_coding	-	11/12	-	-	-	-	-	-	-	-	-	1	-	HGNC	HGNC:8604	NM_001015880.2	-	1	A1	-	-	-	-	-	-	-	-	-	-	-	-	0	-12	13	29	0.00	0.00	0.00	0.00
13208	10_87749606_-/T	10:87749605-87749605	T	downstream_gene_variant	MODIFIER	PAPSS2	ENSG00000198682	Transcript	ENST00000456849.2	protein_coding	-	-	-	-	-	-	-	-	-	-	1900	1	-	HGNC	HGNC:8604	NM_001015880.2	-	1	A1	-	-	-	-	-	-	-	-	-	-	-	-	-	-	-	-	-	-	-	-
13259	10_93069310_-/G	10:93069309-93069309	G	upstream_gene_variant	MODIFIER	CYP26A1	ENSG00000095596	Transcript	ENST00000371531.5	protein_coding	-	-	-	-	-	-	-	-	-	-	4165	1	-	HGNC	HGNC:2603	-	-	2	-	-	-	-	-	-	-	-	-	-	-	-	-	-	-	-	-	-	-	-	-
13265	10_93069763_-/T	10:93069762-93069762	T	upstream_gene_variant	MODIFIER	CYP26A1	ENSG00000095596	Transcript	ENST00000371531.5	protein_coding	-	-	-	-	-	-	-	-	-	-	3712	1	-	HGNC	HGNC:2603	-	-	2	-	-	-	-	-	-	-	-	-	-	-	-	-	-	-	-	-	-	-	-	-
13272	10_93076263_---------/AACGGGTTT	10:93076262-93076262	AACGGGTTT	intron_variant	MODIFIER	CYP26A1	ENSG00000095596	Transcript	ENST00000371531.5	protein_coding	-	5/6	-	-	-	-	-	-	-	-	-	1	-	HGNC	HGNC:2603	-	-	2	-	-	-	-	-	-	-	-	-	-	-	-	-	-	-	-	-	-	-	-	-
13279	10_93078472_--/AC	10:93078471-93078471	AC	downstream_gene_variant	MODIFIER	CYP26A1	ENSG00000095596	Transcript	ENST00000371531.5	protein_coding	-	-	-	-	-	-	-	-	-	-	587	1	-	HGNC	HGNC:2603	-	-	2	-	-	-	-	-	-	-	-	-	-	-	-	-	-	-	-	-	-	-	-	-
13285	10_93078472_----/AGTT	10:93078471-93078471	AGTT	downstream_gene_variant	MODIFIER	CYP26A1	ENSG00000095596	Transcript	ENST00000371531.5	protein_coding	-	-	-	-	-	-	-	-	-	-	587	1	-	HGNC	HGNC:2603	-	-	2	-	-	-	-	-	-	-	-	-	-	-	-	-	-	-	-	-	-	-	-	-
13312	10_100184356_--/AA	10:100184355-100184355	TT	downstream_gene_variant	MODIFIER	CHUK	ENSG00000213341	Transcript	ENST00000370397.8	protein_coding	-	-	-	-	-	-	-	-	-	-	3944	-1	-	HGNC	HGNC:1974	NM_001278.5	-	1	P1	-	-	-	-	-	-	-	-	-	-	-	-	-	-	-	-	-	-	-	-
13319	10_100184497_---/AAG	10:100184496-100184496	CTT	downstream_gene_variant	MODIFIER	CHUK	ENSG00000213341	Transcript	ENST00000370397.8	protein_coding	-	-	-	-	-	-	-	-	-	-	3803	-1	-	HGNC	HGNC:1974	NM_001278.5	-	1	P1	-	-	-	-	-	-	-	-	-	-	-	-	-	-	-	-	-	-	-	-
13326	10_100185272_-/T	10:100185271-100185271	A	downstream_gene_variant	MODIFIER	CHUK	ENSG00000213341	Transcript	ENST00000370397.8	protein_coding	-	-	-	-	-	-	-	-	-	-	3028	-1	-	HGNC	HGNC:1974	NM_001278.5	-	1	P1	-	-	-	-	-	-	-	-	-	-	-	-	-	-	-	-	-	-	-	-
13334	10_100190064_--/CC	10:100190063-100190063	GG	intron_variant	MODIFIER	CHUK	ENSG00000213341	Transcript	ENST00000370397.8	protein_coding	-	20/20	-	-	-	-	-	-	-	-	-	-1	-	HGNC	HGNC:1974	NM_001278.5	-	1	P1	-	-	-	-	-	-	-	-	-	-	-	-	-	-	-	-	-	-	-	-
13342	10_100192779_----/ACTT	10:100192778-100192778	AAGT	intron_variant	MODIFIER	CHUK	ENSG00000213341	Transcript	ENST00000370397.8	protein_coding	-	19/20	-	-	-	-	-	-	-	-	-	-1	-	HGNC	HGNC:1974	NM_001278.5	-	1	P1	-	-	-	-	-	-	-	-	-	-	-	-	-	-	-	-	-	-	-	-
13348	10_100193451_--/AT	10:100193450-100193450	AT	intron_variant	MODIFIER	CHUK	ENSG00000213341	Transcript	ENST00000370397.8	protein_coding	-	18/20	-	-	-	-	-	-	-	-	-	-1	-	HGNC	HGNC:1974	NM_001278.5	-	1	P1	-	-	-	-	-	-	-	-	-	-	-	-	-	-	-	-	-	-	-	-
13353	10_100196179_---/AAC	10:100196178-100196178	GTT	intron_variant	MODIFIER	CHUK	ENSG00000213341	Transcript	ENST00000370397.8	protein_coding	-	16/20	-	-	-	-	-	-	-	-	-	-1	-	HGNC	HGNC:1974	NM_001278.5	-	1	P1	-	-	-	-	-	-	-	-	-	-	-	-	-	-	-	-	-	-	-	-
13357	10_100200093_---/ATT	10:100200092-100200092	AAT	intron_variant	MODIFIER	CHUK	ENSG00000213341	Transcript	ENST00000370397.8	protein_coding	-	15/20	-	-	-	-	-	-	-	-	-	-1	-	HGNC	HGNC:1974	NM_001278.5	-	1	P1	-	-	-	-	-	-	-	-	-	-	-	-	-	-	-	-	-	-	-	-
13359	10_100200623_--------/AAACCGTT	10:100200622-100200622	AACGGTTT	intron_variant	MODIFIER	CHUK	ENSG00000213341	Transcript	ENST00000370397.8	protein_coding	-	15/20	-	-	-	-	-	-	-	-	-	-1	-	HGNC	HGNC:1974	NM_001278.5	-	1	P1	-	-	-	-	-	-	-	-	-	-	-	-	-	-	-	-	-	-	-	-
13361	10_100202206_-/C	10:100202205-100202205	G	intron_variant	MODIFIER	CHUK	ENSG00000213341	Transcript	ENST00000370397.8	protein_coding	-	13/20	-	-	-	-	-	-	-	-	-	-1	-	HGNC	HGNC:1974	NM_001278.5	-	1	P1	-	-	-	-	-	-	-	-	-	-	-	-	-	-	-	-	-	-	-	-
13362	10_100202517_-/T	10:100202516-100202516	A	intron_variant	MODIFIER	CHUK	ENSG00000213341	Transcript	ENST00000370397.8	protein_coding	-	13/20	-	-	-	-	-	-	-	-	-	-1	-	HGNC	HGNC:1974	NM_001278.5	-	1	P1	-	-	-	-	-	-	-	-	-	-	-	-	-	-	-	-	-	-	-	-
13363	10_100203258_--/CT	10:100203257-100203257	AG	intron_variant	MODIFIER	CHUK	ENSG00000213341	Transcript	ENST00000370397.8	protein_coding	-	13/20	-	-	-	-	-	-	-	-	-	-1	-	HGNC	HGNC:1974	NM_001278.5	-	1	P1	-	-	-	-	-	-	-	-	-	-	-	-	-	-	-	-	-	-	-	-
13364	10_100203258_---/TTT	10:100203257-100203257	AAA	intron_variant	MODIFIER	CHUK	ENSG00000213341	Transcript	ENST00000370397.8	protein_coding	-	13/20	-	-	-	-	-	-	-	-	-	-1	-	HGNC	HGNC:1974	NM_001278.5	-	1	P1	-	-	-	-	-	-	-	-	-	-	-	-	-	-	-	-	-	-	-	-
13365	10_100203967_----------/ACGGGGTTTT	10:100203966-100203966	AAAACCCCGT	intron_variant	MODIFIER	CHUK	ENSG00000213341	Transcript	ENST00000370397.8	protein_coding	-	13/20	-	-	-	-	-	-	-	-	-	-1	-	HGNC	HGNC:1974	NM_001278.5	-	1	P1	-	-	-	-	-	-	-	-	-	-	-	-	-	-	-	-	-	-	-	-
13367	10_100204183_--/AC	10:100204182-100204182	GT	intron_variant	MODIFIER	CHUK	ENSG00000213341	Transcript	ENST00000370397.8	protein_coding	-	13/20	-	-	-	-	-	-	-	-	-	-1	-	HGNC	HGNC:1974	NM_001278.5	-	1	P1	-	-	-	-	-	-	-	-	-	-	-	-	-	-	-	-	-	-	-	-
13369	10_100205929_-/A	10:100205928-100205928	T	intron_variant	MODIFIER	CHUK	ENSG00000213341	Transcript	ENST00000370397.8	protein_coding	-	11/20	-	-	-	-	-	-	-	-	-	-1	-	HGNC	HGNC:1974	NM_001278.5	-	1	P1	-	-	-	-	-	-	-	-	-	-	-	-	-	-	-	-	-	-	-	-
13370	10_100207961_----/AATT	10:100207960-100207960	AATT	intron_variant	MODIFIER	CHUK	ENSG00000213341	Transcript	ENST00000370397.8	protein_coding	-	10/20	-	-	-	-	-	-	-	-	-	-1	-	HGNC	HGNC:1974	NM_001278.5	-	1	P1	-	-	-	-	-	-	-	-	-	-	-	-	-	-	-	-	-	-	-	-
13371	10_100210473_--/GG	10:100210472-100210472	CC	intron_variant	MODIFIER	CHUK	ENSG00000213341	Transcript	ENST00000370397.8	protein_coding	-	9/20	-	-	-	-	-	-	-	-	-	-1	-	HGNC	HGNC:1974	NM_001278.5	-	1	P1	-	-	-	-	-	-	-	-	-	-	-	-	-	-	-	-	-	-	-	-
13372	10_100219844_-/A	10:100219843-100219843	T	intron_variant	MODIFIER	CHUK	ENSG00000213341	Transcript	ENST00000370397.8	protein_coding	-	5/20	-	-	-	-	-	-	-	-	-	-1	-	HGNC	HGNC:1974	NM_001278.5	-	1	P1	-	-	-	-	-	-	-	-	-	-	-	-	-	-	-	-	-	-	-	-
13373	10_100222105_-/T	10:100222104-100222104	A	splice_region_variant,intron_variant	LOW	CHUK	ENSG00000213341	Transcript	ENST00000370397.8	protein_coding	-	4/20	-	-	-	-	-	-	-	-	-	-1	-	HGNC	HGNC:1974	NM_001278.5	-	1	P1	-	-	-	-	-	-	-	-	-	-	-	-	-	-	-	-	-	-	-	-
13375	10_100228616_-/A	10:100228615-100228615	T	intron_variant	MODIFIER	CHUK	ENSG00000213341	Transcript	ENST00000370397.8	protein_coding	-	1/20	-	-	-	-	-	-	-	-	-	-1	-	HGNC	HGNC:1974	NM_001278.5	-	1	P1	-	-	-	-	-	-	-	-	-	-	-	-	-	-	-	-	-	-	-	-
13383	10_100228797_-/A	10:100228796-100228796	T	intron_variant	MODIFIER	CHUK	ENSG00000213341	Transcript	ENST00000370397.8	protein_coding	-	1/20	-	-	-	-	-	-	-	-	-	-1	-	HGNC	HGNC:1974	NM_001278.5	-	1	P1	-	-	-	-	-	-	-	-	-	-	-	-	-21	49	-19	49	0.00	0.00	0.00	0.00
13391	10_100231562_-/T	10:100231561-100231561	A	upstream_gene_variant	MODIFIER	CHUK	ENSG00000213341	Transcript	ENST00000370397.8	protein_coding	-	-	-	-	-	-	-	-	-	-	1965	-1	-	HGNC	HGNC:1974	NM_001278.5	-	1	P1	-	-	-	-	-	-	-	-	-	-	-	-	-	-	-	-	-	-	-	-
13398	10_100231931_--/AA	10:100231930-100231930	TT	upstream_gene_variant	MODIFIER	CHUK	ENSG00000213341	Transcript	ENST00000370397.8	protein_coding	-	-	-	-	-	-	-	-	-	-	2334	-1	-	HGNC	HGNC:1974	NM_001278.5	-	1	P1	-	-	-	-	-	-	-	-	-	-	-	-	-	-	-	-	-	-	-	-
13405	10_100231931_--/CT	10:100231930-100231930	AG	upstream_gene_variant	MODIFIER	CHUK	ENSG00000213341	Transcript	ENST00000370397.8	protein_coding	-	-	-	-	-	-	-	-	-	-	2334	-1	-	HGNC	HGNC:1974	NM_001278.5	-	1	P1	-	-	-	-	-	-	-	-	-	-	-	-	-	-	-	-	-	-	-	-
13412	10_100233636_---/AGT	10:100233635-100233635	ACT	upstream_gene_variant	MODIFIER	CHUK	ENSG00000213341	Transcript	ENST00000370397.8	protein_coding	-	-	-	-	-	-	-	-	-	-	4039	-1	-	HGNC	HGNC:1974	NM_001278.5	-	1	P1	-	-	-	-	-	-	-	-	-	-	-	-	-	-	-	-	-	-	-	-
13422	10_100234385_----/AACT	10:100234384-100234384	AGTT	upstream_gene_variant	MODIFIER	CHUK	ENSG00000213341	Transcript	ENST00000370397.8	protein_coding	-	-	-	-	-	-	-	-	-	-	4788	-1	-	HGNC	HGNC:1974	NM_001278.5	-	1	P1	-	-	-	-	-	-	-	-	-	-	-	-	-	-	-	-	-	-	-	-
13454	11_15961559_-----/GGGTT	11:15961558-15961558	AACCC	downstream_gene_variant	MODIFIER	SOX6	ENSG00000110693	Transcript	ENST00000683767.1	protein_coding	-	-	-	-	-	-	-	-	-	-	4890	-1	-	HGNC	HGNC:16421	NM_001367873.1	-	-	A2	-	-	-	-	-	-	-	-	-	-	-	-	-	-	-	-	-	-	-	-
13458	11_15962683_----/AGGT	11:15962682-15962682	ACCT	downstream_gene_variant	MODIFIER	SOX6	ENSG00000110693	Transcript	ENST00000683767.1	protein_coding	-	-	-	-	-	-	-	-	-	-	3766	-1	-	HGNC	HGNC:16421	NM_001367873.1	-	-	A2	-	-	-	-	-	-	-	-	-	-	-	-	-	-	-	-	-	-	-	-
13463	11_15965176_----/CCTT	11:15965175-15965175	AAGG	downstream_gene_variant	MODIFIER	SOX6	ENSG00000110693	Transcript	ENST00000683767.1	protein_coding	-	-	-	-	-	-	-	-	-	-	1273	-1	-	HGNC	HGNC:16421	NM_001367873.1	-	-	A2	-	-	-	-	-	-	-	-	-	-	-	-	-	-	-	-	-	-	-	-
13468	11_15965397_---/AGG	11:15965396-15965396	CCT	downstream_gene_variant	MODIFIER	SOX6	ENSG00000110693	Transcript	ENST00000683767.1	protein_coding	-	-	-	-	-	-	-	-	-	-	1052	-1	-	HGNC	HGNC:16421	NM_001367873.1	-	-	A2	-	-	-	-	-	-	-	-	-	-	-	-	-	-	-	-	-	-	-	-
13476	11_15970240_---/TTT	11:15970239-15970239	AAA	3_prime_UTR_variant	MODIFIER	SOX6	ENSG00000110693	Transcript	ENST00000683767.1	protein_coding	16/16	-	-	-	5513-5514	-	-	-	-	-	-	-1	-	HGNC	HGNC:16421	NM_001367873.1	-	-	A2	-	-	-	-	-	-	-	-	-	-	-	-	-	-	-	-	-	-	-	-
13484	11_15970494_--/AC	11:15970493-15970493	GT	3_prime_UTR_variant	MODIFIER	SOX6	ENSG00000110693	Transcript	ENST00000683767.1	protein_coding	16/16	-	-	-	5259-5260	-	-	-	-	-	-	-1	-	HGNC	HGNC:16421	NM_001367873.1	-	-	A2	-	-	-	-	-	-	-	-	-	-	-	-	-	-	-	-	-	-	-	-
13491	11_15975217_-/T	11:15975216-15975216	A	intron_variant	MODIFIER	SOX6	ENSG00000110693	Transcript	ENST00000683767.1	protein_coding	-	15/15	-	-	-	-	-	-	-	-	-	-1	-	HGNC	HGNC:16421	NM_001367873.1	-	-	A2	-	-	-	-	-	-	-	-	-	-	-	-	-16	-49	-33	-24	0.00	0.00	0.00	0.00
13498	11_15975309_----------/AAAACGGTTT	11:15975308-15975308	AAACCGTTTT	intron_variant	MODIFIER	SOX6	ENSG00000110693	Transcript	ENST00000683767.1	protein_coding	-	15/15	-	-	-	-	-	-	-	-	-	-1	-	HGNC	HGNC:16421	NM_001367873.1	-	-	A2	-	-	-	-	-	-	-	-	-	-	-	-	-	-	-	-	-	-	-	-
13505	11_15976256_-----/AAACG	11:15976255-15976255	CGTTT	intron_variant	MODIFIER	SOX6	ENSG00000110693	Transcript	ENST00000683767.1	protein_coding	-	15/15	-	-	-	-	-	-	-	-	-	-1	-	HGNC	HGNC:16421	NM_001367873.1	-	-	A2	-	-	-	-	-	-	-	-	-	-	-	-	-	-	-	-	-	-	-	-
13513	11_15978596_--/AG	11:15978595-15978595	CT	intron_variant	MODIFIER	SOX6	ENSG00000110693	Transcript	ENST00000683767.1	protein_coding	-	15/15	-	-	-	-	-	-	-	-	-	-1	-	HGNC	HGNC:16421	NM_001367873.1	-	-	A2	-	-	-	-	-	-	-	-	-	-	-	-	-	-	-	-	-	-	-	-
13520	11_15980037_-/A	11:15980036-15980036	T	intron_variant	MODIFIER	SOX6	ENSG00000110693	Transcript	ENST00000683767.1	protein_coding	-	15/15	-	-	-	-	-	-	-	-	-	-1	-	HGNC	HGNC:16421	NM_001367873.1	-	-	A2	-	-	-	-	-	-	-	-	-	-	-	-	-	-	-	-	-	-	-	-
13527	11_15980037_---/AGT	11:15980036-15980036	ACT	intron_variant	MODIFIER	SOX6	ENSG00000110693	Transcript	ENST00000683767.1	protein_coding	-	15/15	-	-	-	-	-	-	-	-	-	-1	-	HGNC	HGNC:16421	NM_001367873.1	-	-	A2	-	-	-	-	-	-	-	-	-	-	-	-	-	-	-	-	-	-	-	-
13534	11_15980345_---/AGT	11:15980344-15980344	ACT	intron_variant	MODIFIER	SOX6	ENSG00000110693	Transcript	ENST00000683767.1	protein_coding	-	15/15	-	-	-	-	-	-	-	-	-	-1	-	HGNC	HGNC:16421	NM_001367873.1	-	-	A2	-	-	-	-	-	-	-	-	-	-	-	-	-	-	-	-	-	-	-	-
13541	11_15980467_-/A	11:15980466-15980466	T	intron_variant	MODIFIER	SOX6	ENSG00000110693	Transcript	ENST00000683767.1	protein_coding	-	15/15	-	-	-	-	-	-	-	-	-	-1	-	HGNC	HGNC:16421	NM_001367873.1	-	-	A2	-	-	-	-	-	-	-	-	-	-	-	-	-	-	-	-	-	-	-	-
13549	11_15981981_-/G	11:15981980-15981980	C	intron_variant	MODIFIER	SOX6	ENSG00000110693	Transcript	ENST00000683767.1	protein_coding	-	15/15	-	-	-	-	-	-	-	-	-	-1	-	HGNC	HGNC:16421	NM_001367873.1	-	-	A2	-	-	-	-	-	-	-	-	-	-	-	-	-18	-20	-18	-41	0.00	0.00	0.00	0.00
13557	11_15982492_-/C	11:15982491-15982491	G	intron_variant	MODIFIER	SOX6	ENSG00000110693	Transcript	ENST00000683767.1	protein_coding	-	15/15	-	-	-	-	-	-	-	-	-	-1	-	HGNC	HGNC:16421	NM_001367873.1	-	-	A2	-	-	-	-	-	-	-	-	-	-	-	-	-	-	-	-	-	-	-	-
13565	11_15987883_--/AA	11:15987882-15987882	TT	intron_variant	MODIFIER	SOX6	ENSG00000110693	Transcript	ENST00000683767.1	protein_coding	-	14/15	-	-	-	-	-	-	-	COSV57060479	-	-1	-	HGNC	HGNC:16421	NM_001367873.1	-	-	A2	-	-	-	-	1	1	-	-	-	-	-	-	-	-	-	-	-	-	-	-
13573	11_15989720_-----/ACGGT	11:15989719-15989719	ACCGT	intron_variant	MODIFIER	SOX6	ENSG00000110693	Transcript	ENST00000683767.1	protein_coding	-	13/15	-	-	-	-	-	-	-	-	-	-1	-	HGNC	HGNC:16421	NM_001367873.1	-	-	A2	-	-	-	-	-	-	-	-	-	-	-	-	-	-	-	-	-	-	-	-
13581	11_15994561_-/G	11:15994560-15994560	C	intron_variant	MODIFIER	SOX6	ENSG00000110693	Transcript	ENST00000683767.1	protein_coding	-	13/15	-	-	-	-	-	-	-	-	-	-1	-	HGNC	HGNC:16421	NM_001367873.1	-	-	A2	-	-	-	-	-	-	-	-	-	-	-	-	12	10	12	17	0.00	0.00	0.00	0.00
13589	11_15995570_---------/AAAAAAATT	11:15995569-15995569	AATTTTTTT	intron_variant	MODIFIER	SOX6	ENSG00000110693	Transcript	ENST00000683767.1	protein_coding	-	13/15	-	-	-	-	-	-	-	-	-	-1	-	HGNC	HGNC:16421	NM_001367873.1	-	-	A2	-	-	-	-	-	-	-	-	-	-	-	-	-	-	-	-	-	-	-	-
13597	11_15995570_-/T	11:15995569-15995569	A	intron_variant	MODIFIER	SOX6	ENSG00000110693	Transcript	ENST00000683767.1	protein_coding	-	13/15	-	-	-	-	-	-	-	-	-	-1	-	HGNC	HGNC:16421	NM_001367873.1	-	-	A2	-	-	-	-	-	-	-	-	-	-	-	-	-	-	-	-	-	-	-	-
13605	11_15998231_-/T	11:15998230-15998230	A	intron_variant	MODIFIER	SOX6	ENSG00000110693	Transcript	ENST00000683767.1	protein_coding	-	13/15	-	-	-	-	-	-	-	-	-	-1	-	HGNC	HGNC:16421	NM_001367873.1	-	-	A2	-	-	-	-	-	-	-	-	-	-	-	-	-	-	-	-	-	-	-	-
13613	11_15999715_-/A	11:15999714-15999714	T	intron_variant	MODIFIER	SOX6	ENSG00000110693	Transcript	ENST00000683767.1	protein_coding	-	13/15	-	-	-	-	-	-	-	-	-	-1	-	HGNC	HGNC:16421	NM_001367873.1	-	-	A2	-	-	-	-	-	-	-	-	-	-	-	-	-30	0	44	33	0.00	0.00	0.00	0.00
13621	11_16000870_-/C	11:16000869-16000869	G	intron_variant	MODIFIER	SOX6	ENSG00000110693	Transcript	ENST00000683767.1	protein_coding	-	13/15	-	-	-	-	-	-	-	-	-	-1	-	HGNC	HGNC:16421	NM_001367873.1	-	-	A2	-	-	-	-	-	-	-	-	-	-	-	-	-	-	-	-	-	-	-	-
13629	11_16004912_-/T	11:16004911-16004911	A	intron_variant	MODIFIER	SOX6	ENSG00000110693	Transcript	ENST00000683767.1	protein_coding	-	13/15	-	-	-	-	-	-	-	-	-	-1	-	HGNC	HGNC:16421	NM_001367873.1	-	-	A2	-	-	-	-	-	-	-	-	-	-	-	-	-	-	-	-	-	-	-	-
13637	11_16005604_-/A	11:16005603-16005603	T	intron_variant	MODIFIER	SOX6	ENSG00000110693	Transcript	ENST00000683767.1	protein_coding	-	13/15	-	-	-	-	-	-	-	-	-	-1	-	HGNC	HGNC:16421	NM_001367873.1	-	-	A2	-	-	-	-	-	-	-	-	-	-	-	-	-	-	-	-	-	-	-	-
13645	11_16005701_------/AAATTT	11:16005700-16005700	AAATTT	intron_variant	MODIFIER	SOX6	ENSG00000110693	Transcript	ENST00000683767.1	protein_coding	-	13/15	-	-	-	-	-	-	-	-	-	-1	-	HGNC	HGNC:16421	NM_001367873.1	-	-	A2	-	-	-	-	-	-	-	-	-	-	-	-	-	-	-	-	-	-	-	-
13653	11_16005701_----/AACT	11:16005700-16005700	AGTT	intron_variant	MODIFIER	SOX6	ENSG00000110693	Transcript	ENST00000683767.1	protein_coding	-	13/15	-	-	-	-	-	-	-	-	-	-1	-	HGNC	HGNC:16421	NM_001367873.1	-	-	A2	-	-	-	-	-	-	-	-	-	-	-	-	-	-	-	-	-	-	-	-
13661	11_16006655_--------/AACCCGGT	11:16006654-16006654	ACCGGGTT	intron_variant	MODIFIER	SOX6	ENSG00000110693	Transcript	ENST00000683767.1	protein_coding	-	13/15	-	-	-	-	-	-	-	-	-	-1	-	HGNC	HGNC:16421	NM_001367873.1	-	-	A2	-	-	-	-	-	-	-	-	-	-	-	-	-	-	-	-	-	-	-	-
13669	11_16006847_---/AAT	11:16006846-16006846	ATT	intron_variant	MODIFIER	SOX6	ENSG00000110693	Transcript	ENST00000683767.1	protein_coding	-	13/15	-	-	-	-	-	-	-	-	-	-1	-	HGNC	HGNC:16421	NM_001367873.1	-	-	A2	-	-	-	-	-	-	-	-	-	-	-	-	-	-	-	-	-	-	-	-
13677	11_16024254_---/CCT	11:16024253-16024253	AGG	intron_variant	MODIFIER	SOX6	ENSG00000110693	Transcript	ENST00000683767.1	protein_coding	-	12/15	-	-	-	-	-	-	-	-	-	-1	-	HGNC	HGNC:16421	NM_001367873.1	-	-	A2	-	-	-	-	-	-	-	-	-	-	-	-	-	-	-	-	-	-	-	-
13685	11_16024623_-----/AAACG	11:16024622-16024622	CGTTT	intron_variant	MODIFIER	SOX6	ENSG00000110693	Transcript	ENST00000683767.1	protein_coding	-	12/15	-	-	-	-	-	-	-	-	-	-1	-	HGNC	HGNC:16421	NM_001367873.1	-	-	A2	-	-	-	-	-	-	-	-	-	-	-	-	-	-	-	-	-	-	-	-
13693	11_16026245_---------/AACCGTTTT	11:16026244-16026244	AAAACGGTT	intron_variant	MODIFIER	SOX6	ENSG00000110693	Transcript	ENST00000683767.1	protein_coding	-	12/15	-	-	-	-	-	-	-	-	-	-1	-	HGNC	HGNC:16421	NM_001367873.1	-	-	A2	-	-	-	-	-	-	-	-	-	-	-	-	-	-	-	-	-	-	-	-
13702	11_16026841_-/G	11:16026840-16026840	C	intron_variant	MODIFIER	SOX6	ENSG00000110693	Transcript	ENST00000683767.1	protein_coding	-	12/15	-	-	-	-	-	-	-	-	-	-1	-	HGNC	HGNC:16421	NM_001367873.1	-	-	A2	-	-	-	-	-	-	-	-	-	-	-	-	-	-	-	-	-	-	-	-
13710	11_16030034_-/C	11:16030033-16030033	G	intron_variant	MODIFIER	SOX6	ENSG00000110693	Transcript	ENST00000683767.1	protein_coding	-	12/15	-	-	-	-	-	-	-	-	-	-1	-	HGNC	HGNC:16421	NM_001367873.1	-	-	A2	-	-	-	-	-	-	-	-	-	-	-	-	-	-	-	-	-	-	-	-
13718	11_16034990_-/C	11:16034989-16034989	G	intron_variant	MODIFIER	SOX6	ENSG00000110693	Transcript	ENST00000683767.1	protein_coding	-	12/15	-	-	-	-	-	-	-	-	-	-1	-	HGNC	HGNC:16421	NM_001367873.1	-	-	A2	-	-	-	-	-	-	-	-	-	-	-	-	-	-	-	-	-	-	-	-
13726	11_16035173_-------/ACCGGTT	11:16035172-16035172	AACCGGT	intron_variant	MODIFIER	SOX6	ENSG00000110693	Transcript	ENST00000683767.1	protein_coding	-	12/15	-	-	-	-	-	-	-	-	-	-1	-	HGNC	HGNC:16421	NM_001367873.1	-	-	A2	-	-	-	-	-	-	-	-	-	-	-	-	-	-	-	-	-	-	-	-
13733	11_16038955_---/ACG	11:16038954-16038954	CGT	intron_variant	MODIFIER	SOX6	ENSG00000110693	Transcript	ENST00000683767.1	protein_coding	-	12/15	-	-	-	-	-	-	-	-	-	-1	-	HGNC	HGNC:16421	NM_001367873.1	-	-	A2	-	-	-	-	-	-	-	-	-	-	-	-	-	-	-	-	-	-	-	-
13741	11_16039779_-/A	11:16039778-16039778	T	intron_variant	MODIFIER	SOX6	ENSG00000110693	Transcript	ENST00000683767.1	protein_coding	-	12/15	-	-	-	-	-	-	-	-	-	-1	-	HGNC	HGNC:16421	NM_001367873.1	-	-	A2	-	-	-	-	-	-	-	-	-	-	-	-	24	-29	-29	-32	0.00	0.00	0.00	0.00
13749	11_16041550_-/T	11:16041549-16041549	A	intron_variant	MODIFIER	SOX6	ENSG00000110693	Transcript	ENST00000683767.1	protein_coding	-	12/15	-	-	-	-	-	-	-	-	-	-1	-	HGNC	HGNC:16421	NM_001367873.1	-	-	A2	-	-	-	-	-	-	-	-	-	-	-	-	-2	-46	34	-20	0.00	0.00	0.00	0.00
13757	11_16046277_----------/ACCCGGGGTT	11:16046276-16046276	AACCCCGGGT	intron_variant	MODIFIER	SOX6	ENSG00000110693	Transcript	ENST00000683767.1	protein_coding	-	12/15	-	-	-	-	-	-	-	-	-	-1	-	HGNC	HGNC:16421	NM_001367873.1	-	-	A2	-	-	-	-	-	-	-	-	-	-	-	-	-	-	-	-	-	-	-	-
13766	11_16048831_------/AAAGTT	11:16048830-16048830	AACTTT	intron_variant	MODIFIER	SOX6	ENSG00000110693	Transcript	ENST00000683767.1	protein_coding	-	11/15	-	-	-	-	-	-	-	-	-	-1	-	HGNC	HGNC:16421	NM_001367873.1	-	-	A2	-	-	-	-	-	-	-	-	-	-	-	-	-	-	-	-	-	-	-	-
13774	11_16051207_-/T	11:16051206-16051206	A	intron_variant	MODIFIER	SOX6	ENSG00000110693	Transcript	ENST00000683767.1	protein_coding	-	10/15	-	-	-	-	-	-	-	-	-	-1	-	HGNC	HGNC:16421	NM_001367873.1	-	-	A2	-	-	-	-	-	-	-	-	-	-	-	-	-	-	-	-	-	-	-	-
13782	11_16052860_-/T	11:16052859-16052859	A	intron_variant	MODIFIER	SOX6	ENSG00000110693	Transcript	ENST00000683767.1	protein_coding	-	10/15	-	-	-	-	-	-	-	-	-	-1	-	HGNC	HGNC:16421	NM_001367873.1	-	-	A2	-	-	-	-	-	-	-	-	-	-	-	-	-	-	-	-	-	-	-	-
13791	11_16054517_----/AACG	11:16054516-16054516	CGTT	intron_variant	MODIFIER	SOX6	ENSG00000110693	Transcript	ENST00000683767.1	protein_coding	-	10/15	-	-	-	-	-	-	-	-	-	-1	-	HGNC	HGNC:16421	NM_001367873.1	-	-	A2	-	-	-	-	-	-	-	-	-	-	-	-	-	-	-	-	-	-	-	-
13799	11_16054517_-/A	11:16054516-16054516	T	intron_variant	MODIFIER	SOX6	ENSG00000110693	Transcript	ENST00000683767.1	protein_coding	-	10/15	-	-	-	-	-	-	-	-	-	-1	-	HGNC	HGNC:16421	NM_001367873.1	-	-	A2	-	-	-	-	-	-	-	-	-	-	-	-	-	-	-	-	-	-	-	-
13807	11_16056164_--/TT	11:16056163-16056163	AA	intron_variant	MODIFIER	SOX6	ENSG00000110693	Transcript	ENST00000683767.1	protein_coding	-	9/15	-	-	-	-	-	-	-	-	-	-1	-	HGNC	HGNC:16421	NM_001367873.1	-	-	A2	-	-	-	-	-	-	-	-	-	-	-	-	-	-	-	-	-	-	-	-
13815	11_16056515_---/GTT	11:16056514-16056514	AAC	intron_variant	MODIFIER	SOX6	ENSG00000110693	Transcript	ENST00000683767.1	protein_coding	-	9/15	-	-	-	-	-	-	-	-	-	-1	-	HGNC	HGNC:16421	NM_001367873.1	-	-	A2	-	-	-	-	-	-	-	-	-	-	-	-	-	-	-	-	-	-	-	-
13823	11_16057683_------------/AAAACCCCGTTT	11:16057682-16057682	AAACGGGGTTTT	intron_variant	MODIFIER	SOX6	ENSG00000110693	Transcript	ENST00000683767.1	protein_coding	-	9/15	-	-	-	-	-	-	-	-	-	-1	-	HGNC	HGNC:16421	NM_001367873.1	-	-	A2	-	-	-	-	-	-	-	-	-	-	-	-	-	-	-	-	-	-	-	-
13831	11_16057992_-------------/AAACCCCCGGGTT	11:16057991-16057991	AACCCGGGGGTTT	intron_variant	MODIFIER	SOX6	ENSG00000110693	Transcript	ENST00000683767.1	protein_coding	-	9/15	-	-	-	-	-	-	-	-	-	-1	-	HGNC	HGNC:16421	NM_001367873.1	-	-	A2	-	-	-	-	-	-	-	-	-	-	-	-	-	-	-	-	-	-	-	-
13839	11_16064837_-/T	11:16064836-16064836	A	intron_variant	MODIFIER	SOX6	ENSG00000110693	Transcript	ENST00000683767.1	protein_coding	-	9/15	-	-	-	-	-	-	-	-	-	-1	-	HGNC	HGNC:16421	NM_001367873.1	-	-	A2	-	-	-	-	-	-	-	-	-	-	-	-	-16	7	-2	-50	0.00	0.00	0.00	0.00
13847	11_16078258_-/A	11:16078257-16078257	T	intron_variant	MODIFIER	SOX6	ENSG00000110693	Transcript	ENST00000683767.1	protein_coding	-	9/15	-	-	-	-	-	-	-	-	-	-1	-	HGNC	HGNC:16421	NM_001367873.1	-	-	A2	-	-	-	-	-	-	-	-	-	-	-	-	34	50	34	49	0.00	0.00	0.00	0.00
13855	11_16078258_-/C	11:16078257-16078257	G	intron_variant	MODIFIER	SOX6	ENSG00000110693	Transcript	ENST00000683767.1	protein_coding	-	9/15	-	-	-	-	-	-	-	-	-	-1	-	HGNC	HGNC:16421	NM_001367873.1	-	-	A2	-	-	-	-	-	-	-	-	-	-	-	-	-	-	-	-	-	-	-	-
13863	11_16081114_-/T	11:16081113-16081113	A	intron_variant	MODIFIER	SOX6	ENSG00000110693	Transcript	ENST00000683767.1	protein_coding	-	9/15	-	-	-	-	-	-	-	-	-	-1	-	HGNC	HGNC:16421	NM_001367873.1	-	-	A2	-	-	-	-	-	-	-	-	-	-	-	-	-26	-16	23	6	0.00	0.00	0.00	0.00
13871	11_16081401_-/T	11:16081400-16081400	A	intron_variant	MODIFIER	SOX6	ENSG00000110693	Transcript	ENST00000683767.1	protein_coding	-	9/15	-	-	-	-	-	-	-	-	-	-1	-	HGNC	HGNC:16421	NM_001367873.1	-	-	A2	-	-	-	-	-	-	-	-	-	-	-	-	-	-	-	-	-	-	-	-
13879	11_16084340_-/T	11:16084339-16084339	A	intron_variant	MODIFIER	SOX6	ENSG00000110693	Transcript	ENST00000683767.1	protein_coding	-	9/15	-	-	-	-	-	-	-	-	-	-1	-	HGNC	HGNC:16421	NM_001367873.1	-	-	A2	-	-	-	-	-	-	-	-	-	-	-	-	-	-	-	-	-	-	-	-
13887	11_16085437_----/ACGT	11:16085436-16085436	ACGT	intron_variant	MODIFIER	SOX6	ENSG00000110693	Transcript	ENST00000683767.1	protein_coding	-	9/15	-	-	-	-	-	-	-	-	-	-1	-	HGNC	HGNC:16421	NM_001367873.1	-	-	A2	-	-	-	-	-	-	-	-	-	-	-	-	-	-	-	-	-	-	-	-
13896	11_16088605_-/T	11:16088604-16088604	A	intron_variant	MODIFIER	SOX6	ENSG00000110693	Transcript	ENST00000683767.1	protein_coding	-	9/15	-	-	-	-	-	-	-	-	-	-1	-	HGNC	HGNC:16421	NM_001367873.1	-	-	A2	-	-	-	-	-	-	-	-	-	-	-	-	-	-	-	-	-	-	-	-
13904	11_16093461_---/ACC	11:16093460-16093460	GGT	intron_variant	MODIFIER	SOX6	ENSG00000110693	Transcript	ENST00000683767.1	protein_coding	-	9/15	-	-	-	-	-	-	-	-	-	-1	-	HGNC	HGNC:16421	NM_001367873.1	-	-	A2	-	-	-	-	-	-	-	-	-	-	-	-	-	-	-	-	-	-	-	-
13912	11_16094577_-/T	11:16094576-16094576	A	intron_variant	MODIFIER	SOX6	ENSG00000110693	Transcript	ENST00000683767.1	protein_coding	-	9/15	-	-	-	-	-	-	-	-	-	-1	-	HGNC	HGNC:16421	NM_001367873.1	-	-	A2	-	-	-	-	-	-	-	-	-	-	-	-	-	-	-	-	-	-	-	-
13922	11_16094677_--/AG	11:16094676-16094676	CT	intron_variant	MODIFIER	SOX6	ENSG00000110693	Transcript	ENST00000683767.1	protein_coding	-	9/15	-	-	-	-	-	-	-	-	-	-1	-	HGNC	HGNC:16421	NM_001367873.1	-	-	A2	-	-	-	-	-	-	-	-	-	-	-	-	-	-	-	-	-	-	-	-
13930	11_16094677_-/T	11:16094676-16094676	A	intron_variant	MODIFIER	SOX6	ENSG00000110693	Transcript	ENST00000683767.1	protein_coding	-	9/15	-	-	-	-	-	-	-	-	-	-1	-	HGNC	HGNC:16421	NM_001367873.1	-	-	A2	-	-	-	-	-	-	-	-	-	-	-	-	-	-	-	-	-	-	-	-
13938	11_16095349_-/A	11:16095348-16095348	T	intron_variant	MODIFIER	SOX6	ENSG00000110693	Transcript	ENST00000683767.1	protein_coding	-	9/15	-	-	-	-	-	-	-	-	-	-1	-	HGNC	HGNC:16421	NM_001367873.1	-	-	A2	-	-	-	-	-	-	-	-	-	-	-	-	35	-9	38	-39	0.00	0.00	0.00	0.00
13946	11_16097245_-/T	11:16097244-16097244	A	intron_variant	MODIFIER	SOX6	ENSG00000110693	Transcript	ENST00000683767.1	protein_coding	-	8/15	-	-	-	-	-	-	-	-	-	-1	-	HGNC	HGNC:16421	NM_001367873.1	-	-	A2	-	-	-	-	-	-	-	-	-	-	-	-	-	-	-	-	-	-	-	-
13955	11_16097413_-/T	11:16097412-16097412	A	intron_variant	MODIFIER	SOX6	ENSG00000110693	Transcript	ENST00000683767.1	protein_coding	-	8/15	-	-	-	-	-	-	-	-	-	-1	-	HGNC	HGNC:16421	NM_001367873.1	-	-	A2	-	-	-	-	-	-	-	-	-	-	-	-	-	-	-	-	-	-	-	-
13964	11_16100927_------/AAAAAC	11:16100926-16100926	GTTTTT	intron_variant	MODIFIER	SOX6	ENSG00000110693	Transcript	ENST00000683767.1	protein_coding	-	7/15	-	-	-	-	-	-	-	-	-	-1	-	HGNC	HGNC:16421	NM_001367873.1	-	-	A2	-	-	-	-	-	-	-	-	-	-	-	-	-	-	-	-	-	-	-	-
13972	11_16100949_---------------------------/CTAAAAAAAAAACCCCCCGGGGTTTTT	11:16100948-16100948	AAAAACCCCGGGGGGTTTTTTTTTTAG	intron_variant	MODIFIER	SOX6	ENSG00000110693	Transcript	ENST00000683767.1	protein_coding	-	7/15	-	-	-	-	-	-	-	-	-	-1	-	HGNC	HGNC:16421	NM_001367873.1	-	-	A2	-	-	-	-	-	-	-	-	-	-	-	-	-	-	-	-	-	-	-	-
13980	11_16102288_-----/AAAAT	11:16102287-16102287	ATTTT	intron_variant	MODIFIER	SOX6	ENSG00000110693	Transcript	ENST00000683767.1	protein_coding	-	7/15	-	-	-	-	-	-	-	-	-	-1	-	HGNC	HGNC:16421	NM_001367873.1	-	-	A2	-	-	-	-	-	-	-	-	-	-	-	-	-	-	-	-	-	-	-	-
13988	11_16102344_-/G	11:16102343-16102343	C	intron_variant	MODIFIER	SOX6	ENSG00000110693	Transcript	ENST00000683767.1	protein_coding	-	7/15	-	-	-	-	-	-	-	-	-	-1	-	HGNC	HGNC:16421	NM_001367873.1	-	-	A2	-	-	-	-	-	-	-	-	-	-	-	-	-	-	-	-	-	-	-	-
13996	11_16102828_---/AAG	11:16102827-16102827	CTT	intron_variant	MODIFIER	SOX6	ENSG00000110693	Transcript	ENST00000683767.1	protein_coding	-	7/15	-	-	-	-	-	-	-	-	-	-1	-	HGNC	HGNC:16421	NM_001367873.1	-	-	A2	-	-	-	-	-	-	-	-	-	-	-	-	-	-	-	-	-	-	-	-
14004	11_16103171_---/ACG	11:16103170-16103170	CGT	intron_variant	MODIFIER	SOX6	ENSG00000110693	Transcript	ENST00000683767.1	protein_coding	-	7/15	-	-	-	-	-	-	-	-	-	-1	-	HGNC	HGNC:16421	NM_001367873.1	-	-	A2	-	-	-	-	-	-	-	-	-	-	-	-	-	-	-	-	-	-	-	-
[truncated: 3,937 more rows]
[truncated: 12 more columns]
