# Supplementary material for: On the genetic basis of tail-loss evolution in humans and apes
Source: Nature. 2024 Feb 28;626(8001):1042–8. doi: 10.1038/s41586-024-07095-8 (PMC10901737; doi:10.1038/s41586-024-07095-8)
Supplement: Supplementary file 7 — Processed RNA sequencing results of in vitro-differentiated mouse ES cell lines. [file 41586_2024_7095_MOESM7_ESM.xlsx]

## Sheet: raw_cout_matrix
ensembl_id	WT-1	WT-2	delE6/delE6-1	delE6/delE6-2	InsASAY-1	InsASAY-2	delE6/+-1	delE6/+-2
ENSMUSG00000000001	5259	5032	5383	6118	5248	5405	7394	6734
ENSMUSG00000000003	0	0	0	0	0	0	0	0
ENSMUSG00000000028	1223	1298	1197	1207	1181	1181	1170	1092
ENSMUSG00000000031	1014	1116	2928	5274	2840	2160	2806	2803
ENSMUSG00000000037	111	101	125	77	126	119	145	129
ENSMUSG00000000049	0	0	0	0	0	0	0	0
ENSMUSG00000000056	452	437	465	599	852	831	627	558
ENSMUSG00000000058	7	8	8	8	6	7	10	7
ENSMUSG00000000078	11129	10158	9816	8638	6568	7084	7066	6702
ENSMUSG00000000085	959	1028	958	1066	917	900	805	788
ENSMUSG00000000088	5219	5328	4633	4989	5010	4990	5116	4697
ENSMUSG00000000093	43	44	33	32	35	39	28	26
ENSMUSG00000000094	273	214	131	78	83	82	160	171
ENSMUSG00000000103	9	7	6	3	6	8	5	2
ENSMUSG00000000120	458	562	942	1660	1380	1298	146	124
ENSMUSG00000000125	96	95	83	71	63	56	58	58
ENSMUSG00000000126	884	964	919	812	442	507	515	487
ENSMUSG00000000127	683	637	703	708	709	682	734	560
ENSMUSG00000000131	4467	4523	4176	4701	4539	4403	4764	4413
ENSMUSG00000000134	1593	1548	1924	2333	2080	2102	1489	1271
ENSMUSG00000000142	868	876	759	1160	1414	1250	1256	1108
ENSMUSG00000000148	569	624	532	590	671	669	607	594
ENSMUSG00000000149	2295	2209	1849	2087	1863	1936	1935	1832
ENSMUSG00000000154	144	144	24	16	142	156	102	105
ENSMUSG00000000157	0	0	0	0	0	0	0	0
ENSMUSG00000000159	3	2	0	0	1	2	2	4
ENSMUSG00000000167	6	3	7	13	21	22	1	8
ENSMUSG00000000168	3615	3661	3328	3449	3098	3046	3475	3213
ENSMUSG00000000171	3564	3320	3067	3411	3624	3542	3561	3206
ENSMUSG00000000182	1	0	0	0	3	1	1	1
ENSMUSG00000000183	0	0	0	1	1	0	0	0
ENSMUSG00000000184	1148	1069	1181	1053	1001	1067	1773	1423
ENSMUSG00000000194	2057	2066	1845	2123	2192	2107	1972	1722
ENSMUSG00000000197	203	215	204	279	363	317	173	191
ENSMUSG00000000202	10	7	10	21	65	64	14	15
ENSMUSG00000000204	0	2	1	0	2	1	0	0
ENSMUSG00000000214	8	4	2	0	11	11	6	4
ENSMUSG00000000215	0	0	0	0	0	0	0	0
ENSMUSG00000000216	0	0	0	0	0	0	0	0
ENSMUSG00000000223	37	25	28	28	37	43	41	44
ENSMUSG00000000244	12	8	9	5	15	18	9	4
ENSMUSG00000000247	170	159	133	130	117	142	159	135
ENSMUSG00000000248	0	0	0	0	2	0	0	0
ENSMUSG00000000253	216	222	161	155	167	175	241	199
ENSMUSG00000000263	0	0	0	0	0	0	5	7
ENSMUSG00000000266	92	102	66	103	90	69	63	80
ENSMUSG00000000275	3061	3018	2427	3028	2964	2882	2225	1964
ENSMUSG00000000276	733	682	591	634	722	684	497	508
ENSMUSG00000000278	14575	13989	9644	8601	7030	7254	9946	9271
ENSMUSG00000000282	2379	2238	2084	2220	1839	1896	2526	2151
ENSMUSG00000000290	7	8	3	3	6	3	3	5
ENSMUSG00000000295	837	787	616	583	622	645	702	660
ENSMUSG00000000296	1007	951	697	535	625	686	710	645
ENSMUSG00000000301	97	111	96	114	109	121	84	70
ENSMUSG00000000303	21272	21982	16669	17761	12893	13532	12389	12945
ENSMUSG00000000305	165	219	309	392	482	467	228	226
ENSMUSG00000000308	216	239	138	130	140	139	194	156
ENSMUSG00000000317	312	298	351	405	393	429	171	158
ENSMUSG00000000318	7	7	3	3	6	2	2	1
ENSMUSG00000000320	182	181	160	120	145	155	166	156
ENSMUSG00000000325	899	920	751	801	785	769	873	850
ENSMUSG00000000326	374	360	346	463	389	382	285	285
ENSMUSG00000000339	1451	1312	1366	1521	1435	1461	1843	1609
ENSMUSG00000000340	1110	1117	958	978	988	1009	1551	1492
ENSMUSG00000000346	1842	1848	2192	2648	2292	2297	1471	1297
ENSMUSG00000000355	508	552	586	721	656	631	582	517
ENSMUSG00000000359	14	17	18	29	23	28	12	7
ENSMUSG00000000365	3465	3384	2606	2292	2503	2541	2690	2577
ENSMUSG00000000374	1093	972	963	1064	1011	964	988	882
ENSMUSG00000000378	1399	1290	1610	1785	1670	1700	1249	1160
ENSMUSG00000000381	0	0	0	0	0	0	0	0
ENSMUSG00000000384	2485	2585	2504	2990	2898	2928	2319	2218
ENSMUSG00000000385	210	187	144	221	190	191	249	225
ENSMUSG00000000386	3	0	0	0	0	0	1	0
ENSMUSG00000000392	0	0	1	0	1	0	0	0
ENSMUSG00000000394	0	0	0	0	0	0	0	0
ENSMUSG00000000399	3819	3797	3212	3329	3344	3370	3761	3368
ENSMUSG00000000402	106	113	39	45	53	69	59	58
ENSMUSG00000000409	595	608	572	632	500	556	532	463
ENSMUSG00000000411	5	6	5	4	4	2	9	3
ENSMUSG00000000416	24	24	26	22	52	48	37	36
ENSMUSG00000000420	2874	2788	2924	3398	3176	3169	2840	2462
ENSMUSG00000000435	0	0	0	0	0	0	0	0
ENSMUSG00000000439	2086	1975	1405	1364	1169	1215	1778	1735
ENSMUSG00000000440	9	5	3	9	10	7	10	12
ENSMUSG00000000441	3466	3432	2993	3272	3223	3229	3946	3760
ENSMUSG00000000486	460	484	241	176	550	446	267	247
ENSMUSG00000000489	332	321	328	444	152	179	107	83
ENSMUSG00000000530	78	81	55	44	31	50	69	71
ENSMUSG00000000531	786	785	507	470	533	580	857	698
ENSMUSG00000000532	1407	1301	1219	1120	1174	1167	1204	1219
ENSMUSG00000000538	227	225	277	337	337	305	198	193
ENSMUSG00000000544	524	526	294	244	433	395	234	240
ENSMUSG00000000552	1578	1567	1436	1579	1306	1361	1424	1211
ENSMUSG00000000555	5484	5723	4519	4791	3489	3446	3054	3053
ENSMUSG00000000560	9	7	16	8	6	2	8	10
ENSMUSG00000000561	994	1044	1060	1384	1613	1506	1705	1759
ENSMUSG00000000562	0	0	0	0	0	0	0	0
ENSMUSG00000000563	9163	8789	8436	8775	9540	9511	13969	13407
ENSMUSG00000000567	52	62	41	55	33	39	33	30
ENSMUSG00000000568	8398	8218	9596	10855	10968	11000	8924	8143
ENSMUSG00000000579	147	169	140	166	162	167	173	149
ENSMUSG00000000581	613	607	649	820	843	799	723	610
ENSMUSG00000000594	1646	1595	1238	1205	1112	1139	1187	1128
ENSMUSG00000000600	792	675	926	1182	1161	1141	816	783
ENSMUSG00000000605	454	418	600	758	745	764	396	377
ENSMUSG00000000606	0	0	0	0	0	0	0	0
ENSMUSG00000000617	1	1	2	3	0	1	1	0
ENSMUSG00000000627	389	385	251	255	301	259	331	337
ENSMUSG00000000628	5014	4680	5254	5502	3953	4126	3654	3205
ENSMUSG00000000631	3388	3308	2868	3510	2997	3105	2848	2529
ENSMUSG00000000632	186	239	114	110	140	123	186	158
ENSMUSG00000000673	6	3	3	0	2	3	4	2
ENSMUSG00000000682	5	8	4	4	4	8	1	4
ENSMUSG00000000686	46	29	29	42	35	59	76	61
ENSMUSG00000000690	9	4	4	3	5	6	4	10
ENSMUSG00000000693	93	88	86	100	107	76	112	88
ENSMUSG00000000701	0	0	0	0	0	0	0	0
ENSMUSG00000000706	30	25	33	39	44	44	33	26
ENSMUSG00000000708	828	776	937	1103	1130	1089	577	534
ENSMUSG00000000711	2142	2028	1945	1904	1615	1642	1755	1574
ENSMUSG00000000724	1	0	2	1	2	1	1	0
ENSMUSG00000000730	7097	7760	6595	5035	5422	5512	4197	4044
ENSMUSG00000000731	59	68	39	33	50	50	58	57
ENSMUSG00000000732	783	793	670	553	590	571	707	693
ENSMUSG00000000738	2596	2679	2523	2626	2829	2836	2315	2194
ENSMUSG00000000739	45	54	28	44	69	63	42	33
ENSMUSG00000000740	40321	40149	31362	32813	33958	33872	39172	36148
ENSMUSG00000000743	2884	2613	2518	2918	3140	3105	2508	2400
ENSMUSG00000000751	7951	7558	5903	5956	6518	6706	7285	6988
ENSMUSG00000000753	1189	1277	1363	1866	1788	1791	759	725
ENSMUSG00000000759	843	754	885	1164	1157	1021	1022	956
ENSMUSG00000000766	0	0	0	0	0	0	0	0
ENSMUSG00000000776	1308	1276	1173	1134	1174	1141	1230	1147
ENSMUSG00000000782	2591	2543	2447	2842	2593	2666	2132	1922
ENSMUSG00000000787	19914	18967	20314	23058	20140	20082	18429	16808
ENSMUSG00000000791	24	24	13	14	12	13	13	18
ENSMUSG00000000792	124	130	99	154	174	157	93	103
ENSMUSG00000000794	60	52	38	33	48	34	121	117
ENSMUSG00000000804	2058	1918	1728	1851	1675	1707	1727	1602
ENSMUSG00000000805	626	599	481	403	349	428	1479	1443
ENSMUSG00000000811	353	405	359	475	474	467	412	347
ENSMUSG00000000817	1	0	2	1	6	2	1	1
ENSMUSG00000000823	1179	1187	1283	1796	1850	1796	1149	925
ENSMUSG00000000826	2681	2582	2846	3944	3429	3317	2636	2402
ENSMUSG00000000827	2422	2306	2155	2615	2505	2376	1896	1806
ENSMUSG00000000838	2081	2094	1818	2131	2120	2190	2124	2136
ENSMUSG00000000861	18	10	11	12	4	8	9	16
ENSMUSG00000000869	0	1	0	0	0	0	0	0
ENSMUSG00000000876	232	254	213	212	211	241	244	226
ENSMUSG00000000881	919	955	896	1068	1064	1063	909	811
ENSMUSG00000000884	398	409	283	261	245	263	371	381
ENSMUSG00000000889	0	0	0	0	0	0	0	0
ENSMUSG00000000901	1177	1140	808	749	660	687	803	811
ENSMUSG00000000902	2455	2446	2798	3171	3066	3198	2399	2165
ENSMUSG00000000903	3	5	1	0	4	5	0	0
ENSMUSG00000000915	1245	1175	916	1162	1131	1217	1146	1115
ENSMUSG00000000916	532	520	483	514	534	531	528	485
ENSMUSG00000000934	528	538	522	536	492	528	622	541
ENSMUSG00000000938	9	6	1	5	4	6	3	3
ENSMUSG00000000942	72	82	36	41	33	38	44	48
ENSMUSG00000000948	212	180	181	334	274	212	147	151
ENSMUSG00000000957	1031	1054	902	1315	1165	1197	507	586
ENSMUSG00000000958	1102	1038	1152	1331	1178	1221	968	874
ENSMUSG00000000959	2521	2613	2274	2454	2422	2470	2550	2224
ENSMUSG00000000976	949	1013	864	1072	994	977	1021	957
ENSMUSG00000000982	0	0	0	0	0	0	0	0
ENSMUSG00000000983	0	0	0	0	0	0	0	0
ENSMUSG00000001014	37	43	30	41	35	36	32	30
ENSMUSG00000001016	4685	4650	4070	4352	4690	4579	6406	6210
ENSMUSG00000001017	4194	3968	4066	4581	4524	4431	5979	5312
ENSMUSG00000001018	846	831	888	1044	982	1004	1034	979
ENSMUSG00000001020	0	0	0	0	0	0	0	0
ENSMUSG00000001021	0	0	0	2	0	1	0	0
ENSMUSG00000001023	0	0	0	0	0	0	0	0
ENSMUSG00000001025	430	478	342	506	323	388	277	278
ENSMUSG00000001027	33	19	25	33	47	23	42	38
ENSMUSG00000001029	0	1	0	0	0	0	1	0
ENSMUSG00000001034	1520	1490	1474	1788	1610	1601	1393	1284
ENSMUSG00000001036	2688	2630	2247	2349	2166	2103	2313	2223
ENSMUSG00000001039	352	280	324	398	422	401	226	264
ENSMUSG00000001052	1721	1747	1741	2088	1734	1754	2523	2350
ENSMUSG00000001053	573	546	493	520	484	516	558	542
ENSMUSG00000001054	684	707	696	919	848	927	585	558
ENSMUSG00000001056	4870	4616	3896	4156	4507	4442	3719	3261
ENSMUSG00000001062	271	247	219	227	228	234	270	248
ENSMUSG00000001065	241	213	212	278	279	279	206	203
ENSMUSG00000001076	72	76	37	37	28	32	46	43
ENSMUSG00000001082	2539	2484	2142	2164	2369	2386	2211	2177
ENSMUSG00000001089	4891	4444	3971	4248	3385	3580	4175	3733
ENSMUSG00000001095	0	1	1	0	0	1	0	0
ENSMUSG00000001098	2367	2207	2263	2567	2040	1993	1717	1599
ENSMUSG00000001100	2675	2763	2493	2643	3012	2985	2719	2505
ENSMUSG00000001103	0	1	0	0	1	1	0	0
ENSMUSG00000001105	379	354	381	469	553	542	344	371
ENSMUSG00000001119	472	511	373	449	406	407	415	454
ENSMUSG00000001120	745	741	671	624	608	560	756	730
ENSMUSG00000001123	61	56	42	41	64	53	17	16
ENSMUSG00000001127	2064	2047	1818	1866	1839	1860	2237	2033
ENSMUSG00000001128	50	40	60	49	66	61	46	33
ENSMUSG00000001131	437	467	380	487	382	365	373	358
ENSMUSG00000001134	465	462	497	489	460	430	426	407
ENSMUSG00000001138	898	883	781	910	1063	957	927	927
ENSMUSG00000001143	713	728	563	600	548	554	827	794
ENSMUSG00000001150	3722	3656	3370	3818	3860	3903	3218	2962
ENSMUSG00000001151	2217	2319	1688	1909	2313	2162	2049	1981
ENSMUSG00000001155	15	5	9	8	8	12	14	5
ENSMUSG00000001156	98	83	72	83	102	99	109	86
ENSMUSG00000001157	1042	1049	945	952	929	922	908	890
ENSMUSG00000001158	1320	1235	1046	996	1069	977	1114	1053
ENSMUSG00000001166	65	53	65	73	77	61	54	58
ENSMUSG00000001168	0	0	0	0	0	0	0	0
ENSMUSG00000001173	1415	1290	1282	1492	1321	1277	1318	1239
ENSMUSG00000001175	8353	7954	10315	12984	11636	11577	6158	5800
ENSMUSG00000001211	1106	1116	1318	1251	1263	1180	1358	1220
ENSMUSG00000001225	0	0	1	0	0	0	0	1
ENSMUSG00000001227	180	184	142	249	224	221	224	228
ENSMUSG00000001228	9727	9873	9279	11013	11473	11151	10122	9549
ENSMUSG00000001229	1408	1413	1358	1593	1571	1646	1516	1440
ENSMUSG00000001240	207	167	235	202	218	224	399	334
ENSMUSG00000001247	2190	2280	1932	2330	2141	2191	2152	1978
ENSMUSG00000001248	1544	1546	1281	1269	1110	1135	1269	1193
ENSMUSG00000001249	1418	1538	1021	969	1002	978	1094	1045
ENSMUSG00000001260	2	4	2	1	5	3	7	6
ENSMUSG00000001270	1354	1327	1017	1038	1125	1097	1442	1333
ENSMUSG00000001280	6536	6159	4051	4052	3745	3777	5777	4822
ENSMUSG00000001281	164	123	78	74	100	92	102	86
ENSMUSG00000001285	417	420	489	666	687	730	403	359
ENSMUSG00000001288	2026	1839	1645	1474	1325	1396	1802	1698
ENSMUSG00000001289	2318	2126	1744	1855	1861	1936	1903	1916
ENSMUSG00000001300	572	498	431	457	396	416	830	680
ENSMUSG00000001305	1314	1296	1337	1473	1439	1420	1274	1182
ENSMUSG00000001313	1236	1226	1107	1140	1043	1171	1071	946
ENSMUSG00000001323	189	226	209	276	262	240	213	177
ENSMUSG00000001333	59	56	71	119	101	83	35	33
ENSMUSG00000001334	444	417	382	391	304	335	387	363
ENSMUSG00000001348	366	387	343	390	475	468	203	176
ENSMUSG00000001349	586	528	632	597	253	287	321	250
ENSMUSG00000001366	239	258	255	307	342	328	219	202
ENSMUSG00000001376	1097	1052	1095	1256	1380	1275	1281	1197
ENSMUSG00000001380	3797	3629	3463	3625	3310	3376	3675	3344
ENSMUSG00000001383	2114	2107	2168	2502	2722	2746	1823	1728
ENSMUSG00000001403	2884	3005	3139	3592	3672	3534	2851	2427
ENSMUSG00000001415	5905	5752	4276	4407	4349	4233	8572	7711
ENSMUSG00000001416	17697	17002	14182	15387	15992	16212	24213	23771
ENSMUSG00000001418	3548	3637	3037	3359	3282	3377	5371	5178
ENSMUSG00000001419	3039	2946	2675	3232	2307	2400	5073	4427
ENSMUSG00000001420	259	314	270	436	483	440	191	176
ENSMUSG00000001424	9460	9561	7945	8797	8954	8784	11099	10334
ENSMUSG00000001435	20164	21410	13503	12792	11623	11793	20263	21147
ENSMUSG00000001436	612	695	608	631	636	707	724	714
ENSMUSG00000001440	31935	30482	26270	28787	27029	27565	31898	28751
ENSMUSG00000001441	6822	6666	6141	6589	5716	5671	5843	5722
ENSMUSG00000001444	13	17	6	13	12	10	6	3
ENSMUSG00000001445	1598	1517	1599	1857	1841	1827	1337	1188
ENSMUSG00000001467	8423	7839	7366	7576	5930	6151	9172	9043
ENSMUSG00000001472	6424	6276	6384	7706	7355	7485	6121	5713
ENSMUSG00000001473	5323	5561	6953	8519	5932	6337	4094	3884
ENSMUSG00000001482	1769	1860	1556	1823	1905	1992	1685	1497
ENSMUSG00000001493	1	5	5	5	9	6	5	9
ENSMUSG00000001494	4	1	3	1	2	1	1	1
ENSMUSG00000001496	5	2	3	1	0	0	0	1
ENSMUSG00000001497	17	12	10	5	11	8	18	22
ENSMUSG00000001504	325	292	232	210	176	191	445	367
ENSMUSG00000001506	328	382	172	225	171	115	282	236
ENSMUSG00000001507	9228	9776	8821	10018	6397	7057	5650	5872
ENSMUSG00000001508	6	11	9	4	2	1	3	9
ENSMUSG00000001510	44	44	33	25	35	22	24	15
ENSMUSG00000001517	1409	1406	1622	2209	1997	2034	1580	1392
ENSMUSG00000001518	883	840	581	728	712	731	868	769
ENSMUSG00000001520	26	27	21	22	24	18	29	20
ENSMUSG00000001521	2404	2268	1746	1761	1652	1662	2214	2095
ENSMUSG00000001524	1515	1636	1359	1576	1511	1600	1439	1321
ENSMUSG00000001525	46489	47439	52007	63788	59286	60005	44696	40605
ENSMUSG00000001542	1782	1674	1480	1325	1144	1105	1338	1292
ENSMUSG00000001552	1600	1632	1585	2076	1668	1899	920	800
ENSMUSG00000001555	2057	2208	1678	1860	1599	1731	1589	1643
ENSMUSG00000001558	30	34	30	21	44	37	25	34
ENSMUSG00000001566	58	33	30	31	40	46	59	54
ENSMUSG00000001569	1146	1067	1195	1477	1488	1495	1120	994
ENSMUSG00000001576	3940	4035	4017	4463	3962	4020	3397	3170
ENSMUSG00000001583	362	326	276	330	340	363	181	146
ENSMUSG00000001588	66	85	92	72	95	77	57	73
ENSMUSG00000001604	1114	1054	889	783	883	842	1295	1220
ENSMUSG00000001622	256	276	275	258	199	212	240	236
ENSMUSG00000001627	3687	3449	3578	3483	2268	2470	2414	2456
ENSMUSG00000001630	1114	1008	950	1028	999	1026	1075	1004
ENSMUSG00000001632	1373	1445	1224	1516	1508	1493	1247	1057
ENSMUSG00000001642	5158	4897	4306	4196	5659	5720	5375	4778
ENSMUSG00000001655	156	153	116	87	90	88	145	137
ENSMUSG00000001656	0	1	0	0	0	0	1	2
ENSMUSG00000001657	1	0	0	1	0	1	1	0
ENSMUSG00000001661	6	6	5	4	1	1	1	2
ENSMUSG00000001663	206	212	173	104	116	140	186	172
ENSMUSG00000001665	164	160	172	254	251	257	179	159
ENSMUSG00000001666	163	144	106	110	128	122	176	165
ENSMUSG00000001670	0	3	0	2	0	0	0	2
ENSMUSG00000001672	215	210	161	226	211	256	134	116
ENSMUSG00000001674	3147	3001	2822	3146	3451	3399	3285	3267
ENSMUSG00000001687	1628	1545	1409	1500	1496	1495	1609	1456
ENSMUSG00000001700	412	352	420	409	443	407	490	403
ENSMUSG00000001707	1714	1634	1583	1614	1552	1463	1180	1170
ENSMUSG00000001729	2256	2219	2498	3467	2852	2903	1684	1634
ENSMUSG00000001739	2	1	2	5	7	6	3	2
ENSMUSG00000001741	0	0	0	0	0	0	0	0
ENSMUSG00000001750	1369	1429	1002	1194	1156	1182	850	892
ENSMUSG00000001751	1209	1280	890	999	662	682	1376	1347
ENSMUSG00000001755	1157	1171	985	1064	977	1079	1121	1090
ENSMUSG00000001761	3301	3285	3019	3580	3390	3374	3441	2976
ENSMUSG00000001763	375	393	282	276	269	253	450	405
ENSMUSG00000001767	1006	942	1034	1165	1237	1134	1031	979
ENSMUSG00000001768	157	166	171	223	223	228	208	194
ENSMUSG00000001773	7	0	0	3	6	7	7	4
ENSMUSG00000001774	711	666	1037	1465	1411	1429	758	718
ENSMUSG00000001783	5123	4801	4808	5169	5321	5334	5170	4775
ENSMUSG00000001785	2416	2264	2182	2459	2296	2338	2383	2198
ENSMUSG00000001786	534	497	408	407	450	449	599	589
ENSMUSG00000001794	9379	9661	7406	8019	6619	6981	5488	5177
ENSMUSG00000001802	484	465	431	548	616	597	622	589
ENSMUSG00000001804	0	0	0	0	2	2	0	0
ENSMUSG00000001815	0	0	0	0	0	0	0	0
ENSMUSG00000001819	48	60	38	59	63	53	39	29
ENSMUSG00000001823	1	3	1	0	3	1	1	1
ENSMUSG00000001827	1659	1757	1406	1228	1217	1221	1071	1138
ENSMUSG00000001829	3913	4039	3147	2823	2807	2825	3538	3420
ENSMUSG00000001833	4777	4380	4761	5640	5371	5324	4963	4601
ENSMUSG00000001844	590	551	558	571	615	549	514	443
ENSMUSG00000001847	4152	4094	5165	6518	5815	5615	4219	3825
ENSMUSG00000001855	3072	3043	2847	3355	3304	3446	2878	2563
ENSMUSG00000001864	641	629	576	589	665	675	586	554
ENSMUSG00000001865	0	0	0	0	0	0	0	0
ENSMUSG00000001870	862	921	714	831	737	742	929	924
ENSMUSG00000001891	1151	1198	1031	1118	1045	1039	961	940
ENSMUSG00000001901	23	13	7	12	17	12	9	8
ENSMUSG00000001909	3014	3157	2514	2907	3138	3038	3090	2827
ENSMUSG00000001910	7559	7458	6856	7744	7896	7912	7472	6505
ENSMUSG00000001911	145	140	139	202	240	216	131	115
ENSMUSG00000001918	9694	10029	8806	8415	6706	7210	10996	10966
ENSMUSG00000001924	23951	22988	20315	21627	21805	22039	25254	23116
ENSMUSG00000001930	50	51	32	22	57	36	50	46
ENSMUSG00000001942	590	578	428	374	424	473	694	668
ENSMUSG00000001943	32	30	17	15	16	15	26	26
ENSMUSG00000001946	24	35	12	8	21	19	30	25
ENSMUSG00000001948	71	53	49	44	36	72	72	60
ENSMUSG00000001962	2128	2170	2244	2429	2279	2265	2352	2091
ENSMUSG00000001964	2801	2947	2622	2918	2485	2629	2471	2106
ENSMUSG00000001983	309	284	331	434	361	366	278	261
ENSMUSG00000001985	357	351	280	325	587	564	279	253
ENSMUSG00000001986	220	247	180	141	125	136	152	180
ENSMUSG00000001988	16	33	24	22	10	15	24	19
ENSMUSG00000001995	1136	1138	852	777	758	718	1627	1465
ENSMUSG00000001998	739	634	677	700	671	675	577	540
ENSMUSG00000001999	420	351	329	402	431	390	349	289
ENSMUSG00000002006	284	268	238	332	351	345	314	274
ENSMUSG00000002007	3	6	0	5	1	6	5	6
ENSMUSG00000002010	2361	2367	2087	2552	2778	2849	2351	2170
ENSMUSG00000002012	86	89	62	60	31	42	76	55
ENSMUSG00000002014	1668	1611	1353	1545	1899	1764	1391	1420
ENSMUSG00000002015	2851	2647	2542	2655	2573	2527	2562	2540
ENSMUSG00000002017	881	934	1173	1323	1387	1402	1162	1016
ENSMUSG00000002020	117	116	92	83	74	69	112	113
ENSMUSG00000002028	5380	5030	4188	4188	3220	3615	3752	3311
ENSMUSG00000002031	2017	1957	1716	1811	1815	1898	1800	1648
ENSMUSG00000002032	110	105	82	57	58	57	85	83
ENSMUSG00000002033	0	0	0	0	1	1	0	0
ENSMUSG00000002043	809	770	766	840	769	800	785	754
ENSMUSG00000002052	9722	9076	8408	8684	8434	8502	9724	8602
ENSMUSG00000002055	2716	2943	2713	2761	2660	2771	2898	2811
ENSMUSG00000002057	1	4	2	0	0	0	0	0
ENSMUSG00000002058	955	1010	744	773	815	812	996	829
ENSMUSG00000002059	1049	1007	1245	1634	1507	1502	1429	1209
ENSMUSG00000002064	1482	1360	1114	1344	1284	1313	1256	1221
ENSMUSG00000002068	2241	2202	2093	2563	2851	2715	1639	1546
ENSMUSG00000002076	575	513	324	196	297	319	458	405
ENSMUSG00000002083	2791	2637	2111	1600	1105	1226	2042	1830
ENSMUSG00000002100	16	9	14	20	10	6	6	8
ENSMUSG00000002102	4762	4641	4543	5428	6010	5783	4278	3994
ENSMUSG00000002103	716	729	776	1030	994	1024	1008	935
ENSMUSG00000002104	21	18	14	12	16	17	12	18
ENSMUSG00000002105	352	350	263	238	262	260	376	345
ENSMUSG00000002107	596	580	661	785	660	700	669	597
ENSMUSG00000002108	14	13	17	26	24	17	7	14
ENSMUSG00000002109	459	487	395	315	344	334	504	430
ENSMUSG00000002111	23	24	23	26	45	33	20	15
ENSMUSG00000002129	5083	5040	4576	5503	5551	5343	5407	4768
ENSMUSG00000002147	1341	1363	1044	1073	1093	1068	1234	1142
ENSMUSG00000002190	609	655	432	351	422	450	608	597
ENSMUSG00000002204	7	1	0	2	0	0	2	7
ENSMUSG00000002205	762	730	636	824	811	761	686	653
ENSMUSG00000002210	913	975	790	813	835	887	871	855
ENSMUSG00000002221	1376	1361	1433	1893	2075	2034	1447	1344
ENSMUSG00000002222	3556	3215	3117	3072	2759	2948	3613	3205
ENSMUSG00000002227	2805	2774	2148	2188	2088	1991	3008	2745
ENSMUSG00000002228	611	584	382	283	248	281	522	497
ENSMUSG00000002233	3599	3493	3752	4022	2838	2845	2491	2402
ENSMUSG00000002240	0	0	0	0	0	0	0	0
ENSMUSG00000002249	406	373	443	560	386	390	364	328
ENSMUSG00000002250	1294	1351	1291	1306	993	1080	1426	1202
ENSMUSG00000002257	655	668	563	589	586	564	479	445
ENSMUSG00000002265	4151	3750	6067	6611	4397	4125	6351	5667
ENSMUSG00000002266	25	24	21	26	28	33	17	11
ENSMUSG00000002274	943	905	788	774	754	841	671	620
ENSMUSG00000002279	701	781	656	736	755	740	745	781
ENSMUSG00000002280	462	446	398	492	498	548	349	391
ENSMUSG00000002289	127	120	96	127	207	212	98	92
ENSMUSG00000002297	4353	4142	4306	4892	4849	4878	4412	4051
ENSMUSG00000002307	2408	2425	2108	2249	2095	2128	1767	1749
ENSMUSG00000002308	1633	1385	1044	1164	1399	1284	1416	1375
ENSMUSG00000002319	3467	3356	2832	3023	3142	3094	3731	3408
ENSMUSG00000002320	1090	1119	953	1186	1095	1137	1126	953
ENSMUSG00000002324	4251	4289	3649	3684	4357	4470	3871	3941
ENSMUSG00000002325	262	220	168	236	285	258	204	168
ENSMUSG00000002326	732	660	911	927	695	815	673	628
ENSMUSG00000002329	1143	1092	814	807	829	929	1169	1049
ENSMUSG00000002332	558	561	525	704	668	723	495	420
ENSMUSG00000002341	199	210	125	101	155	152	185	188
ENSMUSG00000002342	2522	2560	1625	1601	1390	1438	2490	2470
ENSMUSG00000002343	337	382	321	407	511	502	366	348
ENSMUSG00000002345	174	182	211	259	332	314	226	185
ENSMUSG00000002346	167	154	120	119	128	120	136	147
ENSMUSG00000002365	1100	1132	1056	1223	1096	1026	1184	1127
ENSMUSG00000002372	2779	2737	2459	2878	3080	3057	2947	2786
ENSMUSG00000002379	1633	1520	1387	1410	1561	1520	1516	1309
ENSMUSG00000002384	231	209	179	183	147	159	147	145
ENSMUSG00000002393	1334	1311	1348	1802	1739	1831	1307	1258
ENSMUSG00000002395	1706	1529	1394	1572	1756	1694	1494	1473
ENSMUSG00000002396	38	39	34	29	37	32	23	21
ENSMUSG00000002409	331	290	313	462	439	433	304	284
ENSMUSG00000002413	3176	2874	2418	2179	1817	1910	2832	2477
ENSMUSG00000002416	49	58	49	55	78	53	45	44
ENSMUSG00000002428	698	667	624	781	823	833	642	607
ENSMUSG00000002455	3665	3441	2891	3315	3238	3230	3584	3399
ENSMUSG00000002458	552	587	695	948	961	968	496	495
ENSMUSG00000002459	42	55	51	83	74	66	45	47
ENSMUSG00000002475	45	50	42	79	65	67	30	37
ENSMUSG00000002477	2589	2409	2434	2766	2895	2875	2442	2277
ENSMUSG00000002486	449	396	255	271	336	322	495	422
ENSMUSG00000002489	698	663	434	455	587	512	649	618
ENSMUSG00000002496	3892	3863	3214	3308	3297	3542	3822	3374
ENSMUSG00000002500	77	60	69	46	43	50	78	58
ENSMUSG00000002504	610	695	583	656	736	732	647	557
ENSMUSG00000002524	4292	4013	3869	4469	4451	4681	4002	3573
ENSMUSG00000002546	1397	1477	1317	1429	1283	1246	1408	1326
ENSMUSG00000002550	1286	1159	1010	1208	1230	1200	1154	1131
ENSMUSG00000002565	32	14	18	30	20	27	24	15
ENSMUSG00000002578	151	180	169	160	107	105	138	95
ENSMUSG00000002580	1380	1334	996	906	994	967	961	879
ENSMUSG00000002588	0	0	0	0	0	0	0	0
ENSMUSG00000002602	283	288	334	474	218	224	138	110
ENSMUSG00000002603	357	357	280	407	281	318	146	130
ENSMUSG00000002608	1086	1012	1052	1237	1171	1230	929	812
ENSMUSG00000002617	85	101	121	149	221	194	117	105
ENSMUSG00000002625	1897	1799	1235	990	995	1080	2008	1996
ENSMUSG00000002633	2	0	0	0	1	0	0	0
ENSMUSG00000002635	1242	1154	1009	1029	1023	1038	1037	1025
ENSMUSG00000002658	2352	2437	2149	2546	2666	2730	1918	1766
ENSMUSG00000002660	1949	1944	1618	1818	1759	1826	1444	1483
ENSMUSG00000002661	489	442	322	236	328	319	328	322
ENSMUSG00000002664	1	0	2	0	0	0	0	0
ENSMUSG00000002668	101	91	91	70	113	95	99	98
ENSMUSG00000002679	527	472	643	870	919	816	384	422
ENSMUSG00000002688	936	890	729	810	608	668	799	761
ENSMUSG00000002699	0	0	0	0	0	0	0	0
ENSMUSG00000002718	9543	9576	10024	11087	10790	10775	10494	9894
ENSMUSG00000002728	1326	1244	1292	1541	1606	1622	1073	905
ENSMUSG00000002731	782	745	684	681	660	754	766	694
ENSMUSG00000002732	155	151	101	114	112	92	122	146
ENSMUSG00000002733	750	776	812	1017	824	869	545	503
ENSMUSG00000002741	2242	2187	2302	2626	2493	2543	2267	2144
ENSMUSG00000002748	3952	3667	3818	4717	5074	4898	3697	3382
ENSMUSG00000002763	1066	1076	807	1042	1037	960	980	988
ENSMUSG00000002767	2135	2058	1722	1780	1921	2024	2106	2011
ENSMUSG00000002768	1648	1455	1411	1428	1370	1378	1160	1167
ENSMUSG00000002769	346	299	180	136	133	159	166	184
ENSMUSG00000002771	153	133	146	135	146	138	84	91
ENSMUSG00000002778	2598	2555	2435	2718	2612	2631	2482	2228
ENSMUSG00000002781	496	506	507	526	591	610	581	545
ENSMUSG00000002791	1	5	4	4	4	9	2	5
ENSMUSG00000002797	381	356	338	316	377	355	340	311
ENSMUSG00000002799	3246	3355	1994	2080	1977	2031	2623	2616
ENSMUSG00000002803	576	570	487	465	525	553	426	421
ENSMUSG00000002804	858	806	569	612	612	604	647	641
ENSMUSG00000002808	339	349	396	412	312	354	700	680
ENSMUSG00000002812	4892	4954	4449	4891	4442	4438	4376	4126
ENSMUSG00000002814	769	740	752	977	908	900	782	702
ENSMUSG00000002820	1087	1100	950	1153	1226	1186	800	810
ENSMUSG00000002825	978	989	838	886	968	906	1103	1076
ENSMUSG00000002831	7	7	4	9	8	5	5	4
ENSMUSG00000002833	3605	3584	2908	3010	2992	3104	3375	3280
ENSMUSG00000002835	2836	2712	2523	2943	3133	3023	2721	2488
ENSMUSG00000002844	5385	5108	4361	4404	3938	3986	4637	4415
ENSMUSG00000002845	2461	2227	1831	2007	1887	1791	2006	1857
ENSMUSG00000002846	1028	902	896	905	770	782	861	847
ENSMUSG00000002847	174	159	163	213	210	205	100	92
ENSMUSG00000002870	10969	10942	9281	9825	10821	10798	13115	12557
ENSMUSG00000002871	527	516	446	520	486	500	552	594
ENSMUSG00000002881	651	654	692	1003	713	747	525	452
ENSMUSG00000002885	792	822	470	505	565	579	448	460
ENSMUSG00000002897	472	473	360	405	457	466	433	472
ENSMUSG00000002900	12025	12468	7674	8162	6753	7012	9935	10195
ENSMUSG00000002908	87	95	62	116	111	131	101	95
ENSMUSG00000002910	249	271	138	170	157	187	272	258
ENSMUSG00000002930	0	0	0	0	0	0	0	0
ENSMUSG00000002944	5	6	4	4	5	5	5	2
ENSMUSG00000002948	729	719	593	626	629	629	693	713
ENSMUSG00000002949	1794	1669	1545	1777	1788	1784	2021	1926
ENSMUSG00000002957	11239	10982	9100	8719	7641	7941	9807	8911
ENSMUSG00000002963	640	697	671	788	843	809	638	568
ENSMUSG00000002968	3485	3504	2946	3073	3014	3232	3462	2974
ENSMUSG00000002980	8936	10154	6568	6498	5271	5910	7304	7928
ENSMUSG00000002981	5730	5925	4818	5099	4941	5102	5849	5338
ENSMUSG00000002983	971	896	968	1028	658	730	470	431
ENSMUSG00000002984	4252	4289	3960	4378	4534	4508	3982	3666
ENSMUSG00000002985	38098	37250	23415	21617	27340	27370	25733	25717
ENSMUSG00000002992	0	0	0	0	0	0	0	0
ENSMUSG00000002996	1954	1841	1678	1780	1728	1874	1838	1723
ENSMUSG00000002997	358	365	380	378	394	401	626	572
ENSMUSG00000003031	1151	1123	901	986	1049	1027	1518	1457
ENSMUSG00000003032	397	350	307	371	252	285	257	200
ENSMUSG00000003033	1120	1123	1209	1356	1532	1457	1308	1124
ENSMUSG00000003037	1344	1299	1511	1977	1956	1891	1218	1130
ENSMUSG00000003038	2547	2387	3057	3921	4466	4496	2804	2576
ENSMUSG00000003039	1251	1164	1275	1657	1915	1882	992	825
ENSMUSG00000003051	863	871	608	801	823	768	538	437
ENSMUSG00000003053	1	2	5	7	2	7	1	2
ENSMUSG00000003062	1287	1224	1080	1157	1159	1148	1020	896
ENSMUSG00000003068	2288	2228	2061	2190	2056	2056	2075	1921
ENSMUSG00000003070	320	287	266	382	445	384	245	223
ENSMUSG00000003072	4641	4780	4327	4926	4771	4841	4169	3682
ENSMUSG00000003099	4030	4181	3214	3199	3325	3429	3477	3453
ENSMUSG00000003119	1992	1964	1731	1917	2211	2125	1559	1477
ENSMUSG00000003123	84	81	81	99	114	124	110	84
ENSMUSG00000003131	1745	1588	1900	2546	2083	2081	1601	1525
ENSMUSG00000003134	434	419	330	423	453	445	308	281
ENSMUSG00000003135	1051	960	1073	1393	1311	1390	1077	987
ENSMUSG00000003153	44868	43006	31166	24270	16865	18588	59353	58668
ENSMUSG00000003154	418	434	460	519	361	387	487	446
ENSMUSG00000003161	893	934	871	1056	974	903	767	779
ENSMUSG00000003166	1514	1495	1390	1652	1611	1579	1756	1733
ENSMUSG00000003184	599	591	602	819	834	820	531	473
ENSMUSG00000003190	291	296	342	460	422	439	278	286
ENSMUSG00000003198	77	54	84	147	164	145	56	58
ENSMUSG00000003199	2933	2902	2567	2684	2460	2461	3029	2616
ENSMUSG00000003200	1508	1335	1488	1771	1656	1696	1244	1093
ENSMUSG00000003206	2	3	1	6	3	1	4	4
ENSMUSG00000003208	175	167	209	262	270	251	154	157
ENSMUSG00000003226	8219	7790	7039	8450	8174	8099	8237	7719
ENSMUSG00000003227	4	1	0	1	0	1	0	4
ENSMUSG00000003228	138	113	139	136	146	114	128	119
ENSMUSG00000003233	809	816	726	1032	923	887	777	710
ENSMUSG00000003234	1763	1727	1422	1483	1670	1696	1714	1627
ENSMUSG00000003235	6715	6455	5316	5942	6437	6408	5970	5666
ENSMUSG00000003269	1920	1897	1674	1901	2098	1942	1312	1295
ENSMUSG00000003271	92	89	86	99	105	116	68	70
ENSMUSG00000003273	72	82	75	66	65	71	48	49
ENSMUSG00000003279	32	34	34	31	44	58	20	20
ENSMUSG00000003282	124	135	97	81	114	121	147	137
ENSMUSG00000003283	42	50	47	37	31	36	29	31
ENSMUSG00000003299	1704	1528	1341	1452	1578	1551	1615	1499
ENSMUSG00000003308	415	430	555	966	1059	1107	465	415
ENSMUSG00000003309	547	580	316	457	530	617	218	269
ENSMUSG00000003316	10311	10561	7515	7609	7475	7423	10558	10377
ENSMUSG00000003341	241	211	136	122	115	124	188	179
ENSMUSG00000003344	3131	3016	2431	2387	2234	2248	3080	2802
ENSMUSG00000003345	3449	3262	3297	4019	4026	3950	3144	2846
ENSMUSG00000003346	1109	1169	1026	1258	1355	1384	838	839
ENSMUSG00000003348	866	793	845	963	707	782	575	505
ENSMUSG00000003352	1536	1551	1256	1597	1646	1661	1568	1436
ENSMUSG00000003354	27	13	13	18	20	18	9	18
ENSMUSG00000003355	491	442	345	322	388	359	545	487
ENSMUSG00000003360	3870	3688	3450	4067	4198	4095	3786	3355
ENSMUSG00000003363	3988	3962	2715	2368	2281	2329	3727	3590
ENSMUSG00000003378	1479	1503	1353	1317	1114	1246	1540	1403
ENSMUSG00000003379	70	83	49	34	53	44	37	41
ENSMUSG00000003380	3208	3146	2925	3300	3137	3386	2043	1914
ENSMUSG00000003382	902	762	671	839	744	766	934	886
ENSMUSG00000003402	5871	6050	4689	4798	4832	4901	5696	5640
ENSMUSG00000003410	108	98	59	37	58	47	71	66
ENSMUSG00000003411	315	332	256	262	274	237	253	249
ENSMUSG00000003418	71	60	59	67	66	53	106	101
ENSMUSG00000003420	177	156	74	65	113	93	90	80
ENSMUSG00000003421	969	994	944	1154	1132	1060	822	756
ENSMUSG00000003423	1103	961	1080	1290	1350	1292	906	906
ENSMUSG00000003429	36197	34491	28757	31079	32735	31881	31282	29687
ENSMUSG00000003435	6833	6617	5993	6763	7103	7136	7748	7125
ENSMUSG00000003436	240	214	162	265	343	343	222	191
ENSMUSG00000003437	1284	1179	1319	1641	1651	1603	1152	1117
ENSMUSG00000003438	3197	3022	2569	2681	2600	2552	3080	2792
ENSMUSG00000003444	256	239	287	321	379	333	220	225
ENSMUSG00000003452	328	303	282	425	459	396	333	349
ENSMUSG00000003458	3427	3656	3211	4032	3632	3776	3731	3569
ENSMUSG00000003464	1833	1864	1985	2087	1937	1934	1839	1680
ENSMUSG00000003469	387	397	280	289	301	327	587	523
ENSMUSG00000003476	10	7	8	9	6	5	22	26
ENSMUSG00000003477	0	0	0	0	0	0	0	0
ENSMUSG00000003484	3	1	0	2	2	0	1	0
ENSMUSG00000003500	2077	2090	1967	2181	2192	2161	1873	1794
ENSMUSG00000003505	0	1	0	0	0	0	0	0
ENSMUSG00000003518	2031	1908	2065	2401	1851	1855	1506	1324
ENSMUSG00000003526	309	303	258	301	373	374	382	337
ENSMUSG00000003527	714	660	632	649	733	711	631	562
ENSMUSG00000003528	4510	4669	3759	3935	3331	3454	3682	3355
ENSMUSG00000003531	737	661	496	520	563	563	694	613
ENSMUSG00000003534	2402	2371	1960	2594	2365	2419	1937	1917
ENSMUSG00000003541	182	206	288	484	188	230	65	74
ENSMUSG00000003545	88	37	56	32	45	26	46	18
ENSMUSG00000003546	420	344	257	282	328	357	334	313
ENSMUSG00000003549	320	333	374	488	520	496	300	309
ENSMUSG00000003555	0	1	0	1	0	0	0	0
ENSMUSG00000003559	497	408	365	392	409	372	419	419
ENSMUSG00000003573	834	852	955	1229	1157	1199	851	811
ENSMUSG00000003575	234	225	291	345	459	435	305	248
ENSMUSG00000003581	462	411	297	332	322	326	391	387
ENSMUSG00000003585	287	332	226	262	294	302	312	282
ENSMUSG00000003604	319	291	253	299	341	359	266	268
ENSMUSG00000003617	9	6	5	22	9	7	4	0
ENSMUSG00000003623	961	971	848	988	932	922	866	857
ENSMUSG00000003644	4600	4662	3829	4044	3789	3978	4179	3904
ENSMUSG00000003657	28	28	19	9	21	14	39	24
ENSMUSG00000003660	12760	12328	10310	11324	10884	11152	13023	11774
ENSMUSG00000003662	751	737	730	871	1048	1061	666	613
ENSMUSG00000003665	5	1	1	5	0	3	0	1
ENSMUSG00000003680	1049	1073	1042	1075	1245	1183	1207	1073
ENSMUSG00000003721	544	523	557	542	522	512	420	406
ENSMUSG00000003731	5716	5656	4709	5076	4721	4718	5644	5050
ENSMUSG00000003746	419	433	365	299	238	215	441	401
ENSMUSG00000003752	699	647	553	658	486	539	576	563
ENSMUSG00000003762	357	386	288	315	343	302	348	344
ENSMUSG00000003778	2845	2733	2712	2974	3254	3089	3186	2998
ENSMUSG00000003779	4830	4752	4958	6078	6554	6408	5409	5011
ENSMUSG00000003808	2358	2406	2076	2125	2279	2254	2455	2414
ENSMUSG00000003809	1736	1758	1204	1150	1238	1202	1730	1619
ENSMUSG00000003810	3303	3262	3577	4031	2961	3186	2680	2370
ENSMUSG00000003812	844	806	791	1018	1377	1315	681	642
ENSMUSG00000003813	2961	2799	2791	2876	2710	2761	3120	2821
ENSMUSG00000003814	28429	27594	17161	16338	18063	17621	27893	26257
ENSMUSG00000003824	1566	1453	1228	1320	1409	1390	1336	1174
ENSMUSG00000003847	2015	1688	1438	1581	1229	1323	1668	1526
ENSMUSG00000003848	2559	2592	2211	2440	2550	2481	2657	2454
ENSMUSG00000003849	1827	1789	1638	1743	2489	2381	1128	1044
ENSMUSG00000003863	410	436	356	484	386	425	394	348
ENSMUSG00000003865	1853	1788	2284	2888	2371	2530	1879	1657
ENSMUSG00000003868	4863	4761	4273	4690	4306	4572	4562	4491
ENSMUSG00000003872	29	42	13	10	22	8	28	32
ENSMUSG00000003873	2101	2170	2101	2317	2668	2602	1697	1520
ENSMUSG00000003882	0	0	0	0	0	0	0	0
ENSMUSG00000003923	1492	1452	1455	1617	1809	1777	1409	1300
ENSMUSG00000003929	742	698	548	588	566	566	661	593
ENSMUSG00000003934	277	265	234	212	274	244	352	299
ENSMUSG00000003948	564	534	512	706	487	434	606	564
ENSMUSG00000003949	8	12	3	10	10	4	43	37
ENSMUSG00000003955	919	928	1125	1509	1337	1436	802	777
ENSMUSG00000003970	64105	63006	51144	52982	52885	54190	55205	50721
ENSMUSG00000003974	0	1	0	0	0	0	0	1
ENSMUSG00000003992	325	294	389	433	320	377	702	600
ENSMUSG00000004018	394	418	372	403	494	501	429	403
ENSMUSG00000004031	4	1	2	1	7	8	8	14
ENSMUSG00000004032	599	597	603	603	623	624	979	951
ENSMUSG00000004035	33	31	31	33	52	34	68	43
ENSMUSG00000004038	37	49	29	26	37	24	43	38
ENSMUSG00000004040	2356	2244	1563	1464	1108	1148	2320	2188
ENSMUSG00000004043	302	291	230	261	305	269	347	316
ENSMUSG00000004044	2314	2220	2213	3014	1913	2016	1014	944
ENSMUSG00000004054	1035	1123	1058	1412	1309	1317	983	901
ENSMUSG00000004056	2000	2100	1843	1996	1788	1871	1805	1700
ENSMUSG00000004069	2767	2669	2221	2157	1993	1997	2725	2512
ENSMUSG00000004070	1300	1393	1261	1450	1439	1417	1146	1084
ENSMUSG00000004071	1249	1216	1233	1579	1429	1346	1270	1212
ENSMUSG00000004085	1007	941	915	912	843	832	1092	894
ENSMUSG00000004096	1458	1430	1435	1540	1702	1566	1428	1201
ENSMUSG00000004098	575	612	318	313	290	310	202	244
ENSMUSG00000004099	6957	7089	6881	8094	8293	7954	8452	7840
ENSMUSG00000004100	2341	2443	2172	2389	2591	2509	2077	1985
ENSMUSG00000004105	53	49	65	101	88	96	103	93
ENSMUSG00000004110	2	1	4	0	0	0	3	2
ENSMUSG00000004113	889	957	854	927	881	847	481	476
ENSMUSG00000004127	633	631	574	653	685	618	412	372
ENSMUSG00000004151	182	207	167	233	289	227	185	170
ENSMUSG00000004187	103	138	91	101	136	149	89	91
ENSMUSG00000004207	17798	17833	13231	13668	14868	14537	15883	15638
ENSMUSG00000004221	834	842	710	986	955	885	787	705
ENSMUSG00000004231	3	4	1	4	5	4	5	8
ENSMUSG00000004233	154	140	172	223	215	216	292	270
ENSMUSG00000004263	103	122	109	135	108	140	115	72
ENSMUSG00000004264	8101	7587	7081	7964	8275	8288	7488	7060
ENSMUSG00000004266	531	520	579	660	749	788	400	403
ENSMUSG00000004267	900	851	580	408	309	306	1157	1101
ENSMUSG00000004268	2530	2380	2384	2805	2989	2860	2551	2430
ENSMUSG00000004270	2668	2765	2335	2356	2077	2134	2886	2714
ENSMUSG00000004285	3798	3375	3078	3221	3560	3429	2766	2495
ENSMUSG00000004296	1	0	0	0	0	0	0	0
ENSMUSG00000004317	4168	4094	4512	5892	4653	4575	4616	4494
ENSMUSG00000004319	3110	3006	2667	3045	2447	2411	2730	2668
ENSMUSG00000004328	754	675	498	516	374	396	833	745
ENSMUSG00000004341	17	20	5	17	31	28	36	23
ENSMUSG00000004344	0	0	0	0	0	0	0	2
ENSMUSG00000004347	51	55	63	62	47	53	189	128
ENSMUSG00000004356	6359	6081	5429	6022	5594	5535	6231	6055
ENSMUSG00000004359	1	0	0	0	5	2	1	0
ENSMUSG00000004360	3	11	6	6	5	10	6	6
ENSMUSG00000004364	4446	4241	4062	4268	4015	3973	4600	4202
ENSMUSG00000004366	0	0	0	0	0	0	0	0
ENSMUSG00000004371	32	21	27	27	19	20	16	7
ENSMUSG00000004383	680	714	718	933	785	800	751	776
ENSMUSG00000004393	3285	3294	2837	3073	3059	3186	3180	3077
ENSMUSG00000004394	1978	2035	1693	1782	1430	1537	1863	1829
ENSMUSG00000004415	153	175	178	144	152	168	216	206
ENSMUSG00000004446	913	940	1006	1209	1320	1280	1061	1029
ENSMUSG00000004451	1467	1491	1546	1943	1583	1603	1205	1090
ENSMUSG00000004455	6329	5931	5098	5700	6938	6846	5427	5025
ENSMUSG00000004460	2197	2189	1826	2096	2029	1999	2019	1945
ENSMUSG00000004462	389	365	396	464	487	504	498	437
ENSMUSG00000004473	45	36	39	42	48	40	34	41
ENSMUSG00000004500	44	47	71	100	140	103	64	66
ENSMUSG00000004508	381	315	359	485	303	317	343	294
ENSMUSG00000004530	5299	5058	5081	6085	5182	5104	4432	4118
ENSMUSG00000004535	3278	3194	3330	3875	3837	3946	3429	3258
ENSMUSG00000004540	2	0	0	4	2	1	0	1
ENSMUSG00000004542	0	1	1	0	0	0	0	0
ENSMUSG00000004552	0	0	0	0	0	0	0	0
ENSMUSG00000004558	364	369	190	175	267	257	126	153
ENSMUSG00000004561	162	174	158	193	240	227	166	177
ENSMUSG00000004562	502	443	471	528	502	522	415	401
ENSMUSG00000004565	3060	3005	2177	2111	2193	2185	3008	2944
ENSMUSG00000004567	2160	2160	1924	2082	2197	2267	2614	2456
ENSMUSG00000004568	4202	4310	3414	3167	3126	3201	4092	3838
ENSMUSG00000004591	4794	4306	4285	4731	4192	4189	2788	2656
ENSMUSG00000004609	0	0	0	0	0	0	0	0
ENSMUSG00000004610	115	105	69	57	76	88	109	82
ENSMUSG00000004612	0	0	1	0	0	0	0	0
ENSMUSG00000004613	0	0	0	0	0	0	0	0
ENSMUSG00000004626	3795	3804	3273	3770	3874	3983	3093	2911
ENSMUSG00000004630	9	18	7	7	7	10	6	7
ENSMUSG00000004631	933	901	1424	1601	910	892	1195	1186
ENSMUSG00000004633	454	495	481	554	571	554	501	432
ENSMUSG00000004637	667	648	469	439	404	431	638	585
ENSMUSG00000004642	1595	1583	1579	1958	2251	2137	1426	1416
ENSMUSG00000004651	0	0	0	0	0	0	0	0
ENSMUSG00000004654	0	0	0	0	0	0	0	0
ENSMUSG00000004655	0	0	0	2	1	2	3	1
ENSMUSG00000004661	2491	2430	2458	2448	2076	2199	3262	2864
ENSMUSG00000004665	5832	5526	4817	5095	2596	2975	3069	2655
ENSMUSG00000004667	3981	3856	2747	2912	2937	3029	2865	2890
ENSMUSG00000004668	4	2	1	2	3	7	4	10
ENSMUSG00000004677	2523	2388	2729	3437	3253	3266	2139	2014
ENSMUSG00000004698	106	96	102	79	99	70	219	195
ENSMUSG00000004707	0	0	0	0	0	0	0	0
ENSMUSG00000004709	1	1	1	3	0	0	0	0
ENSMUSG00000004730	1	0	0	0	0	0	0	0
ENSMUSG00000004748	223	232	174	212	257	279	286	241
ENSMUSG00000004768	834	819	761	772	749	756	730	614
ENSMUSG00000004771	1339	1335	1469	1706	1535	1498	1220	1168
ENSMUSG00000004788	1109	1079	1017	1304	1329	1388	873	851
ENSMUSG00000004789	5064	4942	4491	4875	4444	4596	4869	4490
ENSMUSG00000004791	108	127	85	88	82	66	121	99
ENSMUSG00000004798	1171	1114	1193	1305	1096	1130	1188	1012
ENSMUSG00000004814	0	0	0	0	0	0	0	0
ENSMUSG00000004815	672	594	523	517	579	569	514	487
ENSMUSG00000004821	0	0	0	0	0	0	0	0
ENSMUSG00000004837	1	2	0	0	0	0	0	0
ENSMUSG00000004842	0	0	0	0	0	0	0	0
ENSMUSG00000004843	1490	1531	1598	1752	1530	1597	1286	1312
ENSMUSG00000004846	2478	2720	2024	2194	1947	1967	2010	2216
ENSMUSG00000004849	1933	2017	1694	1833	1678	1797	1553	1566
ENSMUSG00000004864	999	959	619	766	880	861	631	637
ENSMUSG00000004865	2436	2479	2381	2706	2892	2745	2537	2345
ENSMUSG00000004872	52	54	15	32	39	27	85	81
ENSMUSG00000004880	10842	10606	8882	9526	8557	8225	9176	8938
ENSMUSG00000004885	155	125	224	285	296	262	705	531
ENSMUSG00000004891	2484	2528	3349	5057	2858	3193	1802	1668
ENSMUSG00000004892	71	90	51	45	30	43	122	124
ENSMUSG00000004894	0	0	0	0	0	0	0	0
ENSMUSG00000004895	1891	1937	1863	2099	2080	2111	2491	2233
ENSMUSG00000004896	317	341	292	315	349	335	403	422
ENSMUSG00000004897	17406	17270	16134	17971	15406	15495	23911	21644
ENSMUSG00000004902	0	1	1	2	1	1	3	3
ENSMUSG00000004929	3741	3770	2911	3138	3320	3277	3846	3707
ENSMUSG00000004931	1501	1556	1288	1352	1257	1328	1329	1186
ENSMUSG00000004933	33	68	31	43	41	50	30	38
ENSMUSG00000004934	1984	1952	1551	1668	1478	1665	1908	1819
ENSMUSG00000004936	2859	2907	2885	3458	3188	3216	2431	2430
ENSMUSG00000004937	2856	2787	2728	3080	3159	3317	2943	2690
ENSMUSG00000004939	1	0	2	2	0	1	2	2
ENSMUSG00000004945	768	713	688	837	948	888	677	700
ENSMUSG00000004947	953	996	861	1023	1121	1097	829	805
ENSMUSG00000004948	124	122	111	90	108	131	63	61
ENSMUSG00000004951	6078	6513	6424	7750	6416	6460	2089	2094
ENSMUSG00000004952	275	245	164	149	165	192	105	121
ENSMUSG00000004961	79	81	58	68	80	78	57	47
ENSMUSG00000004980	16799	16775	19375	22905	24651	24132	19742	17496
ENSMUSG00000004988	1	0	0	0	1	0	0	0
ENSMUSG00000004994	336	339	333	320	291	284	355	358
ENSMUSG00000004996	1220	1145	944	829	926	885	1172	1162
ENSMUSG00000005034	1753	1633	1598	1799	1577	1524	1087	1004
ENSMUSG00000005043	154	159	191	235	247	266	267	250
ENSMUSG00000005045	861	774	606	600	454	526	405	400
ENSMUSG00000005054	3302	3210	3265	3739	3232	3290	1991	1853
ENSMUSG00000005057	121	126	107	145	93	117	148	148
ENSMUSG00000005069	2948	2940	2098	2274	2267	2371	2971	2965
ENSMUSG00000005078	990	977	1029	1111	1078	1071	1003	904
ENSMUSG00000005087	259	283	280	321	203	194	346	339
ENSMUSG00000005089	10	6	11	24	22	6	41	40
ENSMUSG00000005102	1302	1277	1424	1554	1404	1408	1386	1272
ENSMUSG00000005103	3128	2962	3262	4163	3170	3202	1830	1627
ENSMUSG00000005107	13	13	7	8	11	13	12	9
ENSMUSG00000005124	4	7	6	18	12	7	3	7
ENSMUSG00000005125	359	348	344	542	395	418	168	136
ENSMUSG00000005131	30	24	30	24	30	28	35	29
ENSMUSG00000005142	3472	3527	2495	2622	2876	2784	3370	3371
ENSMUSG00000005148	1193	1204	914	750	591	610	738	609
ENSMUSG00000005150	319	396	342	390	402	379	389	378
ENSMUSG00000005161	5314	4875	4443	5328	5746	5727	4869	4658
ENSMUSG00000005198	12078	11634	10563	12194	13390	12929	9670	8603
ENSMUSG00000005202	0	0	0	0	1	0	0	0
ENSMUSG00000005204	5029	5005	4398	5026	5631	5756	3944	3736
ENSMUSG00000005220	6	7	11	7	6	6	12	8
ENSMUSG00000005225	1085	1008	835	1025	1008	945	1079	936
ENSMUSG00000005232	0	0	0	1	0	0	0	0
ENSMUSG00000005233	1333	1346	1318	1274	1216	1242	1333	1251
ENSMUSG00000005237	86	73	54	61	65	67	71	82
ENSMUSG00000005251	1191	1092	848	885	838	872	836	724
ENSMUSG00000005262	731	673	772	991	1064	947	666	627
ENSMUSG00000005267	85	51	66	74	101	90	76	72
ENSMUSG00000005268	5	6	4	7	6	4	4	4
ENSMUSG00000005299	2349	2249	2075	2299	2271	2239	2429	2189
ENSMUSG00000005312	7649	7390	6766	6986	6583	6693	7891	7068
ENSMUSG00000005320	150	163	85	52	60	50	79	72
ENSMUSG00000005338	15	12	18	17	18	23	55	44
ENSMUSG00000005339	0	0	0	0	0	0	0	0
ENSMUSG00000005354	2904	2741	2328	2418	2423	2473	2708	2351
ENSMUSG00000005355	0	3	4	3	2	3	1	1
ENSMUSG00000005357	248	243	149	132	114	136	268	226
ENSMUSG00000005360	644	631	395	289	258	312	818	732
ENSMUSG00000005362	760	686	663	804	848	818	771	702
ENSMUSG00000005364	0	0	0	0	0	0	0	0
ENSMUSG00000005370	12105	11814	8228	8239	9436	9274	10034	9680
ENSMUSG00000005371	2103	1936	2197	2342	1893	1896	2181	1896
ENSMUSG00000005373	157	149	95	151	223	194	87	108
ENSMUSG00000005374	1863	1825	1176	1333	1405	1298	2280	2140
ENSMUSG00000005378	1211	1215	1102	1214	1248	1141	1194	1166
ENSMUSG00000005397	1991	2061	1492	1612	1280	1279	1436	1343
ENSMUSG00000005410	7024	6985	5702	6516	7708	7547	8004	7376
ENSMUSG00000005413	4499	4609	7093	9464	7070	7090	3852	3583
ENSMUSG00000005417	6700	6675	6459	7782	6515	6675	6718	6105
ENSMUSG00000005442	6478	6330	4979	5236	4457	4506	4714	4155
ENSMUSG00000005447	877	791	853	1140	1157	1157	722	687
ENSMUSG00000005465	51	54	28	16	14	21	24	26
ENSMUSG00000005469	2318	2270	2038	2099	1991	1951	2273	1883
ENSMUSG00000005470	318	288	317	532	514	519	280	270
ENSMUSG00000005474	0	0	1	0	0	0	0	0
ENSMUSG00000005481	3349	3268	3287	4256	4440	4228	3244	3059
ENSMUSG00000005483	867	806	847	1128	1230	1087	742	707
ENSMUSG00000005493	12	19	5	4	11	5	4	6
ENSMUSG00000005501	353	345	462	695	725	680	334	312
ENSMUSG00000005503	4	4	7	8	2	11	2	1
ENSMUSG00000005505	461	512	478	571	656	688	414	415
ENSMUSG00000005506	7570	7077	6952	7987	7387	7005	7982	6939
ENSMUSG00000005510	1605	1601	1390	1502	1629	1622	1558	1458
ENSMUSG00000005514	4416	4284	3114	3156	3288	3390	4298	4224
ENSMUSG00000005533	3125	3371	2087	2065	1882	1818	2817	2684
ENSMUSG00000005534	1401	1301	880	771	817	853	1408	1324
ENSMUSG00000005540	0	0	0	0	0	0	0	0
ENSMUSG00000005547	0	0	0	0	0	1	0	0
ENSMUSG00000005553	75	69	54	45	30	37	116	99
ENSMUSG00000005566	23536	23909	17575	20178	24047	23449	22670	22440
ENSMUSG00000005575	2926	3065	3267	3799	3524	3498	2928	2777
ENSMUSG00000005580	332	322	230	241	230	255	323	314
ENSMUSG00000005583	5	8	3	10	8	13	5	2
ENSMUSG00000005609	2563	2463	1937	2184	2714	2799	2257	2045
ENSMUSG00000005610	32321	30877	32614	42025	41395	40236	31128	28494
ENSMUSG00000005611	1	1	2	1	5	3	1	2
ENSMUSG00000005615	1656	1562	1754	1969	1575	1496	1524	1314
ENSMUSG00000005621	1383	1376	1175	1206	987	1011	1333	1225
ENSMUSG00000005625	5120	4995	4436	4884	4734	4865	6245	5801
ENSMUSG00000005628	11	15	20	21	22	25	8	15
ENSMUSG00000005640	8	12	4	7	8	13	10	10
ENSMUSG00000005649	0	0	0	0	0	0	0	0
ENSMUSG00000005656	3042	2926	3081	3429	3333	3212	3177	3063
ENSMUSG00000005667	6092	5934	5953	5925	4169	4397	5454	5101
ENSMUSG00000005672	1726	1792	1178	1014	1584	1493	1936	1831
ENSMUSG00000005674	872	906	796	808	905	885	730	727
ENSMUSG00000005677	9	11	5	3	6	7	2	3
ENSMUSG00000005681	286	274	257	214	305	320	282	274
ENSMUSG00000005682	2249	2102	2014	2083	2003	1952	2364	2357
ENSMUSG00000005683	10725	10778	10485	12907	10809	10944	9996	9101
ENSMUSG00000005686	148	154	172	148	165	154	140	119
ENSMUSG00000005687	4161	4023	3758	4121	4220	4131	5671	5356
ENSMUSG00000005696	0	1	2	0	1	1	2	0
ENSMUSG00000005698	2718	2660	2598	3005	3239	3186	3165	2813
ENSMUSG00000005699	341	343	340	301	313	330	292	316
ENSMUSG00000005705	6	4	3	5	5	5	0	5
ENSMUSG00000005716	1	0	0	4	2	1	0	2
ENSMUSG00000005718	463	439	333	414	577	547	678	590
ENSMUSG00000005732	6125	5866	6975	8018	8158	7936	5449	4843
ENSMUSG00000005763	6	7	9	9	9	12	6	1
ENSMUSG00000005774	586	612	586	705	843	822	628	619
ENSMUSG00000005779	7238	6936	6049	6618	6707	6713	8855	8593
ENSMUSG00000005800	0	0	0	0	0	0	0	0
ENSMUSG00000005802	1176	1071	1056	1188	1007	1037	1102	990
ENSMUSG00000005803	41	44	45	38	40	45	54	48
ENSMUSG00000005804	770	787	786	909	937	881	796	746
ENSMUSG00000005813	2640	2530	2431	2436	2218	2251	1814	1677
ENSMUSG00000005823	757	809	668	730	773	729	755	760
ENSMUSG00000005824	0	0	0	0	0	0	0	0
ENSMUSG00000005836	40	37	28	25	33	21	31	52
ENSMUSG00000005846	7380	7307	6881	7429	6969	7438	7589	6990
ENSMUSG00000005864	0	1	0	0	3	0	0	1
ENSMUSG00000005871	4392	4177	4462	5045	4673	4641	4549	4319
ENSMUSG00000005873	4066	3894	3711	4312	3687	3686	3031	2976
ENSMUSG00000005881	3860	3945	3163	3304	3356	3339	3756	3498
ENSMUSG00000005882	1208	1163	1095	1200	1197	1181	1290	1225
ENSMUSG00000005883	0	0	1	1	10	3	3	1
ENSMUSG00000005886	1673	1575	1500	1789	1632	1610	1785	1555
ENSMUSG00000005891	0	0	0	0	0	0	0	0
ENSMUSG00000005892	197	182	157	232	400	386	340	253
ENSMUSG00000005893	1052	936	969	1225	1313	1231	1105	978
ENSMUSG00000005897	498	504	531	679	715	706	641	500
ENSMUSG00000005899	2673	2701	2126	2198	2520	2620	2505	2352
ENSMUSG00000005907	641	579	518	634	677	677	627	616
ENSMUSG00000005917	31	16	24	18	11	17	17	23
ENSMUSG00000005936	3832	3640	3430	3916	3641	3579	3648	3430
ENSMUSG00000005947	15	15	12	15	10	24	18	18
ENSMUSG00000005949	637	669	578	667	702	741	869	804
ENSMUSG00000005950	60	67	48	48	60	37	58	38
ENSMUSG00000005951	97	86	82	65	66	67	145	147
ENSMUSG00000005952	0	0	0	0	1	0	0	1
ENSMUSG00000005958	970	965	547	488	615	618	1073	1029
ENSMUSG00000005968	869	919	553	488	309	321	522	510
ENSMUSG00000005973	2338	2318	2427	2888	2654	2578	2443	2313
ENSMUSG00000005980	1	0	0	0	1	0	0	0
ENSMUSG00000005981	7158	7093	5867	6258	6446	6488	6322	6011
ENSMUSG00000005982	608	588	603	757	669	651	628	492
ENSMUSG00000005983	51	47	55	40	59	44	65	57
ENSMUSG00000005986	446	488	328	330	308	295	422	394
ENSMUSG00000005994	0	0	0	0	1	0	0	0
ENSMUSG00000006005	9669	9428	8964	10425	10070	10133	9910	8727
ENSMUSG00000006007	0	0	0	0	1	0	0	0
ENSMUSG00000006010	790	693	732	778	686	685	741	709
ENSMUSG00000006014	2	2	0	1	4	1	0	3
ENSMUSG00000006019	928	923	749	794	804	755	1187	1093
ENSMUSG00000006021	473	487	456	434	460	412	429	427
ENSMUSG00000006024	2800	2895	3061	3738	3459	3424	2719	2505
ENSMUSG00000006050	2279	2201	1977	2167	1886	1952	1887	1747
ENSMUSG00000006056	260	207	117	104	160	128	112	115
ENSMUSG00000006057	2517	2419	2171	2311	2659	2713	2511	2284
ENSMUSG00000006058	1014	985	995	1153	1174	1189	741	638
ENSMUSG00000006095	1832	1665	1566	1778	1662	1640	1308	1215
ENSMUSG00000006127	402	427	352	450	485	476	273	309
ENSMUSG00000006134	2566	2357	2103	2513	2178	2162	2150	1989
ENSMUSG00000006143	5	6	2	4	21	9	4	6
ENSMUSG00000006154	24	19	44	63	70	56	16	24
ENSMUSG00000006169	2267	2185	2463	3042	2696	2660	2199	2056
ENSMUSG00000006179	116	149	79	108	121	103	89	88
ENSMUSG00000006191	647	609	482	475	489	533	663	653
ENSMUSG00000006200	73	70	64	67	103	88	70	59
ENSMUSG00000006204	0	0	0	0	0	0	0	0
ENSMUSG00000006205	480	544	274	223	274	245	455	481
ENSMUSG00000006215	1225	1228	894	924	950	899	1112	1067
ENSMUSG00000006216	33	38	22	14	17	20	21	28
ENSMUSG00000006218	177	183	135	137	130	140	106	86
ENSMUSG00000006219	1151	1052	1185	1329	1100	1155	853	717
ENSMUSG00000006221	0	0	0	1	0	0	0	0
ENSMUSG00000006235	11	17	14	35	37	36	13	22
ENSMUSG00000006241	65	79	63	58	69	80	73	59
ENSMUSG00000006262	824	663	558	758	691	684	686	633
ENSMUSG00000006269	0	0	0	0	0	1	0	0
ENSMUSG00000006270	3	3	4	4	6	3	1	3
ENSMUSG00000006273	7531	7224	6628	6939	7237	7037	9672	9105
ENSMUSG00000006276	1770	1852	1538	1836	1744	1833	2130	2059
ENSMUSG00000006281	1690	1613	1172	1129	1182	1224	1479	1316
ENSMUSG00000006288	1199	1118	1161	1425	1521	1562	1039	1014
ENSMUSG00000006289	1673	1569	1392	1442	1652	1611	1972	1849
ENSMUSG00000006299	3327	3277	3153	3385	3374	3354	2733	2700
ENSMUSG00000006301	1703	1713	1577	1747	1258	1396	1469	1410
ENSMUSG00000006304	4741	4513	4866	5739	5288	5240	4073	3937
ENSMUSG00000006307	4649	4597	3613	3705	3837	3829	3953	3837
ENSMUSG00000006310	39	28	18	29	20	27	17	19
ENSMUSG00000006311	15	14	7	9	6	10	8	14
ENSMUSG00000006313	11	14	8	6	11	9	8	2
ENSMUSG00000006315	1591	1525	1390	1518	1479	1404	1562	1403
ENSMUSG00000006333	38114	34627	29334	31507	33920	33893	30684	28516
ENSMUSG00000006335	469	396	387	407	407	400	285	316
ENSMUSG00000006342	378	369	275	273	317	318	324	340
ENSMUSG00000006344	11	5	3	5	7	10	4	6
ENSMUSG00000006345	85	106	79	109	140	139	55	69
ENSMUSG00000006356	1408	1432	1361	1611	1400	1440	953	860
ENSMUSG00000006360	440	457	352	614	571	573	164	191
ENSMUSG00000006362	17	18	29	33	44	40	27	20
ENSMUSG00000006369	3499	3424	2708	2326	2579	2580	4242	3955
ENSMUSG00000006373	4310	4056	4164	4378	4560	4357	3870	3708
ENSMUSG00000006378	2487	2463	2246	2696	2875	2958	2234	2099
ENSMUSG00000006386	133	110	93	93	99	113	89	71
ENSMUSG00000006389	2	0	1	0	0	1	0	0
ENSMUSG00000006390	1420	1498	1374	1653	1338	1241	1196	1087
ENSMUSG00000006392	934	926	1029	1347	1210	1225	764	657
ENSMUSG00000006395	540	537	457	374	335	355	500	441
ENSMUSG00000006398	5320	5322	5092	5708	5563	5642	5303	4859
ENSMUSG00000006403	129	143	91	90	71	62	69	54
ENSMUSG00000006411	45	56	32	38	46	42	29	19
ENSMUSG00000006412	2090	2010	1869	1817	1706	1869	2203	1852
ENSMUSG00000006418	3253	3205	2642	3021	3013	2921	2972	2852
ENSMUSG00000006423	478	427	521	756	761	708	453	386
ENSMUSG00000006435	587	600	466	651	595	645	697	591
ENSMUSG00000006442	3175	3300	2599	2744	2964	2902	3969	3494
ENSMUSG00000006445	3031	3071	2960	2883	1872	1923	1034	1065
ENSMUSG00000006456	867	782	1063	1336	1333	1373	834	673
ENSMUSG00000006457	869	776	933	870	723	766	769	716
ENSMUSG00000006462	1	1	0	0	0	1	0	0
ENSMUSG00000006463	582	488	457	458	414	441	469	460
ENSMUSG00000006464	160	130	113	173	198	202	155	135
ENSMUSG00000006469	78	75	56	45	57	56	52	58
ENSMUSG00000006471	352	376	439	646	811	771	315	283
ENSMUSG00000006476	644	597	566	611	702	684	553	518
ENSMUSG00000006488	0	0	0	0	0	0	0	0
ENSMUSG00000006490	0	0	0	0	1	0	0	0
ENSMUSG00000006494	6206	6215	10122	13590	16015	15309	5487	5361
ENSMUSG00000006498	14880	14194	13636	14728	15087	15084	14610	12468
ENSMUSG00000006517	2692	2921	2147	2344	1792	1902	2917	2963
ENSMUSG00000006519	4730	4226	3412	4208	3369	3502	3505	3458
ENSMUSG00000006522	0	1	0	1	0	0	0	0
ENSMUSG00000006526	846	789	615	631	703	656	759	762
ENSMUSG00000006527	789	733	802	933	886	849	801	746
ENSMUSG00000006529	0	0	0	0	2	0	0	0
ENSMUSG00000006538	12	15	7	14	9	15	16	14
ENSMUSG00000006542	18	11	20	18	18	16	26	9
ENSMUSG00000006546	1	2	1	0	0	1	2	1
ENSMUSG00000006567	306	325	203	215	230	243	403	406
ENSMUSG00000006570	0	0	0	0	0	0	0	0
ENSMUSG00000006574	20	33	8	8	14	7	10	14
ENSMUSG00000006575	134	108	74	72	105	137	92	68
ENSMUSG00000006576	448	470	357	444	480	465	390	390
ENSMUSG00000006585	4401	4713	3482	3692	3839	3820	4387	4075
ENSMUSG00000006586	24	20	9	17	33	28	20	21
ENSMUSG00000006587	348	355	226	200	183	187	172	165
ENSMUSG00000006589	4380	4409	3488	3579	3331	3416	3650	3197
ENSMUSG00000006599	2610	2540	2364	2868	2820	2735	3268	2906
ENSMUSG00000006611	5	4	11	8	10	12	11	7
ENSMUSG00000006638	46	57	50	57	47	41	43	50
ENSMUSG00000006641	1272	1269	871	837	950	935	1068	1055
ENSMUSG00000006642	2	5	5	2	10	3	2	1
ENSMUSG00000006649	258	273	106	74	169	134	101	118
ENSMUSG00000006651	1740	1825	1204	1179	1040	1057	975	910
ENSMUSG00000006673	3116	3072	2915	3208	3225	3207	2861	2616
ENSMUSG00000006675	184	169	126	119	117	118	162	158
ENSMUSG00000006676	4523	4574	3912	4362	4689	4620	4092	3886
ENSMUSG00000006678	1840	1865	1733	2131	2227	2138	1996	1858
ENSMUSG00000006699	14541	14150	14105	15137	13701	13584	12535	11536
ENSMUSG00000006705	391	398	362	371	421	393	395	370
ENSMUSG00000006711	3	1	0	4	6	5	2	0
ENSMUSG00000006715	1736	1634	1581	1835	1781	1792	1388	1331
ENSMUSG00000006717	985	875	828	904	927	1035	1027	1041
ENSMUSG00000006720	616	635	493	486	479	530	578	502
ENSMUSG00000006724	9	7	4	13	12	10	10	8
ENSMUSG00000006728	12366	12094	12716	14930	16606	16162	12478	12303
ENSMUSG00000006731	432	446	380	441	357	420	388	302
ENSMUSG00000006732	696	639	543	581	685	622	639	597
ENSMUSG00000006736	2467	2332	2008	2038	2059	1987	2244	2150
ENSMUSG00000006740	6242	5850	6612	7476	6324	6485	5287	4887
ENSMUSG00000006763	1379	1322	1110	1210	1201	1173	1337	1249
ENSMUSG00000006764	11	3	9	1	10	9	1	3
ENSMUSG00000006777	1	1	1	1	5	3	4	5
ENSMUSG00000006782	578	599	524	558	600	673	460	403
ENSMUSG00000006784	18	22	18	17	32	22	15	19
ENSMUSG00000006800	4110	4017	4104	4482	4620	4622	4629	4152
ENSMUSG00000006818	1305	1334	1165	1229	1325	1462	1395	1245
ENSMUSG00000006850	1323	1290	1116	992	921	995	1445	1403
ENSMUSG00000006906	237	218	260	306	232	241	204	205
ENSMUSG00000006920	1929	1777	1374	1202	1239	1262	2635	2360
ENSMUSG00000006930	300	335	367	550	691	634	270	330
ENSMUSG00000006931	500	544	440	521	462	423	369	369
ENSMUSG00000006932	19384	19234	18324	21330	23114	22465	21972	20733
ENSMUSG00000006941	837	751	668	715	718	721	875	810
ENSMUSG00000006948	0	0	0	0	2	0	0	1
ENSMUSG00000006958	239	284	173	203	209	225	222	211
ENSMUSG00000006998	17070	16483	14206	15070	15012	14903	16093	15409
ENSMUSG00000007021	484	504	445	476	400	409	304	282
ENSMUSG00000007029	16896	16841	13312	14381	13366	13587	17526	16957
ENSMUSG00000007030	4	1	2	12	8	9	3	2
ENSMUSG00000007033	24	20	23	27	9	17	14	11
ENSMUSG00000007034	434	434	306	273	286	308	325	305
ENSMUSG00000007035	62	83	93	64	74	77	130	125
ENSMUSG00000007036	643	614	564	729	801	773	626	509
ENSMUSG00000007038	4156	4214	3211	3188	2824	2983	4971	4795
ENSMUSG00000007039	2956	2704	2692	3091	2585	2666	2033	1891
ENSMUSG00000007041	4673	4794	5478	6695	5289	5550	2903	2637
ENSMUSG00000007050	1297	1296	1382	1563	1538	1585	1041	1001
ENSMUSG00000007080	5789	5488	4601	4649	4579	4563	6380	5944
ENSMUSG00000007097	123	127	76	112	104	129	219	175
ENSMUSG00000007107	1	0	1	1	2	0	4	4
ENSMUSG00000007122	47	55	25	34	41	30	62	43
ENSMUSG00000007207	410	381	335	338	333	343	380	319
ENSMUSG00000007209	0	1	0	0	0	0	0	0
ENSMUSG00000007216	285	308	240	226	205	242	309	296
ENSMUSG00000007279	23	26	26	25	28	31	22	14
ENSMUSG00000007338	1071	1116	965	1170	1299	1272	1062	1066
ENSMUSG00000007379	1339	1280	833	689	985	922	1087	1077
ENSMUSG00000007411	3365	3268	3323	3812	3453	3621	3620	3325
ENSMUSG00000007415	3511	3490	3161	3312	3161	3184	2728	2535
ENSMUSG00000007440	0	2	2	5	9	9	9	8
ENSMUSG00000007457	0	0	0	1	2	1	0	0
ENSMUSG00000007458	6792	6571	5850	6337	5824	5832	6270	6006
ENSMUSG00000007476	282	285	285	262	224	252	216	229
ENSMUSG00000007480	1	4	1	0	0	1	3	1
ENSMUSG00000007564	8404	8363	7956	8856	8354	8587	8691	7749
ENSMUSG00000007570	1288	1407	1094	1283	1264	1349	1207	1096
ENSMUSG00000007589	1407	1454	1413	1602	1511	1479	1224	1142
ENSMUSG00000007591	4	0	4	5	5	5	2	1
ENSMUSG00000007594	393	419	275	293	262	309	302	316
ENSMUSG00000007603	1083	1025	921	1098	1283	1262	843	870
ENSMUSG00000007610	772	810	561	616	661	620	653	601
ENSMUSG00000007613	1177	1113	1230	1645	1528	1391	1302	1250
ENSMUSG00000007617	1147	1074	1075	1210	1073	1062	976	894
ENSMUSG00000007646	706	728	755	688	616	613	760	720
ENSMUSG00000007653	1	2	1	2	2	4	5	7
ENSMUSG00000007655	2	3	2	2	1	0	3	0
ENSMUSG00000007656	2696	2576	2786	3295	3106	3168	2366	2048
ENSMUSG00000007659	2745	2731	2951	3007	2050	2045	1819	1661
ENSMUSG00000007670	6234	5990	5415	6409	6786	6761	6275	5608
ENSMUSG00000007682	0	0	0	0	0	0	0	0
ENSMUSG00000007721	1395	1270	1182	1273	1259	1231	1160	1006
ENSMUSG00000007739	22752	21712	17842	19090	17993	18025	20388	18889
ENSMUSG00000007777	402	350	419	497	457	494	317	304
ENSMUSG00000007783	1813	1840	1364	1157	1115	1192	1733	1687
ENSMUSG00000007805	7	7	4	2	3	4	7	3
ENSMUSG00000007812	3458	3258	3009	3242	3206	3139	3359	3100
ENSMUSG00000007815	11555	11499	11481	12574	10434	10398	9151	8653
ENSMUSG00000007817	886	832	1019	1511	1430	1367	1100	887
ENSMUSG00000007827	691	606	613	650	613	703	648	627
ENSMUSG00000007833	1773	1711	1494	1620	1606	1814	1468	1517
ENSMUSG00000007836	8019	7760	8273	9769	9889	9649	7683	7605
ENSMUSG00000007837	166	173	159	204	205	207	106	133
ENSMUSG00000007850	8040	8007	7942	8134	8539	8248	8137	7907
ENSMUSG00000007867	563	470	604	774	691	675	459	408
ENSMUSG00000007872	18	27	50	87	140	135	45	30
ENSMUSG00000007877	0	0	0	0	1	0	0	0
ENSMUSG00000007880	7526	7385	7275	8811	8793	8993	7255	6217
ENSMUSG00000007888	345	381	266	342	203	256	157	177
ENSMUSG00000007891	7788	7713	5596	5871	5553	5703	6161	5865
ENSMUSG00000007892	61215	60860	53587	56932	60264	62174	63513	53579
ENSMUSG00000007907	0	0	0	0	0	0	0	0
ENSMUSG00000007908	397	308	287	272	202	200	332	333
ENSMUSG00000007944	2	4	2	3	6	2	4	0
ENSMUSG00000007946	250	245	163	142	116	127	177	137
ENSMUSG00000007950	459	456	343	381	386	384	476	422
ENSMUSG00000007987	142	133	146	193	227	239	130	130
ENSMUSG00000007989	350	331	251	341	346	318	362	331
ENSMUSG00000008028	33	28	27	27	37	33	25	33
ENSMUSG00000008035	1522	1416	1305	1075	932	1062	1510	1229
ENSMUSG00000008036	1423	1408	1329	1527	1581	1607	1350	1260
ENSMUSG00000008090	817	829	677	761	633	650	566	551
ENSMUSG00000008129	50	44	61	61	57	81	70	78
ENSMUSG00000008136	29	33	46	60	36	46	44	36
ENSMUSG00000008140	3630	3710	3178	3405	3589	3628	3585	3483
ENSMUSG00000008153	2349	2433	1381	1306	1403	1505	2026	2118
ENSMUSG00000008167	1633	1671	1378	1457	1504	1476	890	901
ENSMUSG00000008193	66	52	53	49	27	31	22	16
ENSMUSG00000008200	3539	3502	2797	2932	2965	3120	3449	3249
ENSMUSG00000008206	1277	1271	1087	1260	1183	1186	1233	1209
ENSMUSG00000008226	638	667	608	567	608	594	662	559
ENSMUSG00000008301	1090	1147	1090	1267	1295	1300	1070	1066
ENSMUSG00000008305	981	1028	886	986	943	947	1026	992
ENSMUSG00000008307	69	42	42	38	52	46	54	43
ENSMUSG00000008318	331	345	247	286	274	265	263	293
ENSMUSG00000008333	1929	1990	1962	2206	2149	2110	1798	1685
ENSMUSG00000008348	5007	4995	3822	4118	3304	3382	3951	3304
ENSMUSG00000008373	2175	2110	2225	2599	2887	2852	2050	1962
ENSMUSG00000008384	195	159	206	251	267	239	160	161
ENSMUSG00000008393	4537	4375	4627	5160	3946	3915	3476	3086
ENSMUSG00000008398	91	111	115	150	91	121	155	144
ENSMUSG00000008429	1275	1172	1235	1287	1125	1183	1230	1169
ENSMUSG00000008435	565	607	497	545	545	489	569	526
ENSMUSG00000008438	1	1	0	0	2	1	0	3
ENSMUSG00000008450	2674	2508	2368	2567	2664	2631	2904	2591
ENSMUSG00000008461	89	92	166	249	264	295	76	57
ENSMUSG00000008475	2509	2273	3012	3904	3059	3153	1387	1299
ENSMUSG00000008482	3	4	0	2	4	2	1	1
ENSMUSG00000008489	338	345	278	385	328	315	284	258
ENSMUSG00000008496	99	110	64	61	101	97	57	47
ENSMUSG00000008540	185	196	164	176	211	212	192	165
ENSMUSG00000008575	166	173	134	129	142	140	81	76
ENSMUSG00000008590	0	1	0	0	1	0	0	1
ENSMUSG00000008601	22	29	32	74	59	47	26	38
ENSMUSG00000008604	4297	4052	3548	3601	3573	3528	6145	5366
ENSMUSG00000008658	4	0	0	1	1	1	2	1
ENSMUSG00000008668	58115	52967	38945	41756	43480	43755	44069	41943
ENSMUSG00000008682	25889	25858	23584	26740	26994	26346	24120	22776
ENSMUSG00000008683	22864	22300	18357	19728	19927	20232	19654	18440
ENSMUSG00000008690	7024	6793	5711	6405	6534	6438	5547	5429
ENSMUSG00000008730	1788	1683	1610	1723	1477	1589	2366	2059
ENSMUSG00000008734	707	704	420	466	497	518	931	814
ENSMUSG00000008763	1738	1563	1707	2151	2150	2049	2345	2200
ENSMUSG00000008789	0	0	0	0	0	0	0	0
ENSMUSG00000008813	0	0	1	0	0	0	0	0
ENSMUSG00000008822	339	282	258	245	306	291	296	266
ENSMUSG00000008843	0	0	1	0	1	0	0	0
ENSMUSG00000008845	1	0	0	0	2	0	0	1
ENSMUSG00000008855	3249	3161	2339	2407	2323	2394	3597	3186
ENSMUSG00000008859	2078	1982	2013	2352	2003	2034	1826	1701
ENSMUSG00000008874	0	0	0	0	0	0	0	0
ENSMUSG00000008892	3497	3445	3657	3945	3843	3949	3771	3501
ENSMUSG00000008932	4	2	2	2	3	0	8	3
ENSMUSG00000008958	1472	1514	1321	1496	1536	1454	1848	1759
ENSMUSG00000008976	2504	2232	2337	2680	2603	2684	2071	1978
ENSMUSG00000008999	1030	929	947	1067	1126	1230	1263	1124
ENSMUSG00000009013	2261	2199	3048	4011	4451	4238	2043	1954
ENSMUSG00000009030	1148	1067	947	1236	1182	1184	810	800
ENSMUSG00000009035	2349	2423	1926	1866	1455	1502	1805	1645
ENSMUSG00000009047	0	0	0	0	0	0	0	0
ENSMUSG00000009070	2	3	1	1	0	7	1	0
ENSMUSG00000009073	4566	4370	3988	4369	4204	4081	5019	4546
ENSMUSG00000009075	52	47	34	47	38	43	64	59
ENSMUSG00000009076	270	237	193	230	278	261	216	221
ENSMUSG00000009079	7172	7025	7665	9725	10120	9965	7958	6935
ENSMUSG00000009090	3243	3216	2543	2948	2902	2955	3627	3339
ENSMUSG00000009092	31	41	12	24	12	21	18	23
ENSMUSG00000009093	5	1	1	4	3	3	5	2
ENSMUSG00000009097	93	78	71	41	59	56	62	51
ENSMUSG00000009108	47	41	78	75	84	95	96	87
ENSMUSG00000009112	4083	3882	3287	3346	3018	3134	4261	3960
ENSMUSG00000009114	4	6	2	2	4	7	1	1
ENSMUSG00000009115	1	0	0	0	2	1	2	0
ENSMUSG00000009145	58	43	36	46	56	52	22	35
ENSMUSG00000009185	0	0	0	0	0	0	0	0
ENSMUSG00000009207	1018	997	872	887	848	858	976	969
ENSMUSG00000009210	1	0	0	1	1	1	1	0
ENSMUSG00000009214	0	0	0	1	0	3	1	0
ENSMUSG00000009216	62	46	51	60	51	62	94	83
ENSMUSG00000009246	11	13	7	2	11	21	11	8
ENSMUSG00000009248	79	62	28	33	80	79	73	87
ENSMUSG00000009281	4	3	6	7	5	4	3	2
ENSMUSG00000009291	2526	2438	1884	1939	1876	1829	2324	2095
ENSMUSG00000009292	14	28	8	16	13	7	21	20
ENSMUSG00000009293	1176	1072	1092	1273	1036	1033	1010	959
ENSMUSG00000009350	0	0	0	0	2	0	1	0
ENSMUSG00000009356	1	0	0	0	1	1	0	0
ENSMUSG00000009376	285	331	390	600	478	487	282	276
ENSMUSG00000009378	47	46	47	117	91	66	29	51
ENSMUSG00000009394	38	37	53	75	65	68	70	68
ENSMUSG00000009406	928	884	714	795	769	749	822	707
ENSMUSG00000009418	874	814	692	725	852	803	1410	1265
ENSMUSG00000009470	12173	10993	10917	12568	10534	10513	11422	10263
ENSMUSG00000009471	3	4	0	0	2	0	4	5
ENSMUSG00000009487	5	8	9	4	17	5	14	17
ENSMUSG00000009535	2125	1922	2134	2392	2342	2391	2028	1789
ENSMUSG00000009545	49	32	2	1	29	31	54	30
ENSMUSG00000009549	1458	1369	1157	1136	1202	1182	1338	1216
ENSMUSG00000009551	5	5	7	7	7	10	3	2
ENSMUSG00000009555	2172	2091	1986	2267	2325	2401	1680	1466
ENSMUSG00000009563	2287	2370	1856	1979	1566	1656	1889	1901
ENSMUSG00000009566	1403	1406	1246	1268	1414	1426	1427	1299
ENSMUSG00000009569	849	889	1123	1427	1286	1293	998	755
ENSMUSG00000009575	11151	10204	8932	12232	11327	11037	9595	8713
ENSMUSG00000009580	0	0	0	0	0	0	0	0
ENSMUSG00000009585	704	744	586	613	622	614	427	485
ENSMUSG00000009588	0	0	0	0	0	0	0	1
ENSMUSG00000009596	2047	2223	2328	2312	2226	2246	986	906
ENSMUSG00000009614	11	3	4	8	8	6	8	13
ENSMUSG00000009621	1115	1093	1239	1507	1458	1388	1470	1318
ENSMUSG00000009628	1599	1527	1595	1702	2188	2147	1220	1129
ENSMUSG00000009630	3665	3509	3547	3854	3303	3375	3128	3032
ENSMUSG00000009633	106	115	181	152	177	155	144	157
ENSMUSG00000009640	990	980	820	847	803	902	875	842
ENSMUSG00000009646	15	9	13	5	3	10	9	13
ENSMUSG00000009647	1089	1127	960	967	905	933	1231	1058
ENSMUSG00000009654	0	0	0	1	2	0	1	0
ENSMUSG00000009670	439	410	314	224	302	275	406	427
ENSMUSG00000009681	1773	1703	1308	1338	1247	1324	1938	1773
ENSMUSG00000009687	54	47	37	18	17	32	28	24
ENSMUSG00000009731	208	177	193	262	249	240	254	186
ENSMUSG00000009733	544	576	532	529	545	566	710	625
ENSMUSG00000009734	5	1	8	1	4	2	5	4
ENSMUSG00000009739	429	400	370	558	490	502	247	247
ENSMUSG00000009741	2457	2330	2321	2740	2634	2652	2242	2205
ENSMUSG00000009772	379	299	262	200	141	148	381	341
ENSMUSG00000009828	478	424	482	592	619	610	519	503
ENSMUSG00000009863	2619	2617	2300	2310	2406	2361	2420	2416
ENSMUSG00000009876	25	37	22	20	21	21	22	27
ENSMUSG00000009894	2223	2117	2145	2158	2040	2142	1617	1573
ENSMUSG00000009900	8	4	3	8	9	3	2	2
ENSMUSG00000009905	957	952	784	740	830	830	1044	1053
ENSMUSG00000009907	1958	1936	2017	2418	2404	2369	1906	1818
ENSMUSG00000009927	26251	23312	19048	20392	21530	20395	21864	20795
ENSMUSG00000009941	75	75	109	61	85	80	102	94
ENSMUSG00000009995	174	172	141	253	314	287	159	174
ENSMUSG00000010021	15	20	9	18	26	36	31	32
ENSMUSG00000010025	2369	2302	2346	2988	2718	2596	1675	1607
ENSMUSG00000010044	6	3	1	3	9	6	3	2
ENSMUSG00000010045	529	535	613	786	756	709	503	509
ENSMUSG00000010047	1559	1608	1323	1430	1329	1373	1057	988
ENSMUSG00000010048	2585	2500	1890	2039	1911	1942	2432	2211
ENSMUSG00000010051	387	431	232	180	161	179	194	216
ENSMUSG00000010054	734	711	638	788	824	865	505	522
ENSMUSG00000010057	300	308	289	341	334	344	308	256
ENSMUSG00000010064	423	434	285	272	293	289	856	743
ENSMUSG00000010066	372	330	323	274	255	320	568	478
ENSMUSG00000010067	1620	1462	1118	1152	950	946	1236	1137
ENSMUSG00000010080	19	22	22	37	49	44	2	13
ENSMUSG00000010086	9	2	4	2	7	10	14	10
ENSMUSG00000010095	19440	20078	15518	13491	10936	11753	20918	20214
ENSMUSG00000010097	2086	2024	2046	2611	2882	2778	2123	2066
ENSMUSG00000010110	527	497	552	694	790	728	496	447
ENSMUSG00000010122	191	215	165	119	156	149	257	246
ENSMUSG00000010136	5	5	5	8	5	4	2	6
ENSMUSG00000010142	24	17	18	28	30	39	33	31
ENSMUSG00000010154	825	870	906	975	827	836	530	546
ENSMUSG00000010175	121	110	85	105	90	91	323	250
ENSMUSG00000010205	1692	1746	2039	2616	2921	2830	1918	1711
ENSMUSG00000010277	15837	15632	13900	15604	15125	15314	13440	12424
ENSMUSG00000010290	815	845	813	788	761	776	852	799
ENSMUSG00000010307	140	99	85	88	119	114	161	129
ENSMUSG00000010311	3	3	2	0	1	3	1	0
ENSMUSG00000010342	841	888	681	560	711	683	598	684
ENSMUSG00000010358	93	87	79	125	109	118	31	24
ENSMUSG00000010362	1288	1239	855	760	820	882	800	803
ENSMUSG00000010376	2501	2326	2265	2566	2765	2664	2291	2118
ENSMUSG00000010392	911	927	892	957	943	867	831	749
ENSMUSG00000010406	706	677	580	539	654	670	624	618
ENSMUSG00000010435	0	0	0	0	0	0	0	0
ENSMUSG00000010453	2253	2172	1658	1929	1742	1767	1971	1855
ENSMUSG00000010461	29	16	24	40	17	16	34	17
ENSMUSG00000010476	42	33	52	65	87	58	54	80
ENSMUSG00000010492	3	3	3	0	3	4	0	3
ENSMUSG00000010505	2	0	0	1	1	5	5	4
ENSMUSG00000010517	6766	6349	5364	5362	4936	5125	6539	5848
ENSMUSG00000010529	18	22	26	42	28	28	21	29
ENSMUSG00000010538	26	14	17	20	25	31	27	24
ENSMUSG00000010554	1965	1966	1571	1641	1416	1482	1863	1702
ENSMUSG00000010592	599	634	447	301	410	374	500	505
ENSMUSG00000010601	9	5	6	9	9	6	5	4
ENSMUSG00000010607	430	378	332	349	347	418	371	356
ENSMUSG00000010608	6297	5824	4507	4833	5700	5288	5200	5034
ENSMUSG00000010609	595	643	544	516	461	517	750	696
ENSMUSG00000010651	54	46	31	37	42	63	44	53
ENSMUSG00000010660	517	517	323	396	383	376	457	431
ENSMUSG00000010663	6656	6890	6520	7662	5925	6070	8471	7431
ENSMUSG00000010721	211	210	210	323	348	325	148	148
ENSMUSG00000010751	295	309	261	264	406	366	360	381
ENSMUSG00000010755	7039	6863	6175	5887	5014	5383	7625	7397
ENSMUSG00000010760	1664	1831	433	391	1380	1472	1165	1131
ENSMUSG00000010796	23	14	19	14	13	9	50	50
ENSMUSG00000010797	0	3	3	0	5	1	0	2
ENSMUSG00000010803	0	1	2	1	4	1	1	1
ENSMUSG00000010825	58	51	49	40	45	45	46	44
ENSMUSG00000010830	490	425	352	493	399	475	310	279
ENSMUSG00000010841	0	0	1	0	0	0	2	0
ENSMUSG00000010911	381	374	316	366	406	418	376	405
ENSMUSG00000010914	521	474	477	688	763	751	479	447
ENSMUSG00000010936	2474	2518	2221	2537	2439	2508	2512	2354
ENSMUSG00000011008	8	6	7	7	2	14	3	1
ENSMUSG00000011034	46	42	35	25	36	50	14	15
ENSMUSG00000011052	0	0	0	0	0	0	0	0
ENSMUSG00000011096	735	731	771	1089	1261	1198	656	587
ENSMUSG00000011114	6063	5800	5375	6128	5850	6080	5259	5115
ENSMUSG00000011118	1	1	0	0	0	0	1	0
ENSMUSG00000011148	572	551	393	399	305	338	1176	1011
ENSMUSG00000011154	1	3	0	6	1	4	1	1
ENSMUSG00000011158	386	407	369	463	542	549	443	402
ENSMUSG00000011171	9	10	9	11	19	16	14	17
ENSMUSG00000011179	23944	22801	19504	19960	24453	24499	22374	21201
ENSMUSG00000011254	527	508	509	612	713	741	530	431
ENSMUSG00000011256	922	816	447	405	378	386	797	757
ENSMUSG00000011257	17875	17364	13603	13946	13659	13715	17503	15994
ENSMUSG00000011263	61	59	41	50	54	53	42	38
ENSMUSG00000011267	228	205	116	154	219	201	119	159
ENSMUSG00000011305	125	135	81	72	80	101	64	67
ENSMUSG00000011306	961	957	947	1233	1327	1322	1110	1076
ENSMUSG00000011349	50	45	24	10	15	14	43	28
ENSMUSG00000011350	0	0	0	0	0	0	0	0
ENSMUSG00000011382	566	547	532	602	665	672	662	538
ENSMUSG00000011427	133	164	159	219	218	214	144	126
ENSMUSG00000011463	9	11	8	5	8	5	3	4
ENSMUSG00000011486	23	12	25	27	41	39	8	14
ENSMUSG00000011589	590	658	502	510	433	469	603	530
ENSMUSG00000011632	14	16	18	21	14	11	2	7
ENSMUSG00000011658	473	508	386	416	404	414	584	483
ENSMUSG00000011751	878	845	526	468	468	514	570	562
ENSMUSG00000011752	7740	7664	7615	9687	9854	10115	6826	6473
ENSMUSG00000011831	3368	3196	2748	3062	3045	2864	2579	2513
ENSMUSG00000011832	286	294	236	255	228	214	243	232
ENSMUSG00000011837	669	612	614	780	760	730	529	518
ENSMUSG00000011877	3070	2942	2908	3222	2708	2834	3074	2666
ENSMUSG00000011884	1428	1433	1227	1208	1331	1276	1197	984
ENSMUSG00000011958	1483	1423	1704	2134	1976	1906	1381	1319
ENSMUSG00000011960	2258	2133	1785	2046	2099	2074	1936	1768
ENSMUSG00000012017	508	532	522	550	511	475	457	488
ENSMUSG00000012042	0	0	0	0	0	0	0	0
ENSMUSG00000012076	443	402	459	510	547	533	371	341
ENSMUSG00000012114	1653	1681	1360	1534	1407	1383	1590	1508
ENSMUSG00000012117	539	551	644	744	662	677	581	538
ENSMUSG00000012123	427	449	257	299	296	315	287	273
ENSMUSG00000012126	38	36	24	27	54	28	52	39
ENSMUSG00000012187	14	10	8	5	15	7	11	8
ENSMUSG00000012211	0	2	1	1	1	3	0	2
ENSMUSG00000012282	298	254	360	287	711	620	620	653
ENSMUSG00000012296	2086	1958	1772	1791	1552	1666	1624	1517
ENSMUSG00000012350	0	1	0	0	1	0	0	0
ENSMUSG00000012396	1073	884	520	377	608	573	573	477
ENSMUSG00000012405	23976	21787	19602	20590	21939	21264	20641	19402
ENSMUSG00000012422	1449	1333	1521	1814	1733	1711	1254	1130
ENSMUSG00000012428	2	1	0	7	2	4	2	2
ENSMUSG00000012429	364	393	434	503	515	572	412	437
ENSMUSG00000012443	2787	2774	3451	4771	4637	4669	3442	3379
ENSMUSG00000012483	863	816	757	870	979	1003	747	822
ENSMUSG00000012519	62	56	102	129	125	135	95	73
ENSMUSG00000012520	1	1	0	1	1	0	2	1
ENSMUSG00000012535	7927	7635	6748	7149	6654	6777	8331	7549
ENSMUSG00000012609	509	503	524	614	615	596	531	466
ENSMUSG00000012640	462	437	336	484	596	531	400	387
ENSMUSG00000012705	6	4	2	5	2	2	4	4
ENSMUSG00000012777	0	3	2	1	0	1	0	0
ENSMUSG00000012819	31	18	15	8	15	7	15	22
ENSMUSG00000012848	43785	41847	35348	38782	40678	40962	39831	35867
ENSMUSG00000012889	0	1	0	0	0	2	0	2
ENSMUSG00000013033	3180	3126	2536	3204	3455	3260	3093	2724
ENSMUSG00000013076	2157	2069	2091	2811	2218	2251	2220	1965
ENSMUSG00000013083	2	9	3	0	1	2	0	1
ENSMUSG00000013089	1346	1441	1652	1634	1817	1680	1080	1028
ENSMUSG00000013091	2	1	0	0	0	0	0	0
ENSMUSG00000013150	189	189	205	305	298	280	199	161
ENSMUSG00000013155	479	516	417	419	480	495	493	466
ENSMUSG00000013158	6	10	4	4	5	12	4	2
ENSMUSG00000013160	5448	5395	4723	5099	5022	5047	5874	5120
ENSMUSG00000013236	13012	13717	10440	11045	9766	9945	11523	10900
ENSMUSG00000013275	895	859	1051	1280	1053	1074	1008	950
ENSMUSG00000013338	61	51	42	35	38	47	41	53
ENSMUSG00000013353	1	0	2	1	3	1	1	4
ENSMUSG00000013367	195	211	160	203	200	192	207	175
ENSMUSG00000013415	9968	9327	9192	11245	10147	9960	10842	9220
ENSMUSG00000013418	133	112	170	161	115	148	112	107
ENSMUSG00000013419	159	156	181	319	317	312	176	162
ENSMUSG00000013465	2527	2482	2105	2294	2288	2288	2225	2133
ENSMUSG00000013483	8	5	8	6	8	5	4	4
ENSMUSG00000013495	534	517	508	606	589	638	652	596
ENSMUSG00000013523	86	57	57	35	48	57	85	85
ENSMUSG00000013539	99	126	121	168	210	176	109	103
ENSMUSG00000013562	0	0	0	0	1	1	2	0
ENSMUSG00000013584	74	59	59	48	110	90	51	41
ENSMUSG00000013593	6113	6000	5057	5419	5730	5633	6007	5720
ENSMUSG00000013611	124	157	106	112	150	150	129	121
ENSMUSG00000013622	1014	981	760	853	912	902	1159	1172
ENSMUSG00000013629	23387	23090	15960	15561	16584	16023	24103	22336
ENSMUSG00000013643	1	0	0	0	0	0	0	0
ENSMUSG00000013646	475	469	673	970	855	794	317	327
ENSMUSG00000013653	0	0	0	0	0	0	0	0
ENSMUSG00000013662	3873	3792	3280	3361	2869	2818	4025	4002
ENSMUSG00000013663	2862	2613	2296	2597	2506	2402	3362	3066
ENSMUSG00000013668	0	0	0	0	0	0	0	0
ENSMUSG00000013698	1444	1431	1345	1497	1212	1168	1251	1116
ENSMUSG00000013701	2746	2665	2805	3065	3060	3034	2744	2538
ENSMUSG00000013707	11	14	14	13	10	10	10	9
ENSMUSG00000013736	1267	1212	1252	1444	1336	1335	1309	1237
ENSMUSG00000013766	18	18	13	3	13	11	20	12
ENSMUSG00000013787	5701	5609	3889	4254	4066	4246	5382	4890
ENSMUSG00000013822	691	648	671	882	965	958	522	504
ENSMUSG00000013833	1367	1381	1237	1338	1305	1373	1343	1278
ENSMUSG00000013846	93	66	64	73	70	69	101	94
ENSMUSG00000013858	2614	2758	2202	2357	2258	2219	2343	2279
ENSMUSG00000013878	489	497	472	463	443	431	527	413
ENSMUSG00000013921	1047	978	815	936	966	935	1009	806
ENSMUSG00000013928	3	4	6	4	5	1	4	4
ENSMUSG00000013936	1	2	3	0	0	0	2	2
ENSMUSG00000013973	1028	892	810	791	879	869	946	832
ENSMUSG00000013974	2	2	1	0	0	0	1	2
ENSMUSG00000013997	826	813	759	814	809	822	856	861
ENSMUSG00000014030	5	3	3	2	2	6	9	13
ENSMUSG00000014039	491	468	456	493	447	480	468	487
ENSMUSG00000014074	1247	1159	1175	1584	1674	1738	1203	1061
ENSMUSG00000014075	515	536	430	468	396	372	492	423
ENSMUSG00000014077	2035	1936	1871	1913	1734	1771	2131	1977
ENSMUSG00000014104	0	0	0	0	0	0	0	0
ENSMUSG00000014158	78	73	40	40	53	68	41	34
ENSMUSG00000014164	31	33	26	37	48	36	42	41
ENSMUSG00000014177	1386	1318	1084	1023	844	878	1312	1199
ENSMUSG00000014195	3163	3227	3124	3886	4122	3998	3449	3348
ENSMUSG00000014198	62	76	32	33	34	38	39	45
ENSMUSG00000014226	5369	5263	5272	5375	5636	5576	5372	5203
ENSMUSG00000014232	160	169	118	138	164	158	185	155
ENSMUSG00000014243	880	797	717	758	730	838	757	731
ENSMUSG00000014245	571	652	476	558	588	540	543	547
ENSMUSG00000014294	1878	1838	1749	1660	1651	1543	1980	1624
ENSMUSG00000014301	790	838	625	674	570	671	733	689
ENSMUSG00000014303	1356	1308	1448	1883	1679	1671	1284	1077
ENSMUSG00000014313	5097	4811	4250	4662	5335	5139	4403	3768
ENSMUSG00000014329	385	335	407	465	463	449	398	302
ENSMUSG00000014349	4845	4851	4750	5523	5396	5315	3833	3559
ENSMUSG00000014351	2	0	0	0	0	0	0	1
ENSMUSG00000014353	1085	1004	980	947	841	779	995	981
ENSMUSG00000014355	8741	8300	7996	9078	8030	8184	10016	9045
ENSMUSG00000014361	241	248	142	110	137	128	254	270
ENSMUSG00000014402	1361	1376	1762	2203	1994	2067	1420	1284
ENSMUSG00000014418	641	638	551	669	660	613	667	611
ENSMUSG00000014426	3955	3681	3351	3331	3131	3183	4422	3981
ENSMUSG00000014444	16820	17966	12197	12229	10692	11020	12534	13282
ENSMUSG00000014453	0	0	0	0	1	0	0	0
ENSMUSG00000014470	436	366	341	365	350	339	439	354
ENSMUSG00000014496	3592	3471	3169	3374	2858	2840	3406	3213
ENSMUSG00000014498	1330	1330	1329	1690	1589	1458	1053	918
ENSMUSG00000014503	5	3	3	6	7	6	3	9
ENSMUSG00000014504	835	847	942	1050	1078	1075	666	682
ENSMUSG00000014529	0	0	0	0	0	0	0	0
ENSMUSG00000014542	0	0	0	0	0	0	0	0
ENSMUSG00000014543	0	0	0	0	0	0	0	0
ENSMUSG00000014547	227	201	206	244	216	189	154	133
ENSMUSG00000014550	1261	1077	1010	1147	1081	1073	1379	1244
ENSMUSG00000014551	1031	998	912	978	1006	952	1005	853
ENSMUSG00000014554	836	763	756	699	639	629	857	864
ENSMUSG00000014592	1467	1318	1232	1222	1057	1050	1148	1027
ENSMUSG00000014599	450	464	585	677	178	267	173	178
ENSMUSG00000014601	1275	1257	1447	1584	1571	1642	2104	2035
ENSMUSG00000014602	5165	5174	4680	5658	3819	4299	5372	4719
ENSMUSG00000014603	167	194	220	213	154	149	193	171
ENSMUSG00000014606	2253	2212	2098	2186	2256	2224	2031	2061
ENSMUSG00000014609	6	2	5	4	3	2	2	5
ENSMUSG00000014633	233	246	205	248	286	254	269	270
ENSMUSG00000014668	2390	2215	2077	2173	2269	2232	2062	1944
ENSMUSG00000014686	8	3	0	1	1	1	1	1
ENSMUSG00000014704	12	6	19	4	10	12	32	21
ENSMUSG00000014725	0	0	0	0	0	0	0	0
ENSMUSG00000014747	0	0	1	2	1	2	2	0
ENSMUSG00000014748	1607	1486	1384	1625	1551	1544	1550	1400
ENSMUSG00000014763	469	448	524	651	690	686	435	425
ENSMUSG00000014767	734	731	747	840	829	788	668	640
ENSMUSG00000014769	6228	6069	5288	5396	5582	5425	5716	5410
ENSMUSG00000014771	1107	1108	957	1033	1101	1139	1055	1007
ENSMUSG00000014773	1073	1209	529	472	842	813	1397	1445
ENSMUSG00000014776	80	77	54	85	63	107	70	49
ENSMUSG00000014778	600	539	549	659	695	659	587	478
ENSMUSG00000014782	121	132	88	70	91	91	122	135
ENSMUSG00000014786	1576	1504	902	863	790	773	1336	1324
ENSMUSG00000014791	399	406	334	407	350	354	307	306
ENSMUSG00000014813	0	1	5	6	7	4	5	0
ENSMUSG00000014837	194	206	227	297	320	349	169	190
ENSMUSG00000014846	145	96	85	69	87	81	67	68
ENSMUSG00000014850	727	618	771	892	1042	962	810	731
ENSMUSG00000014852	1	1	5	21	2	3	0	0
ENSMUSG00000014856	358	315	281	308	417	378	289	362
ENSMUSG00000014859	2386	2497	2401	2914	2696	2733	2370	2115
ENSMUSG00000014867	5553	5543	5489	6794	5668	5810	5345	4722
ENSMUSG00000014873	619	665	607	595	684	634	679	629
ENSMUSG00000014905	302	259	230	282	270	250	290	236
ENSMUSG00000014907	1273	1283	1276	1665	1395	1494	1443	1245
ENSMUSG00000014932	1819	1730	1834	1930	1730	1699	1710	1504
ENSMUSG00000014956	8992	8585	9568	10711	10001	9344	7806	6939
ENSMUSG00000014959	2886	2803	2820	3155	2818	2842	2931	2467
ENSMUSG00000014980	747	768	630	694	670	642	902	874
ENSMUSG00000015001	1	1	2	1	2	2	1	3
ENSMUSG00000015002	4408	4050	4630	5314	4480	4487	4335	3864
ENSMUSG00000015013	749	696	640	695	762	725	682	654
ENSMUSG00000015016	590	595	525	577	547	627	583	567
ENSMUSG00000015023	1501	1389	1418	1790	1835	1745	1579	1450
ENSMUSG00000015027	741	830	665	788	687	763	899	869
ENSMUSG00000015053	104	102	48	74	69	79	83	67
ENSMUSG00000015083	151	128	108	109	116	105	135	129
ENSMUSG00000015085	110	109	71	97	72	93	73	92
ENSMUSG00000015087	3054	2754	2579	2689	2655	2790	2977	2901
ENSMUSG00000015090	26	18	9	8	11	17	9	17
ENSMUSG00000015092	2386	2296	2055	2209	2157	2178	1844	1846
ENSMUSG00000015093	4	4	6	4	8	4	0	4
ENSMUSG00000015094	1087	1188	969	1097	950	981	893	865
ENSMUSG00000015095	1041	1037	953	1112	1017	1111	1067	993
ENSMUSG00000015112	2899	2782	2752	3025	3122	2959	3482	3227
ENSMUSG00000015120	4923	4889	4981	5614	5692	5453	4417	4088
ENSMUSG00000015126	651	716	700	730	764	732	679	616
ENSMUSG00000015127	421	377	390	443	403	395	300	313
ENSMUSG00000015133	191	181	163	231	171	179	195	182
ENSMUSG00000015134	8	10	9	8	12	7	5	8
ENSMUSG00000015143	15181	15093	16135	18514	12841	13224	11769	11104
ENSMUSG00000015149	1171	1178	1152	1474	1376	1336	1026	839
ENSMUSG00000015165	15573	14304	14193	13305	14365	14271	14655	13793
ENSMUSG00000015176	4573	4795	4707	5362	5647	5641	5873	5155
ENSMUSG00000015189	373	326	361	427	506	482	423	352
ENSMUSG00000015202	1102	1011	880	996	972	1007	1111	998
ENSMUSG00000015214	313	317	261	307	360	316	411	369
ENSMUSG00000015217	997	934	1205	1626	1550	1504	1278	1093
ENSMUSG00000015222	292	251	241	257	298	315	283	267
ENSMUSG00000015224	21	15	13	17	14	22	25	26
ENSMUSG00000015242	0	0	0	0	0	0	1	0
ENSMUSG00000015243	41	34	27	55	63	66	10	17
ENSMUSG00000015247	634	609	597	713	687	657	515	520
ENSMUSG00000015289	1220	1065	927	937	1118	1101	942	909
ENSMUSG00000015290	984	856	846	903	908	921	747	744
ENSMUSG00000015291	2718	2667	2695	3001	2595	2662	2105	2046
ENSMUSG00000015305	1092	1043	853	1035	931	930	1305	1167
ENSMUSG00000015312	4628	4492	3094	2378	929	1265	2257	2251
ENSMUSG00000015314	0	0	0	0	0	0	0	0
ENSMUSG00000015316	0	0	0	0	1	3	1	0
ENSMUSG00000015335	1367	1469	1221	1324	1296	1346	823	813
ENSMUSG00000015337	222	210	244	245	301	317	215	201
ENSMUSG00000015340	1	1	0	0	2	0	0	2
ENSMUSG00000015341	2169	2133	1947	1972	1893	1904	2036	1928
ENSMUSG00000015342	326	320	307	282	270	244	378	362
ENSMUSG00000015354	158	154	110	89	82	95	73	100
ENSMUSG00000015355	0	0	0	0	0	0	0	0
ENSMUSG00000015357	1812	1665	1485	1492	1555	1514	1840	1730
ENSMUSG00000015363	1556	1410	1154	1250	1243	1312	1362	1267
ENSMUSG00000015365	323	307	273	183	232	231	382	369
ENSMUSG00000015377	295	278	221	188	244	242	276	292
ENSMUSG00000015396	21	22	5	9	11	10	31	14
ENSMUSG00000015401	0	1	0	0	0	0	0	0
ENSMUSG00000015405	0	0	1	1	0	1	0	0
ENSMUSG00000015437	1	0	0	0	1	0	0	0
ENSMUSG00000015441	0	0	0	0	0	0	0	0
ENSMUSG00000015443	0	0	0	0	0	2	0	0
ENSMUSG00000015451	19	16	17	16	26	36	8	14
ENSMUSG00000015452	22	20	32	36	47	44	23	23
ENSMUSG00000015461	1483	1708	1310	1322	1493	1409	1554	1318
ENSMUSG00000015467	3	4	3	8	7	7	4	2
ENSMUSG00000015468	39	18	31	37	53	49	28	45
ENSMUSG00000015474	426	451	362	392	325	355	388	409
ENSMUSG00000015476	1	0	2	1	3	1	1	2
ENSMUSG00000015478	948	860	820	995	870	876	766	665
ENSMUSG00000015484	8	7	17	15	9	15	6	5
ENSMUSG00000015488	379	374	511	863	830	810	353	335
ENSMUSG00000015501	290	218	307	397	235	230	148	138
ENSMUSG00000015519	0	0	0	0	0	0	0	0
ENSMUSG00000015522	4470	4287	3081	2948	2859	2726	6609	5982
ENSMUSG00000015533	0	2	6	5	1	0	1	1
ENSMUSG00000015536	396	382	377	427	480	451	461	386
ENSMUSG00000015542	236	217	197	155	153	143	222	208
ENSMUSG00000015568	545	583	437	345	393	424	621	638
ENSMUSG00000015575	2290	2130	2022	2362	2451	2405	1627	1565
ENSMUSG00000015579	86	81	43	60	40	51	76	62
ENSMUSG00000015597	2202	1963	2026	2136	2202	2255	2221	1823
ENSMUSG00000015599	60	47	37	42	25	43	37	35
ENSMUSG00000015605	4797	4515	3566	2955	2011	2112	4108	3534
ENSMUSG00000015619	187	210	181	164	75	84	149	126
ENSMUSG00000015627	7	8	6	3	6	3	15	7
ENSMUSG00000015647	23287	23976	15096	15817	14264	14662	16552	16733
ENSMUSG00000015652	1037	1025	889	789	559	584	616	587
ENSMUSG00000015653	1584	1632	1425	1470	1059	1160	752	726
ENSMUSG00000015656	69404	68416	63355	77539	78947	77321	42861	41800
ENSMUSG00000015659	635	597	564	584	575	563	688	623
ENSMUSG00000015665	0	0	0	0	0	0	0	0
ENSMUSG00000015668	568	605	704	784	694	710	629	566
ENSMUSG00000015671	4675	4517	4647	5191	5475	5563	4128	3702
ENSMUSG00000015672	571	584	481	528	511	512	421	423
ENSMUSG00000015697	3117	2963	2614	2928	3321	3125	4026	4027
ENSMUSG00000015702	12	15	24	51	39	27	21	32
ENSMUSG00000015709	591	597	619	707	714	688	767	729
ENSMUSG00000015711	2209	2286	2192	2315	2145	2143	2508	2266
ENSMUSG00000015714	3096	3134	3074	3341	2767	2832	4048	3946
ENSMUSG00000015721	5	3	7	2	2	3	3	1
ENSMUSG00000015733	4019	4022	3830	4333	4172	4089	4115	3910
ENSMUSG00000015745	488	423	473	567	441	454	708	539
ENSMUSG00000015747	612	575	491	502	534	518	914	935
ENSMUSG00000015748	1720	1734	1467	1528	1624	1648	2365	2261
ENSMUSG00000015749	5885	5627	6171	6905	6441	6299	8055	7092
ENSMUSG00000015750	1127	1163	1132	1272	1203	1210	1547	1426
ENSMUSG00000015755	3528	3072	3082	3576	3174	3071	3518	3186
ENSMUSG00000015757	1130	1216	949	1121	1252	1218	1219	1190
ENSMUSG00000015759	3262	3070	3174	3722	3273	3267	3152	3002
ENSMUSG00000015766	944	883	702	683	674	653	795	767
ENSMUSG00000015776	1189	1197	1017	1333	1479	1284	1297	1236
ENSMUSG00000015787	2	7	16	20	13	23	3	5
ENSMUSG00000015790	699	817	631	671	629	581	585	635
ENSMUSG00000015804	1064	992	1121	1339	1203	1247	862	815
ENSMUSG00000015806	2445	2356	2006	2037	2088	2258	2687	2423
ENSMUSG00000015812	6	0	1	3	2	4	1	2
ENSMUSG00000015829	0	0	0	0	2	2	1	0
ENSMUSG00000015837	19168	18124	17881	18274	13667	14298	9047	8721
ENSMUSG00000015839	2819	2668	2494	2567	2254	2313	2043	1911
ENSMUSG00000015843	17	20	20	30	31	61	26	19
ENSMUSG00000015846	781	825	856	1179	1141	1089	934	760
ENSMUSG00000015850	170	197	116	104	96	97	79	87
ENSMUSG00000015852	0	0	0	0	0	0	0	0
ENSMUSG00000015854	1	1	1	1	1	6	1	2
ENSMUSG00000015869	2705	2609	2343	2557	2842	2789	2474	2366
ENSMUSG00000015879	3	6	3	9	17	13	4	9
ENSMUSG00000015880	2532	2448	2289	2377	2390	2353	3102	2978
ENSMUSG00000015882	1786	1639	1186	976	787	761	1835	1638
ENSMUSG00000015889	3053	2826	2765	2531	2485	2409	3788	3465
ENSMUSG00000015890	34	30	13	21	18	15	45	33
ENSMUSG00000015932	18005	17615	14178	14395	10526	11121	9128	8831
ENSMUSG00000015937	2149	1951	2068	2001	2289	2215	3166	2853
ENSMUSG00000015942	73	58	56	129	178	134	56	69
ENSMUSG00000015943	536	550	458	554	661	669	597	558
ENSMUSG00000015944	799	780	786	979	918	947	786	641
ENSMUSG00000015947	0	0	0	0	0	0	0	0
ENSMUSG00000015950	13	6	12	15	12	12	4	6
ENSMUSG00000015957	47	31	26	33	49	49	30	21
ENSMUSG00000015961	4214	3987	4093	4962	4583	4656	3266	3017
ENSMUSG00000015962	0	0	0	0	0	0	0	0
ENSMUSG00000015966	6	1	4	2	3	1	5	1
ENSMUSG00000015968	6	13	10	7	13	12	12	14
ENSMUSG00000015970	39	26	29	27	30	40	49	39
ENSMUSG00000015971	1197	1212	1155	1268	1229	1222	1204	1157
ENSMUSG00000015980	82	69	48	57	51	71	58	61
ENSMUSG00000015981	82	92	100	83	44	74	241	225
ENSMUSG00000015994	2832	2573	2216	2272	2425	2289	2611	2410
ENSMUSG00000016018	5629	5656	5222	5961	5815	5783	6055	5718
ENSMUSG00000016024	19	29	23	13	43	35	31	33
ENSMUSG00000016028	2319	2574	1507	1402	1530	1574	2140	2150
ENSMUSG00000016087	1	1	3	1	0	0	3	3
ENSMUSG00000016128	105	109	94	106	104	107	120	106
ENSMUSG00000016150	191	170	136	120	120	133	193	185
ENSMUSG00000016179	1	4	0	5	6	8	5	3
ENSMUSG00000016181	805	731	697	810	702	756	886	755
ENSMUSG00000016194	18	11	25	44	20	19	5	8
ENSMUSG00000016200	738	639	524	687	726	648	717	649
ENSMUSG00000016206	232	230	195	174	154	135	179	181
ENSMUSG00000016239	206	225	209	260	201	231	169	140
ENSMUSG00000016252	3780	3312	2553	2552	2797	2739	3145	2965
ENSMUSG00000016253	1960	1998	1955	2035	2241	2241	2354	2129
ENSMUSG00000016255	1	2	2	0	2	2	0	1
ENSMUSG00000016256	4306	4172	3031	2958	2988	3185	4241	3929
ENSMUSG00000016257	1154	1125	1126	1347	1190	1263	1052	977
ENSMUSG00000016262	345	315	487	740	613	608	372	319
ENSMUSG00000016283	7	2	7	10	1	4	1	1
ENSMUSG00000016308	826	844	789	831	832	871	815	757
ENSMUSG00000016319	9095	9176	8851	10417	11280	11092	8712	8259
ENSMUSG00000016327	0	0	0	0	0	0	0	0
ENSMUSG00000016344	1217	1120	980	932	1127	1124	1045	983
ENSMUSG00000016346	45	58	57	51	56	59	58	82
ENSMUSG00000016349	32	24	29	27	26	26	31	25
ENSMUSG00000016356	6	4	2	9	3	5	4	6
ENSMUSG00000016382	1634	1660	1945	2198	1963	1970	2233	2059
ENSMUSG00000016386	153	178	196	246	224	234	175	167
ENSMUSG00000016409	957	949	779	822	819	737	824	838
ENSMUSG00000016427	1050	1098	1056	1054	1116	991	1042	937
ENSMUSG00000016458	384	428	636	819	645	671	383	343
ENSMUSG00000016477	782	702	1013	1504	1597	1511	748	605
ENSMUSG00000016481	751	812	829	883	893	844	861	873
ENSMUSG00000016487	2800	2606	2727	2968	2392	2465	2381	2275
ENSMUSG00000016493	0	0	6	6	8	4	5	2
ENSMUSG00000016494	113	108	86	98	148	167	109	85
ENSMUSG00000016495	235	228	231	272	252	234	288	296
ENSMUSG00000016496	31	26	25	28	33	37	13	10
ENSMUSG00000016498	0	0	0	0	0	0	0	0
ENSMUSG00000016503	2154	1978	1642	1780	1921	1965	1967	1787
ENSMUSG00000016510	350	349	302	406	404	412	316	322
ENSMUSG00000016520	506	480	508	528	568	505	474	405
ENSMUSG00000016524	0	1	0	2	0	0	0	0
ENSMUSG00000016526	1141	1070	1028	1262	1298	1347	913	816
ENSMUSG00000016528	3725	3668	3032	3460	2419	2658	3293	3010
ENSMUSG00000016529	1	0	0	1	4	4	1	0
ENSMUSG00000016534	4005	3879	3840	4332	3527	3632	4526	4041
ENSMUSG00000016541	12964	12552	11328	12257	11416	11437	12519	11478
ENSMUSG00000016552	970	1066	570	594	614	652	1005	1017
ENSMUSG00000016554	10879	10602	8791	8972	8692	8673	9757	9062
ENSMUSG00000016559	25651	24112	19895	19716	20116	20543	27094	25060
ENSMUSG00000016619	3077	2877	2968	3602	4007	3848	2930	2706
ENSMUSG00000016624	141	130	165	174	206	199	214	226
ENSMUSG00000016626	21	10	11	9	10	5	13	25
ENSMUSG00000016637	316	318	292	337	345	327	305	272
ENSMUSG00000016664	3844	3961	4281	4732	3937	4034	3075	3146
ENSMUSG00000016756	1	2	0	3	1	2	3	1
ENSMUSG00000016757	2566	2633	2532	3065	2857	2844	2707	2589
ENSMUSG00000016758	122	106	85	86	66	72	59	56
ENSMUSG00000016763	90	111	69	70	90	86	195	168
ENSMUSG00000016831	3660	3532	3057	3347	2966	2958	3515	3193
ENSMUSG00000016833	175	192	193	227	281	266	141	157
ENSMUSG00000016918	2044	1856	2238	2239	2040	2012	2390	2225
ENSMUSG00000016921	2947	2921	3218	4619	5681	5174	2430	2191
ENSMUSG00000016933	4687	4506	3945	4278	4147	4246	5221	4526
ENSMUSG00000016940	1009	1024	935	924	837	834	990	941
ENSMUSG00000016942	1	3	0	3	3	1	5	1
ENSMUSG00000016946	2303	2258	2131	2342	2203	2150	1958	1872
ENSMUSG00000016982	0	0	1	0	2	1	1	0
ENSMUSG00000016984	957	977	897	1174	1323	1229	844	750
ENSMUSG00000016995	29	37	11	13	13	15	11	12
ENSMUSG00000016998	0	0	0	0	0	0	0	0
ENSMUSG00000017000	0	0	0	0	0	0	0	0
ENSMUSG00000017002	1	0	2	1	0	1	2	1
ENSMUSG00000017003	0	0	0	0	0	0	0	0
ENSMUSG00000017004	0	0	0	0	0	0	0	0
ENSMUSG00000017007	1	1	1	1	2	1	1	1
ENSMUSG00000017009	2716	2598	1496	1600	1820	1745	1567	1473
ENSMUSG00000017049	0	0	0	0	0	0	0	0
ENSMUSG00000017057	302	264	217	223	233	287	216	193
ENSMUSG00000017064	0	0	0	0	0	0	0	0
ENSMUSG00000017119	3593	3515	3016	3251	3264	3220	3595	3308
ENSMUSG00000017132	255	264	236	256	266	257	321	282
ENSMUSG00000017144	600	659	694	653	266	315	603	563
ENSMUSG00000017146	2248	2180	1919	2384	2337	2309	1976	1851
ENSMUSG00000017165	3	1	0	1	0	0	0	2
ENSMUSG00000017167	51	59	60	77	70	68	72	87
ENSMUSG00000017176	760	668	742	818	901	888	572	588
ENSMUSG00000017188	749	685	717	835	909	911	576	586
ENSMUSG00000017195	1	2	4	7	8	8	3	4
ENSMUSG00000017204	4	4	7	11	17	20	3	4
ENSMUSG00000017210	2448	2562	2060	2373	2319	2356	2817	2651
ENSMUSG00000017211	0	0	0	1	1	1	1	0
ENSMUSG00000017221	6428	6670	5935	6660	6980	7045	6815	6377
ENSMUSG00000017264	2269	2182	2112	2537	2683	2699	2714	2558
ENSMUSG00000017286	2843	2791	2528	2248	2291	2345	2493	2329
ENSMUSG00000017288	899	908	900	1188	1145	1148	1013	943
ENSMUSG00000017291	2824	2431	2220	2747	2505	2408	2159	1931
ENSMUSG00000017299	916	937	770	851	882	856	738	750
ENSMUSG00000017300	26	18	14	14	20	12	5	6
ENSMUSG00000017307	347	342	248	255	320	279	235	230
ENSMUSG00000017309	48	37	19	20	36	32	33	22
ENSMUSG00000017310	0	0	0	0	0	0	0	0
ENSMUSG00000017311	10	9	6	11	4	10	3	5
ENSMUSG00000017314	404	431	452	574	398	421	359	341
ENSMUSG00000017316	3	0	2	2	2	3	3	2
ENSMUSG00000017344	0	1	0	0	1	1	1	0
ENSMUSG00000017376	1133	1061	1031	1191	1143	1115	1338	1119
ENSMUSG00000017386	4600	4403	3883	3808	3411	3617	3510	3141
ENSMUSG00000017390	791	703	625	703	568	618	896	786
ENSMUSG00000017400	706	711	517	602	472	473	534	459
ENSMUSG00000017404	15970	15993	13171	14018	14681	15364	14213	13379
ENSMUSG00000017405	461	477	356	330	406	399	412	376
ENSMUSG00000017412	9	14	5	6	3	6	6	7
ENSMUSG00000017417	118	118	80	72	109	126	68	67
ENSMUSG00000017418	2118	2020	2159	2591	2161	2089	1682	1576
ENSMUSG00000017421	4811	4519	4007	5461	5801	5492	4837	4460
ENSMUSG00000017428	5572	5465	5073	5411	4952	5084	5031	4642
ENSMUSG00000017446	21	23	15	14	23	26	31	21
ENSMUSG00000017453	290	287	177	172	320	282	465	398
ENSMUSG00000017466	134	104	112	153	165	144	156	157
ENSMUSG00000017478	3455	3455	3406	3766	3642	3674	3503	3140
ENSMUSG00000017485	2596	2615	2739	3170	3226	3289	3397	3186
ENSMUSG00000017491	47	43	67	80	83	86	165	125
ENSMUSG00000017493	831	798	708	1024	889	943	1688	1540
ENSMUSG00000017499	1247	1190	1141	1313	1255	1284	1107	1136
ENSMUSG00000017548	12156	11384	9253	8115	8169	7863	7463	7074
ENSMUSG00000017550	1318	1305	1226	1344	1372	1319	1368	1341
ENSMUSG00000017561	1802	1792	1611	1745	1514	1508	1302	1266
ENSMUSG00000017588	12	5	1	0	8	6	8	4
ENSMUSG00000017607	29	41	15	19	19	15	9	8
ENSMUSG00000017615	2458	2390	2855	3148	2235	2377	2017	1844
ENSMUSG00000017631	2049	1973	2026	2389	2452	2561	2311	2229
ENSMUSG00000017639	1991	1738	1317	1361	1426	1467	2146	1903
ENSMUSG00000017652	69	65	61	63	49	62	111	82
ENSMUSG00000017664	1079	1147	928	961	894	874	1161	1059
ENSMUSG00000017667	252	282	308	411	439	427	278	265
ENSMUSG00000017670	899	867	836	1004	1005	1076	917	924
ENSMUSG00000017677	1264	1276	1315	1939	2057	1935	977	1020
ENSMUSG00000017679	224	208	299	519	646	600	260	189
ENSMUSG00000017686	2566	2605	2189	2422	2269	2239	2435	2148
ENSMUSG00000017688	0	0	2	0	0	0	0	0
ENSMUSG00000017692	31	27	33	57	69	69	71	65
ENSMUSG00000017697	249	240	211	236	328	293	262	257
ENSMUSG00000017707	9068	8767	8425	8332	8154	8059	7548	7001
ENSMUSG00000017713	7	7	14	12	18	21	18	10
ENSMUSG00000017715	1567	1568	1279	1451	1278	1255	1330	1172
ENSMUSG00000017716	1799	1790	1808	2170	2261	2168	1509	1479
ENSMUSG00000017718	27	31	28	19	32	31	30	39
ENSMUSG00000017720	0	0	0	0	0	0	0	0
ENSMUSG00000017721	4569	5030	3851	3987	3966	3892	4107	3884
ENSMUSG00000017723	765	809	438	513	408	427	581	581
ENSMUSG00000017724	575	687	545	640	513	483	388	381
ENSMUSG00000017733	0	0	0	0	0	0	0	0
ENSMUSG00000017734	9	9	7	13	16	9	4	2
ENSMUSG00000017737	271	240	136	101	105	102	95	90
ENSMUSG00000017740	44	33	24	32	43	48	49	38
ENSMUSG00000017747	776	771	489	492	496	497	715	649
ENSMUSG00000017754	3660	3898	3057	3309	2819	2840	2473	2305
ENSMUSG00000017756	3019	3263	2583	2902	2625	2516	2860	2883
ENSMUSG00000017760	5600	5625	4330	4935	4911	4963	5674	5389
ENSMUSG00000017764	915	899	650	818	756	834	670	646
ENSMUSG00000017765	5042	5025	3558	3141	2236	2451	3272	3211
ENSMUSG00000017767	3	2	2	2	3	3	0	2
ENSMUSG00000017774	5732	5691	5448	6186	4106	4478	2687	2467
ENSMUSG00000017776	3514	3181	3552	4587	4248	3939	3263	2918
ENSMUSG00000017778	7979	7651	6034	6090	6507	6040	6251	5794
ENSMUSG00000017781	2241	2274	2502	2798	2746	2643	1753	1722
ENSMUSG00000017801	715	684	641	800	756	701	581	550
ENSMUSG00000017802	1987	1783	1675	1838	1806	1734	1818	1770
ENSMUSG00000017817	346	345	233	159	102	93	251	227
ENSMUSG00000017830	46	43	25	27	45	46	31	34
ENSMUSG00000017831	1951	1931	1980	2264	2056	2023	1563	1374
ENSMUSG00000017832	1	5	1	0	3	2	3	0
ENSMUSG00000017837	1458	1367	1190	1280	1329	1250	1339	1207
ENSMUSG00000017843	3546	3352	3020	3432	3290	3186	3336	3019
ENSMUSG00000017858	1556	1505	1301	1351	1296	1263	1541	1337
ENSMUSG00000017861	5903	5955	4122	3885	4805	4892	4178	3927
ENSMUSG00000017868	6	6	5	8	25	18	3	4
ENSMUSG00000017897	116	113	89	67	80	84	109	114
ENSMUSG00000017922	0	0	0	0	0	0	0	0
ENSMUSG00000017929	1046	1085	1148	1421	1316	1301	692	578
ENSMUSG00000017943	119	109	105	122	127	136	143	112
ENSMUSG00000017950	5	12	8	6	19	8	16	8
ENSMUSG00000017969	1151	1184	998	1013	976	980	1163	1051
ENSMUSG00000017978	69	95	77	73	99	78	118	109
ENSMUSG00000017999	4172	4127	3586	3691	3755	3723	4143	3826
ENSMUSG00000018001	1191	1137	958	1092	1149	1050	935	917
ENSMUSG00000018008	22	28	18	15	33	23	35	16
ENSMUSG00000018012	444	493	395	553	541	522	277	270
ENSMUSG00000018040	2598	2648	2789	3393	3207	3139	1750	1683
ENSMUSG00000018042	6437	6560	5794	6379	5245	5489	5488	4641
ENSMUSG00000018068	2150	2141	1938	2226	2383	2255	2392	2337
ENSMUSG00000018076	4326	4087	3234	3125	3037	2912	3500	3136
ENSMUSG00000018102	112	116	127	106	143	159	113	102
ENSMUSG00000018126	108	99	85	74	72	68	87	83
ENSMUSG00000018143	1086	1035	844	871	619	619	631	626
ENSMUSG00000018160	1788	1762	1810	1873	1899	1931	1882	1612
ENSMUSG00000018166	1770	1711	1320	1535	1435	1274	1176	1037
ENSMUSG00000018167	528	509	421	486	581	583	414	431
ENSMUSG00000018168	12	15	5	8	11	14	14	16
ENSMUSG00000018169	318	348	214	195	250	205	284	273
ENSMUSG00000018171	2725	2559	2368	2544	2493	2291	2536	2606
ENSMUSG00000018189	2736	2814	2522	2579	2445	2419	2828	2480
ENSMUSG00000018196	536	496	527	635	770	734	447	446
ENSMUSG00000018199	1454	1361	1241	1464	1397	1306	1325	1259
ENSMUSG00000018209	2653	2478	2736	3068	2858	2796	2223	2048
ENSMUSG00000018211	0	0	0	0	0	0	0	0
ENSMUSG00000018217	507	537	479	486	243	275	447	462
ENSMUSG00000018238	5	5	6	4	6	8	8	7
ENSMUSG00000018239	538	493	436	502	507	469	393	417
ENSMUSG00000018259	0	0	0	0	0	0	0	0
ENSMUSG00000018263	5	11	6	5	4	2	14	13
ENSMUSG00000018286	6659	6482	5709	6240	6471	6593	5459	4949
ENSMUSG00000018287	2209	2140	1922	2059	1752	1806	1670	1498
ENSMUSG00000018293	12974	12987	14165	16416	16097	16152	10593	9662
ENSMUSG00000018322	1072	1120	1146	1271	1358	1298	1059	905
ENSMUSG00000018326	5838	5771	6361	7483	6717	6583	5261	4815
ENSMUSG00000018334	354	308	368	458	452	430	305	295
ENSMUSG00000018339	1269	1228	1224	1355	1056	1180	1258	1114
ENSMUSG00000018340	2173	2157	1830	2182	2001	2057	1414	1454
ENSMUSG00000018341	4	4	4	8	6	5	7	6
ENSMUSG00000018347	233	209	195	224	316	265	220	216
ENSMUSG00000018362	9380	9162	10827	12316	12075	12021	9040	9086
ENSMUSG00000018363	2296	2192	1892	2139	1825	1852	1898	1691
ENSMUSG00000018372	399	437	395	443	463	488	465	436
ENSMUSG00000018377	486	471	425	450	352	413	794	716
ENSMUSG00000018378	247	213	220	279	271	217	407	305
ENSMUSG00000018379	994	870	1241	1921	2052	1958	1013	969
ENSMUSG00000018381	6	9	9	10	25	16	9	3
ENSMUSG00000018387	18	35	42	42	66	62	25	17
ENSMUSG00000018395	828	747	764	817	878	840	721	695
ENSMUSG00000018398	1973	1930	1909	2384	1726	1852	1776	1631
ENSMUSG00000018401	2370	2233	1890	2249	1894	1832	1709	1604
ENSMUSG00000018405	879	835	556	521	575	564	668	635
ENSMUSG00000018411	343	311	181	173	195	227	192	157
ENSMUSG00000018412	2806	2712	2368	2719	2646	2617	2577	2420
ENSMUSG00000018415	1833	1782	1606	1670	1580	1563	1626	1395
ENSMUSG00000018417	3756	3673	3316	3366	2918	2986	3803	3460
ENSMUSG00000018425	1861	1858	1432	1533	1688	1645	1384	1324
ENSMUSG00000018427	196	203	122	71	72	82	90	96
ENSMUSG00000018428	3629	3635	2861	3071	3453	3306	3172	3094
ENSMUSG00000018433	3321	3220	2852	2937	2969	3018	3636	3436
ENSMUSG00000018442	1080	1042	1013	1073	977	963	865	880
ENSMUSG00000018446	8920	8865	8213	9211	8804	8886	8279	7552
ENSMUSG00000018449	404	340	341	404	421	431	357	313
ENSMUSG00000018451	104	117	99	127	112	134	85	83
ENSMUSG00000018459	11	20	8	5	4	4	29	24
ENSMUSG00000018470	82	89	94	128	137	100	119	108
ENSMUSG00000018474	1761	1890	1431	1516	1373	1451	2327	1970
ENSMUSG00000018476	4843	4489	4844	5111	3793	3745	4536	3908
ENSMUSG00000018479	11	3	6	4	0	4	3	4
ENSMUSG00000018481	3130	2896	3256	3743	3310	3299	2655	2586
ENSMUSG00000018486	3	2	2	4	2	5	0	0
ENSMUSG00000018500	65	55	47	47	58	59	60	69
ENSMUSG00000018501	5602	5207	5252	6234	5827	5849	5237	4810
ENSMUSG00000018507	418	401	358	383	287	261	219	202
ENSMUSG00000018509	916	916	922	1059	1204	1148	707	642
ENSMUSG00000018537	1714	1756	1549	1767	1846	1744	1509	1351
ENSMUSG00000018541	782	772	814	962	955	962	697	565
ENSMUSG00000018543	9	7	3	6	8	6	9	3
ENSMUSG00000018547	2338	2295	2098	2406	2294	2219	2465	2254
ENSMUSG00000018548	4384	4325	3956	4571	4252	4290	3600	3430
ENSMUSG00000018554	382	392	286	270	256	266	330	322
ENSMUSG00000018559	1351	1376	1354	1604	1549	1491	1357	1238
ENSMUSG00000018565	1440	1432	1439	1634	1595	1724	1277	1172
ENSMUSG00000018566	184	195	165	136	168	169	233	242
ENSMUSG00000018567	3257	3250	3013	3576	3306	3206	3297	2981
ENSMUSG00000018569	1687	1731	1270	1738	1226	1360	542	574
ENSMUSG00000018570	171	178	166	229	180	220	212	184
ENSMUSG00000018572	2718	2672	2439	3121	3067	2987	2593	2366
ENSMUSG00000018574	1684	1612	1302	1262	1211	1265	1408	1410
ENSMUSG00000018581	5	2	9	7	12	6	4	8
ENSMUSG00000018583	8130	8222	8230	9788	10401	10032	8934	8496
ENSMUSG00000018585	921	896	829	828	895	871	812	741
ENSMUSG00000018589	0	0	0	0	0	0	0	0
ENSMUSG00000018593	12313	12887	12369	14088	11921	12444	9778	9986
ENSMUSG00000018595	0	0	0	2	0	0	0	0
ENSMUSG00000018599	341	330	318	349	407	352	306	281
ENSMUSG00000018604	1752	1542	710	308	446	402	1172	1070
ENSMUSG00000018620	0	0	0	0	0	0	0	0
ENSMUSG00000018623	0	0	0	0	0	0	0	0
ENSMUSG00000018634	2	1	3	1	2	5	9	4
ENSMUSG00000018648	561	592	752	943	500	529	245	262
ENSMUSG00000018651	1891	1789	1622	1671	1684	1691	1876	1862
ENSMUSG00000018654	44	47	57	71	88	74	86	77
ENSMUSG00000018656	0	0	0	0	0	0	0	0
ENSMUSG00000018659	893	879	666	640	693	668	820	798
ENSMUSG00000018661	1027	1001	1022	1169	1156	1165	1046	967
ENSMUSG00000018666	4618	4419	4149	4611	5248	5022	4374	3845
ENSMUSG00000018669	2398	2409	2082	2186	2376	2209	2400	2323
ENSMUSG00000018672	236	233	171	153	123	138	210	191
ENSMUSG00000018677	6957	7189	6297	6141	5875	5998	5959	5362
ENSMUSG00000018678	1040	978	871	985	974	992	854	702
ENSMUSG00000018697	1202	1219	957	947	1078	1033	1458	1364
ENSMUSG00000018698	4	2	1	3	2	3	4	2
ENSMUSG00000018707	35228	30915	22625	21635	19365	20079	28221	24027
ENSMUSG00000018727	22	11	13	27	24	36	17	9
ENSMUSG00000018733	315	306	372	426	380	395	396	357
ENSMUSG00000018736	1985	1865	1776	1890	1557	1567	2030	1668
ENSMUSG00000018740	32	37	23	23	48	36	30	33
ENSMUSG00000018750	151	130	210	304	265	277	113	81
ENSMUSG00000018752	1	3	1	4	2	3	1	3
ENSMUSG00000018761	1888	1799	1562	1754	2128	2085	1402	1356
ENSMUSG00000018765	7933	7963	5901	5873	5254	5292	6402	6213
ENSMUSG00000018770	7675	7871	6971	7873	8691	8541	7329	6694
ENSMUSG00000018774	1247	1303	1089	1225	715	852	775	733
ENSMUSG00000018776	2	0	0	0	3	1	0	0
ENSMUSG00000018796	1050	1033	743	628	688	678	1226	1187
ENSMUSG00000018800	320	267	182	151	154	166	427	423
[truncated: 46,441 more rows]

## Sheet: counts_tpm_normalized
ensembl_id	WT-1	WT-2	delE6/delE6-1	delE6/delE6-2	InsASAY-1	InsASAY-2	delE6/+-1	delE6/+-2
ENSMUSG00000000001	150.328	148.315	179.67	191.338	160.573	167.415	234.545	228.815
ENSMUSG00000000003	0	0	0	0	0	0	0	0
ENSMUSG00000000028	50.6383	55.416	57.8711	54.6782	52.3413	52.9862	53.7585	53.7463
ENSMUSG00000000031	39.8607	45.2354	134.398	226.83	119.5	92.007	122.406	130.979
ENSMUSG00000000037	1.7026	1.59742	2.23879	1.29221	2.06872	1.97786	2.46812	2.35208
ENSMUSG00000000049	0	0	0	0	0	0	0	0
ENSMUSG00000000056	8.76953	8.74232	10.5343	12.7151	17.6937	17.4702	13.4994	12.869
ENSMUSG00000000058	0.195715	0.230634	0.261174	0.24472	0.179564	0.212072	0.310266	0.232647
ENSMUSG00000000078	246.079	231.597	253.435	208.97	155.451	169.729	173.38	176.155
ENSMUSG00000000085	11.5666	12.7846	13.4917	14.0668	11.8385	11.7622	10.7743	11.2976
ENSMUSG00000000088	705.277	742.411	731.054	737.632	724.689	730.69	767.205	754.512
ENSMUSG00000000093	1.10576	1.16669	0.990882	0.900321	0.963392	1.08672	0.799025	0.794768
ENSMUSG00000000094	7.48475	6.04973	4.19373	2.33972	2.43576	2.43607	4.86792	5.57294
ENSMUSG00000000103	0.270099	0.216614	0.210255	0.0985043	0.19274	0.260154	0.166517	0.0713483
ENSMUSG00000000120	12.3929	15.6801	29.7627	49.1437	39.9693	38.0576	4.38397	3.98842
ENSMUSG00000000125	2.91009	2.96938	2.93784	2.35476	2.04417	1.83943	1.95106	2.08995
ENSMUSG00000000126	24.7605	27.8415	30.0565	24.8838	13.2517	15.3878	16.0075	16.2147
ENSMUSG00000000127	18.3374	17.6345	22.0387	20.7971	20.3753	19.8409	21.8686	17.8722
ENSMUSG00000000131	24.6171	25.7013	26.8718	28.3443	26.7746	26.2924	29.1341	28.9087
ENSMUSG00000000134	16.0391	16.071	22.6195	25.6999	22.4165	22.9328	16.6367	15.2119
ENSMUSG00000000142	14.6996	15.2967	15.0086	21.493	25.6316	22.938	23.6039	22.3048
ENSMUSG00000000148	8.58649	9.70947	9.3741	9.74112	10.8384	10.9393	10.1648	10.6552
ENSMUSG00000000149	62.645	62.1737	58.9325	62.3275	54.4324	57.2623	58.6129	59.4432
ENSMUSG00000000154	7.90297	8.14888	1.53799	0.960731	8.34176	9.27711	6.21208	6.85
ENSMUSG00000000157	0	0	0	0	0	0	0	0
ENSMUSG00000000159	0.101132	0.0695195	0	0	0.0360837	0.0730566	0.0748183	0.160289
ENSMUSG00000000167	0.198885	0.102537	0.270934	0.471464	0.745096	0.790196	0.0367841	0.315221
ENSMUSG00000000168	68.9884	72.0403	74.1593	72.0137	63.2835	62.988	73.5921	72.8873
ENSMUSG00000000171	258.214	248.021	259.46	270.382	281.043	278.068	286.301	276.108
ENSMUSG00000000182	0.0514025	0	0	0	0.165062	0.0556986	0.0570417	0.0611023
ENSMUSG00000000183	0	0	0	0.0219063	0.0214317	0	0	0
ENSMUSG00000000184	11.3768	10.9235	13.666	11.4172	10.6183	11.4578	19.4982	16.7632
ENSMUSG00000000194	15.0245	15.5598	15.7354	16.9656	17.1375	16.676	15.9839	14.9511
ENSMUSG00000000197	2.66037	2.90531	3.1217	4.00041	5.09207	4.50159	2.51595	2.97545
ENSMUSG00000000202	0.292576	0.211176	0.341628	0.672222	2.03561	2.02899	0.454544	0.52168
ENSMUSG00000000204	0	0.0484482	0.0274318	0	0.0502935	0.0254566	0	0
ENSMUSG00000000214	0.315547	0.162683	0.0921125	0	0.464417	0.47014	0.262624	0.187546
ENSMUSG00000000215	0	0	0	0	0	0	0	0
ENSMUSG00000000216	0	0	0	0	0	0	0	0
ENSMUSG00000000223	0.403371	0.281029	0.356431	0.333976	0.431764	0.507962	0.496016	0.570202
ENSMUSG00000000244	0.179488	0.123382	0.157185	0.0818236	0.240153	0.291734	0.149385	0.0711194
ENSMUSG00000000247	3.60835	3.47989	3.2963	3.01896	2.6582	3.26594	3.74512	3.40618
ENSMUSG00000000248	0	0	0	0	0.0701141	0	0	0
ENSMUSG00000000253	10.7647	11.408	9.36889	8.45149	8.90852	9.45031	13.3283	11.7889
ENSMUSG00000000263	0	0	0	0	0	0	0.21432	0.321407
ENSMUSG00000000266	1.05724	1.20863	0.885615	1.29502	1.10706	0.859203	0.803407	1.09282
ENSMUSG00000000275	49.6038	50.4288	45.9236	53.686	51.4128	50.6064	40.012	37.8326
ENSMUSG00000000276	8.14927	7.8182	7.67215	7.71184	8.59198	8.24007	6.13168	6.71354
ENSMUSG00000000278	648.084	641.383	500.72	418.433	334.595	349.511	490.772	490.03
ENSMUSG00000000282	47.942	46.5039	49.0382	48.9473	39.6684	41.4019	56.489	51.5271
ENSMUSG00000000290	0.213863	0.25202	0.107022	0.100279	0.196214	0.0993158	0.101711	0.181585
ENSMUSG00000000295	22.2415	21.5636	19.1132	16.9496	17.6917	18.572	20.7006	20.8476
ENSMUSG00000000296	74.1096	72.1661	59.8952	43.0777	49.2341	54.7053	57.9845	56.4258
ENSMUSG00000000301	4.2988	5.07232	4.96777	5.52757	5.17063	5.8106	4.13108	3.68763
ENSMUSG00000000303	433.644	462.062	396.78	396.138	281.333	298.915	280.266	313.69
ENSMUSG00000000305	2.12006	2.90146	4.63594	5.51067	6.62907	6.50192	3.25093	3.4518
ENSMUSG00000000308	8.0692	9.20624	6.01964	5.31342	5.59817	5.62668	8.04243	6.92747
ENSMUSG00000000317	7.82258	7.70405	10.2758	11.1097	10.547	11.655	4.75773	4.70897
ENSMUSG00000000318	0.22515	0.232155	0.11267	0.105572	0.206569	0.0697049	0.0713858	0.0382337
ENSMUSG00000000320	4.15433	4.26006	4.26446	2.99685	3.54274	3.83373	4.20481	4.23279
ENSMUSG00000000325	13.0469	13.7671	12.7263	12.7185	12.1944	12.093	14.0595	14.6636
ENSMUSG00000000326	13.773	13.67	14.8781	18.6549	15.3338	15.2434	11.6469	12.476
ENSMUSG00000000339	71.9666	67.0973	79.1095	82.5366	76.1828	78.5189	101.437	94.8621
ENSMUSG00000000340	30.9143	32.0772	31.1542	29.8008	29.4533	30.45	47.9354	49.3944
ENSMUSG00000000346	94.0611	97.3039	130.7	147.942	125.279	127.099	83.357	78.7288
ENSMUSG00000000355	30.1515	33.7825	40.6123	46.8203	41.6764	40.5821	38.3334	36.4762
ENSMUSG00000000359	0.605481	0.758105	0.908991	1.37222	1.06474	1.31217	0.57592	0.359869
ENSMUSG00000000365	62.7605	63.2006	55.1153	45.4204	48.5272	49.871	54.0684	55.4844
ENSMUSG00000000374	20.1893	18.513	20.7703	21.5029	19.9892	19.2948	20.252	19.3662
ENSMUSG00000000378	35.5833	33.8319	47.8156	49.6731	45.466	46.8531	35.2533	35.072
ENSMUSG00000000381	0	0	0	0	0	0	0	0
ENSMUSG00000000384	62.6925	67.2446	73.763	82.5305	78.2581	80.0425	64.923	66.5157
ENSMUSG00000000385	6.19856	5.69143	4.96305	7.13704	6.00298	6.10893	8.15605	7.89455
ENSMUSG00000000386	0.0767231	0	0	0	0	0	0.0283801	0
ENSMUSG00000000392	0	0	0.0192294	0	0.0176276	0	0	0
ENSMUSG00000000394	0	0	0	0	0	0	0	0
ENSMUSG00000000399	169.49	173.758	166.451	161.645	158.856	162.064	185.228	177.681
ENSMUSG00000000402	3.65528	4.01792	1.57034	1.69778	1.95628	2.57824	2.25775	2.37747
ENSMUSG00000000409	18.9417	19.9578	21.2624	22.0127	17.0378	19.1795	18.7941	17.5209
ENSMUSG00000000411	0.364235	0.450682	0.425301	0.318805	0.311898	0.157871	0.727549	0.25978
ENSMUSG00000000416	0.253467	0.261354	0.320625	0.254206	0.587834	0.549302	0.433631	0.451945
ENSMUSG00000000420	48.5565	48.5693	57.6837	62.8114	57.4358	58.0154	53.2461	49.445
ENSMUSG00000000435	0	0	0	0	0	0	0	0
ENSMUSG00000000439	27.7669	27.1074	21.8376	19.8647	16.6559	17.5247	26.2636	27.4528
ENSMUSG00000000440	0.284185	0.162793	0.11061	0.310924	0.337986	0.239506	0.350402	0.450415
ENSMUSG00000000441	47.2146	48.2062	47.6068	48.7658	46.9948	47.6624	59.6504	60.8848
ENSMUSG00000000486	15.5238	16.842	9.49669	6.49841	19.8676	16.3093	9.99909	9.90856
ENSMUSG00000000489	10.609	10.5767	12.2384	15.5229	5.19902	6.19797	3.79427	3.15273
ENSMUSG00000000530	1.70529	1.82598	1.40404	1.05247	0.725447	1.18449	1.67402	1.84516
ENSMUSG00000000531	36.4083	37.4934	27.4221	23.8193	26.4269	29.1116	44.0521	38.4332
ENSMUSG00000000532	29.7291	28.3447	30.075	25.8916	26.552	26.7189	28.2308	30.6171
ENSMUSG00000000538	2.41515	2.46836	3.44123	3.92286	3.83787	3.51624	2.33772	2.4409
ENSMUSG00000000544	17.8191	18.4437	11.6739	9.07816	15.761	14.555	8.83036	9.70149
ENSMUSG00000000552	64.2249	65.7617	68.2441	70.3125	56.8959	60.0226	64.3154	58.5887
ENSMUSG00000000555	116.773	125.654	112.358	111.616	79.5223	79.51	72.1646	77.2763
ENSMUSG00000000560	0.109843	0.0880914	0.228015	0.106825	0.0783828	0.0264496	0.108349	0.145078
ENSMUSG00000000561	19.1458	20.7345	23.84	29.166	33.2554	31.432	36.4434	40.2741
ENSMUSG00000000562	0	0	0	0	0	0	0	0
ENSMUSG00000000563	208.135	205.852	223.748	218.077	231.952	234.096	352.113	362.004
ENSMUSG00000000567	1.1726	1.4416	1.07955	1.35695	0.796528	0.952951	0.825788	0.804156
ENSMUSG00000000568	106.481	107.441	142.07	150.585	148.856	151.13	125.564	122.731
ENSMUSG00000000579	3.62904	4.30198	4.03568	4.4837	4.28086	4.46736	4.73946	4.37254
ENSMUSG00000000581	14.3075	14.6083	17.6874	20.9398	21.0607	20.2075	18.7263	16.9242
ENSMUSG00000000594	37.1892	37.1583	32.6605	29.7871	26.8926	27.885	29.7609	30.2949
ENSMUSG00000000600	3.37937	2.96976	4.61356	5.518	5.30254	5.27541	3.86375	3.97142
ENSMUSG00000000605	4.93677	4.68674	7.61821	9.018	8.67131	9.00204	4.77849	4.87306
ENSMUSG00000000606	0	0	0	0	0	0	0	0
ENSMUSG00000000617	0.0172005	0.0177358	0.0401686	0.0564569	0	0.0186381	0.0190876	0
ENSMUSG00000000627	6.8567	6.99736	5.166	4.91767	5.67902	4.94682	6.47444	7.06104
ENSMUSG00000000628	78.3257	75.383	95.8351	94.036	66.098	69.8408	63.3428	59.5143
ENSMUSG00000000631	19.6989	19.8322	19.4712	22.3285	18.652	19.5623	18.3758	17.4792
ENSMUSG00000000632	3.00111	3.97626	2.14777	1.94185	2.4179	2.15047	3.33035	3.03039
ENSMUSG00000000673	0.457827	0.236036	0.267292	0	0.163351	0.248046	0.338703	0.181407
ENSMUSG00000000682	0.392772	0.64799	0.366898	0.343783	0.336335	0.680959	0.0871725	0.373511
ENSMUSG00000000686	1.41326	0.918689	1.04034	1.41178	1.15099	1.96415	2.5911	2.22775
ENSMUSG00000000690	0.42729	0.195816	0.221745	0.155831	0.254092	0.308668	0.210741	0.564356
ENSMUSG00000000693	1.88392	1.83811	2.0342	2.21633	2.32009	1.66822	2.51772	2.11903
ENSMUSG00000000701	0	0	0	0	0	0	0	0
ENSMUSG00000000706	0.711244	0.611146	0.913537	1.01162	1.11658	1.13034	0.8682	0.73273
ENSMUSG00000000708	15.8632	15.3296	20.9611	23.1201	23.1729	22.6073	12.2672	12.1611
ENSMUSG00000000711	63.0856	61.5866	66.8875	61.3524	50.9125	52.4015	57.3583	55.1047
ENSMUSG00000000724	0.0584969	0	0.136608	0.064001	0.125229	0.063386	0.0649145	0
ENSMUSG00000000730	221.47	249.695	240.309	171.907	181.11	186.385	145.341	150.012
ENSMUSG00000000731	1.43828	1.70925	1.11012	0.880152	1.30467	1.32075	1.56901	1.65173
ENSMUSG00000000732	26.4913	27.6645	26.4686	20.4702	21.3666	20.9333	26.5442	27.8708
ENSMUSG00000000738	57.7989	61.5028	65.5914	63.9681	67.42	68.4197	57.1971	58.0664
ENSMUSG00000000739	2.37868	2.94323	1.72821	2.54466	3.90403	3.60847	2.46366	2.07353
ENSMUSG00000000740	1598.51	1641.22	1451.79	1423.26	1441.01	1455.07	1723.33	1703.5
ENSMUSG00000000743	82.4896	77.0639	84.0958	91.3152	96.1335	96.2334	79.6049	81.5996
ENSMUSG00000000751	132.912	130.274	115.221	108.931	116.627	121.469	135.139	138.857
ENSMUSG00000000753	46.9976	52.0466	62.9077	80.6973	75.6489	76.7095	33.2923	34.0647
ENSMUSG00000000759	9.17423	8.46099	11.246	13.8595	13.4777	12.04	12.3425	12.3672
ENSMUSG00000000766	0	0	0	0	0	0	0	0
ENSMUSG00000000776	56.5692	56.9024	59.2359	53.6586	54.3478	53.471	59.0318	58.967
ENSMUSG00000000782	92.0364	93.1421	101.494	110.451	98.5907	102.615	84.0404	81.1556
ENSMUSG00000000787	351.879	345.574	419.126	445.769	380.921	384.505	361.364	353.04
ENSMUSG00000000791	0.778928	0.803165	0.492656	0.497127	0.416877	0.457182	0.468207	0.694435
ENSMUSG00000000792	3.94886	4.26876	3.68129	5.36568	5.93118	5.41764	3.28656	3.89907
ENSMUSG00000000794	0.535322	0.478382	0.395878	0.32213	0.458402	0.328702	1.198	1.24086
ENSMUSG00000000804	24.9865	24.0113	24.4973	24.5878	21.7679	22.4571	23.2681	23.1204
ENSMUSG00000000805	29.6901	29.2936	26.6378	20.9121	17.7176	21.9959	77.8421	81.3537
ENSMUSG00000000811	11.6062	13.7302	13.7824	17.0869	16.6815	16.6377	15.0321	13.5618
ENSMUSG00000000817	0.0481384	0	0.112418	0.0526679	0.309161	0.104323	0.0534196	0.0572223
ENSMUSG00000000823	16.1431	16.7584	20.5124	26.9051	27.1136	26.6465	17.4583	15.0553
ENSMUSG00000000826	35.9539	35.7037	44.5655	57.8682	49.2219	48.2009	39.2286	38.2909
ENSMUSG00000000827	45.3306	44.5025	47.0955	53.548	50.1842	48.1864	39.379	40.1799
ENSMUSG00000000838	21.6419	22.4547	22.0765	24.2471	23.5993	24.679	24.5124	26.4057
ENSMUSG00000000861	0.127392	0.0729757	0.090903	0.0929193	0.0303021	0.0613509	0.0706841	0.134606
ENSMUSG00000000869	0	0.0783582	0	0	0	0	0	0
ENSMUSG00000000876	6.9469	7.84231	7.44727	6.94532	6.7628	7.81952	8.10777	8.04423
ENSMUSG00000000881	14.6631	15.7117	16.693	18.6439	18.1716	18.3783	16.0947	15.3817
ENSMUSG00000000884	8.91238	9.44369	7.39966	6.39448	5.87243	6.38156	9.2192	10.1417
ENSMUSG00000000889	0	0	0	0	0	0	0	0
ENSMUSG00000000901	42.6704	42.615	34.204	29.7089	25.6115	26.9878	32.3054	34.9498
ENSMUSG00000000902	28.8669	29.656	38.4159	40.7942	38.5888	40.7462	31.3031	30.2607
ENSMUSG00000000903	0.325649	0.559636	0.126749	0	0.464761	0.58811	0	0
ENSMUSG00000000915	15.7537	15.3306	13.5339	16.0869	15.3185	16.6864	16.0919	16.7711
ENSMUSG00000000916	11.4908	11.5811	12.1815	12.1466	12.3459	12.4278	12.6556	12.4524
ENSMUSG00000000934	25.8712	27.1814	29.8654	28.7343	25.8041	28.0335	33.8206	31.5103
ENSMUSG00000000938	0.256635	0.176414	0.0332957	0.15599	0.122089	0.18539	0.09493	0.101688
ENSMUSG00000000942	4.21178	4.94601	2.45895	2.62404	2.06628	2.40867	2.85624	3.3377
ENSMUSG00000000948	3.78983	3.31791	3.77813	6.53257	5.24295	4.10658	2.91615	3.20874
ENSMUSG00000000957	22.3621	23.5723	22.8442	31.2057	27.0471	28.1325	12.2031	15.1086
ENSMUSG00000000958	31.2136	30.3156	38.1003	41.2471	35.7148	37.4746	30.426	29.427
ENSMUSG00000000959	61.6169	65.8527	64.8981	65.6229	63.364	65.416	69.1633	64.6152
ENSMUSG00000000976	13.7854	15.173	14.6549	17.0374	15.4555	15.3783	16.4584	16.5249
ENSMUSG00000000982	0	0	0	0	0	0	0	0
ENSMUSG00000000983	0	0	0	0	0	0	0	0
ENSMUSG00000001014	3.80378	4.55817	3.60122	4.6116	3.85144	4.0103	3.65067	3.66614
ENSMUSG00000001016	50.9148	52.1068	51.6468	51.746	54.5567	53.9219	77.2555	80.223
ENSMUSG00000001017	107.524	104.896	121.719	128.497	124.149	123.095	170.104	161.886
ENSMUSG00000001018	34.4474	34.8895	42.2195	46.5093	42.7995	44.2976	46.7213	47.3851
ENSMUSG00000001020	0	0	0	0	0	0	0	0
ENSMUSG00000001021	0	0	0	0.0360486	0	0.0178511	0	0
ENSMUSG00000001023	0	0	0	0	0	0	0	0
ENSMUSG00000001025	29.3306	33.6193	27.2392	37.7622	23.5829	28.6777	20.9672	22.5409
ENSMUSG00000001027	0.43702	0.259447	0.386582	0.47814	0.666233	0.330047	0.617227	0.598197
ENSMUSG00000001029	0	0.0504966	0	0	0	0	0.0543454	0
ENSMUSG00000001034	32.2556	32.6028	36.5236	41.5129	36.5703	36.814	32.8036	32.3892
ENSMUSG00000001036	47.9419	48.367	46.7954	45.8377	41.351	40.643	45.7794	47.1301
ENSMUSG00000001039	20.6038	16.8994	22.1445	25.4884	26.4399	25.4337	14.6799	18.3689
ENSMUSG00000001052	26.6567	27.9014	31.4875	35.3842	28.7485	29.4384	43.3661	43.2679
ENSMUSG00000001053	19.5854	19.2432	19.6761	19.4462	17.7078	19.1112	21.1651	22.0216
ENSMUSG00000001054	29.5136	31.4553	35.0663	43.3846	39.1655	43.3418	28.0112	28.6203
ENSMUSG00000001056	396.247	387.267	370.144	369.97	392.524	391.63	335.793	315.399
ENSMUSG00000001062	4.90378	4.60857	4.62722	4.49408	4.41609	4.58815	5.42168	5.33441
ENSMUSG00000001065	4.06362	3.70325	4.17395	5.12855	5.03549	5.09754	3.85454	4.06879
ENSMUSG00000001076	7.68144	8.36048	4.60921	4.31882	3.19749	3.69931	5.44598	5.4532
ENSMUSG00000001082	81.8061	82.5243	80.5855	76.2841	81.7014	83.3016	79.0533	83.3786
ENSMUSG00000001089	56.22	52.6714	53.2976	53.4234	41.6479	44.5899	53.2548	51.0064
ENSMUSG00000001095	0	0.0398613	0.0451397	0	0	0.0418894	0	0
ENSMUSG00000001098	54.6444	52.5361	61.0024	64.8376	50.4103	49.8557	43.9872	43.8803
ENSMUSG00000001100	65.9339	70.2221	71.75	71.2748	79.466	79.7241	74.3709	73.3949
ENSMUSG00000001103	0	0.0707473	0	0	0.0734418	0.0743468	0	0
ENSMUSG00000001105	23.1735	22.3184	27.2014	31.3746	36.1925	35.9096	23.341	26.9649
ENSMUSG00000001119	10.0482	11.217	9.27194	10.458	9.25155	9.38862	9.80402	11.4888
ENSMUSG00000001120	23.6846	24.2904	24.9084	21.7044	20.6897	19.2911	26.671	27.5871
ENSMUSG00000001123	2.66162	2.51949	2.13984	1.95729	2.98908	2.50584	0.823141	0.82987
ENSMUSG00000001127	29.423	30.0887	30.2612	29.1033	28.0608	28.731	35.3877	34.4499
ENSMUSG00000001128	2.6856	2.21533	3.76303	2.87953	3.79452	3.55027	2.74181	2.10697
ENSMUSG00000001131	45.887	50.563	46.5915	55.9489	42.9352	41.53	43.4636	44.6853
ENSMUSG00000001134	26.4542	27.1014	33.0152	30.4372	28.0118	26.5076	26.8943	27.5239
ENSMUSG00000001138	13.0426	13.2238	13.245	14.4604	16.5257	15.0612	14.9408	16.0044
ENSMUSG00000001143	9.03425	9.51134	8.32963	8.31778	7.43232	7.60629	11.6283	11.959
ENSMUSG00000001150	54.3802	55.078	57.4922	61.0315	60.3661	61.7907	52.1746	51.4426
ENSMUSG00000001151	21.6917	23.3957	19.2848	20.4356	24.224	22.9216	22.2474	23.0402
ENSMUSG00000001155	0.438177	0.150604	0.306984	0.255683	0.250144	0.379839	0.453832	0.173621
ENSMUSG00000001156	1.29213	1.1284	1.10848	1.19732	1.43953	1.41441	1.59483	1.34788
ENSMUSG00000001157	14.9639	15.5331	15.8461	14.9578	14.2802	14.3472	14.4701	15.1928
ENSMUSG00000001158	67.0018	64.6378	61.9953	55.3128	58.0806	53.7362	62.7489	63.5351
ENSMUSG00000001166	2.52011	2.1188	2.94262	3.09659	3.1955	2.56269	2.32332	2.67305
ENSMUSG00000001168	0	0	0	0	0	0	0	0
ENSMUSG00000001173	13.909	13.0748	14.7143	16.0458	13.899	13.6016	14.3768	14.4771
ENSMUSG00000001175	165.787	162.78	239.052	281.949	247.203	248.98	135.63	136.839
ENSMUSG00000001211	13.6107	14.1611	18.9389	16.8436	16.6368	15.735	18.5452	17.8467
ENSMUSG00000001225	0	0	0.0170948	0	0	0	0	0.017403
ENSMUSG00000001227	4.22025	4.44827	3.88749	6.38732	5.62154	5.61459	5.82804	6.35439
ENSMUSG00000001228	212.957	222.88	237.208	263.799	268.864	264.538	245.917	248.511
ENSMUSG00000001229	37.4146	38.7158	42.1359	46.3135	44.6844	47.3945	44.7039	45.4856
ENSMUSG00000001240	5.84718	4.86407	7.75101	6.24282	6.59134	6.85621	12.5071	11.2149
ENSMUSG00000001247	94.0169	100.926	96.8464	109.439	98.3829	101.921	102.521	100.939
ENSMUSG00000001248	27.4802	28.372	26.6218	24.7109	21.1464	21.8892	25.0636	25.2398
ENSMUSG00000001249	32.241	36.0575	27.1064	24.1051	24.386	24.0952	27.6031	28.2437
ENSMUSG00000001260	0.0236991	0.0488731	0.0276724	0.0129645	0.0634181	0.0385197	0.0920468	0.0845136
ENSMUSG00000001270	85.4212	86.3228	74.9174	71.647	75.9698	74.9918	100.953	99.9655
ENSMUSG00000001280	73.2064	71.1304	52.9802	49.6547	44.8983	45.84	71.8039	64.2004
ENSMUSG00000001281	5.57493	4.3113	3.09603	2.75221	3.63862	3.38878	3.84773	3.4751
ENSMUSG00000001285	13.7736	14.3043	18.8597	24.0679	24.2889	26.1272	14.7715	14.0954
ENSMUSG00000001288	45.9753	43.0303	43.5879	36.5962	32.1842	34.3266	45.3783	45.8032
ENSMUSG00000001289	155.05	146.632	136.213	135.755	133.244	140.322	141.256	152.345
ENSMUSG00000001300	7.78054	6.98475	6.84551	6.80118	5.76568	6.13151	12.5285	10.995
ENSMUSG00000001305	37.8273	38.4701	44.9424	46.3946	44.3417	44.2954	40.6994	40.4484
ENSMUSG00000001313	57.9144	59.2334	60.5662	58.4423	52.3111	59.4546	55.6886	52.6905
ENSMUSG00000001323	3.86472	4.76511	4.99019	6.17475	5.73455	5.31775	4.83331	4.30232
ENSMUSG00000001333	1.92222	1.88125	2.701	4.24182	3.5222	2.93015	1.2654	1.27802
ENSMUSG00000001334	14.9839	14.5106	15.0528	14.4368	10.9813	12.2503	14.4931	14.562
ENSMUSG00000001348	21.1708	23.0821	23.1667	24.6817	29.4098	29.3334	13.0305	12.1016
ENSMUSG00000001349	23.0748	21.4379	29.0584	25.7198	10.6635	12.2457	14.0266	11.7018
ENSMUSG00000001366	7.18187	7.99405	8.94735	10.0933	11.0004	10.6801	7.30285	7.21546
ENSMUSG00000001376	9.42233	9.31698	10.982	11.8031	12.6874	11.8665	12.2098	12.2213
ENSMUSG00000001380	178.182	175.597	189.754	186.117	166.262	171.667	191.377	186.536
ENSMUSG00000001383	87.3363	89.7557	104.584	113.092	120.37	122.928	83.5767	84.8607
ENSMUSG00000001403	103.429	111.122	131.448	140.941	140.959	137.333	113.463	103.464
ENSMUSG00000001415	79.1556	79.5039	66.929	64.6337	62.4012	61.4852	127.512	122.87
ENSMUSG00000001416	259.049	256.619	242.401	246.428	250.568	257.145	393.314	413.621
ENSMUSG00000001418	52.5878	55.5844	52.5607	54.471	52.0693	54.2367	88.3416	91.2299
ENSMUSG00000001419	47.3465	47.3258	48.6626	55.0912	38.4721	40.5162	87.7063	81.9861
ENSMUSG00000001420	8.29335	10.3673	10.095	15.2746	16.5546	15.2666	6.78691	6.69909
ENSMUSG00000001424	90.4058	94.2141	88.6571	91.98	91.5933	90.9615	117.706	117.394
ENSMUSG00000001435	267.793	293.188	209.395	185.872	165.227	169.71	298.631	333.845
ENSMUSG00000001436	12.288	14.3887	14.2543	13.8616	13.6687	15.3819	16.1316	17.0412
ENSMUSG00000001440	451.859	444.72	434.021	445.642	409.362	422.624	500.85	483.573
ENSMUSG00000001441	88.2752	88.9406	92.7857	93.2826	79.17	79.5146	83.9019	88.0133
ENSMUSG00000001444	0.487208	0.656943	0.262565	0.53305	0.481386	0.406098	0.249535	0.133649
ENSMUSG00000001445	87.2389	85.3939	101.929	110.917	107.579	108.077	80.9979	77.0945
ENSMUSG00000001467	177.892	170.71	181.651	175.059	134.056	140.766	214.963	227.026
ENSMUSG00000001472	159.097	160.268	184.614	208.804	194.976	200.867	168.224	168.188
ENSMUSG00000001473	282.492	304.306	430.86	494.643	336.971	364.413	241.105	245.02
ENSMUSG00000001482	41.3613	44.8422	42.4806	46.6344	47.6763	50.468	43.7195	41.6065
ENSMUSG00000001493	0.041851	0.215766	0.244338	0.228944	0.403172	0.272093	0.232212	0.447736
ENSMUSG00000001494	0.180531	0.046537	0.158098	0.0493793	0.096619	0.0489048	0.0500841	0.0536493
ENSMUSG00000001496	0.164047	0.0676605	0.11493	0.0358964	0	0	0	0.0390005
ENSMUSG00000001497	0.313519	0.228193	0.215342	0.100888	0.217144	0.159869	0.368379	0.482292
ENSMUSG00000001504	9.2335	8.55408	7.69636	6.52764	5.35226	5.87999	14.0298	12.3943
ENSMUSG00000001506	4.66007	5.59616	2.8534	3.49748	2.6005	1.77042	4.44607	3.9857
ENSMUSG00000001507	150.693	164.609	168.197	178.986	111.816	124.872	102.386	113.984
ENSMUSG00000001508	0.322458	0.609568	0.56478	0.235199	0.115052	0.0582347	0.178917	0.57496
ENSMUSG00000001510	1.57374	1.62271	1.37819	0.978305	1.33995	0.852635	0.952577	0.637742
ENSMUSG00000001517	22.833	23.4933	30.6914	39.1653	34.6395	35.716	28.413	26.8141
ENSMUSG00000001518	11.603	11.3814	8.91453	10.4663	10.0145	10.4084	12.6572	12.0118
ENSMUSG00000001520	0.645288	0.690958	0.608575	0.597388	0.637577	0.484075	0.798706	0.590043
ENSMUSG00000001521	23.9947	23.3417	20.3489	19.2307	17.6495	17.9752	24.5227	24.8564
ENSMUSG00000001524	42.6396	47.4778	44.6616	48.53	45.5204	48.7955	44.9438	44.1953
ENSMUSG00000001525	1302.92	1370.92	1701.94	1955.97	1778.53	1822.28	1390.1	1352.76
ENSMUSG00000001542	45.561	44.1315	44.1837	37.0643	31.3078	30.6132	37.9621	39.2664
ENSMUSG00000001552	23.1806	24.38	26.8132	32.9069	25.8668	29.812	14.7911	13.7774
ENSMUSG00000001555	65.3503	72.3303	62.2472	64.6517	54.3755	59.5896	56.0203	62.0475
ENSMUSG00000001558	1.29446	1.5127	1.51148	0.991379	2.03217	1.72993	1.19706	1.74389
ENSMUSG00000001566	2.40363	1.41013	1.45169	1.40558	1.77435	2.06565	2.71331	2.66015
ENSMUSG00000001569	11.5747	11.1121	14.0932	16.3215	16.0868	16.3616	12.5531	11.934
ENSMUSG00000001576	56.9055	60.0909	67.7445	70.5243	61.2511	62.9135	54.4455	54.424
ENSMUSG00000001583	10.1395	9.41527	9.02675	10.1129	10.1936	11.0173	5.62594	4.86109
ENSMUSG00000001588	1.26161	1.67535	2.05344	1.5058	1.94377	1.59489	1.2091	1.65873
ENSMUSG00000001604	74.1957	72.3838	69.1369	57.057	62.95	60.7667	95.7132	96.5887
ENSMUSG00000001622	5.74916	6.39118	7.21126	6.33925	4.78364	5.15894	5.98114	6.30013
ENSMUSG00000001627	58.6874	56.6074	66.5008	60.6568	38.6417	42.6019	42.6401	46.4701
ENSMUSG00000001630	21.2856	19.8596	21.1953	21.4906	20.4319	21.2427	22.7939	22.8039
ENSMUSG00000001632	18.8854	20.4942	19.6586	22.8144	22.2023	22.2523	19.034	17.2824
ENSMUSG00000001642	57.3656	56.1575	55.9189	51.0575	67.3676	68.9329	66.3372	63.1669
ENSMUSG00000001655	5.91064	5.97735	5.13195	3.60647	3.65001	3.61287	6.09658	6.17026
ENSMUSG00000001656	0	0.0475732	0	0	0	0	0.0511993	0.109688
ENSMUSG00000001657	0.0329252	0	0	0.0360232	0	0.035677	0.0365373	0
ENSMUSG00000001661	0.232336	0.239565	0.226073	0.169465	0.0414483	0.041959	0.0429708	0.0920594
ENSMUSG00000001663	12.5709	13.3396	12.327	6.94361	7.577	9.25734	12.5956	12.4767
ENSMUSG00000001665	5.8211	5.85584	7.1286	9.86391	9.53622	9.8845	7.05055	6.7086
ENSMUSG00000001666	19.6621	17.9107	14.9301	14.5174	16.527	15.9464	23.5593	23.6591
ENSMUSG00000001670	0	0.119932	0	0.0848379	0	0	0	0.0921742
ENSMUSG00000001672	6.10459	6.14816	5.33776	7.0207	6.41272	7.87623	4.22213	3.91516
ENSMUSG00000001674	118.179	116.203	123.742	129.258	138.717	138.311	136.895	145.837
ENSMUSG00000001687	18.7455	18.3434	18.9439	18.8968	18.4381	18.6528	20.5593	19.9287
ENSMUSG00000001700	14.7472	12.9916	17.5541	16.0174	16.973	15.7859	19.4634	17.1472
ENSMUSG00000001707	154.865	152.23	167.008	159.551	150.098	143.234	118.313	125.661
ENSMUSG00000001729	51.332	52.0612	66.3677	86.3092	69.4609	71.5742	42.5207	44.1952
ENSMUSG00000001739	0.0878005	0.0452663	0.102521	0.240155	0.328932	0.285416	0.146149	0.104369
ENSMUSG00000001741	0	0	0	0	0	0	0	0
ENSMUSG00000001750	28.5573	30.7365	24.406	27.2503	25.8115	26.7172	19.6762	22.1183
ENSMUSG00000001751	42.4124	46.3003	36.4562	38.343	24.858	25.9245	53.5665	56.1704
ENSMUSG00000001755	37.6294	39.2698	37.4063	37.8607	34.0118	38.0255	40.4583	42.1399
ENSMUSG00000001761	54.7587	56.1889	58.4771	64.9748	60.1934	60.6475	63.3434	58.6832
ENSMUSG00000001763	6.73081	7.27338	5.91016	5.41999	5.16808	4.92058	8.96307	8.641
ENSMUSG00000001767	24.4026	23.5612	29.2869	30.9185	32.118	29.8065	27.7527	28.2289
ENSMUSG00000001768	2.71149	2.95613	3.44841	4.21373	4.12244	4.26681	3.98639	3.98275
ENSMUSG00000001773	0.203336	0	0	0.0953436	0.186556	0.220331	0.225644	0.138118
ENSMUSG00000001774	30.0665	29.0399	51.2043	67.7804	63.8677	65.4795	35.5706	36.092
ENSMUSG00000001783	182.673	176.518	200.184	201.656	203.088	206.093	204.573	202.393
ENSMUSG00000001785	82.5193	79.7339	87.0218	91.8906	83.9406	86.5294	90.3216	89.24
ENSMUSG00000001786	8.05702	7.73209	7.18799	6.71864	7.26753	7.34073	10.0292	10.5638
ENSMUSG00000001794	353.063	374.995	325.532	330.27	266.704	284.756	229.255	231.658
ENSMUSG00000001802	9.60216	9.51227	9.98425	11.8948	13.0811	12.8339	13.6938	13.8903
ENSMUSG00000001804	0	0	0	0	0.0573936	0.0581008	0	0
ENSMUSG00000001815	0	0	0	0	0	0	0	0
ENSMUSG00000001819	1.80254	2.32329	1.66626	2.4241	2.53237	2.15666	1.62524	1.29454
ENSMUSG00000001823	0.0367972	0.113827	0.0429664	0	0.118162	0.0398726	0.0408341	0.0437409
ENSMUSG00000001827	67.3452	73.5427	66.6439	54.5397	52.8801	53.7077	48.2457	54.9131
ENSMUSG00000001829	36.633	38.9891	34.4012	28.9152	28.1285	28.6577	36.756	38.0594
ENSMUSG00000001833	175.503	165.925	204.241	226.706	211.216	211.947	202.34	200.935
ENSMUSG00000001844	19.2088	18.4973	21.2128	20.3394	21.4321	19.3678	18.5704	17.1445
ENSMUSG00000001847	86.1098	87.5489	125.078	147.898	129.088	126.184	97.0987	94.2974
ENSMUSG00000001855	29.6559	30.29	32.0916	35.4353	34.1406	36.0466	30.8311	29.4111
ENSMUSG00000001864	14.8238	14.9989	15.5539	14.9029	16.4613	16.9147	15.0386	15.2294
ENSMUSG00000001865	0	0	0	0	0	0	0	0
ENSMUSG00000001870	7.66951	8.44943	7.41776	8.08938	7.0189	7.15359	9.17243	9.77249
ENSMUSG00000001891	34.9703	37.5309	36.5761	37.1638	33.9846	34.2058	32.4009	33.9489
ENSMUSG00000001901	0.604287	0.352181	0.214747	0.344946	0.478086	0.341631	0.262402	0.24985
ENSMUSG00000001909	44.5667	48.1337	43.4058	47.0291	49.6663	48.6761	50.7031	49.6897
ENSMUSG00000001910	163.914	166.757	173.595	183.727	183.274	185.909	179.804	167.677
ENSMUSG00000001911	1.83926	1.83109	2.05875	2.80337	3.25857	2.96885	1.84397	1.73399
ENSMUSG00000001918	216.609	231.067	229.756	205.722	160.39	174.57	272.657	291.269
ENSMUSG00000001924	463.434	458.641	458.982	457.841	451.608	462.079	542.255	531.68
ENSMUSG00000001930	0.290227	0.305243	0.216886	0.139715	0.354147	0.226428	0.322067	0.317394
ENSMUSG00000001942	16.0251	16.1876	13.5739	11.1141	12.3269	13.921	20.9178	21.5674
ENSMUSG00000001943	2.55027	2.46527	1.58197	1.30792	1.36489	1.29535	2.29942	2.4631
ENSMUSG00000001946	0.780558	1.17373	0.455711	0.284667	0.731062	0.669588	1.08274	0.966511
ENSMUSG00000001948	9.60861	7.39581	7.74306	6.51491	5.2149	10.5583	10.8129	9.65221
ENSMUSG00000001962	86.7235	91.187	106.783	108.305	99.4148	100.022	106.368	101.296
ENSMUSG00000001964	103.765	112.571	113.419	118.271	98.5385	105.533	101.583	92.7406
ENSMUSG00000001983	20.8333	19.7435	26.058	32.0142	26.0524	26.7387	20.7995	20.9177
ENSMUSG00000001985	3.70981	3.76096	3.39748	3.69506	6.52925	6.35072	3.21734	3.1252
ENSMUSG00000001986	2.08071	2.40876	1.98781	1.45902	1.26544	1.39376	1.59529	2.02364
ENSMUSG00000001988	0.495814	1.05444	0.86841	0.745892	0.331696	0.503675	0.825314	0.699884
ENSMUSG00000001995	16.6418	17.1899	14.5739	12.4537	11.8859	11.3974	26.4496	25.5114
ENSMUSG00000001998	7.0242	6.21369	7.51373	7.27955	6.82679	6.95211	6.08607	6.10126
ENSMUSG00000001999	16.0108	13.7968	14.6445	16.7666	17.5867	16.1098	14.7638	13.0959
ENSMUSG00000002006	6.67036	6.49043	6.52713	8.53145	8.82428	8.78032	8.18407	7.64988
ENSMUSG00000002007	0.100479	0.20721	0	0.183221	0.0358504	0.217753	0.185836	0.238878
ENSMUSG00000002010	81.5066	84.2564	84.1267	96.3899	102.653	106.574	90.0654	89.0492
ENSMUSG00000002012	4.06849	4.34143	3.42485	3.10556	1.56978	2.153	3.98985	3.09293
ENSMUSG00000002014	50.2362	50.0292	47.5809	50.91	61.2191	57.5678	46.4896	50.8372
ENSMUSG00000002015	218.08	208.775	227.043	222.196	210.668	209.451	217.473	230.954
ENSMUSG00000002017	23.6126	25.812	36.7096	38.7954	39.791	40.717	34.5606	32.3693
ENSMUSG00000002020	1.33304	1.36277	1.22393	1.03464	0.902462	0.851854	1.41606	1.53041
ENSMUSG00000002028	30.0932	29.0109	27.3531	25.6299	19.2789	21.9106	23.2893	22.015
ENSMUSG00000002031	33.2403	33.255	33.021	32.6536	32.0167	33.8934	32.9185	32.2841
ENSMUSG00000002032	3.53441	3.47873	3.07647	2.00379	1.99477	1.98454	3.03076	3.17012
ENSMUSG00000002033	0	0	0	0	0.093278	0.0944274	0	0
ENSMUSG00000002043	47.4729	46.5903	52.4857	53.93	48.302	50.8684	51.1182	52.5947
ENSMUSG00000002052	127.769	122.99	129.026	124.866	118.644	121.074	141.815	134.382
ENSMUSG00000002055	45.0304	50.3123	52.5219	50.0837	47.2062	49.7821	53.3191	55.4001
ENSMUSG00000002057	0.0290119	0.119658	0.0677517	0	0	0	0	0
ENSMUSG00000002058	36.3759	39.6679	33.0901	32.2139	33.2284	33.514	42.0996	37.5351
ENSMUSG00000002059	41.0118	40.5948	56.8351	69.8938	63.0649	63.6302	61.9975	56.1866
ENSMUSG00000002064	91.2131	86.3088	80.0587	90.5028	84.5893	87.5656	85.7841	89.3301
ENSMUSG00000002068	78.4974	79.5313	85.6046	98.2236	106.894	103.049	63.709	64.3719
ENSMUSG00000002076	18.0341	16.5902	11.8655	6.72568	9.97067	10.8412	15.9404	15.0992
ENSMUSG00000002083	122.526	119.367	108.211	76.8494	51.9243	58.32	99.479	95.4973
ENSMUSG00000002100	0.358373	0.207857	0.366149	0.490116	0.239749	0.145622	0.149133	0.212999
ENSMUSG00000002102	170.322	171.159	189.731	212.41	230.089	224.127	169.797	169.809
ENSMUSG00000002103	12.8737	13.5152	16.2917	20.2619	19.1301	19.9503	20.1121	19.9836
ENSMUSG00000002104	1.08664	0.960388	0.845881	0.679363	0.886192	0.953182	0.689059	1.10717
ENSMUSG00000002105	6.741	6.91126	5.88101	4.98669	5.37062	5.3953	7.99058	7.85369
ENSMUSG00000002107	2.14702	2.1544	2.78039	3.09395	2.54493	2.73243	2.67439	2.55645
ENSMUSG00000002108	0.519053	0.496975	0.735948	1.05466	0.952437	0.682956	0.287998	0.616999
ENSMUSG00000002109	15.6429	17.1136	15.7187	11.7455	12.5489	12.3342	19.0609	17.42
ENSMUSG00000002111	0.795775	0.856212	0.929191	0.984215	1.66654	1.23719	0.767894	0.616918
ENSMUSG00000002129	77.1043	78.8309	81.0511	91.3296	90.1303	87.8221	91.0171	85.9741
ENSMUSG00000002147	28.4054	29.7697	25.8218	24.8671	24.7818	24.5134	29.0065	28.7548
ENSMUSG00000002190	14.1082	15.646	11.6857	8.89644	10.4643	11.2961	15.6303	16.44
ENSMUSG00000002204	0.245379	0.0361449	0	0.076705	0	0	0.0777998	0.291683
ENSMUSG00000002205	10.5356	10.4072	10.2678	12.4648	12.0023	11.4012	10.5254	10.7322
ENSMUSG00000002210	22.9962	25.322	23.2341	22.4042	22.5119	24.2086	24.3451	25.5991
ENSMUSG00000002221	12.4919	12.7401	15.1904	18.8024	20.1636	20.0087	14.5776	14.5038
ENSMUSG00000002222	48.8834	45.571	50.0324	46.2035	40.5969	43.9124	55.1158	52.3722
ENSMUSG00000002227	46.647	47.5669	41.71	39.81	37.1674	35.8775	55.5108	54.2633
ENSMUSG00000002228	31.4069	30.9531	22.9278	15.9157	13.6451	15.6513	29.7758	30.3678
ENSMUSG00000002233	207.408	207.563	252.476	253.594	175.064	177.658	159.303	164.547
ENSMUSG00000002240	0	0	0	0	0	0	0	0
ENSMUSG00000002249	8.6078	8.15422	10.9669	12.99	8.75981	8.95965	8.56399	8.26634
ENSMUSG00000002250	26.0544	28.0485	30.352	28.7703	21.4012	23.563	31.8621	28.769
ENSMUSG00000002257	24.1977	25.4458	24.2859	23.8068	23.1724	22.5773	19.637	19.5418
ENSMUSG00000002265	29.0496	27.0599	49.5764	50.6183	32.937	31.2803	49.3216	47.1426
ENSMUSG00000002266	0.298133	0.295113	0.292418	0.339232	0.357412	0.426427	0.224972	0.155932
ENSMUSG00000002274	61.3174	60.6776	59.8292	55.0639	52.4789	59.2555	48.4176	47.9222
ENSMUSG00000002279	4.85221	5.57417	5.302	5.57382	5.59384	5.55026	5.72251	6.42608
ENSMUSG00000002280	11.2595	11.2078	11.3259	13.1188	12.9911	14.4716	9.43866	11.3273
ENSMUSG00000002289	3.60377	3.5111	3.18082	3.94286	6.28732	6.51853	3.08595	3.10324
ENSMUSG00000002297	46.5045	45.6273	53.715	57.1804	55.4498	56.4688	52.3059	51.4449
ENSMUSG00000002307	73.4244	76.2436	75.0532	75.0287	68.3769	70.3098	59.7901	63.3938
ENSMUSG00000002308	58.7452	51.3741	43.8532	45.8135	53.8698	50.0509	56.5273	58.798
ENSMUSG00000002319	60.2904	60.1761	57.5046	57.5157	58.4847	58.3009	71.9993	70.4478
ENSMUSG00000002320	26.1949	27.7286	26.7422	31.1837	28.1673	29.6081	30.0287	27.2242
ENSMUSG00000002324	144.243	150.061	144.575	136.766	158.246	164.351	145.759	158.959
ENSMUSG00000002325	4.53583	3.92722	3.39609	4.47014	5.28131	4.83988	3.91917	3.4573
ENSMUSG00000002326	44.2351	41.1251	64.2819	61.2899	44.9554	53.3671	45.1314	45.1116
ENSMUSG00000002329	61.4991	60.5833	51.1401	47.5062	47.744	54.1625	69.7985	67.0921
ENSMUSG00000002332	18.8515	19.5426	20.7103	26.0219	24.1563	26.4674	18.5578	16.8669
ENSMUSG00000002341	2.57895	2.80619	1.89154	1.43208	2.15012	2.13449	2.66055	2.89615
ENSMUSG00000002342	64.0244	67.0113	48.1691	44.4678	37.7708	39.5567	70.1469	74.5368
ENSMUSG00000002343	9.63313	11.2592	10.7141	12.7287	15.6351	15.549	11.6099	11.8247
ENSMUSG00000002345	5.91487	6.37932	8.37515	9.63273	12.0802	11.5661	8.52536	7.47551
ENSMUSG00000002346	2.59703	2.46938	2.17899	2.0247	2.13065	2.02209	2.34697	2.71738
ENSMUSG00000002365	42.5419	45.1417	47.6873	51.7493	45.3708	42.9964	50.8141	51.8109
ENSMUSG00000002372	103.196	104.799	106.622	116.928	122.424	123.007	121.44	122.978
ENSMUSG00000002379	57.222	54.9196	56.7502	54.0567	58.5492	57.7139	58.9501	54.5242
ENSMUSG00000002384	5.55139	5.17897	5.02293	4.81166	3.78136	4.14045	3.92027	4.1422
ENSMUSG00000002393	41.6988	42.255	49.2009	61.6278	58.1847	62.0179	45.337	46.7436
ENSMUSG00000002395	72.2081	66.7301	68.8945	72.797	79.556	77.6928	70.1724	74.111
ENSMUSG00000002396	0.496744	0.52568	0.518971	0.414764	0.517717	0.453273	0.333646	0.326319
ENSMUSG00000002409	11.4522	10.3459	12.6451	17.4887	16.2581	16.2334	11.672	11.6803
ENSMUSG00000002413	21.3637	19.9338	18.9918	16.0364	13.0825	13.9216	21.1396	19.8059
ENSMUSG00000002416	0.811827	0.990839	0.947934	0.996974	1.38326	0.951488	0.827348	0.866549
ENSMUSG00000002428	10.9736	10.8125	11.4549	13.4338	13.8495	14.1905	11.2005	11.3437
ENSMUSG00000002455	88.5565	85.7312	81.566	87.6363	83.7462	84.5687	96.1	97.6272
ENSMUSG00000002458	23.0811	25.3083	33.9325	43.3689	43.0112	43.8583	23.0148	24.6034
ENSMUSG00000002459	0.923862	1.24746	1.30991	1.99751	1.74233	1.57312	1.09845	1.22894
ENSMUSG00000002475	2.13863	2.45019	2.3307	4.10774	3.30657	3.4503	1.58217	2.09025
ENSMUSG00000002477	288.422	276.72	316.615	337.134	345.212	347.052	301.891	301.531
ENSMUSG00000002486	5.65994	5.14717	3.75336	3.73757	4.53363	4.39827	6.92436	6.32341
ENSMUSG00000002489	6.56688	6.43169	4.76769	4.68349	5.91131	5.21956	6.77575	6.91139
ENSMUSG00000002496	60.3034	61.7165	58.1473	56.0775	54.6801	59.4673	65.7156	62.1423
ENSMUSG00000002500	4.36993	3.5111	4.57243	2.85625	2.61212	3.07478	4.91232	3.91278
ENSMUSG00000002504	25.2011	29.6062	28.1237	29.6516	32.5469	32.7688	29.6622	27.3538
ENSMUSG00000002524	209.312	201.795	220.316	238.45	232.345	247.362	216.58	207.128
ENSMUSG00000002546	23.684	25.8194	26.0711	26.506	23.2823	22.8895	26.4893	26.7224
ENSMUSG00000002550	43.5885	40.5062	39.973	44.7973	44.6249	44.073	43.4055	45.5687
ENSMUSG00000002565	0.994936	0.448829	0.65348	1.02052	0.665605	0.909639	0.828066	0.554382
ENSMUSG00000002578	2.3486	2.88677	3.06926	2.72274	1.78138	1.76963	2.38188	1.75642
ENSMUSG00000002580	172.258	171.698	145.169	123.732	132.809	130.794	133.117	130.426
ENSMUSG00000002588	0	0	0	0	0	0	0	0
ENSMUSG00000002602	5.24301	5.50167	7.22529	9.60786	4.32307	4.49679	2.83715	2.42248
ENSMUSG00000002603	6.60217	6.80761	6.04632	8.23506	5.56245	6.37244	2.99626	2.85782
ENSMUSG00000002608	25.7078	24.7015	29.0781	32.0375	29.6711	31.5501	24.4039	22.8489
ENSMUSG00000002617	1.76835	2.1666	2.93934	3.39148	4.92134	4.37332	2.70112	2.59664
ENSMUSG00000002625	85.2453	83.357	64.8015	48.6735	47.8595	52.5881	100.133	106.62
ENSMUSG00000002633	0.0655034	0	0	0	0.035057	0	0	0
ENSMUSG00000002635	74.7638	71.6281	70.9211	67.7703	65.9154	67.7061	69.2719	73.3444
ENSMUSG00000002658	127.729	136.463	136.271	151.274	154.972	160.648	115.587	114.003
ENSMUSG00000002660	150.566	154.852	145.951	153.66	145.453	152.853	123.791	136.185
ENSMUSG00000002661	44.3113	41.2987	34.0703	23.3976	31.8142	31.3225	32.9829	34.6845
ENSMUSG00000002664	0.196718	0	0.459396	0	0	0	0	0
ENSMUSG00000002668	3.73716	3.47192	3.93167	2.83382	4.47549	3.80895	4.06504	4.31043
ENSMUSG00000002679	33.9597	31.3619	48.3814	61.3375	63.3884	56.9775	27.4595	32.325
ENSMUSG00000002688	23.1012	22.6494	21.0088	21.8725	16.0622	17.8647	21.8834	22.3263
ENSMUSG00000002699	0	0	0	0	0	0	0	0
ENSMUSG00000002718	168.752	174.604	206.976	214.502	204.233	206.462	205.927	207.974
ENSMUSG00000002728	33.3716	32.2821	37.9674	42.4316	43.2633	44.2328	29.9669	27.0742
ENSMUSG00000002731	35.9551	35.3197	36.7218	34.2574	32.4817	37.5651	39.0833	37.9303
ENSMUSG00000002732	9.73255	9.77641	7.4051	7.83166	7.52756	6.25955	8.50087	10.8974
ENSMUSG00000002733	22.3714	23.8672	28.2815	33.19	26.3088	28.0875	18.04	17.835
ENSMUSG00000002741	70.0581	70.4659	83.9929	89.7783	83.3847	86.1052	78.6109	79.638
ENSMUSG00000002748	26.9628	25.7969	30.4158	35.2102	37.0544	36.2099	27.9902	27.4281
ENSMUSG00000002763	26.185	27.253	23.1464	28.0038	27.2656	25.5521	26.7134	28.8486
ENSMUSG00000002767	170.151	169.118	160.245	155.206	163.872	174.786	186.253	190.511
ENSMUSG00000002768	182.936	166.538	182.887	173.43	162.781	165.749	142.892	153.988
ENSMUSG00000002769	26.7516	23.8371	16.2503	11.5045	11.007	13.3208	14.2426	16.9108
ENSMUSG00000002771	2.14274	1.9206	2.38751	2.06855	2.18863	2.09419	1.30547	1.51493
ENSMUSG00000002778	129.268	131.084	141.47	147.964	139.113	141.851	137.045	131.777
ENSMUSG00000002781	6.15178	6.47109	7.34246	7.13771	7.84599	8.19802	7.99657	8.03505
ENSMUSG00000002791	0.033254	0.171444	0.155317	0.145532	0.142379	0.324299	0.0738044	0.197645
ENSMUSG00000002797	4.58696	4.41934	4.75151	4.16237	4.85828	4.63115	4.54242	4.45075
ENSMUSG00000002799	74.6597	79.5679	53.5522	52.3425	48.6727	50.6183	66.9491	71.5235
ENSMUSG00000002803	25.7225	26.2466	25.3942	22.7194	25.0953	26.7594	21.111	22.3484
ENSMUSG00000002804	100.887	97.7217	78.1223	78.7324	77.0267	76.9565	84.4231	89.5941
ENSMUSG00000002808	13.248	14.0632	18.0701	17.6158	13.0511	14.9904	30.3569	31.5888
ENSMUSG00000002812	90.524	94.5237	96.1289	99.0213	87.9826	88.9866	89.8593	90.7569
ENSMUSG00000002814	15.5914	15.4703	17.8029	21.6724	19.7054	19.7725	17.5944	16.9188
ENSMUSG00000002820	39.8884	41.6214	40.7057	46.2914	48.1558	47.1587	32.5773	35.3326
ENSMUSG00000002825	69.1378	72.0909	69.1728	68.5274	73.2476	69.4009	86.5288	90.4195
ENSMUSG00000002831	0.112984	0.1165	0.0753865	0.158933	0.138213	0.0874479	0.0895566	0.0767454
ENSMUSG00000002833	149.331	153.081	140.655	136.416	132.663	139.325	155.142	161.508
ENSMUSG00000002835	79.9396	78.823	83.0401	90.7612	94.5274	92.3324	85.1124	83.3642
ENSMUSG00000002844	317.195	310.241	299.945	283.819	248.289	254.412	303.1	309.132
ENSMUSG00000002845	56.0512	52.3	48.6941	50.0121	46.0031	44.2007	50.7006	50.2758
ENSMUSG00000002846	53.7304	48.6117	54.6826	51.7522	43.0783	44.2888	49.9388	52.6239
ENSMUSG00000002847	8.22742	7.7521	8.99946	11.0191	10.6286	10.5034	5.24715	5.17101
ENSMUSG00000002870	147.038	151.24	145.268	144.095	155.264	156.843	195.092	200.088
ENSMUSG00000002871	11.7813	11.8943	11.6421	12.7186	11.6294	12.1119	13.694	15.7849
ENSMUSG00000002881	14.8053	15.3364	18.3763	24.957	17.3568	18.4085	13.2497	12.2194
ENSMUSG00000002885	19.6565	21.0358	13.6205	13.7128	15.0096	15.5711	12.3386	13.571
ENSMUSG00000002897	5.08095	5.25015	4.52502	4.76993	5.26576	5.43562	5.17249	6.03974
ENSMUSG00000002900	113.064	120.878	84.2515	83.9637	67.964	71.4403	103.662	113.947
ENSMUSG00000002908	2.00105	2.25304	1.66511	2.9191	2.73276	3.26489	2.57791	2.59737
ENSMUSG00000002910	9.96899	11.1874	6.45128	7.44654	6.72811	8.11248	12.0845	12.2785
ENSMUSG00000002930	0	0	0	0	0	0	0	0
ENSMUSG00000002944	0.129866	0.160689	0.121311	0.113669	0.139008	0.14072	0.144114	0.061749
ENSMUSG00000002948	17.7527	18.054	16.8619	16.6788	16.3956	16.5977	18.7274	20.6395
ENSMUSG00000002949	45.655	43.7955	45.9102	49.4774	48.7051	49.195	57.0743	58.2634
ENSMUSG00000002957	185.056	186.451	174.957	157.071	134.669	141.681	179.192	174.411
ENSMUSG00000002963	18.3619	20.6195	22.4789	24.7354	25.8885	25.1505	20.3127	19.3713
ENSMUSG00000002968	42.5948	44.1596	42.0437	41.0932	39.4311	42.8041	46.9558	43.2084
ENSMUSG00000002980	260.466	305.177	223.54	207.224	164.453	186.662	236.253	274.691
ENSMUSG00000002981	86.0368	91.733	84.4717	83.7662	79.412	83.01	97.4586	95.2756
ENSMUSG00000002983	23.305	22.1741	27.1282	26.9946	16.9043	18.9851	12.5181	12.2965
ENSMUSG00000002984	87.8515	91.3734	95.5357	98.9659	100.272	100.925	91.299	90.0372
ENSMUSG00000002985	1661.56	1675.13	1192.4	1031.49	1276.3	1293.45	1245.41	1333.24
ENSMUSG00000002992	0	0	0	0	0	0	0	0
ENSMUSG00000002996	29.5442	28.7018	29.6247	29.4457	27.9661	30.7028	30.8391	30.9675
ENSMUSG00000002997	9.14058	9.60929	11.3289	10.5593	10.7678	11.0942	17.7367	17.3604
ENSMUSG00000003031	23.5773	23.7196	21.5506	22.0978	23.0004	22.7955	34.5064	35.4774
ENSMUSG00000003032	12.141	11.0367	10.9627	12.4134	8.24909	9.44429	8.72179	7.27055
ENSMUSG00000003033	33.1535	34.2766	41.788	43.9162	48.5413	46.7338	42.9662	39.5504
ENSMUSG00000003037	26.7892	26.698	35.1674	43.1143	41.7322	40.8426	26.9412	26.774
ENSMUSG00000003038	77.612	74.9998	108.77	130.723	145.667	148.452	94.8171	93.308
ENSMUSG00000003039	61.0725	58.5934	72.6796	88.5043	100.069	99.5561	53.7413	47.8757
ENSMUSG00000003051	36.2966	37.773	29.8589	36.8589	37.0507	35.0007	25.11	21.8479
ENSMUSG00000003053	0.030462	0.0628197	0.177845	0.233297	0.0652123	0.231056	0.0338039	0.0724205
ENSMUSG00000003062	21.5063	21.09	21.073	21.1531	20.7306	20.7869	18.9145	17.7979
ENSMUSG00000003068	46.5813	46.7712	48.9946	48.7814	44.8044	45.3565	46.8795	46.4897
ENSMUSG00000003070	14.0019	12.9487	13.5905	18.2875	20.842	18.2066	11.8963	11.5989
ENSMUSG00000003072	224.453	238.369	244.352	260.653	246.982	253.694	223.746	211.676
ENSMUSG00000003099	119.826	128.184	111.585	104.067	105.823	110.477	114.725	122.044
ENSMUSG00000003119	15.8348	16.098	16.067	16.6724	18.8128	18.3039	13.7524	13.9565
ENSMUSG00000003123	1.3307	1.3231	1.49831	1.71589	1.93307	2.12855	1.93376	1.58181
ENSMUSG00000003131	38.3662	36.0007	48.7777	61.2443	49.0212	49.5776	39.0619	39.8562
ENSMUSG00000003134	7.72436	7.68944	6.85806	8.23696	8.63004	8.58209	6.0832	5.94501
ENSMUSG00000003135	27.936	26.3112	33.3024	40.5104	37.2997	40.0347	31.7677	31.1855
ENSMUSG00000003153	577.457	570.716	468.359	341.749	232.333	259.224	847.685	897.548
ENSMUSG00000003154	7.29069	7.8053	9.36839	9.90407	6.73971	7.31415	9.42606	9.24699
ENSMUSG00000003161	17.1614	18.5078	19.5449	22.2033	20.0355	18.8039	16.357	17.7955
ENSMUSG00000003166	21.2672	21.6537	22.7989	25.3891	24.2226	24.034	27.3727	28.9372
ENSMUSG00000003184	16.227	16.5084	19.0424	24.2744	24.1834	24.0705	15.963	15.2316
ENSMUSG00000003190	13.7318	14.4024	18.8441	23.749	21.3151	22.447	14.5575	16.0426
ENSMUSG00000003198	3.54033	2.56009	4.5097	7.39477	8.07121	7.22407	2.85726	3.16997
ENSMUSG00000003199	118.649	121.047	121.253	118.792	106.519	107.875	135.975	125.794
ENSMUSG00000003200	67.863	61.947	78.1896	87.1975	79.7689	82.7023	62.1242	58.4689
ENSMUSG00000003206	0.159392	0.246527	0.0930572	0.523167	0.255916	0.0863567	0.353756	0.378939
ENSMUSG00000003208	12.4468	12.2474	17.3572	20.388	20.5553	19.3443	12.1548	13.2737
ENSMUSG00000003226	80.8667	79.0307	80.8679	90.9622	86.0848	86.346	89.9349	90.2786
ENSMUSG00000003227	0.102551	0.0264354	0	0.0280499	0	0.0277804	0	0.121902
ENSMUSG00000003228	4.06562	3.43268	4.78164	4.3837	4.60407	3.63926	4.18472	4.16743
ENSMUSG00000003233	15.3979	16.0144	16.1349	21.4905	18.8043	18.2935	16.4113	16.0637
ENSMUSG00000003234	46.2157	46.6807	43.5263	42.5336	46.8593	48.1752	49.8605	50.6989
ENSMUSG00000003235	195.118	193.4	180.365	188.903	200.206	201.76	192.502	195.705
ENSMUSG00000003269	52.0281	53.0044	52.9672	56.3602	60.8532	57.0225	39.4529	41.7138
ENSMUSG00000003271	2.17176	2.16632	2.37049	2.5569	2.65311	2.96717	1.78132	1.96424
ENSMUSG00000003273	3.48576	4.09342	4.23976	3.49593	3.36837	3.72464	2.57878	2.8199
ENSMUSG00000003279	0.175601	0.192382	0.217856	0.18612	0.258447	0.344878	0.121791	0.130461
ENSMUSG00000003282	1.36235	1.52936	1.24438	0.973657	1.34064	1.4405	1.79223	1.78921
ENSMUSG00000003283	1.87201	2.29793	2.44609	1.80433	1.47898	1.73869	1.43439	1.64246
ENSMUSG00000003299	123.648	114.327	113.622	115.276	122.565	121.952	130.047	129.298
ENSMUSG00000003308	8.29681	8.86419	12.956	21.1297	22.6621	23.9812	10.3163	9.86244
ENSMUSG00000003309	29.3467	32.0854	19.7958	26.8251	30.4361	35.8688	12.9789	17.1553
ENSMUSG00000003316	135.605	143.215	115.403	109.485	105.227	105.783	154.087	162.226
ENSMUSG00000003341	5.0945	4.59912	3.3569	2.82162	2.6021	2.84031	4.41012	4.49791
ENSMUSG00000003344	81.4131	80.863	73.8092	67.9074	62.1778	63.3385	88.8731	86.6069
ENSMUSG00000003345	128.076	124.901	142.958	163.285	160.026	158.94	129.558	125.627
ENSMUSG00000003346	66.844	72.6529	72.2093	82.9594	87.4202	90.3915	56.051	60.1127
ENSMUSG00000003348	30.5406	28.8364	34.7962	37.157	26.6883	29.8832	22.5028	21.1702
ENSMUSG00000003352	45.9048	47.7954	43.83	52.2186	52.6548	53.7894	52.0022	51.0146
ENSMUSG00000003354	1.33206	0.661318	0.748889	0.971597	1.05616	0.96226	0.492732	1.05561
ENSMUSG00000003355	62.6305	58.1345	51.3852	44.938	52.9758	49.6202	77.1452	73.8425
ENSMUSG00000003360	66.1876	65.0375	68.8968	76.1016	76.851	75.8892	71.8546	68.2074
ENSMUSG00000003363	127.174	130.277	101.095	82.6189	77.8593	80.4774	131.89	136.085
ENSMUSG00000003378	26.685	27.9618	28.5044	25.9979	21.5142	24.36	30.8339	30.0905
ENSMUSG00000003379	4.47981	5.47706	3.66161	2.38064	3.63061	3.05123	2.62768	3.11903
ENSMUSG00000003380	196.407	198.604	209.104	221.049	205.578	224.63	138.803	139.295
ENSMUSG00000003382	8.18631	7.1309	7.11081	8.33101	7.22763	7.53305	9.4067	9.55848
ENSMUSG00000003402	271.95	288.962	253.614	243.16	239.577	245.993	292.79	310.549
ENSMUSG00000003410	2.00326	1.87433	1.27785	0.750876	1.15155	0.944649	1.46143	1.45522
ENSMUSG00000003411	8.33482	9.05798	7.90934	7.58474	7.76028	6.79507	7.42873	7.83174
ENSMUSG00000003418	0.863822	0.752705	0.838171	0.891856	0.859511	0.698718	1.43113	1.4607
ENSMUSG00000003420	7.85167	7.13544	3.83297	3.15468	5.36548	4.47025	4.43037	4.21844
ENSMUSG00000003421	32.2691	34.1317	36.7071	42.0458	40.3507	38.2498	30.3769	29.9267
ENSMUSG00000003423	50.915	45.7405	58.2114	65.1499	66.703	64.6238	46.4095	49.7132
ENSMUSG00000003429	3901.92	3833.71	3619.62	3665.44	3777.1	3723.9	3742.04	3804.04
ENSMUSG00000003435	110.537	110.374	113.203	119.699	122.993	125.087	139.09	137.011
ENSMUSG00000003436	7.85214	7.21935	6.1888	9.48585	12.0119	12.1599	8.06006	7.42819
ENSMUSG00000003437	34.8242	32.9714	41.771	48.6943	47.9296	47.1096	34.6718	36.0116
ENSMUSG00000003438	111.066	108.253	104.212	101.904	96.6838	96.0682	118.74	115.3
ENSMUSG00000003444	18.6343	17.9382	24.3932	25.5641	29.5293	26.265	17.7707	19.4683
ENSMUSG00000003452	1.11731	1.06426	1.12166	1.58395	1.67361	1.46169	1.25879	1.41318
ENSMUSG00000003458	80.3893	88.4297	87.9507	103.481	91.1951	95.9791	97.1221	99.5186
ENSMUSG00000003464	44.8012	46.9765	56.6503	55.8089	50.6755	51.2205	49.8789	48.8101
ENSMUSG00000003469	12.4005	13.1168	10.4761	10.1316	10.3237	11.3537	20.8725	19.9206
ENSMUSG00000003476	0.182402	0.131655	0.170386	0.179609	0.117145	0.0988236	0.445309	0.563738
ENSMUSG00000003477	0	0	0	0	0	0	0	0
ENSMUSG00000003484	0.150799	0.0518305	0	0.109992	0.107609	0	0.055781	0
ENSMUSG00000003500	58.7942	61.0031	65.0155	67.5472	66.4171	66.2846	58.8361	60.3662
ENSMUSG00000003505	0	0.029748	0	0	0	0	0	0
ENSMUSG00000003518	40.4483	39.181	48.0203	52.3162	39.4582	40.0308	33.2831	31.3438
ENSMUSG00000003526	8.32489	8.41725	8.11623	8.87238	10.7565	10.9182	11.4207	10.7925
ENSMUSG00000003527	23.617	22.5101	24.4095	23.4869	25.9521	25.4833	23.1614	22.0971
ENSMUSG00000003528	193.259	206.298	188.083	184.485	152.784	160.378	175.087	170.895
ENSMUSG00000003531	23.0221	21.2905	18.0914	17.7719	18.8246	19.0566	24.0572	22.762
ENSMUSG00000003534	46.915	47.7505	44.7002	55.4323	49.4438	51.1959	41.9834	44.5076
ENSMUSG00000003541	15.0048	17.5119	27.7246	43.6574	16.5904	20.5469	5.94676	7.2521
ENSMUSG00000003545	1.31435	0.56982	0.976631	0.522916	0.719419	0.420786	0.76242	0.319576
ENSMUSG00000003546	16.8659	14.2438	12.0506	12.3897	14.0985	15.5342	14.8838	14.9409
ENSMUSG00000003549	9.59117	10.2914	13.089	16.0028	16.6827	16.1088	9.97818	11.0091
ENSMUSG00000003555	0	0.0443885	0	0.0470996	0	0	0	0
ENSMUSG00000003559	26.4662	22.4028	22.6957	22.8389	23.3131	21.4654	24.7604	26.523
ENSMUSG00000003573	22.6063	23.8128	30.226	36.4476	33.5689	35.2162	25.5977	26.1311
ENSMUSG00000003575	1.95127	1.9346	2.83341	3.14757	4.09691	3.93053	2.82235	2.45825
ENSMUSG00000003581	19.3005	17.7042	14.4877	15.1747	14.3987	14.7572	18.1264	19.2181
ENSMUSG00000003585	7.63511	9.10708	7.02031	7.62585	8.37186	8.70564	9.21078	8.91776
ENSMUSG00000003604	5.94778	5.59455	5.50807	6.09943	6.8055	7.25303	5.5037	5.93981
ENSMUSG00000003617	0.0877271	0.0603045	0.0569083	0.234621	0.093902	0.0739349	0.0432673	0
ENSMUSG00000003623	16.4237	17.1109	16.9222	18.4739	17.0492	17.0741	16.4238	17.4101
ENSMUSG00000003644	100.733	105.268	97.9074	96.8904	88.8141	94.3932	101.554	101.625
ENSMUSG00000003657	1.82576	1.88257	1.44662	0.642069	1.4657	0.989176	2.82201	1.86024
ENSMUSG00000003660	152.167	151.59	143.563	147.749	138.931	144.106	172.341	166.904
ENSMUSG00000003662	21.9038	22.1643	24.8609	27.794	32.7176	33.5316	21.5557	21.2526
ENSMUSG00000003665	0.223072	0.0460026	0.0520942	0.244061	0	0.14503	0	0.0530333
ENSMUSG00000003680	16.6236	17.533	19.2811	18.6385	21.1183	20.3139	21.2258	20.2126
ENSMUSG00000003721	14.6055	14.4786	17.4617	15.921	15.0013	14.8952	12.5134	12.9573
ENSMUSG00000003731	79.2069	80.8142	76.1928	76.9567	70.0239	70.8417	86.7894	83.1832
ENSMUSG00000003746	4.31324	4.59605	4.38729	3.36755	2.62245	2.39821	5.03775	4.90689
ENSMUSG00000003752	12.3326	11.7703	11.3924	12.7015	9.17813	10.3045	11.2774	11.8075
ENSMUSG00000003762	5.95921	6.64378	5.61342	5.75287	6.12853	5.46245	6.44627	6.82578
ENSMUSG00000003778	24.9487	24.7123	27.7696	28.5339	30.5439	29.3524	31.0042	31.2515
ENSMUSG00000003779	118.643	120.359	142.205	163.346	172.323	170.56	147.442	146.316
ENSMUSG00000003808	48.4508	50.9753	49.808	47.7716	50.1236	50.1847	55.978	58.9613
ENSMUSG00000003809	58.777	61.3739	47.5991	42.6	44.8662	44.0983	64.9998	65.1595
ENSMUSG00000003810	40.2858	41.0238	50.9422	53.7911	38.6566	42.1066	36.2733	34.361
ENSMUSG00000003812	14.6035	14.3799	15.981	19.2715	25.5028	24.6547	13.0758	13.2045
ENSMUSG00000003813	107.138	104.428	117.918	113.854	104.959	108.251	125.277	121.334
ENSMUSG00000003814	920.429	921.194	648.763	578.738	625.98	618.187	1002.15	1010.53
ENSMUSG00000003824	74.1973	70.9855	67.9375	68.4265	71.4576	71.3627	70.2443	66.1207
ENSMUSG00000003847	10.2235	8.83086	8.51916	8.77625	6.67446	7.2735	9.39135	9.20346
ENSMUSG00000003848	68.4486	71.4886	69.0554	71.4065	73.0089	71.9086	78.8668	78.0264
ENSMUSG00000003849	109.695	110.756	114.836	114.499	159.962	154.906	75.1567	74.5116
ENSMUSG00000003863	4.83986	5.30693	4.90698	6.25099	4.87728	5.43624	5.16124	4.88317
ENSMUSG00000003865	36.0788	35.8965	51.9263	61.5216	49.4139	53.3774	40.5987	38.3506
ENSMUSG00000003868	156.253	157.736	160.314	164.873	148.095	159.181	162.663	171.53
ENSMUSG00000003872	1.84831	2.76016	0.967464	0.697318	1.50086	0.552494	1.98036	2.42438
ENSMUSG00000003873	124.306	132.383	145.146	149.984	168.963	166.814	111.418	106.901
ENSMUSG00000003882	0	0	0	0	0	0	0	0
ENSMUSG00000003923	31.3475	31.4564	35.6954	37.1705	40.6831	40.4559	32.8514	32.4676
ENSMUSG00000003929	10.4213	10.1084	8.98698	9.03545	8.50896	8.61381	10.3022	9.90026
ENSMUSG00000003934	8.11455	8.00457	8.00415	6.79477	8.59165	7.74524	11.4429	10.4119
ENSMUSG00000003948	14.6858	14.3373	15.5669	20.1129	13.5734	12.2452	17.5105	17.457
ENSMUSG00000003949	0.111653	0.172691	0.0488895	0.152698	0.14939	0.0604923	0.665974	0.61384
ENSMUSG00000003955	134.947	140.509	192.892	242.432	210.146	228.487	130.686	135.626
ENSMUSG00000003970	6934.35	7027.55	6459.86	6270.42	6123.34	6351.75	6626.76	6521.92
ENSMUSG00000003974	0	0.0315335	0	0	0	0	0	0.0363527
ENSMUSG00000003992	3.8066	3.55066	5.32008	5.54875	4.01185	4.78471	9.1243	8.35369
ENSMUSG00000004018	10.8951	11.9184	12.0113	12.1925	14.6218	15.0118	13.1644	13.2468
ENSMUSG00000004031	0.0425432	0.0109668	0.0248379	0.0116365	0.0796911	0.0921978	0.0944211	0.176999
ENSMUSG00000004032	43.7036	44.913	51.3715	48.1351	48.6542	49.3328	79.2651	82.4792
ENSMUSG00000004035	1.92196	1.86166	2.10817	2.1028	3.24171	2.1457	4.39489	2.97695
ENSMUSG00000004038	2.6316	3.59354	2.40841	2.02323	2.81684	1.84965	3.39387	3.21274
ENSMUSG00000004040	23.059	22.6462	17.8624	15.6769	11.6077	12.175	25.1978	25.4557
ENSMUSG00000004043	3.94781	3.92238	3.51068	3.73288	4.26767	3.81032	5.0337	4.91032
ENSMUSG00000004044	60.1525	59.5046	67.1717	85.721	53.2288	56.7859	29.2507	29.1699
ENSMUSG00000004054	25.3901	28.4061	30.3057	37.8976	34.372	35.0082	26.76	26.2737
ENSMUSG00000004056	26.1518	28.3138	28.1391	28.5552	25.0253	26.5097	26.1913	26.4237
ENSMUSG00000004069	65.9526	65.5962	61.8138	56.2505	50.8477	51.5776	72.0772	71.173
ENSMUSG00000004070	54.6763	60.4108	61.9278	66.7233	64.7825	64.5782	53.4871	54.1949
ENSMUSG00000004071	20.2683	20.3468	23.3633	28.0344	24.8216	23.668	22.8701	23.3793
ENSMUSG00000004085	9.22819	8.89169	9.7909	9.14399	8.26906	8.26172	11.105	9.73863
ENSMUSG00000004096	122.367	123.752	140.629	141.411	152.9	142.416	132.998	119.818
ENSMUSG00000004098	7.87419	8.64166	5.08487	4.6896	4.25087	4.60002	3.06971	3.97193
ENSMUSG00000004099	102.903	108.118	118.842	130.985	131.298	127.483	138.731	137.846
ENSMUSG00000004100	87.1743	93.8033	94.4412	97.3323	103.275	101.239	85.8286	87.866
ENSMUSG00000004105	0.786182	0.749464	1.12584	1.63916	1.39724	1.54304	1.69548	1.63985
ENSMUSG00000004110	0.00751575	0.0038748	0.0175516	0	0	0	0.0125104	0.00893399
ENSMUSG00000004113	8.33776	9.2548	9.35234	9.51221	8.84433	8.60778	5.00612	5.30674
ENSMUSG00000004127	7.40014	7.6063	7.83543	8.35225	8.57172	7.82862	5.34493	5.16955
ENSMUSG00000004151	2.88172	3.37954	3.08753	4.03636	4.898	3.89463	3.25057	3.19965
ENSMUSG00000004187	3.05572	4.22147	3.15234	3.27833	4.31874	4.78987	2.93005	3.20916
ENSMUSG00000004207	604.795	624.841	524.982	508.155	540.793	535.269	598.933	631.672
ENSMUSG00000004221	9.58885	9.98206	9.53177	12.4031	11.7529	11.0256	10.0412	9.63525
ENSMUSG00000004231	0.0517161	0.0711004	0.0201289	0.0754429	0.0922605	0.0747179	0.0956496	0.163933
ENSMUSG00000004233	2.415	2.26377	3.14948	3.82609	3.60891	3.67038	5.08145	5.03308
ENSMUSG00000004263	2.08786	2.54995	2.57991	2.994	2.3433	3.07505	2.58684	1.73488
ENSMUSG00000004264	203.166	196.196	207.358	218.523	222.137	225.228	208.395	210.47
ENSMUSG00000004266	17.6705	17.8429	22.4981	24.0298	26.6794	28.4145	14.7714	15.9416
ENSMUSG00000004267	17.8363	17.39	13.4216	8.84659	6.55483	6.57118	25.4451	25.9372
ENSMUSG00000004268	50.93	49.4012	56.0368	61.7788	64.4051	62.3849	56.9865	58.1477
ENSMUSG00000004270	76.1246	81.3471	77.7931	73.5476	63.4333	65.9772	91.3786	92.0497
ENSMUSG00000004285	333.153	305.26	315.262	309.124	334.256	325.924	269.246	260.155
ENSMUSG00000004296	0.0474042	0	0	0	0	0	0	0
ENSMUSG00000004317	33.9366	34.3713	42.8967	52.4876	40.5522	40.3637	41.7075	43.4957
ENSMUSG00000004319	16.9872	16.9301	17.0098	18.1972	14.3066	14.2699	16.5475	17.3229
ENSMUSG00000004328	10.4778	9.67187	8.08059	7.84517	5.56304	5.96286	12.8455	12.3063
ENSMUSG00000004341	1.24228	1.50698	0.426634	1.35917	2.42479	2.21712	2.91932	1.99789
ENSMUSG00000004344	0	0	0	0	0	0	0	0.132425
ENSMUSG00000004347	0.236979	0.263517	0.341817	0.315199	0.233764	0.266855	0.974562	0.707004
ENSMUSG00000004356	67.1429	66.2055	66.9339	69.5675	63.223	63.3271	73.0092	75.9974
ENSMUSG00000004359	0.024276	0	0	0	0.129924	0.0526099	0.0269393	0
ENSMUSG00000004360	0.0495628	0.187385	0.115744	0.108452	0.088419	0.179017	0.11	0.117831
ENSMUSG00000004364	85.0735	83.676	90.7569	89.3518	82.2341	82.3766	97.6768	95.5772
ENSMUSG00000004366	0	0	0	0	0	0	0	0
ENSMUSG00000004371	1.48301	1.00351	1.46107	1.36902	0.942515	1.00435	0.822853	0.385625
ENSMUSG00000004383	8.04338	8.70835	9.91674	12.0744	9.93896	10.2537	9.85776	10.911
ENSMUSG00000004393	120.927	125.031	121.944	123.766	120.533	127.084	129.904	134.644
ENSMUSG00000004394	84.6818	89.8329	84.6321	83.469	65.5301	71.3013	88.5085	93.0787
ENSMUSG00000004415	1.74491	2.05791	2.37036	1.79679	1.85552	2.07611	2.73365	2.79268
ENSMUSG00000004446	23.9808	25.4582	30.8536	34.7435	37.1115	36.4303	30.9255	32.1279
ENSMUSG00000004451	27.7463	29.0777	34.1428	40.2069	32.0477	32.8525	25.2912	24.5061
ENSMUSG00000004455	172.355	166.542	162.107	169.831	202.238	202.016	164.005	162.666
ENSMUSG00000004460	63.3057	65.0379	61.4368	66.0782	62.5801	62.4146	64.5592	66.6202
ENSMUSG00000004462	13.4241	12.9878	15.9568	17.5189	17.989	18.8463	19.071	17.9263
ENSMUSG00000004473	1.40899	1.16227	1.42586	1.4388	1.60872	1.35712	1.18137	1.526
ENSMUSG00000004500	0.859033	0.946156	1.61856	2.13605	2.92568	2.17899	1.38658	1.5317
ENSMUSG00000004508	5.75973	4.91016	6.33703	8.02181	4.90299	5.19274	5.75413	5.28321
ENSMUSG00000004530	51.128	50.3212	57.2438	64.2361	53.5184	53.3624	47.454	47.2307
ENSMUSG00000004535	30.593	30.7365	36.2887	39.5674	38.3306	39.9052	35.5131	36.144
ENSMUSG00000004540	0.0888039	0	0	0.194319	0.0950547	0.048113	0	0.0527807
ENSMUSG00000004542	0	0.0299986	0.033971	0	0	0	0	0
ENSMUSG00000004552	0	0	0	0	0	0	0	0
ENSMUSG00000004558	15.7352	16.4477	9.59046	8.27681	12.3545	12.0383	6.04436	7.86205
ENSMUSG00000004561	3.80492	4.21393	4.33314	4.95955	6.0337	5.77719	4.32661	4.94171
ENSMUSG00000004562	4.51558	4.10886	4.94704	5.19634	4.83343	5.08793	4.14254	4.28773
ENSMUSG00000004565	29.4212	29.7914	24.4406	22.2066	22.5694	22.7641	32.0941	33.6473
ENSMUSG00000004567	26.6588	27.4883	27.7272	28.1139	29.0241	30.3179	35.8015	36.032
ENSMUSG00000004568	46.672	49.3612	44.2771	38.486	37.1647	38.5254	50.4365	50.6733
ENSMUSG00000004591	34.714	32.1505	36.2303	37.4812	32.4915	32.8683	22.4031	22.8617
ENSMUSG00000004609	0	0	0	0	0	0	0	0
ENSMUSG00000004610	9.21226	8.67292	6.45405	4.99571	6.51664	7.63856	9.68955	7.80828
ENSMUSG00000004612	0	0	0.119121	0	0	0	0	0
ENSMUSG00000004613	0	0	0	0	0	0	0	0
ENSMUSG00000004626	85.0833	87.9388	85.6827	92.4757	92.968	96.7616	76.9522	77.5797
ENSMUSG00000004630	0.459079	0.946728	0.416925	0.390658	0.382195	0.55272	0.339629	0.42444
ENSMUSG00000004631	8.19796	8.16313	14.61	15.3911	8.55868	8.49277	11.652	12.3875
ENSMUSG00000004633	7.28369	8.18858	9.01064	9.72432	9.80558	9.63088	8.91953	8.23859
ENSMUSG00000004637	6.11362	6.12428	5.01949	4.40241	3.96365	4.28065	6.48936	6.37384
ENSMUSG00000004642	24.4773	25.0491	28.2944	32.8753	36.9761	35.536	24.2846	25.8309
ENSMUSG00000004651	0	0	0	0	0	0	0	0
ENSMUSG00000004654	0	0	0	0	0	0	0	0
ENSMUSG00000004655	0	0	0	0.0776685	0.0379929	0.0769222	0.118166	0.0421924
ENSMUSG00000004661	29.1212	29.2921	33.5531	31.3113	25.978	27.8562	42.3184	39.7999
ENSMUSG00000004665	221.057	215.976	213.195	211.293	105.325	122.189	129.09	119.626
ENSMUSG00000004667	139.028	138.853	112.017	111.264	109.788	114.622	111.031	119.972
ENSMUSG00000004668	0.0188973	0.00974267	0.00551639	0.0103377	0.0151706	0.0358343	0.0209705	0.0561582
ENSMUSG00000004677	32.2399	31.4644	40.7188	48.0519	44.4941	45.2224	30.3317	30.5921
ENSMUSG00000004698	0.673977	0.629388	0.757276	0.549567	0.673777	0.482278	1.54523	1.47383
ENSMUSG00000004707	0	0	0	0	0	0	0	0
ENSMUSG00000004709	0.0191231	0.0197181	0.0223292	0.0627672	0	0	0	0
ENSMUSG00000004730	0.0287347	0	0	0	0	0	0	0
ENSMUSG00000004748	11.964	12.8342	10.9002	12.444	14.7586	16.2194	17.0273	15.3696
ENSMUSG00000004768	9.38631	9.50431	10.0006	9.50605	9.02302	9.21958	9.11718	8.2143
ENSMUSG00000004771	41.7292	42.8992	53.456	58.1691	51.2047	50.5862	42.1918	43.2689
ENSMUSG00000004788	54.8582	55.035	58.7416	70.5735	70.3682	74.3977	47.9218	50.0395
ENSMUSG00000004789	170.65	171.721	176.714	179.738	160.298	167.823	182.079	179.859
ENSMUSG00000004791	6.36559	7.71838	5.8499	5.67481	5.17333	4.21521	7.91423	6.93623
ENSMUSG00000004798	18.2682	17.9197	21.7317	22.2742	18.3016	19.1019	20.5666	18.7669
ENSMUSG00000004814	0	0	0	0	0	0	0	0
ENSMUSG00000004815	8.7161	7.94414	7.9208	7.33664	8.03846	7.99697	7.39818	7.50853
ENSMUSG00000004821	0	0	0	0	0	0	0	0
ENSMUSG00000004837	0.0520045	0.107245	0	0	0	0	0	0
ENSMUSG00000004842	0	0	0	0	0	0	0	0
ENSMUSG00000004843	75.5896	80.0864	94.6602	97.2442	83.0823	87.7892	72.3978	79.1194
ENSMUSG00000004846	51.1305	57.8703	48.7645	49.5301	43.0018	43.9788	46.0239	54.3528
ENSMUSG00000004849	82.0022	88.2282	83.9115	85.0766	76.1951	82.6042	73.1095	78.9694
ENSMUSG00000004864	61.6077	60.9812	44.5733	51.6835	58.089	57.5351	43.1825	46.6963
ENSMUSG00000004865	23.5454	24.7066	26.8722	28.6161	29.9205	28.7496	27.2119	26.943
ENSMUSG00000004872	0.783691	0.839156	0.263965	0.527649	0.62914	0.440926	1.42157	1.45111
ENSMUSG00000004880	212.34	214.182	203.118	204.121	179.385	174.55	199.428	208.083
ENSMUSG00000004885	10.9326	9.09092	18.4481	21.9932	22.3472	20.024	55.1808	44.5203
ENSMUSG00000004891	36.1001	37.8828	56.8312	80.4088	44.4591	50.2824	29.0617	28.8155
ENSMUSG00000004892	1.62902	2.12921	1.36632	1.12962	0.736767	1.06905	3.10625	3.38191
ENSMUSG00000004894	0	0	0	0	0	0	0	0
ENSMUSG00000004895	84.0041	88.725	96.6354	102.018	98.904	101.615	122.798	117.916
ENSMUSG00000004896	4.66074	5.1696	5.01294	5.0671	5.4924	5.33704	6.5752	7.37532
ENSMUSG00000004897	564.917	577.944	611.424	638.134	535.201	544.926	861.176	835.019
ENSMUSG00000004902	0	0.0503116	0.0569738	0.106769	0.0522278	0.0528714	0.162439	0.174002
ENSMUSG00000004929	68.9516	71.6483	62.6489	63.2796	65.4992	65.4476	78.6637	81.218
ENSMUSG00000004931	66.4575	71.0363	66.5876	65.4928	59.5717	63.712	65.2975	62.4196
ENSMUSG00000004933	0.669799	1.42314	0.734694	0.954889	0.89075	1.09967	0.67571	0.916827
ENSMUSG00000004934	40.3746	40.9594	36.8547	37.1378	32.1945	36.7148	43.0877	44.002
ENSMUSG00000004936	78.6154	82.4226	92.6305	104.033	93.8325	95.823	74.1801	79.4279
ENSMUSG00000004937	135.249	136.088	150.846	159.581	160.128	170.209	154.659	151.426
ENSMUSG00000004939	0.0506761	0	0.118345	0.110889	0	0.0549116	0.112471	0.120478
ENSMUSG00000004945	38.9828	37.3172	40.777	46.4827	51.5065	48.8411	38.1338	42.2361
ENSMUSG00000004947	12.6368	13.6179	13.3309	14.8413	15.9107	15.7619	12.1985	12.6885
ENSMUSG00000004948	8.73943	8.86603	9.1348	6.93998	8.14754	10.0044	4.92732	5.11051
ENSMUSG00000004951	549.697	607.367	678.395	766.864	621.11	633.076	209.657	225.119
ENSMUSG00000004952	3.4258	3.14705	2.38555	2.03081	2.20016	2.59174	1.45153	1.79179
ENSMUSG00000004961	3.09508	3.27218	2.6533	2.91479	3.35487	3.31131	2.47815	2.18885
ENSMUSG00000004980	237.911	244.964	320.397	354.908	373.687	370.327	310.264	294.54
ENSMUSG00000004988	0.0476465	0	0	0	0.0510002	0	0	0
ENSMUSG00000004994	11.6296	12.0985	13.4581	12.1179	10.781	10.6513	13.6352	14.7292
ENSMUSG00000004996	34.7564	33.6348	31.4023	25.8395	28.2376	27.3199	37.052	39.3509
ENSMUSG00000005034	18.6339	17.8985	19.8342	20.9222	17.943	17.5537	12.8222	12.6861
ENSMUSG00000005043	3.25319	3.46333	4.71126	5.43139	5.58505	6.08879	6.25906	6.27773
ENSMUSG00000005045	8.37767	7.76548	6.88505	6.38741	4.72843	5.54582	4.37304	4.62651
ENSMUSG00000005054	514.01	515.237	593.461	636.801	538.527	554.946	343.933	342.881
ENSMUSG00000005057	2.08704	2.24091	2.15498	2.73632	1.717	2.18671	2.8328	3.03445
ENSMUSG00000005069	69.7143	71.6885	57.9315	58.8354	57.3836	60.7556	77.9661	83.3475
ENSMUSG00000005078	34.2911	34.8938	41.6175	42.1031	39.9675	40.1972	38.5528	37.221
ENSMUSG00000005087	3.56408	4.01552	4.49905	4.83289	2.9901	2.89274	5.28363	5.54525
ENSMUSG00000005089	0.0709999	0.0439255	0.0911937	0.186433	0.167194	0.0461603	0.323035	0.337591
ENSMUSG00000005102	16.2805	16.4648	20.7913	21.2599	18.7917	19.0774	19.2322	18.9068
ENSMUSG00000005103	32.7753	32.0017	39.9097	47.7244	35.5534	36.3548	21.2784	20.2647
ENSMUSG00000005107	0.238476	0.245896	0.149939	0.160563	0.215991	0.258407	0.244282	0.196253
ENSMUSG00000005124	0.0675927	0.121968	0.118387	0.332787	0.217051	0.128173	0.0562561	0.140608
ENSMUSG00000005125	5.0773	5.07487	5.68082	8.38671	5.97966	6.40582	2.63667	2.28639
ENSMUSG00000005131	2.26138	1.86539	2.64051	1.97932	2.42055	2.28702	2.92771	2.5985
ENSMUSG00000005142	40.3369	42.2508	33.846	33.328	35.7645	35.0471	43.4471	46.5537
ENSMUSG00000005148	64.637	67.2628	57.8231	44.4586	34.2744	35.8122	44.3716	39.2221
ENSMUSG00000005150	10.5553	13.5109	13.2136	14.1188	14.238	13.5888	14.2836	14.8678
ENSMUSG00000005161	162.459	153.675	158.603	178.213	188.031	189.718	165.185	169.276
ENSMUSG00000005198	159.361	158.279	162.738	176.03	189.107	184.847	141.586	134.93
ENSMUSG00000005202	0	0	0	0	0.0662732	0	0	0
ENSMUSG00000005204	129.109	132.491	131.839	141.173	154.74	160.124	112.362	114.013
ENSMUSG00000005220	0.103605	0.124633	0.221786	0.132245	0.110897	0.112264	0.229942	0.164207
ENSMUSG00000005225	14.4425	13.8351	12.9782	14.9276	14.362	13.6303	15.9383	14.8102
ENSMUSG00000005232	0	0	0	0.0516807	0	0	0	0
ENSMUSG00000005233	38.9882	40.5934	45.0125	40.7687	38.0696	39.3627	43.2655	43.4944
ENSMUSG00000005237	0.535742	0.468909	0.392795	0.415759	0.433423	0.452265	0.490823	0.607218
ENSMUSG00000005251	28.0935	26.5598	23.3564	22.8398	21.1583	22.288	21.8831	20.3005
ENSMUSG00000005262	15.7199	14.923	19.3849	23.3163	24.4915	22.067	15.8933	16.0278
ENSMUSG00000005267	1.03849	0.642482	0.941546	0.989165	1.32083	1.19148	1.0304	1.04566
ENSMUSG00000005268	0.0303945	0.0376083	0.0283922	0.0465561	0.0390406	0.0263478	0.0269832	0.028904
ENSMUSG00000005299	22.6975	22.4074	23.4114	24.3045	23.4884	23.4427	26.0454	25.1428
ENSMUSG00000005312	193.495	192.761	199.854	193.352	178.251	183.462	221.517	212.538
ENSMUSG00000005320	3.94879	4.42454	2.6128	1.49772	1.6907	1.42627	2.30786	2.25309
ENSMUSG00000005338	0.192972	0.159181	0.27039	0.23928	0.247866	0.320621	0.78519	0.672867
ENSMUSG00000005339	0	0	0	0	0	0	0	0
ENSMUSG00000005354	64.3491	62.6271	60.2342	58.6213	57.4699	59.3786	66.5891	61.9258
ENSMUSG00000005355	0	0.123846	0.186993	0.13141	0.0857084	0.130147	0.0444284	0.047591
ENSMUSG00000005357	11.0697	11.184	7.76576	6.4463	5.44665	6.57782	13.2748	11.9913
ENSMUSG00000005360	7.03399	7.10646	5.03765	3.45357	3.01632	3.69259	9.91466	9.50387
ENSMUSG00000005362	10.1497	9.44655	10.3388	11.7477	12.1221	11.8374	11.4263	11.1443
ENSMUSG00000005364	0	0	0	0	0	0	0	0
ENSMUSG00000005370	265.331	267.011	210.588	197.584	221.388	220.268	244.066	252.216
ENSMUSG00000005371	47.3196	44.9174	57.7227	57.6557	45.5925	46.2275	54.4585	50.7123
ENSMUSG00000005373	2.64343	2.5868	1.8677	2.78163	4.01897	3.53941	1.62553	2.16155
ENSMUSG00000005374	22.1151	22.3381	16.3004	17.3125	17.8522	16.6959	30.0344	30.1969
ENSMUSG00000005378	33.3487	34.4999	35.4349	36.5769	36.7867	34.0471	36.4878	38.1686
ENSMUSG00000005397	30.7061	32.7747	26.8681	27.2002	21.1302	21.3739	24.5763	24.6208
ENSMUSG00000005410	191.393	196.253	181.419	194.257	224.815	222.831	242.023	238.911
ENSMUSG00000005413	194.126	205.06	357.364	446.782	326.533	331.492	184.443	183.775
ENSMUSG00000005417	46.8774	48.1557	52.7678	59.5709	48.7916	50.6058	52.16	50.7748
ENSMUSG00000005442	58.6784	59.1219	52.6616	51.8908	43.2137	44.2271	47.3844	44.7385
ENSMUSG00000005447	38.8111	36.0945	44.0779	55.197	54.8064	55.4818	35.4571	36.1399
ENSMUSG00000005465	1.36064	1.48551	0.872262	0.467034	0.399801	0.607091	0.710549	0.824557
ENSMUSG00000005469	86.8729	87.7212	89.1846	86.0671	79.87	79.2298	94.532	83.887
ENSMUSG00000005470	12.6825	11.8434	14.7622	23.2136	21.9423	22.4287	12.3921	12.8001
ENSMUSG00000005474	0	0	0.0905045	0	0	0	0	0
ENSMUSG00000005481	60.577	60.9512	69.4236	84.2264	85.9641	82.8682	65.1152	65.7727
ENSMUSG00000005483	35.7237	34.2436	40.7507	50.851	54.248	48.5318	33.9273	34.6282
ENSMUSG00000005493	0.162281	0.264941	0.0789536	0.0591835	0.159229	0.0732685	0.0600283	0.0964521
ENSMUSG00000005501	2.77274	2.79422	4.23731	5.97273	6.09556	5.78766	2.91131	2.91314
ENSMUSG00000005503	0.129641	0.133675	0.264907	0.283678	0.069383	0.386309	0.0719317	0.0385261
ENSMUSG00000005505	13.694	15.6822	16.5795	18.5575	20.8581	22.1452	13.6471	14.6538
ENSMUSG00000005506	83.573	80.5614	89.6179	96.4735	87.2931	83.799	97.7891	91.0627
ENSMUSG00000005510	68.7129	70.6745	69.4853	70.3538	74.6493	75.2445	74.0184	74.1984
ENSMUSG00000005514	102.404	102.434	84.318	80.0715	81.6132	85.1819	110.602	116.435
ENSMUSG00000005533	17.3538	19.3024	13.5326	12.5464	11.1868	10.9395	17.3596	17.7174
ENSMUSG00000005534	9.50349	9.09976	6.97015	5.72207	5.9321	6.26981	10.5988	10.6759
ENSMUSG00000005540	0	0	0	0	0	0	0	0
ENSMUSG00000005547	0	0	0	0	0	0.0487396	0	0
ENSMUSG00000005553	1.85943	1.7639	1.56324	1.22063	0.796124	0.993985	3.19143	2.91761
ENSMUSG00000005566	527.8	552.848	460.2	495.073	577.217	569.799	564.153	598.182
ENSMUSG00000005575	115.754	125.026	150.913	164.431	149.224	149.948	128.541	130.59
ENSMUSG00000005580	5.95671	5.95706	4.81849	4.73085	4.41711	4.95757	6.43102	6.69687
ENSMUSG00000005583	0.0296672	0.0489446	0.0207847	0.0649174	0.0508087	0.0835816	0.032922	0.0141062
ENSMUSG00000005609	29.8731	29.6008	26.3618	27.8508	33.8597	35.3504	29.1925	28.3334
ENSMUSG00000005610	296.453	292.021	349.293	421.728	406.406	399.895	316.834	310.669
ENSMUSG00000005611	0.0136581	0.0140831	0.031896	0.0149433	0.0730976	0.044399	0.0151565	0.0324709
ENSMUSG00000005615	26.8496	26.1136	33.2064	34.9283	27.3338	26.2827	27.4203	25.3248
ENSMUSG00000005621	17.3984	17.8489	17.2599	16.5992	13.2906	13.7815	18.6091	18.3187
ENSMUSG00000005625	170.018	171.028	172.001	177.441	168.265	175.052	230.126	228.982
ENSMUSG00000005628	0.597371	0.839943	1.26822	1.24774	1.27884	1.47113	0.482114	0.968313
ENSMUSG00000005640	0.130548	0.201916	0.0762177	0.124978	0.139737	0.229871	0.181088	0.193979
ENSMUSG00000005649	0	0	0	0	0	0	0	0
ENSMUSG00000005656	147.121	145.914	173.989	181.441	172.541	168.326	170.506	176.09
ENSMUSG00000005667	162.903	163.616	185.875	173.345	119.328	127.405	161.843	162.143
ENSMUSG00000005672	18.0607	19.3348	14.3931	11.6088	17.7415	16.9284	22.4807	22.7749
ENSMUSG00000005674	15.8342	16.9636	16.8775	16.0526	17.5902	17.4134	14.71	15.6924
ENSMUSG00000005677	0.190122	0.239601	0.123331	0.0693369	0.135669	0.160231	0.0468843	0.0753327
ENSMUSG00000005681	49.6607	49.0575	52.1069	40.6551	56.6876	60.2084	54.3381	56.555
ENSMUSG00000005682	47.1249	45.4153	49.276	47.7534	44.9245	44.3202	54.969	58.7076
ENSMUSG00000005683	353.622	366.427	403.669	465.609	381.477	391.001	365.744	356.701
ENSMUSG00000005686	2.46211	2.64164	3.34109	2.69378	2.93813	2.77605	2.58454	2.35324
ENSMUSG00000005687	88.3801	88.1078	93.2026	95.7664	95.9424	95.0763	133.667	135.229
ENSMUSG00000005696	0	0.0174651	0.0395557	0	0.0181303	0.0183537	0.0375926	0
ENSMUSG00000005698	52.1476	52.6229	58.2021	63.0788	66.5177	66.2356	67.3857	64.1546
ENSMUSG00000005699	22.2351	23.0615	25.8868	21.4736	21.846	23.3163	21.1289	24.4932
ENSMUSG00000005705	0.552285	0.379647	0.322439	0.503542	0.492633	0.498703	0	0.547085
ENSMUSG00000005716	0.0895717	0	0	0.391999	0.191753	0.0970579	0	0.212948
ENSMUSG00000005718	20.4316	19.9753	17.1586	19.9883	27.2546	26.1559	33.2017	30.949
ENSMUSG00000005732	342.809	338.529	455.832	490.983	488.733	481.292	338.432	322.206
ENSMUSG00000005763	0.104985	0.126294	0.183879	0.172295	0.168562	0.227519	0.116503	0.0207993
ENSMUSG00000005774	9.94016	10.7042	11.6067	13.0839	15.3061	15.1087	11.8213	12.4813
ENSMUSG00000005779	345.926	341.807	337.569	346.055	343.11	347.649	469.636	488.182
ENSMUSG00000005800	0	0	0	0	0	0	0	0
ENSMUSG00000005802	20.0028	18.7836	20.973	22.1082	18.3338	19.1127	20.8004	20.0166
ENSMUSG00000005803	0.936094	1.03585	1.19967	0.949234	0.977546	1.11329	1.36816	1.30272
ENSMUSG00000005804	18.4145	19.4066	21.9485	23.7841	23.9855	22.8299	21.1247	21.207
ENSMUSG00000005813	35.1664	34.7497	37.8114	35.5021	31.6247	32.4907	26.8145	26.554
ENSMUSG00000005823	33.6925	37.1273	34.7159	35.5479	36.8263	35.1581	37.29	40.2091
ENSMUSG00000005824	0	0	0	0	0	0	0	0
ENSMUSG00000005836	1.16774	1.11377	0.954463	0.79851	1.0312	0.664303	1.00428	1.80453
ENSMUSG00000005846	304.757	311.132	331.79	335.646	308.042	332.823	347.769	343.121
ENSMUSG00000005864	0	0.0310648	0	0	0.0967439	0	0	0.0358124
ENSMUSG00000005871	25.9968	25.4935	30.8391	32.6718	29.6071	29.7666	29.8801	30.3889
ENSMUSG00000005873	131.006	129.368	139.614	152.004	127.156	128.688	108.372	113.98
ENSMUSG00000005881	169.695	178.828	162.366	158.919	157.923	159.059	183.238	182.799
ENSMUSG00000005882	18.6365	18.5005	19.7254	20.255	19.7666	19.7427	22.0849	22.465
ENSMUSG00000005883	0	0	0.0277677	0.0260183	0.254546	0.0773047	0.0791689	0.0282682
ENSMUSG00000005886	9.97298	9.68094	10.4408	11.6679	10.4134	10.3996	11.808	11.0188
ENSMUSG00000005891	0	0	0	0	0	0	0	0
ENSMUSG00000005892	13.2725	12.6434	12.3509	17.1012	28.8461	28.1795	25.4198	20.2618
ENSMUSG00000005893	6.56798	6.02559	7.06406	8.3677	8.7745	8.32788	7.65574	7.25819
ENSMUSG00000005897	10.0794	10.5182	12.5491	15.0358	15.49	15.4835	14.3969	12.0295
ENSMUSG00000005899	27.9231	29.0936	25.9324	25.1215	28.1778	29.6569	29.0389	29.2062
ENSMUSG00000005907	5.77148	5.37546	5.44595	6.24558	6.52468	6.60508	6.26478	6.593
ENSMUSG00000005917	0.533118	0.28372	0.481934	0.338679	0.202486	0.31679	0.324429	0.470179
ENSMUSG00000005936	81.5966	79.92	85.2816	91.2311	82.9867	82.5788	86.2005	86.8188
ENSMUSG00000005947	0.305318	0.314818	0.285205	0.334046	0.217873	0.529337	0.406576	0.435519
ENSMUSG00000005949	17.5159	18.9683	18.5582	20.0666	20.662	22.0786	26.5169	26.2799
ENSMUSG00000005950	2.33597	2.68967	2.18209	2.04461	2.50039	1.56091	2.50584	1.75862
ENSMUSG00000005951	3.03004	2.77002	2.99092	2.22149	2.2068	2.26784	5.02636	5.45843
ENSMUSG00000005952	0	0	0	0	0.0271142	0	0	0.0301113
ENSMUSG00000005958	14.3817	14.7528	9.46982	7.91614	9.76015	9.92861	17.6542	18.1355
ENSMUSG00000005968	25.9959	28.347	19.3163	15.972	9.89429	10.4052	17.3286	18.1354
ENSMUSG00000005973	68.2117	69.7326	82.6797	92.1861	82.8814	81.5	79.0946	80.2165
ENSMUSG00000005980	0.0302446	0	0	0	0.0323735	0	0	0
ENSMUSG00000005981	259.402	265.045	248.263	248.125	250.042	254.773	254.24	258.941
ENSMUSG00000005982	14.8604	14.8188	17.2091	20.2431	17.5023	17.2412	17.0332	14.2944
ENSMUSG00000005983	1.47364	1.40032	1.85567	1.26455	1.8248	1.37764	2.08422	1.95781
ENSMUSG00000005986	16.9052	19.0728	14.5169	13.6853	12.4962	12.1163	17.7504	17.7523
ENSMUSG00000005994	0	0	0	0	0.0352926	0	0	0
ENSMUSG00000006005	85.8972	86.3624	92.9852	101.328	95.7565	97.5429	97.6967	92.1586
ENSMUSG00000006007	0	0	0	0	0.0297933	0	0	0
ENSMUSG00000006010	17.9665	16.2509	19.4385	19.3585	16.6995	16.8806	18.701	19.1671
ENSMUSG00000006014	0.043572	0.0449278	0	0.0238359	0.093278	0.0236068	0	0.0776913
ENSMUSG00000006019	18.8274	19.3086	17.7434	17.6245	17.4598	16.5977	26.724	26.3594
ENSMUSG00000006021	13.201	14.0146	14.8602	13.2522	13.7418	12.4596	13.2865	14.166
ENSMUSG00000006024	68.9603	73.5186	88.0276	100.724	91.187	91.3766	74.3119	73.3368
ENSMUSG00000006050	45.3679	45.1785	45.9543	47.1973	40.1872	42.1061	41.6855	41.34
ENSMUSG00000006056	14.9559	12.2777	7.85849	6.54524	9.85144	7.97827	7.14932	7.86338
ENSMUSG00000006057	47.78	47.3485	48.1213	47.9973	54.0285	55.805	52.8955	51.5386
ENSMUSG00000006058	35.3192	35.3767	40.4679	43.9396	43.7706	44.8761	28.6418	26.416
ENSMUSG00000006095	118.463	111.014	118.239	125.789	115.035	114.911	93.8583	93.3911
ENSMUSG00000006127	6.54402	7.16727	6.69076	8.01465	8.45087	8.39625	4.93162	5.9793
ENSMUSG00000006134	61.9375	58.663	59.2721	66.3656	56.2725	56.5474	57.5896	57.0696
ENSMUSG00000006143	0.357805	0.442727	0.167117	0.313178	1.60856	0.697878	0.317648	0.510389
ENSMUSG00000006154	0.370752	0.302645	0.793669	1.0648	1.15747	0.93739	0.274284	0.440714
ENSMUSG00000006169	30.4325	30.2445	38.607	44.6786	38.739	38.6927	32.7582	32.8082
ENSMUSG00000006179	4.42566	5.86157	3.51935	4.50814	4.94137	4.25812	3.76807	3.99095
ENSMUSG00000006191	4.71357	4.57478	4.10022	3.78611	3.81325	4.20758	5.36003	5.65499
ENSMUSG00000006200	6.73943	6.66355	6.89913	6.76751	10.1784	8.80325	7.17144	6.47478
ENSMUSG00000006204	0	0	0	0	0	0	0	0
ENSMUSG00000006205	15.5461	18.1671	10.362	7.90203	9.49886	8.59817	16.3531	18.5182
ENSMUSG00000006215	29.462	30.4531	25.106	24.3137	24.4563	23.4286	29.6783	30.5045
ENSMUSG00000006216	1.16599	1.38444	0.907652	0.541208	0.642943	0.765724	0.823398	1.17602
ENSMUSG00000006218	11.5172	12.2782	10.2571	9.75326	9.05441	9.87105	7.65402	6.65192
ENSMUSG00000006219	24.0799	22.6935	28.9475	30.4199	24.6327	26.1831	19.8032	17.8308
ENSMUSG00000006221	0	0	0	0.0368428	0	0	0	0
ENSMUSG00000006235	0.56079	0.893643	0.833394	1.95222	2.01907	1.98871	0.735461	1.33323
ENSMUSG00000006241	3.92289	4.91618	4.43964	3.82979	4.45742	5.2317	4.88905	4.23271
ENSMUSG00000006262	5.11097	4.2403	4.04133	5.14397	4.5877	4.59719	4.72181	4.66716
ENSMUSG00000006269	0	0	0	0	0	0.0230626	0	0
ENSMUSG00000006270	0.250432	0.258224	0.389891	0.365327	0.536119	0.271362	0.0926354	0.297689
ENSMUSG00000006273	132.37	130.925	136.03	133.44	136.156	134.024	188.652	190.234
ENSMUSG00000006276	52.5444	56.6894	53.3119	59.6321	55.4168	58.9625	70.1684	72.6579
ENSMUSG00000006281	19.2927	18.9866	15.6224	14.1011	14.4432	15.1407	18.7362	17.8581
ENSMUSG00000006288	60.7277	58.3871	68.6617	78.9653	82.459	85.7253	58.3972	61.049
ENSMUSG00000006289	31.6232	30.5802	30.723	29.8215	33.4243	32.9964	41.3643	41.5452
ENSMUSG00000006299	89.7117	91.113	99.2739	99.864	97.3829	97.9986	81.7795	86.5433
ENSMUSG00000006301	12.544	13.0103	13.5634	14.0789	9.91845	11.1421	12.0075	12.3457
ENSMUSG00000006304	217.447	213.431	260.598	287.988	259.607	260.421	207.304	214.646
ENSMUSG00000006307	45.1742	46.0589	40.9934	39.3888	39.9084	40.3159	42.6252	44.3196
ENSMUSG00000006310	1.54286	1.14216	0.831474	1.2552	0.846902	1.15741	0.74631	0.893488
ENSMUSG00000006311	1.3346	1.28439	0.727232	0.876106	0.571416	0.964096	0.789876	1.48068
ENSMUSG00000006313	0.721805	0.947246	0.61296	0.430757	0.772612	0.639926	0.58254	0.156002
ENSMUSG00000006315	133.41	131.854	136.096	139.265	132.747	127.569	145.347	139.845
ENSMUSG00000006333	1409.16	1320.08	1266.37	1274.49	1342.37	1357.83	1258.92	1253.25
ENSMUSG00000006335	36.4126	31.7016	35.0836	34.5722	33.8232	33.6511	24.5545	29.1634
ENSMUSG00000006342	10.8283	10.8994	9.19851	8.55632	9.72011	9.87092	10.2997	11.5777
ENSMUSG00000006344	0.216572	0.101505	0.0689677	0.107704	0.147519	0.213339	0.0873933	0.140422
ENSMUSG00000006345	2.32359	2.98781	2.52163	3.26002	4.09646	4.11732	1.66844	2.24214
ENSMUSG00000006356	62.5477	65.5933	70.5963	78.2994	66.57	69.3157	46.9797	45.413
ENSMUSG00000006360	17.9945	19.2713	16.8091	27.4732	24.9956	25.3923	7.44285	9.28524
ENSMUSG00000006362	0.331969	0.362433	0.661242	0.705043	0.919691	0.846386	0.585087	0.464249
ENSMUSG00000006369	74.6935	75.3668	67.4997	54.3253	58.9293	59.6786	100.489	100.36
ENSMUSG00000006373	216.415	209.998	244.138	240.513	245.084	237.059	215.64	221.321
ENSMUSG00000006378	60.2176	61.4922	63.4998	71.4203	74.5122	77.608	60.026	60.4134
ENSMUSG00000006386	2.63189	2.24448	2.14889	2.01351	2.09697	2.42301	1.95441	1.67012
ENSMUSG00000006389	0.0630454	0	0.0368076	0	0	0.0341573	0	0
ENSMUSG00000006390	48.5718	52.8342	54.8778	61.8618	48.9884	45.9968	45.3979	44.1976
ENSMUSG00000006392	29.0203	29.667	37.3324	45.7907	40.2422	41.2431	26.3425	24.2658
ENSMUSG00000006395	22.7939	23.3726	22.5246	17.2723	15.136	16.2373	23.4209	22.1278
ENSMUSG00000006398	265.556	273.922	296.789	311.733	297.232	305.167	293.748	288.313
ENSMUSG00000006403	2.50073	2.85838	2.05983	1.90885	1.47325	1.30235	1.48434	1.24435
ENSMUSG00000006411	1.12012	1.43731	0.930075	1.03488	1.22561	1.13283	0.801051	0.562187
ENSMUSG00000006412	100.609	99.769	105.055	95.6975	87.9047	97.4903	117.683	105.976
ENSMUSG00000006418	90.3823	91.8195	85.713	91.8341	89.6066	87.941	91.634	94.1938
ENSMUSG00000006423	6.00359	5.52992	7.64075	10.3886	10.2308	9.63556	6.31379	5.76294
ENSMUSG00000006435	12.4086	13.0781	11.5023	15.0563	13.463	14.7742	16.3503	14.8506
ENSMUSG00000006442	185.147	198.424	176.968	175.07	185.009	183.371	256.84	242.197
ENSMUSG00000006445	60.467	63.1713	68.9508	62.9262	39.9742	41.5693	22.8908	25.2555
ENSMUSG00000006456	20.6759	19.2291	29.6001	34.8582	34.0264	35.4793	22.0709	19.078
ENSMUSG00000006457	27.999	25.7806	35.101	30.6687	24.9346	26.7431	27.4953	27.4226
ENSMUSG00000006462	0.0156345	0.016121	0	0	0	0.0169412	0	0
ENSMUSG00000006463	18.6105	16.0902	17.0634	16.0233	14.1702	15.2803	16.6424	17.485
ENSMUSG00000006464	2.67319	2.23955	2.20446	3.16235	3.54092	3.65697	2.87375	2.68112
ENSMUSG00000006469	3.08441	3.05806	2.58571	1.9469	2.41265	2.39953	2.28186	2.72633
ENSMUSG00000006471	5.62501	6.1955	8.19143	11.2945	13.8721	13.3504	5.58598	5.37576
ENSMUSG00000006476	12.265	11.7236	12.5867	12.7314	14.3106	14.1155	11.6873	11.7269
ENSMUSG00000006488	0	0	0	0	0	0	0	0
ENSMUSG00000006490	0	0	0	0	0.107783	0	0	0
ENSMUSG00000006494	74.3891	76.8151	141.67	178.226	205.478	198.84	72.9863	76.3865
ENSMUSG00000006498	292.716	287.909	313.217	316.986	317.678	321.529	318.935	291.55
ENSMUSG00000006517	142.54	159.478	132.742	135.792	101.564	109.127	171.399	186.495
ENSMUSG00000006519	581.853	536.03	490.09	566.346	443.603	466.798	478.464	505.65
ENSMUSG00000006522	0	0.0264354	0	0.0280499	0	0	0	0
ENSMUSG00000006526	19.4393	18.6936	16.5006	15.8633	17.2904	16.3333	19.3535	20.8131
ENSMUSG00000006527	8.52586	8.16719	10.1193	11.0305	10.2479	9.94097	9.6051	9.58237
ENSMUSG00000006529	0	0	0	0	0.0606179	0	0	0
ENSMUSG00000006538	0.367103	0.473157	0.250046	0.468585	0.294707	0.497231	0.543169	0.509105
ENSMUSG00000006542	0.455838	0.287235	0.591401	0.498728	0.487923	0.439054	0.730667	0.270928
ENSMUSG00000006546	0.0781594	0.161183	0.0912632	0	0	0.0846918	0.173468	0.0929082
ENSMUSG00000006567	4.38627	4.80358	3.3977	3.37184	3.52893	3.77434	6.41044	6.91789
ENSMUSG00000006570	0	0	0	0	0	0	0	0
ENSMUSG00000006574	0.381289	0.648702	0.178085	0.166866	0.285689	0.144605	0.211559	0.317267
ENSMUSG00000006575	4.24846	3.53068	2.73951	2.49754	3.56334	4.7066	3.23685	2.56276
ENSMUSG00000006576	4.85793	5.25508	4.52019	5.26757	5.57129	5.4637	4.69296	5.02703
ENSMUSG00000006585	187.468	207.005	173.188	172.064	175.039	176.319	207.373	206.337
ENSMUSG00000006586	0.281173	0.241602	0.123118	0.217904	0.413826	0.355452	0.260017	0.292453
ENSMUSG00000006587	20.421	21.48	15.4853	12.8405	11.4945	11.8905	11.2004	11.5095
ENSMUSG00000006589	471.604	489.498	438.525	421.618	383.901	398.549	436.119	409.185
ENSMUSG00000006599	81.5574	81.8397	86.2551	98.0518	94.322	92.6062	113.322	107.942
ENSMUSG00000006611	0.130521	0.107666	0.335287	0.228483	0.279416	0.339431	0.318648	0.217211
ENSMUSG00000006638	2.43983	3.11735	3.09661	3.30774	2.66834	2.35639	2.53093	3.15243
ENSMUSG00000006641	29.7185	30.571	23.7614	21.3953	23.7577	23.6707	27.6898	29.2998
ENSMUSG00000006642	0.0453081	0.116795	0.132261	0.0495713	0.242486	0.0736423	0.0502788	0.0269289
ENSMUSG00000006649	3.63399	3.96491	1.74335	1.14038	2.54795	2.04517	1.57868	1.97569
ENSMUSG00000006651	53.7769	58.159	43.4497	39.867	34.4049	35.3982	33.4395	33.4319
ENSMUSG00000006673	36.6947	37.3022	40.0829	41.3327	40.6515	40.9228	37.388	36.6199
ENSMUSG00000006675	4.41052	4.17702	3.52661	3.12085	3.00192	3.06488	4.30919	4.50197
ENSMUSG00000006676	59.8387	62.3964	60.4323	63.1386	66.4014	66.2305	60.0758	61.1127
ENSMUSG00000006678	19.4677	20.3462	21.4097	24.6681	25.2208	24.5113	23.4351	23.3677
ENSMUSG00000006699	457.135	458.685	517.771	520.648	461.046	462.741	437.304	431.101
ENSMUSG00000006705	5.28997	5.55222	5.71873	5.49166	6.09677	5.76141	5.93037	5.95047
ENSMUSG00000006711	0.0530198	0.0182232	0	0.0773447	0.113503	0.0957518	0.0392243	0
ENSMUSG00000006715	110.493	107.237	117.498	127.783	121.336	123.59	98.0352	100.701
ENSMUSG00000006717	127.386	116.681	125.035	127.911	128.324	145.04	147.389	160.033
ENSMUSG00000006720	16.3502	17.379	15.2793	14.1135	13.6088	15.2433	17.0247	15.8387
ENSMUSG00000006724	0.326028	0.261468	0.169195	0.515241	0.465303	0.39253	0.401996	0.34449
ENSMUSG00000006728	354.896	357.89	426.125	468.798	510.127	502.605	397.398	419.716
ENSMUSG00000006731	16.2819	17.3326	16.7232	18.185	14.4023	17.1527	16.2279	13.5301
ENSMUSG00000006732	22.3247	21.1342	20.3372	20.3895	23.5184	21.6186	22.745	22.7627
ENSMUSG00000006736	151.737	147.897	144.212	137.145	135.556	132.428	153.163	157.193
ENSMUSG00000006740	78.7058	76.0583	97.3488	103.135	85.3525	88.604	73.9778	73.2485
ENSMUSG00000006763	15.9138	15.7307	14.9571	15.2774	14.8352	14.6679	17.1218	17.1335
ENSMUSG00000006764	0.356264	0.100186	0.340359	0.0354351	0.346674	0.315851	0.0359408	0.115498
ENSMUSG00000006777	0.0595809	0.0614348	0.0695699	0.065187	0.318874	0.193682	0.26447	0.35412
ENSMUSG00000006782	14.8104	15.8261	15.6778	15.6433	16.4563	18.6859	13.0799	12.2749
ENSMUSG00000006784	0.273043	0.344103	0.31882	0.282138	0.519577	0.361611	0.252498	0.342598
ENSMUSG00000006800	65.8703	66.383	76.8015	78.5911	79.2558	80.2672	82.3272	79.1003
ENSMUSG00000006818	31.821	33.5403	33.1699	32.7876	34.5828	38.6288	37.7473	36.0866
ENSMUSG00000006850	67.8932	68.2596	66.8721	55.697	50.5903	55.3286	82.2892	85.5849
ENSMUSG00000006906	2.11959	2.01033	2.71514	2.99419	2.22092	2.33551	2.02462	2.17937
ENSMUSG00000006920	24.1758	22.9638	20.1071	16.4819	16.6212	17.1383	36.6469	35.1588
ENSMUSG00000006930	7.42784	8.55251	10.6102	14.899	18.313	17.0095	7.41845	9.71244
ENSMUSG00000006931	21.4059	24.0143	21.9953	24.4037	21.1713	19.6229	17.5307	18.7786
ENSMUSG00000006932	354.47	362.672	391.265	426.757	452.432	445.147	445.877	450.684
ENSMUSG00000006941	85.1094	78.7408	79.3128	79.5448	78.148	79.4415	98.7345	97.9062
ENSMUSG00000006948	0	0	0	0	0.15982	0	0	0.0887426
ENSMUSG00000006958	3.81729	4.67717	3.2264	3.54738	3.5731	3.89404	3.93477	4.00602
ENSMUSG00000006998	394.175	392.463	383.038	380.734	371.052	372.897	412.383	422.963
ENSMUSG00000007021	21.7915	23.398	23.3946	23.4478	19.2771	19.9538	15.1888	15.0926
ENSMUSG00000007029	280.929	288.728	258.447	261.611	237.879	244.792	323.374	335.147
ENSMUSG00000007030	0.0864773	0.022292	0.0504878	0.283842	0.185129	0.210836	0.0719734	0.0513979
ENSMUSG00000007033	0.905283	0.777876	1.01301	1.11427	0.363376	0.694836	0.586016	0.493218
ENSMUSG00000007034	13.0038	13.4085	10.7058	8.94949	9.17253	9.99983	10.8062	10.8631
ENSMUSG00000007035	1.04617	1.4441	1.83235	1.18153	1.33655	1.40787	2.43423	2.50723
ENSMUSG00000007036	18.6199	18.3333	19.0704	23.0965	24.8279	24.2552	20.1163	17.5209
ENSMUSG00000007038	103.81	108.534	93.6523	87.1236	75.5039	80.7378	137.789	142.372
ENSMUSG00000007039	173.025	163.2	183.99	197.951	161.96	169.093	132.054	131.574
ENSMUSG00000007041	242.207	256.21	331.533	379.66	293.43	311.705	166.973	162.47
ENSMUSG00000007050	38.3685	39.5319	47.7373	50.5881	48.7004	50.8071	34.1739	35.2
ENSMUSG00000007080	48.3683	47.2802	44.8874	42.4982	40.9514	41.3112	59.1543	59.035
ENSMUSG00000007097	1.62959	1.73494	1.17571	1.62347	1.47485	1.85192	3.21977	2.75603
ENSMUSG00000007107	0.0254279	0	0.029691	0.0278205	0.0544355	0	0.11287	0.120905
ENSMUSG00000007122	2.24627	2.71041	1.39514	1.77786	2.09744	1.55362	3.28825	2.4429
ENSMUSG00000007207	14.3399	13.7402	13.6811	12.934	12.4666	12.9992	14.7487	13.2625
ENSMUSG00000007209	0	0.06814	0	0	0	0	0	0
ENSMUSG00000007216	6.26168	6.97757	6.15704	5.43261	4.82105	5.76132	7.53378	7.73056
ENSMUSG00000007279	0.516401	0.601922	0.681628	0.61412	0.672913	0.754191	0.548139	0.373646
ENSMUSG00000007338	57.9933	62.3103	61.0141	69.3151	75.2903	74.6338	63.8148	68.6149
ENSMUSG00000007379	18.2056	17.9449	13.2246	10.2494	14.3351	13.5836	16.4007	17.4066
ENSMUSG00000007411	92.6111	92.7401	106.788	114.785	101.722	107.986	110.559	108.778
ENSMUSG00000007415	78.5461	80.5057	82.572	81.0658	75.6937	77.184	67.7246	67.4132
ENSMUSG00000007440	0	0.0358819	0.0406333	0.0951835	0.167618	0.169684	0.173776	0.165463
ENSMUSG00000007457	0	0	0	0.0636417	0.124526	0.0630301	0	0
ENSMUSG00000007458	151.874	151.504	152.741	155.033	139.395	141.307	155.583	159.641
ENSMUSG00000007476	6.10372	6.3606	7.20286	6.20441	5.18961	5.91026	5.1881	5.89189
ENSMUSG00000007480	0.0802445	0.330966	0.0936979	0	0	0.0869512	0.267144	0.0953869
ENSMUSG00000007564	232.185	238.241	256.659	267.694	247.049	257.069	266.456	254.488
ENSMUSG00000007570	37.7312	42.4998	37.4211	41.1212	39.6345	42.821	39.2374	38.1653
ENSMUSG00000007589	75.5728	80.5274	88.6193	94.143	86.8715	86.0796	72.9561	72.914
ENSMUSG00000007591	0.220958	0	0.258002	0.302185	0.295638	0.299281	0.122599	0.0656632
ENSMUSG00000007594	10.2475	11.2654	8.37281	8.35883	7.31251	8.73057	8.73855	9.79454
ENSMUSG00000007603	43.8486	42.7916	43.5413	48.6389	55.6027	55.3665	37.876	41.8716
ENSMUSG00000007610	18.0684	19.5477	15.3313	15.7738	16.5594	15.7237	16.9599	16.7205
ENSMUSG00000007613	16.7965	16.3774	20.4957	25.684	23.3403	21.5095	20.6187	21.2044
ENSMUSG00000007617	10.1839	9.83244	11.1448	11.7541	10.1974	10.2173	9.6163	9.4354
ENSMUSG00000007646	15.016	15.9658	18.7505	16.0101	14.024	14.1277	17.938	18.2036
ENSMUSG00000007653	0.014661	0.0302344	0.017119	0.032081	0.031386	0.0635455	0.0813473	0.121993
ENSMUSG00000007655	0.0541487	0.0837505	0.063227	0.0592437	0.0289801	0	0.0901339	0
ENSMUSG00000007656	50.7134	49.9639	61.1925	67.8128	62.5382	64.5725	49.3885	45.7937
ENSMUSG00000007659	55.8123	57.2554	70.0602	66.8921	44.6152	45.0548	41.042	40.1449
ENSMUSG00000007670	145.685	144.339	147.762	163.867	169.748	171.206	162.731	155.786
ENSMUSG00000007682	0	0	0	0	0	0	0	0
ENSMUSG00000007721	142.783	134.034	141.265	142.556	137.934	136.528	131.756	122.398
ENSMUSG00000007739	504.996	496.908	462.41	463.584	427.478	433.515	502.171	498.369
ENSMUSG00000007777	37.5593	33.7184	45.7109	50.8044	45.7034	50.0124	32.8669	33.7627
ENSMUSG00000007783	60.5269	63.3397	53.1716	42.2608	39.8443	43.1208	64.2033	66.9482
ENSMUSG00000007805	0.205642	0.212041	0.137211	0.0642833	0.0943359	0.127331	0.228203	0.104763
ENSMUSG00000007812	57.5988	55.9561	58.5228	59.082	57.1602	56.6552	62.0879	61.3795
ENSMUSG00000007815	143.773	147.528	166.802	171.173	138.963	140.19	126.353	127.982
ENSMUSG00000007817	6.597	6.38769	8.85935	12.3092	11.397	11.0291	9.08896	7.85073
ENSMUSG00000007827	8.88345	8.03312	9.20193	9.14263	8.4354	9.79308	9.24458	9.58174
ENSMUSG00000007833	29.4062	29.2609	28.9332	29.3968	28.5113	32.6008	27.0187	29.9081
ENSMUSG00000007836	279.21	278.599	336.348	372.147	368.557	364.044	296.859	314.763
ENSMUSG00000007837	5.9971	6.44447	6.70726	8.06339	7.92736	8.10334	4.2496	5.71161
ENSMUSG00000007850	128.326	131.776	148.015	142.042	145.884	142.649	144.123	150.019
ENSMUSG00000007867	67.7373	58.3076	84.8538	101.886	88.9896	88.0002	61.2831	58.3516
ENSMUSG00000007872	0.937127	1.44943	3.03956	4.95563	7.80181	7.61588	2.59984	1.85661
ENSMUSG00000007877	0	0	0	0	0.105282	0	0	0
ENSMUSG00000007880	61.1498	61.8713	69.0206	78.3267	76.4732	79.1764	65.4149	60.0461
ENSMUSG00000007888	19.5677	22.2819	17.6163	21.2226	12.3242	15.7333	9.88161	11.9335
ENSMUSG00000007891	308.884	315.428	259.156	254.762	235.742	245.094	271.162	276.509
ENSMUSG00000007892	11531.2	11821	11786.6	11733.5	12151.1	12690.7	13276.6	11997.3
ENSMUSG00000007907	0	0	0	0	0	0	0	0
ENSMUSG00000007908	6.79352	5.43454	5.73457	5.09246	3.69996	3.70847	6.30451	6.77364
ENSMUSG00000007944	0.0908812	0.187418	0.106118	0.149149	0.291835	0.0984769	0.201703	0
ENSMUSG00000007946	11.4551	11.5753	8.72086	7.11868	5.68927	6.30552	8.99992	7.46192
ENSMUSG00000007950	21.5612	22.0868	18.8135	19.5812	19.4084	19.5458	24.8128	23.5639
ENSMUSG00000007987	3.66981	3.54417	4.40578	5.45715	6.27946	6.69288	3.72827	3.99366
ENSMUSG00000007989	7.72071	7.52878	6.46513	8.22995	8.16971	7.6011	8.86148	8.67941
ENSMUSG00000008028	0.837294	0.732537	0.799912	0.749517	1.00486	0.907274	0.703903	0.995294
ENSMUSG00000008035	66.6906	63.9765	66.769	51.5362	43.7126	50.4237	73.4235	64.014
ENSMUSG00000008036	90.1402	91.9653	98.2999	105.829	107.198	110.304	94.8978	94.8762
ENSMUSG00000008090	27.3833	28.6501	26.4952	27.9063	22.7096	23.6068	21.0518	21.9528
ENSMUSG00000008129	1.93774	1.75827	2.76039	2.58648	2.36451	3.4015	3.01046	3.5933
ENSMUSG00000008136	1.42545	1.67254	2.64014	3.2267	1.89408	2.45003	2.40002	2.10344
ENSMUSG00000008140	116.036	122.283	118.619	119.085	122.8	125.664	127.169	132.346
ENSMUSG00000008153	44.0882	47.0858	30.2655	26.8186	28.1864	30.6081	42.1976	47.254
ENSMUSG00000008167	45.0096	47.4901	44.3489	43.9372	44.372	44.0825	27.2219	29.5201
ENSMUSG00000008193	2.14579	1.74322	2.01202	1.74298	0.93961	1.0921	0.793731	0.618352
ENSMUSG00000008200	50.1277	51.1471	46.2599	45.4376	44.9535	47.8864	54.2125	54.7042
ENSMUSG00000008206	9.70913	9.9642	9.65014	10.4813	9.62754	9.77089	10.4031	10.9267
ENSMUSG00000008226	12.3551	13.3186	13.7481	12.0133	12.6029	12.4644	14.2263	12.868
ENSMUSG00000008301	45.7202	49.6081	53.3855	58.145	58.1424	59.0861	49.8052	53.1511
ENSMUSG00000008305	10.5008	11.3463	11.0739	11.5474	10.8045	10.9841	12.1874	12.6223
ENSMUSG00000008307	2.10119	1.31878	1.49341	1.26606	1.69497	1.51787	1.82481	1.55653
ENSMUSG00000008318	9.4097	10.1129	8.19897	8.89544	8.33757	8.16307	8.29682	9.90121
ENSMUSG00000008333	62.9569	66.9687	74.7695	78.7718	75.0739	74.6198	65.1193	65.3709
ENSMUSG00000008348	161.38	166.003	143.84	145.216	113.987	118.115	141.315	126.586
ENSMUSG00000008373	37.2874	37.2986	44.5397	48.7486	52.9774	52.98	39	39.9829
ENSMUSG00000008384	13.5287	11.3744	16.688	19.0524	19.8278	17.9672	12.3183	13.2777
ENSMUSG00000008393	148.49	147.644	176.825	184.77	138.238	138.842	126.246	120.06
ENSMUSG00000008398	1.86488	2.34553	2.75184	3.36322	1.99615	2.68693	3.52493	3.50789
ENSMUSG00000008429	43.3259	41.0651	49.0026	47.8486	40.9196	43.5594	46.3822	47.2199
ENSMUSG00000008435	7.98831	8.84918	8.20498	8.43057	8.24792	7.49162	8.92745	8.84027
ENSMUSG00000008438	0.0320316	0.0330283	0	0	0.0685726	0.0347088	0	0.114228
ENSMUSG00000008450	126.823	122.652	131.14	133.204	135.243	135.213	152.842	146.076
ENSMUSG00000008461	2.97872	3.17494	6.48728	9.11787	9.4577	10.6985	2.82269	2.26771
ENSMUSG00000008475	102.79	96.0188	144.085	174.99	134.144	139.969	63.0571	63.2603
ENSMUSG00000008482	0.235267	0.32345	0	0.171602	0.335769	0.169953	0.0870258	0.0932208
ENSMUSG00000008489	3.79123	3.99016	3.64102	4.72474	3.93803	3.82855	3.53501	3.43999
ENSMUSG00000008496	1.11988	1.28303	0.845339	0.754953	1.22292	1.18896	0.715516	0.631986
ENSMUSG00000008540	8.56938	9.36141	8.87025	8.91957	10.4617	10.6408	9.86933	9.08521
ENSMUSG00000008575	1.03487	1.11207	0.97543	0.879874	0.94756	0.945726	0.560364	0.563201
ENSMUSG00000008590	0	0.0398779	0	0	0.0413967	0	0	0.0459724
ENSMUSG00000008601	1.22616	1.6666	2.08252	4.51244	3.51981	2.83847	1.60808	2.51757
ENSMUSG00000008604	96.6168	93.943	93.1506	88.5858	85.9927	85.956	153.327	143.421
ENSMUSG00000008658	0.0898522	0	0	0.0245766	0.0240442	0.0243405	0.0498548	0.0267019
ENSMUSG00000008668	2175.38	2044.38	1702.21	1710.1	1742.12	1774.74	1830.58	1866.3
ENSMUSG00000008682	1175.84	1210.97	1250.73	1328.76	1312.32	1296.6	1215.68	1229.65
ENSMUSG00000008683	340.021	341.953	318.765	320.989	317.203	326.027	324.35	325.978
ENSMUSG00000008690	156.014	155.578	148.117	155.651	155.346	154.95	136.724	143.342
ENSMUSG00000008730	15.2758	14.8262	16.0612	16.1056	13.507	14.7103	22.4316	20.9106
ENSMUSG00000008734	14.2384	14.6191	9.87653	10.2679	10.7137	11.304	20.8065	19.4867
ENSMUSG00000008763	20.3361	18.8575	23.322	27.5367	26.9276	25.9788	30.4487	30.5994
ENSMUSG00000008789	0	0	0	0	0	0	0	0
ENSMUSG00000008813	0	0	0.146932	0	0	0	0	0
ENSMUSG00000008822	22.9056	19.6471	20.3553	18.1118	22.1312	21.3057	22.1944	21.3647
ENSMUSG00000008843	0	0	0.10204	0	0.0935402	0	0	0
ENSMUSG00000008845	0.0170745	0	0	0	0.0365528	0	0	0.0202966
ENSMUSG00000008855	34.5046	34.6146	29.0049	27.9677	26.4069	27.5493	42.3912	40.2204
ENSMUSG00000008859	72.1912	70.9987	81.6577	89.3985	74.4837	76.5685	70.396	70.2452
ENSMUSG00000008874	0	0	0	0	0	0	0	0
ENSMUSG00000008892	60.1614	61.1109	73.4618	74.2545	70.7675	73.6155	71.9925	71.5958
ENSMUSG00000008932	0.111005	0.0572295	0.0648077	0.0607248	0.0891138	0	0.246366	0.0989639
ENSMUSG00000008958	37.7179	40.0012	39.5236	41.9396	42.1281	40.3705	52.5472	53.577
ENSMUSG00000008976	41.0556	37.7346	44.7416	48.0758	45.6829	47.6849	37.6814	38.5512
ENSMUSG00000008999	23.8968	22.2242	25.6548	27.0846	27.963	30.9221	32.5174	30.9987
ENSMUSG00000009013	54.1966	54.3506	85.3103	105.191	114.201	110.076	54.3436	55.6762
ENSMUSG00000009030	28.5375	27.3493	27.4877	33.616	31.4509	31.8923	22.3444	23.6395
ENSMUSG00000009035	63.7829	67.8394	61.0649	55.4353	42.2888	44.1928	54.3885	53.0958
ENSMUSG00000009047	0	0	0	0	0	0	0	0
ENSMUSG00000009070	0.0619151	0.0957625	0.0361477	0.0338704	0	0.234814	0.0343538	0
ENSMUSG00000009073	62.3813	61.5613	63.6192	65.3062	61.4784	60.4151	76.093	73.8281
ENSMUSG00000009075	1.84501	1.7195	1.40861	1.82452	1.44318	1.6532	2.51991	2.48841
ENSMUSG00000009076	20.173	18.2584	16.8375	18.8013	22.2327	21.1304	17.9089	19.6278
ENSMUSG00000009079	113.213	114.343	141.28	167.957	170.992	170.448	139.401	130.129
ENSMUSG00000009090	61.0028	62.3772	55.8552	60.6714	58.4307	60.231	75.7109	74.6607
ENSMUSG00000009092	2.1636	2.95057	0.977937	1.83265	0.896474	1.58816	1.39411	1.90817
ENSMUSG00000009093	0.471406	0.0972149	0.110088	0.412609	0.302753	0.306483	0.523123	0.224145
ENSMUSG00000009097	4.87997	4.22023	4.35018	2.35381	3.31381	3.18407	3.61022	3.1811
ENSMUSG00000009108	1.46326	1.31618	2.83553	2.5547	2.79927	3.20486	3.31669	3.21971
ENSMUSG00000009112	41.8875	41.0647	39.3749	37.5565	33.141	34.8389	48.5093	48.2918
ENSMUSG00000009114	0.218755	0.338342	0.127715	0.119669	0.234152	0.414816	0.0606884	0.0650085
ENSMUSG00000009115	0.0700031	0	0	0	0.149861	0.0758538	0.155366	0
ENSMUSG00000009145	1.5818	1.2092	1.14641	1.37257	1.63475	1.53669	0.665815	1.13465
ENSMUSG00000009185	0	0	0	0	0	0	0	0
ENSMUSG00000009207	10.3695	10.4716	10.3715	9.88526	9.24587	9.47018	11.0324	11.733
ENSMUSG00000009210	0.0540859	0	0	0.059175	0.0578929	0.0586063	0.0600196	0
ENSMUSG00000009214	0	0	0	0.0675166	0	0.200603	0.0684803	0
ENSMUSG00000009216	1.95375	1.49466	1.87655	2.06862	1.72024	2.11704	3.2871	3.10905
ENSMUSG00000009246	0.160313	0.195357	0.119121	0.0318905	0.171598	0.331632	0.177901	0.138593
ENSMUSG00000009248	4.53868	3.67284	1.87835	2.0743	4.91965	4.91802	4.65409	5.94149
ENSMUSG00000009281	0.140428	0.108598	0.245957	0.268872	0.18789	0.152165	0.116875	0.0834635
ENSMUSG00000009291	68.7492	68.4188	59.8728	57.7385	54.6523	53.9396	70.1906	67.7784
ENSMUSG00000009292	0.105933	0.218459	0.0706821	0.132458	0.105291	0.0573936	0.176333	0.17989
ENSMUSG00000009293	45.107	42.3974	48.9073	53.4218	42.5341	42.9336	42.9899	43.7248
ENSMUSG00000009350	0	0	0	0	0.0582987	0	0.0302201	0
ENSMUSG00000009356	0.0297429	0	0	0	0.0318365	0.0322288	0	0
ENSMUSG00000009376	3.46068	4.14431	5.52963	7.97117	6.21278	6.40776	3.79992	3.98381
ENSMUSG00000009378	1.08183	1.09175	1.2632	2.94645	2.24203	1.64613	0.74074	1.39541
ENSMUSG00000009394	0.503951	0.505957	0.82072	1.08823	0.922697	0.977178	1.03017	1.07198
ENSMUSG00000009406	16.0808	15.795	14.4468	15.0723	14.2635	14.0637	15.8066	14.563
ENSMUSG00000009418	4.7099	4.52306	4.35432	4.27456	4.91452	4.68895	8.43194	8.10333
ENSMUSG00000009470	132.307	123.199	138.549	149.453	122.552	123.815	137.764	132.597
ENSMUSG00000009471	0.150313	0.206653	0	0	0.107262	0	0.222405	0.297796
ENSMUSG00000009487	0.0450498	0.0743226	0.0946848	0.0394309	0.163951	0.048815	0.139978	0.182073
ENSMUSG00000009535	26.9987	25.1794	31.6587	33.2506	31.8502	32.9173	28.5931	27.0189
ENSMUSG00000009545	1.11629	0.751687	0.0532015	0.0249249	0.707162	0.765247	1.36516	0.812408
ENSMUSG00000009549	113.766	110.145	105.415	96.9808	100.392	99.9381	115.856	112.787
ENSMUSG00000009551	0.325801	0.335938	0.532592	0.499038	0.488226	0.706061	0.216926	0.154912
ENSMUSG00000009555	43.9224	43.6001	46.8943	50.157	50.3258	52.6113	37.7002	35.2398
ENSMUSG00000009563	69.9178	74.7098	66.2543	66.1944	51.2454	54.8583	64.0858	69.0839
ENSMUSG00000009566	34.4086	35.5551	35.6814	34.0238	37.1193	37.8956	38.8367	37.8697
ENSMUSG00000009569	8.80581	9.5076	13.6005	16.1935	14.2772	14.5318	11.4868	9.30855
ENSMUSG00000009575	115.452	108.935	107.982	138.561	125.529	123.823	110.241	107.233
ENSMUSG00000009580	0	0	0	0	0	0	0	0
ENSMUSG00000009585	10.7914	11.7594	10.4886	10.2806	10.2055	10.1984	7.2634	8.83728
ENSMUSG00000009588	0	0	0	0	0	0	0	0.0463376
ENSMUSG00000009596	85.0204	95.2033	112.902	105.062	98.9627	101.082	45.4455	44.7308
ENSMUSG00000009614	0.188823	0.0530995	0.0801745	0.150247	0.146992	0.111602	0.152391	0.265264
ENSMUSG00000009621	15.035	15.197	19.5081	22.2329	21.044	20.2805	21.9966	21.126
ENSMUSG00000009628	15.4955	15.2582	18.0481	18.0455	22.6958	22.5449	13.1197	13.0054
ENSMUSG00000009630	232.634	229.663	262.891	267.649	224.414	232.131	220.331	228.772
ENSMUSG00000009633	11.3477	12.6943	22.6254	17.8033	20.2823	17.9802	17.107	19.9791
ENSMUSG00000009640	35.0196	35.7445	33.8692	32.7803	30.4042	34.5735	34.3473	35.4047
ENSMUSG00000009646	1.1833	0.732072	1.19746	0.431547	0.253318	0.854799	0.787871	1.21905
ENSMUSG00000009647	14.64	15.6223	15.0695	14.223	13.0227	13.5911	18.3645	16.9072
ENSMUSG00000009654	0	0	0	0.0365917	0.0715979	0	0.037114	0
ENSMUSG00000009670	11.2953	10.8774	9.4336	6.30573	8.31728	7.66701	11.5923	13.0597
ENSMUSG00000009681	25.2902	25.0475	21.7854	20.8811	19.0393	20.464	30.6765	30.0625
ENSMUSG00000009687	1.20114	1.07797	0.960985	0.438053	0.404753	0.771277	0.691141	0.634577
ENSMUSG00000009731	3.66839	3.21879	3.97451	5.05554	4.70059	4.58652	4.97112	3.8994
ENSMUSG00000009733	15.6076	17.0399	17.8223	16.6053	16.7369	17.596	22.605	21.3153
ENSMUSG00000009734	0.0711353	0.0146697	0.132898	0.0155657	0.0609139	0.0308322	0.0789394	0.0676469
ENSMUSG00000009739	5.80071	5.57689	5.84172	8.25491	7.09188	7.35509	3.70621	3.97004
ENSMUSG00000009741	59.5067	58.1868	65.6373	72.6048	68.2838	69.5976	60.2566	63.4808
ENSMUSG00000009772	9.01518	7.33355	7.27698	5.20498	3.59001	3.81467	10.057	9.64191
ENSMUSG00000009828	3.86764	3.53746	4.55386	5.24075	5.36105	5.34821	4.66009	4.83793
ENSMUSG00000009863	109.069	112.377	111.843	105.253	107.252	106.543	111.838	119.602
ENSMUSG00000009876	2.95825	4.51445	3.03971	2.58928	2.65984	2.69262	2.88886	3.7978
ENSMUSG00000009894	78.19	76.7786	88.0955	83.0457	76.8039	81.6378	63.1147	65.7678
ENSMUSG00000009900	0.270175	0.139291	0.118302	0.295596	0.325341	0.109783	0.0749538	0.0802894
ENSMUSG00000009905	10.9531	11.2349	10.4774	9.26636	10.1682	10.2935	13.2597	14.326
ENSMUSG00000009907	20.5022	20.9026	24.6608	27.7011	26.9441	26.879	22.1472	22.6284
ENSMUSG00000009927	3583.82	3281.62	3036.44	3045.89	3146.2	3017.06	3312.37	3374.68
ENSMUSG00000009941	2.72325	2.80799	4.62134	2.42332	3.30359	3.14758	4.10994	4.05721
ENSMUSG00000009995	3.0247	3.08297	2.86198	4.81179	5.84257	5.40598	3.06717	3.59547
ENSMUSG00000010021	0.34382	0.472692	0.240878	0.451405	0.637904	0.894135	0.788516	0.871894
ENSMUSG00000010025	39.3122	39.389	45.4574	54.2496	48.2784	46.6796	30.8451	31.6994
ENSMUSG00000010044	0.262783	0.13548	0.05114	0.143754	0.42192	0.284746	0.145806	0.104124
ENSMUSG00000010045	22.4823	23.4448	30.42	36.5478	34.3912	32.6506	23.7225	25.7144
ENSMUSG00000010047	44.1444	46.9487	43.7426	44.3016	40.2806	42.127	33.2134	33.2552
ENSMUSG00000010048	91.4054	91.1505	78.0347	78.8828	72.3291	74.4082	95.4297	92.9337
ENSMUSG00000010051	9.554	10.9713	6.6877	4.86184	4.25443	4.78837	5.31477	6.33872
ENSMUSG00000010054	38.3424	38.2966	38.9151	45.0364	46.0736	48.962	29.2741	32.4136
ENSMUSG00000010057	13.8963	14.7108	15.6311	17.2817	16.5602	17.2662	15.832	14.0958
ENSMUSG00000010064	7.47437	7.90736	5.88022	5.25844	5.5417	5.5334	16.7848	15.6062
ENSMUSG00000010066	4.36477	3.99245	4.42522	3.51741	3.20258	4.06844	7.39563	6.66683
ENSMUSG00000010067	25.8435	24.0487	20.8254	20.1068	16.2219	16.3527	21.8808	21.5611
ENSMUSG00000010080	0.435613	0.520089	0.588958	0.928117	1.2025	1.0931	0.0508845	0.354294
ENSMUSG00000010086	0.213917	0.0490163	0.111014	0.05201	0.178091	0.257551	0.369266	0.282538
ENSMUSG00000010095	513.649	547.013	478.762	390.003	309.293	336.495	613.336	634.885
ENSMUSG00000010097	32.5263	32.5416	37.2512	44.5432	48.1012	46.9367	36.7349	38.2934
ENSMUSG00000010110	8.46068	8.22733	10.3478	12.1901	13.5757	12.6645	8.8366	8.53052
ENSMUSG00000010122	5.26445	6.11034	5.31029	3.58856	4.60241	4.45006	7.8607	8.05986
ENSMUSG00000010136	0.413683	0.426555	0.483039	0.724171	0.442801	0.358606	0.183627	0.590095
ENSMUSG00000010142	0.78909	0.576331	0.691039	1.00723	1.05579	1.38944	1.20403	1.21157
ENSMUSG00000010154	33.0156	35.8998	42.3358	42.6898	35.4252	36.252	23.5369	25.9736
ENSMUSG00000010175	1.34476	1.26055	1.10304	1.27674	1.07064	1.09588	3.98355	3.30273
ENSMUSG00000010205	45.8631	48.7994	64.5349	77.5809	84.7493	83.1208	57.6926	55.1298
ENSMUSG00000010277	167.846	170.828	172.015	180.937	171.583	175.868	158.068	156.521
ENSMUSG00000010290	21.9763	23.4942	25.5977	23.2475	21.9646	22.6735	25.4944	25.6104
ENSMUSG00000010307	6.91795	5.0442	4.90437	4.75758	6.29416	6.104	8.82844	7.57726
ENSMUSG00000010311	0.108634	0.112014	0.0845646	0	0.0387602	0.117713	0.040184	0
ENSMUSG00000010342	15.6399	17.0278	14.7876	11.3941	14.153	13.7632	12.3409	15.1205
ENSMUSG00000010358	5.02125	4.84346	4.98047	7.38402	6.29937	6.90353	1.85737	1.54033
ENSMUSG00000010362	76.253	75.6345	59.1046	49.2276	51.9632	56.5809	52.5581	56.5106
ENSMUSG00000010376	386.099	370.256	408.289	433.406	456.9	445.635	392.481	388.672
ENSMUSG00000010392	19.8054	20.7803	22.6436	22.7631	21.9441	20.4242	20.0482	19.3562
ENSMUSG00000010406	59.3601	58.693	56.942	49.583	58.8585	61.0415	58.2215	61.7663
ENSMUSG00000010435	0	0	0	0	0	0	0	0
ENSMUSG00000010453	31.1597	30.9742	26.7751	29.189	25.7883	26.4807	30.2502	30.4965
ENSMUSG00000010461	0.645057	0.366968	0.623341	0.973451	0.404753	0.385638	0.839243	0.449492
ENSMUSG00000010476	0.424434	0.343861	0.613591	0.718668	0.941069	0.63511	0.605568	0.961002
ENSMUSG00000010492	0.110917	0.114368	0.129513	0	0.118724	0.160249	0	0.131847
ENSMUSG00000010505	0.0270077	0	0	0.0147745	0.0144544	0.0731624	0.0749267	0.0642083
ENSMUSG00000010517	123.874	119.856	114.67	107.406	96.7307	101.672	132.852	127.271
ENSMUSG00000010529	1.38367	1.74378	2.33372	3.53235	2.30388	2.33227	1.79138	2.64991
ENSMUSG00000010538	2.18017	1.21047	1.66449	1.83485	2.24387	2.81669	2.5124	2.39222
ENSMUSG00000010554	13.2608	13.6804	12.3794	12.1163	10.2285	10.8372	13.9518	13.6534
ENSMUSG00000010592	18.9848	20.7193	16.5425	10.4376	13.9093	12.8443	17.5856	19.0258
ENSMUSG00000010601	0.277237	0.158813	0.215812	0.303323	0.296751	0.200272	0.170918	0.146468
ENSMUSG00000010607	51.6023	46.7735	46.5214	45.8226	44.5729	54.3547	49.4064	50.7836
ENSMUSG00000010608	33.7913	32.2256	28.2406	28.3754	32.7407	30.7485	30.9659	32.1113
ENSMUSG00000010609	12.8071	14.2709	13.6725	12.1517	10.6212	12.0582	17.9144	17.808
ENSMUSG00000010651	2.56635	2.25418	1.72028	1.92388	2.13655	3.24432	2.32051	2.99414
ENSMUSG00000010660	18.1845	18.7504	13.2657	15.2391	14.4196	14.3304	17.8376	18.0203
ENSMUSG00000010663	179.581	191.679	205.404	226.175	171.111	177.458	253.624	238.324
ENSMUSG00000010721	3.36316	3.45138	3.9084	5.63277	5.93726	5.61318	2.6178	2.80415
ENSMUSG00000010751	6.52289	7.04505	6.73865	6.38669	9.60916	8.76918	8.83342	10.0142
ENSMUSG00000010755	99.7031	100.235	102.129	91.2316	76.0192	82.6194	119.852	124.545
ENSMUSG00000010760	138.411	157.041	42.0551	35.5833	122.867	132.673	107.535	111.828
ENSMUSG00000010796	0.758082	0.4758	0.731234	0.504859	0.458641	0.321434	1.8288	1.95899
ENSMUSG00000010797	0	0.12791	0.144847	0	0.221302	0.0448059	0	0.0983056
ENSMUSG00000010803	0	0.0131239	0.0297234	0.0139254	0.0544949	0.0137916	0.0141242	0.0151296
ENSMUSG00000010825	0.798488	0.723966	0.787682	0.602496	0.663123	0.671295	0.70276	0.720056
ENSMUSG00000010830	32.3123	28.8981	27.1037	35.5691	28.1635	33.9411	22.6852	21.87
ENSMUSG00000010841	0	0	0.136437	0	0	0	0.259333	0
ENSMUSG00000010911	35.526	35.9584	34.4051	37.3385	40.5218	42.2336	38.9061	44.89
ENSMUSG00000010914	12.3614	11.5962	13.2148	17.8596	19.3774	19.3076	12.6117	12.6069
ENSMUSG00000010936	76.1843	79.9519	79.8599	85.4751	80.3931	83.6861	85.8408	86.1678
ENSMUSG00000011008	0.226871	0.175448	0.231794	0.217191	0.0607101	0.430207	0.0944103	0.0337103
ENSMUSG00000011034	1.04513	0.983945	0.928532	0.621452	0.875504	1.23096	0.35298	0.405115
ENSMUSG00000011052	0	0	0	0	0	0	0	0
ENSMUSG00000011096	22.3094	22.8784	27.3256	36.1645	40.9691	39.4019	22.0959	21.1793
ENSMUSG00000011114	162.36	160.15	168.068	179.542	167.683	176.424	156.28	162.821
ENSMUSG00000011118	0.0350674	0.0361585	0	0	0	0	0.0389145	0
ENSMUSG00000011148	28.6597	28.4665	22.9923	21.8727	16.3575	18.3507	65.3869	60.2143
ENSMUSG00000011154	0.0292485	0.0904757	0	0.192003	0.0313072	0.126772	0.0324572	0.0347677
ENSMUSG00000011158	13.0643	14.2037	14.5828	17.1449	19.6354	20.1341	16.6384	16.1733
ENSMUSG00000011171	0.188034	0.215428	0.219559	0.251444	0.424903	0.362222	0.324587	0.422198
ENSMUSG00000011179	876.575	860.704	833.74	799.479	958.222	971.854	908.96	922.618
ENSMUSG00000011254	16.2984	16.1996	18.3809	20.7081	23.6029	24.832	18.1894	15.8447
ENSMUSG00000011256	12.0831	11.0267	6.8402	5.80705	5.30249	5.48143	11.5908	11.7928
ENSMUSG00000011257	413.891	414.569	367.781	353.3	338.532	344.109	449.739	440.22
ENSMUSG00000011263	1.41631	1.4125	1.11154	1.27014	1.34203	1.33341	1.08215	1.04878
ENSMUSG00000011267	10.4367	9.67591	6.20016	7.71267	10.7304	9.96981	6.04486	8.65169
ENSMUSG00000011305	5.58482	6.21928	4.2257	3.51954	3.82587	4.88968	3.17313	3.55834
ENSMUSG00000011306	39.1813	40.2323	45.0837	55.0012	57.9119	58.4046	50.2212	52.1484
ENSMUSG00000011349	2.87968	2.67236	1.61399	0.630127	0.924713	0.873701	2.74822	1.91693
ENSMUSG00000011350	0	0	0	0	0	0	0	0
ENSMUSG00000011382	7.12421	7.0993	7.81892	8.29031	8.95949	9.16537	9.24671	8.04963
ENSMUSG00000011427	3.39023	4.31052	4.73249	6.10767	5.94806	5.91087	4.07332	3.81787
ENSMUSG00000011463	0.255541	0.322046	0.26523	0.155325	0.243136	0.153833	0.0945253	0.135006
ENSMUSG00000011486	1.61128	0.866827	2.04502	2.06948	3.07446	2.96052	0.621931	1.16586
ENSMUSG00000011589	31.4726	36.1921	31.2679	29.7649	24.7235	27.109	35.6949	33.6069
ENSMUSG00000011632	1.54854	1.82483	2.32477	2.54136	1.65754	1.3184	0.245489	0.920376
ENSMUSG00000011658	8.8156	9.76253	8.40026	8.48278	8.0596	8.36087	12.0785	10.7007
ENSMUSG00000011751	8.56095	8.49555	5.98863	4.9926	4.88444	5.43064	6.16752	6.51384
ENSMUSG00000011752	394.161	402.435	452.812	539.73	537.139	558.161	385.752	391.843
ENSMUSG00000011831	38.9635	38.1242	37.1208	38.7566	37.7064	35.9021	33.109	34.5583
ENSMUSG00000011832	3.12856	3.31614	3.01443	3.05191	2.66965	2.5366	2.9498	3.01675
ENSMUSG00000011837	35.263	33.2623	37.79	44.9823	42.8794	41.6943	30.9427	32.4561
ENSMUSG00000011877	59.169	58.4663	65.4432	67.9415	55.8657	59.1855	65.7458	61.0786
ENSMUSG00000011884	75.569	78.1933	75.8184	69.9417	75.3937	73.1689	70.294	61.899
ENSMUSG00000011958	40.0234	39.5992	53.6979	63.0118	57.0823	55.7387	41.3595	42.3147
ENSMUSG00000011960	22.9928	22.3958	21.2237	22.7944	22.8782	22.8843	21.8767	21.4005
ENSMUSG00000012017	14.3452	15.4904	17.2119	16.9926	15.4457	14.5344	14.3209	16.3809
ENSMUSG00000012042	0	0	0	0	0	0	0	0
ENSMUSG00000012076	16.0979	15.0625	19.4757	20.2763	21.2762	20.9871	14.9605	14.7296
ENSMUSG00000012114	45.5609	47.7743	43.7696	46.2593	41.5102	41.3049	48.6323	49.4076
ENSMUSG00000012117	13.2819	14	18.5298	20.0584	17.461	18.0767	15.8875	15.7589
ENSMUSG00000012123	5.73541	6.21857	4.03074	4.39402	4.25569	4.58466	4.27787	4.35886
ENSMUSG00000012126	0.747211	0.729911	0.551043	0.580868	1.13657	0.596593	1.13468	0.911586
ENSMUSG00000012187	0.83788	0.617109	0.55906	0.327399	0.960919	0.453954	0.730559	0.569137
ENSMUSG00000012211	0	0.15141	0.0857299	0.0803288	0.0785885	0.238671	0	0.17455
ENSMUSG00000012282	15.9145	13.9868	22.4489	16.7692	40.6432	35.8781	36.7432	41.4537
ENSMUSG00000012296	74.9546	72.5445	74.3468	70.4099	59.6921	64.8663	64.7558	64.7952
ENSMUSG00000012350	0	0.0172427	0	0	0.0178995	0	0	0
ENSMUSG00000012396	44.6258	37.9093	25.2525	17.1546	27.0664	25.8226	26.4453	23.5818
ENSMUSG00000012405	932.675	873.893	890.366	876.322	913.506	896.311	891.031	897.167
ENSMUSG00000012422	12.5021	11.8592	15.3236	17.1241	16.005	15.9966	12.0067	11.5896
ENSMUSG00000012428	0.0591088	0.030474	0	0.226347	0.0632694	0.128098	0.0655935	0.0702628
ENSMUSG00000012429	12.7024	14.1412	17.6844	19.2047	19.2368	21.6292	15.9548	18.1276
ENSMUSG00000012443	53.9264	55.345	77.9694	101.001	96.038	97.8923	73.9067	77.7188
ENSMUSG00000012483	70.836	69.0623	72.5527	78.1297	86.0136	89.2081	68.0412	80.2025
ENSMUSG00000012519	2.51026	2.33788	4.82217	5.7144	5.41725	5.92272	4.26835	3.51337
ENSMUSG00000012520	0.0255814	0.0263774	0	0.0279884	0.027382	0	0.0567757	0.0304086
ENSMUSG00000012535	56.4234	56.036	56.0841	55.6736	50.6961	52.2694	65.8045	63.8723
ENSMUSG00000012609	2.99762	3.05446	3.60333	3.95622	3.87681	3.80334	3.47025	3.26225
ENSMUSG00000012640	8.41547	8.20777	7.14645	9.64574	11.6205	10.4807	8.08546	8.37955
ENSMUSG00000012705	0.354316	0.243561	0.137906	0.323045	0.126419	0.127976	0.262125	0.280784
ENSMUSG00000012777	0	0.164915	0.124502	0.0583291	0	0.0577686	0	0
ENSMUSG00000012819	0.170646	0.102168	0.0964139	0.0481812	0.0883825	0.0417534	0.0916291	0.143956
ENSMUSG00000012848	2354.49	2320.3	2219.48	2281.69	2341.39	2386.79	2376.85	2292.67
ENSMUSG00000012889	0	0.0270909	0	0	0	0.0569385	0	0.0624624
ENSMUSG00000013033	34.5308	35.0007	32.1546	38.065	40.1578	38.3582	37.2708	35.1609
ENSMUSG00000013076	20.5274	20.3026	23.2355	29.2684	22.5937	23.2124	23.4447	22.229
ENSMUSG00000013083	0.302741	1.40472	0.530245	0	0.162025	0.328043	0	0.179934
ENSMUSG00000013089	30.589	33.7669	43.8374	40.628	44.1994	41.3704	27.2366	27.7707
ENSMUSG00000013091	0.214108	0.110385	0	0	0	0	0	0
ENSMUSG00000013150	3.82447	3.94347	4.8437	6.75247	6.45456	6.13942	4.46859	3.87265
ENSMUSG00000013155	35.1132	39.0024	35.6932	33.6049	37.6632	39.3188	40.1042	40.6063
ENSMUSG00000013158	0.461605	0.79328	0.35933	0.336692	0.411747	1.00037	0.341497	0.182904
ENSMUSG00000013160	283.321	289.295	286.796	290.122	279.55	284.403	338.987	316.508
ENSMUSG00000013236	174.074	189.215	163.081	161.662	139.845	144.163	171.066	173.336
ENSMUSG00000013275	16.9897	16.8137	23.2959	26.5844	21.396	22.0916	21.234	21.4368
ENSMUSG00000013338	0.82481	0.711053	0.663114	0.517781	0.549983	0.688624	0.6152	0.85187
ENSMUSG00000013353	0.0165532	0	0.0386568	0.0181107	0.053155	0.0179367	0.0183692	0.0787073
ENSMUSG00000013367	6.93463	7.73711	6.6439	7.89839	7.61307	7.39861	8.16898	7.39776
ENSMUSG00000013415	95.9985	92.6202	103.367	118.487	104.601	103.938	115.871	105.551
ENSMUSG00000013418	7.20178	6.25337	10.7486	9.53823	6.66542	8.68381	6.73	6.88724
ENSMUSG00000013419	2.33367	2.36088	3.10196	5.12256	4.98016	4.96201	2.86658	2.82638
ENSMUSG00000013465	68.6561	69.5318	66.7791	68.1901	66.5383	67.3582	67.083	68.8872
ENSMUSG00000013483	0.161988	0.104393	0.189146	0.132922	0.17339	0.109704	0.0898794	0.0962775
ENSMUSG00000013495	8.39952	8.38516	9.33021	10.4289	9.91676	10.8741	11.3807	11.1438
ENSMUSG00000013523	2.12424	1.45173	1.64397	0.945859	1.26907	1.5256	2.32987	2.49572
ENSMUSG00000013539	1.31125	1.72079	1.87132	2.43451	2.97721	2.52593	1.60208	1.62166
ENSMUSG00000013562	0	0	0	0	0.0726929	0.0735887	0.150726	0
ENSMUSG00000013584	3.04773	2.50556	2.83734	2.16292	4.8493	4.0165	2.3309	2.00725
ENSMUSG00000013593	246.434	249.405	238.042	239.011	247.253	246.063	268.727	274.104
ENSMUSG00000013611	3.93944	5.14305	3.93218	3.89301	5.10089	5.16375	4.54791	4.56953
ENSMUSG00000013622	45.4128	45.302	39.7438	41.7968	43.7197	43.7731	57.6014	62.3938
ENSMUSG00000013629	266.492	271.294	212.352	193.999	202.274	197.839	304.781	302.543
ENSMUSG00000013643	0.07262	0	0	0	0	0	0	0
ENSMUSG00000013646	6.97276	7.09891	11.5356	15.5789	13.4344	12.6297	5.16391	5.706
ENSMUSG00000013653	0	0	0	0	0	0	0	0
ENSMUSG00000013662	128.381	129.607	126.952	121.892	101.794	101.217	148.056	157.689
ENSMUSG00000013663	23.1915	21.8326	21.7243	23.0242	21.7361	21.0908	30.2319	29.5328
ENSMUSG00000013668	0	0	0	0	0	0	0	0
ENSMUSG00000013698	34.873	35.6344	37.9279	39.5546	31.3304	30.565	33.5264	32.0375
ENSMUSG00000013701	143.364	143.465	170.997	175.075	171.003	171.639	158.976	157.509
ENSMUSG00000013707	0.914158	1.19968	1.35854	1.18202	0.889549	0.900511	0.922226	0.889087
ENSMUSG00000013736	26.771	26.4057	30.8892	33.3817	30.2159	30.5653	30.6927	31.0692
ENSMUSG00000013766	1.31846	1.35948	1.11186	0.240419	1.01924	0.873064	1.62567	1.04483
ENSMUSG00000013787	96.8455	98.2474	77.1402	79.0641	73.9328	78.1571	101.457	98.7439
ENSMUSG00000013822	59.0034	57.0534	66.9015	82.3989	88.1998	88.6389	49.4627	51.1567
ENSMUSG00000013833	27.3353	28.4746	28.8829	29.2729	27.9324	29.75	29.8017	30.3781
ENSMUSG00000013846	1.73956	1.27294	1.39782	1.49394	1.40151	1.39851	2.09646	2.09005
ENSMUSG00000013858	52.2711	56.8667	51.4148	51.5667	48.3305	48.081	51.992	54.1718
ENSMUSG00000013878	7.31063	7.66143	8.23953	7.57322	7.08909	6.98205	8.74309	7.33954
ENSMUSG00000013921	24.8098	23.8959	22.5501	24.2665	24.5016	24.0076	26.5324	22.7031
ENSMUSG00000013928	0.115022	0.158134	0.268611	0.167792	0.205196	0.0415449	0.170187	0.182302
ENSMUSG00000013936	0.0478175	0.0986108	0.167503	0	0	0	0.106127	0.113682
ENSMUSG00000013973	16.3547	14.6326	15.047	13.7683	14.9686	14.9806	16.7013	15.7343
ENSMUSG00000013974	0.124825	0.128709	0.0728761	0	0	0	0.0692595	0.14838
ENSMUSG00000013997	15.6163	15.8488	16.7554	16.8375	16.3715	16.8395	17.9589	19.3497
ENSMUSG00000014030	0.0526624	0.0325807	0.0368949	0.023047	0.0225477	0.0684766	0.105192	0.16276
ENSMUSG00000014039	4.34084	4.26625	4.7073	4.76863	4.23001	4.59826	4.59142	5.11793
ENSMUSG00000014074	26.059	24.9737	28.6711	36.216	37.4446	39.3552	27.8976	26.3561
ENSMUSG00000014075	20.1345	21.6075	19.6298	20.0186	16.5718	15.7593	21.3455	19.6583
ENSMUSG00000014077	54.2303	53.1974	58.2191	55.7759	49.4616	51.1395	63.0187	62.6264
ENSMUSG00000014104	0	0	0	0	0	0	0	0
ENSMUSG00000014158	1.78436	1.72194	1.06847	1.00115	1.29779	1.68561	1.04083	0.924569
ENSMUSG00000014164	0.868299	0.95308	0.850346	1.13387	1.4391	1.09262	1.30547	1.3651
ENSMUSG00000014177	57.8239	56.6979	52.8065	46.6953	37.6901	39.6916	60.7416	59.4616
ENSMUSG00000014195	60.648	63.8004	69.9428	81.5218	84.5992	83.0654	73.387	76.309
ENSMUSG00000014198	1.86428	2.35636	1.12353	1.08564	1.09431	1.23812	1.30135	1.60844
ENSMUSG00000014226	209.468	211.721	240.167	229.433	235.362	235.725	232.578	241.296
ENSMUSG00000014232	6.54632	7.1297	5.63733	6.17746	7.18228	7.00478	8.39958	7.53845
ENSMUSG00000014243	112.097	104.683	106.646	105.641	99.5347	115.668	107.008	110.688
ENSMUSG00000014245	23.4755	27.6397	22.8507	25.0996	25.876	24.0565	24.7735	26.7325
ENSMUSG00000014294	306.141	308.943	332.912	296.065	288.08	272.553	358.178	314.691
ENSMUSG00000014301	85.9543	94.0139	79.4027	80.2332	66.383	79.1085	88.502	89.1114
ENSMUSG00000014303	28.9136	28.7579	36.0516	43.9285	38.3208	38.6081	30.3819	27.298
ENSMUSG00000014313	133.239	129.677	129.724	133.335	149.277	145.565	127.725	117.085
ENSMUSG00000014329	4.82448	4.32855	5.95524	6.37525	6.2103	6.09673	5.53454	4.49853
ENSMUSG00000014349	113.027	116.688	129.388	140.967	134.741	134.354	99.2281	98.6935
ENSMUSG00000014351	0.271453	0	0	0	0	0	0	0.161338
ENSMUSG00000014353	12.0512	11.4985	12.7099	11.5081	9.99857	9.37559	12.264	12.9522
ENSMUSG00000014355	48.7643	47.7449	52.0869	55.4096	47.951	49.4728	62.0075	59.9823
ENSMUSG00000014361	5.18262	5.4991	3.56562	2.58809	3.15351	2.98265	6.06142	6.90191
ENSMUSG00000014402	46.4854	48.4602	70.2715	82.3241	72.8996	76.4997	53.8215	52.1311
ENSMUSG00000014418	9.19955	9.44141	9.23368	10.5048	10.139	9.53299	10.6229	10.4237
ENSMUSG00000014426	69.5156	66.7128	68.7741	64.0567	58.9061	60.6224	86.2508	83.1767
ENSMUSG00000014444	157.894	173.9	133.693	125.599	107.434	112.094	130.569	148.21
ENSMUSG00000014453	0	0	0	0	0.0403262	0	0	0
ENSMUSG00000014470	20.4808	17.7276	18.7038	18.7589	17.5983	17.2552	22.8841	19.7668
ENSMUSG00000014496	64.0529	63.8212	65.9841	65.8266	54.5515	54.8759	67.3994	68.1062
ENSMUSG00000014498	14.7619	15.2212	17.2238	20.5225	18.878	17.5351	12.9696	12.1117
ENSMUSG00000014503	0.174876	0.108191	0.122517	0.229597	0.26206	0.227391	0.116437	0.374177
ENSMUSG00000014504	21.4487	22.434	28.254	29.5092	29.6398	29.9215	18.9844	20.8244
ENSMUSG00000014529	0	0	0	0	0	0	0	0
ENSMUSG00000014542	0	0	0	0	0	0	0	0
ENSMUSG00000014543	0	0	0	0	0	0	0	0
ENSMUSG00000014547	10.5253	9.60977	11.153	12.3781	10.7202	9.4958	7.92389	7.33051
ENSMUSG00000014550	13.3873	11.7897	12.5203	13.3228	12.2842	12.3435	16.2462	15.699
ENSMUSG00000014551	14.619	14.5914	15.0997	15.1723	15.2686	14.6271	15.8137	14.3775
ENSMUSG00000014554	16.9057	15.9096	17.851	15.4653	13.8315	13.7828	19.2316	20.7689
ENSMUSG00000014592	9.38841	8.69731	9.20634	8.55632	7.24066	7.28134	8.1529	7.81278
ENSMUSG00000014599	7.94544	8.44755	12.0608	13.0782	3.36408	5.1083	3.38969	3.73593
ENSMUSG00000014601	21.802	22.163	28.8914	29.6343	28.7543	30.4242	39.9246	41.3641
ENSMUSG00000014602	51.6191	53.318	54.6135	61.8666	40.8536	46.5551	59.5778	56.0613
ENSMUSG00000014603	8.30937	9.95316	12.7817	11.5954	8.20189	8.03338	10.6566	10.114
ENSMUSG00000014606	99.0939	100.318	107.747	105.194	106.21	105.994	99.1298	107.755
ENSMUSG00000014609	0.331044	0.113782	0.322121	0.241462	0.177173	0.119571	0.122454	0.327928
ENSMUSG00000014633	10.6343	11.577	10.925	12.3839	13.9721	12.5617	13.6243	14.6484
ENSMUSG00000014668	50.2262	47.9969	50.9663	49.9627	51.0397	50.8261	48.0872	48.5625
ENSMUSG00000014686	0.45624	0.176414	0	0.0623961	0.0610443	0.0617965	0.0632867	0.0677918
ENSMUSG00000014704	0.630383	0.324999	1.16544	0.229899	0.562295	0.683069	1.86544	1.31134
ENSMUSG00000014725	0	0	0	0	0	0	0	0
ENSMUSG00000014747	0	0	0.0626089	0.117329	0.0573936	0.116202	0.119004	0
ENSMUSG00000014748	36.6544	34.9492	36.8605	40.5525	37.8672	38.1609	39.2329	37.9587
ENSMUSG00000014763	9.67939	9.53369	12.6276	14.6998	15.2428	15.3412	9.96261	10.4265
ENSMUSG00000014767	5.10793	5.24534	6.06994	6.39561	6.17511	5.94204	5.15863	5.29422
ENSMUSG00000014769	560.545	563.231	555.735	531.358	537.765	529.08	570.903	578.805
ENSMUSG00000014771	39.9772	41.2584	40.3545	40.815	42.5592	44.5707	42.2791	43.2283
ENSMUSG00000014773	23.7144	27.5515	13.6516	11.4132	19.9189	19.4699	34.2623	37.9623
ENSMUSG00000014776	2.60004	2.58041	2.04927	3.02248	2.19166	3.76821	2.52463	1.89304
ENSMUSG00000014778	11.9902	11.1064	12.8104	14.4084	14.8663	14.2699	13.0174	11.3548
ENSMUSG00000014782	2.1164	2.38064	1.79726	1.33957	1.70371	1.7247	2.368	2.80685
ENSMUSG00000014786	28.1411	27.6911	18.8064	16.8597	15.0992	14.9563	26.4728	28.1026
ENSMUSG00000014791	12.1583	12.7566	11.884	13.569	11.4159	11.6886	10.3812	11.084
ENSMUSG00000014813	0	0.0256868	0.145441	0.163533	0.186656	0.107975	0.138223	0
ENSMUSG00000014837	5.09272	5.57601	6.95807	8.53019	8.99166	9.92737	4.92316	5.92892
ENSMUSG00000014846	7.31623	4.99457	5.00787	3.8091	4.69873	4.42858	3.75148	4.07851
ENSMUSG00000014850	6.0235	5.27972	7.45905	8.08599	9.2411	8.63674	7.44746	7.19955
ENSMUSG00000014852	0.0189328	0.0195219	0.110535	0.434999	0.0405309	0.0615456	0	0
ENSMUSG00000014856	22.0923	20.0436	20.2478	20.7951	27.5445	25.276	19.7908	26.5545
ENSMUSG00000014859	111.687	120.52	131.232	149.237	135.081	138.622	123.109	117.684
ENSMUSG00000014867	157.813	162.431	182.147	211.249	172.42	178.917	168.567	159.52
ENSMUSG00000014873	16.9361	18.7608	19.3921	17.8112	20.0318	18.7963	20.6158	20.4572
ENSMUSG00000014905	15.099	13.3521	13.4272	15.4257	14.4493	13.5439	16.0897	14.0258
ENSMUSG00000014907	39.6989	41.2558	46.4639	56.8092	46.5657	50.4848	49.9373	46.1522
ENSMUSG00000014932	22.5907	22.1539	26.5957	26.2246	22.9977	22.8639	23.5669	22.2033
ENSMUSG00000014956	76.8305	75.6354	95.4581	100.129	91.4665	86.5108	74.0141	70.477
ENSMUSG00000014959	64.9222	65.0171	74.0731	77.6515	67.8546	69.2757	73.168	65.9689
ENSMUSG00000014980	16.6039	17.6018	16.351	16.8773	15.9406	15.4627	22.2487	23.0927
ENSMUSG00000015001	0.0487678	0.0502853	0.113888	0.0533565	0.104401	0.105688	0.054118	0.173911
ENSMUSG00000015002	37.0589	35.1086	45.4513	48.8794	40.3153	40.8759	40.4435	38.6154
ENSMUSG00000015013	115.057	110.243	114.796	116.808	125.294	120.679	116.259	119.422
ENSMUSG00000015016	24.9384	25.9323	25.9113	26.6837	24.7483	28.7173	27.346	28.4887
ENSMUSG00000015023	47.3316	45.1627	52.2109	61.7557	61.9366	59.6246	55.2536	54.3515
ENSMUSG00000015027	26.7288	30.8707	28.009	31.0986	26.5252	29.8226	35.9856	37.2609
ENSMUSG00000015053	1.79648	1.81675	0.968154	1.39854	1.27579	1.47869	1.59102	1.37574
ENSMUSG00000015083	9.43058	8.24288	7.8759	7.44804	7.75463	7.10577	9.3563	9.57689
ENSMUSG00000015085	4.81995	4.92475	3.63264	4.65024	3.37694	4.41563	3.54961	4.79193
ENSMUSG00000015087	44.6414	41.5088	44.0184	43.0045	41.5408	44.1909	48.2899	50.4069
ENSMUSG00000015090	1.47019	1.0495	0.594234	0.494931	0.665786	1.04162	0.564744	1.14268
ENSMUSG00000015092	168.93	167.616	169.888	171.114	163.466	167.091	144.879	155.36
ENSMUSG00000015093	0.368554	0.380022	0.645516	0.403232	0.788991	0.399357	0	0.438101
ENSMUSG00000015094	25.9489	29.2424	27.0102	28.6516	24.2747	25.3757	23.6564	24.5459
ENSMUSG00000015095	31.8044	32.6681	33.9973	37.1703	33.2582	36.78	36.1751	36.0628
ENSMUSG00000015112	71.1729	70.4257	78.8914	81.2542	82.0428	78.7176	94.8645	94.1757
ENSMUSG00000015120	83.8584	85.8706	99.0713	104.627	103.782	100.65	83.4935	82.7753
ENSMUSG00000015126	50.9244	57.7518	63.9378	62.4772	63.9705	62.0464	58.9418	57.2795
ENSMUSG00000015127	6.91976	6.38936	7.48493	7.96647	7.09014	7.03503	5.4719	6.11542
ENSMUSG00000015133	1.72792	1.6884	1.72183	2.28641	1.65587	1.7547	1.95764	1.95719
ENSMUSG00000015134	0.161567	0.208242	0.212236	0.176769	0.259408	0.153186	0.112057	0.192055
ENSMUSG00000015143	372.021	381.373	461.69	496.388	336.827	351.148	320.048	323.459
ENSMUSG00000015149	21.686	22.4944	24.9109	29.8657	27.2761	26.8095	21.0852	18.4696
ENSMUSG00000015165	243.926	231.021	259.582	228.01	240.842	242.215	254.73	256.813
ENSMUSG00000015176	117.338	126.862	141.025	150.528	155.094	156.839	167.226	157.231
ENSMUSG00000015189	8.61532	7.76404	9.73609	10.7906	12.5099	12.0634	10.8421	9.66448
ENSMUSG00000015202	26.78	25.3331	24.9705	26.4815	25.2835	26.5167	29.9607	28.8293
ENSMUSG00000015214	4.98129	5.20193	4.85013	5.34552	6.13256	5.44936	7.25852	6.98068
ENSMUSG00000015217	41.6134	40.1969	58.7273	74.2528	69.2487	68.0215	59.194	54.229
ENSMUSG00000015222	1.65525	1.46711	1.59519	1.59393	1.80817	1.93487	1.78023	1.79915
ENSMUSG00000015224	0.586792	0.432179	0.424154	0.519718	0.418731	0.666113	0.7752	0.863598
ENSMUSG00000015242	0	0	0	0	0	0	0.0597079	0
ENSMUSG00000015243	0.368909	0.315444	0.283671	0.541443	0.606761	0.643487	0.0998492	0.181827
ENSMUSG00000015247	35.0425	34.7081	38.5297	43.1171	40.6447	39.3488	31.588	34.1651
ENSMUSG00000015289	56.2879	50.6655	49.9401	47.2986	55.2126	55.0431	48.2297	49.8531
ENSMUSG00000015290	29.2018	26.1937	29.3157	29.3195	28.8431	29.6166	24.6005	26.2459
ENSMUSG00000015291	58.9938	59.6881	68.3015	71.2651	60.2887	62.6074	50.7012	52.7881
ENSMUSG00000015305	14.1755	13.9607	12.9294	14.6997	12.9362	13.0815	18.799	18.0078
ENSMUSG00000015312	340.864	341.142	266.086	191.626	73.2394	100.957	184.471	197.077
ENSMUSG00000015314	0	0	0	0	0	0	0	0
ENSMUSG00000015316	0	0	0	0	0.016213	0.0492384	0.0168086	0
ENSMUSG00000015335	71.4088	79.1248	74.4755	75.6702	72.4652	76.1883	47.708	50.4832
ENSMUSG00000015337	19.4734	18.9939	24.9915	23.513	28.2616	30.1306	20.9284	20.9584
ENSMUSG00000015340	0.0160544	0.016554	0	0	0.0343689	0	0	0.0381679
ENSMUSG00000015341	30.0694	30.4904	31.517	29.9106	28.0903	28.6017	31.3221	31.772
ENSMUSG00000015342	5.98849	6.06118	6.58495	5.66765	5.3089	4.8568	7.70549	7.90463
ENSMUSG00000015354	3.18542	3.20139	2.58951	1.96315	1.76956	2.07536	1.63321	2.39653
ENSMUSG00000015355	0	0	0	0	0	0	0	0
ENSMUSG00000015357	48.3567	45.8163	46.2743	43.5633	44.4192	43.7809	54.491	54.8805
ENSMUSG00000015363	25.9502	24.247	22.4725	22.8084	22.1893	23.7097	25.2068	25.1178
ENSMUSG00000015365	7.20006	7.05634	7.10576	4.46312	5.53558	5.57963	9.44943	9.77762
ENSMUSG00000015377	5.9707	5.8017	5.22288	4.16308	5.28609	5.30736	6.19899	7.02521
ENSMUSG00000015396	0.913731	0.987028	0.254029	0.428445	0.512311	0.471476	1.49682	0.724103
ENSMUSG00000015401	0	0.0622704	0	0	0	0	0	0
ENSMUSG00000015405	0	0	0.0289412	0.0271179	0	0.0268573	0	0
ENSMUSG00000015437	0.0657575	0	0	0	0.070386	0	0	0
ENSMUSG00000015441	0	0	0	0	0	0	0	0
ENSMUSG00000015443	0	0	0	0	0	0.21204	0	0
ENSMUSG00000015451	0.285472	0.247878	0.298245	0.263017	0.418143	0.586101	0.133385	0.250041
ENSMUSG00000015452	0.958137	0.898137	1.62731	1.71538	2.19101	2.07643	1.11158	1.19071
ENSMUSG00000015461	50.1563	59.5635	51.7333	48.9181	54.0488	51.6364	58.3236	52.9875
ENSMUSG00000015467	0.158849	0.218388	0.18548	0.463453	0.396736	0.401625	0.235034	0.125882
ENSMUSG00000015468	0.451125	0.21469	0.418706	0.468261	0.65622	0.61417	0.359417	0.618754
ENSMUSG00000015474	15.1959	16.5882	15.0778	15.2987	12.4091	13.7216	15.3588	17.3425
ENSMUSG00000015476	0.0404354	0	0.0944293	0.0442401	0.129845	0.043815	0.0448715	0.0961314
ENSMUSG00000015478	59.6058	55.7553	60.2017	68.4474	58.5519	59.6822	53.4463	49.7021
ENSMUSG00000015484	0.192157	0.173369	0.476792	0.394195	0.231393	0.390407	0.159928	0.142761
ENSMUSG00000015488	7.53026	7.66214	11.8551	18.7601	17.6519	17.4388	7.78313	7.91205
ENSMUSG00000015501	1.9709	1.52768	2.43624	2.95197	1.70953	1.69377	1.11619	1.11486
ENSMUSG00000015519	0	0	0	0	0	0	0	0
ENSMUSG00000015522	52.0546	51.4769	41.8946	37.5606	35.6375	34.3984	85.4075	82.8078
ENSMUSG00000015533	0	0.0456315	0.155022	0.121046	0.0236847	0	0.0245547	0.0263027
ENSMUSG00000015536	4.07827	4.0565	4.53353	4.8113	5.29131	5.03289	5.26854	4.72543
ENSMUSG00000015542	10.6513	10.0985	10.3818	7.65379	7.39135	6.99338	11.1187	11.1591
ENSMUSG00000015568	7.46227	8.23096	6.98667	5.16829	5.75981	6.29072	9.43571	10.3841
ENSMUSG00000015575	65.4796	62.7997	67.5097	73.8932	75.0162	74.5154	51.6258	53.1935
ENSMUSG00000015579	5.25836	5.10675	3.06997	4.01381	2.6179	3.37895	5.15672	4.50626
ENSMUSG00000015597	23.8915	21.9611	25.6673	25.356	25.5732	26.5114	26.7413	23.5118
ENSMUSG00000015599	0.803944	0.649352	0.578883	0.615712	0.358555	0.624314	0.550155	0.557463
ENSMUSG00000015605	109.282	106.058	94.8584	73.6531	49.038	52.1355	103.853	95.7017
ENSMUSG00000015619	4.38327	5.07556	4.95393	4.20586	1.88174	2.13352	3.87571	3.51075
ENSMUSG00000015627	0.199179	0.234716	0.199348	0.0933942	0.182742	0.0924967	0.473636	0.236764
ENSMUSG00000015647	190.672	202.422	144.328	141.694	125.013	130.085	150.395	162.862
ENSMUSG00000015652	70.2209	71.568	70.2917	58.4545	40.5173	42.851	46.2889	47.2497
ENSMUSG00000015653	12.1623	12.9207	12.7758	12.349	8.70356	9.65112	6.40746	6.62628
ENSMUSG00000015656	1557.15	1582.75	1659.74	1903.36	1895.93	1879.77	1067.13	1114.8
ENSMUSG00000015659	12.9393	12.5435	13.4193	13.0197	12.5414	12.4309	15.5572	15.0903
ENSMUSG00000015665	0	0	0	0	0	0	0	0
ENSMUSG00000015668	24.9002	27.3475	36.0364	37.6031	32.5653	33.7266	30.5994	29.4947
ENSMUSG00000015671	461.776	460.052	535.965	560.989	578.862	595.414	452.478	434.669
ENSMUSG00000015672	69.326	73.1107	68.1899	70.1371	66.4083	67.3582	56.7219	61.0483
ENSMUSG00000015697	42.4109	41.57	41.5299	43.5879	48.3672	46.0735	60.7887	65.1322
ENSMUSG00000015702	0.539763	0.695698	1.26051	2.50984	1.87771	1.31597	1.04821	1.71098
ENSMUSG00000015709	7.16703	7.46506	8.7651	9.38047	9.26811	9.04066	10.3218	10.5088
ENSMUSG00000015711	56.931	60.7487	65.9642	65.2766	59.1727	59.846	71.728	69.4202
ENSMUSG00000015714	78.532	81.9695	91.0467	92.7206	75.1271	77.8394	113.945	118.981
ENSMUSG00000015721	0.0961874	0.0595083	0.157239	0.0420952	0.0411832	0.062536	0.064044	0.0228677
ENSMUSG00000015733	63.6245	65.6532	70.7978	75.0496	70.6955	70.1429	72.2911	73.5794
ENSMUSG00000015745	20.9499	18.7245	23.7103	26.6317	20.2648	21.1192	33.729	27.5058
ENSMUSG00000015747	14.2985	13.8521	13.3948	12.8321	13.3543	13.1138	23.6971	25.9672
ENSMUSG00000015748	28.3307	29.45	28.2145	27.5363	28.6323	29.4134	43.2283	44.2692
ENSMUSG00000015749	153.882	151.714	188.413	197.541	180.275	178.473	233.73	220.436
ENSMUSG00000015750	30.4597	32.4108	35.7243	37.6135	34.8024	35.4363	46.3982	45.8137
ENSMUSG00000015755	53.6211	48.1433	54.6958	59.4646	51.6363	50.5763	59.335	57.5607
ENSMUSG00000015757	16.3358	18.126	16.0193	17.7305	19.3735	19.0796	19.5557	20.4495
ENSMUSG00000015759	193.734	188.004	220.112	241.853	208.07	210.248	207.738	211.936
ENSMUSG00000015766	7.12444	6.87143	6.18629	5.63966	5.44477	5.34013	6.65816	6.88093
ENSMUSG00000015776	30.6772	31.8445	30.6386	37.6285	40.8454	35.897	37.1349	37.9075
ENSMUSG00000015787	0.0971293	0.350531	0.907308	1.06268	0.675779	1.21034	0.161678	0.288645
ENSMUSG00000015790	37.1806	44.8094	39.1907	39.0495	35.8122	33.487	34.5306	40.1501
ENSMUSG00000015804	19.7988	19.0334	24.3566	27.2603	23.9609	25.1434	17.7997	18.0272
ENSMUSG00000015806	127.507	126.688	122.152	116.225	116.554	127.596	155.5	150.204
ENSMUSG00000015812	1.07383	0	0.208977	0.587434	0.383138	0.775718	0.198606	0.425488
ENSMUSG00000015829	0	0	0	0	0.0155137	0.0157049	0.00804179	0
ENSMUSG00000015837	532.569	519.232	580.104	555.504	406.456	430.462	278.941	288.031
ENSMUSG00000015839	69.2453	67.5754	71.533	68.9882	59.2639	61.5646	55.6894	55.7993
ENSMUSG00000015843	0.690096	0.83714	0.947993	1.3324	1.34699	2.68318	1.17123	0.916827
ENSMUSG00000015846	13.3328	14.5222	17.0631	22.021	20.8496	20.1446	17.694	15.4226
ENSMUSG00000015850	3.77596	4.51183	3.00851	2.52735	2.2824	2.33459	1.94722	2.29706
ENSMUSG00000015852	0	0	0	0	0	0	0	0
ENSMUSG00000015854	0.0457977	0.0472227	0.0534759	0.0501069	0.0490213	0.297752	0.0508221	0.10888
ENSMUSG00000015869	74.0315	73.626	74.8749	76.5656	83.2558	82.71	75.1376	76.9728
ENSMUSG00000015879	0.0325346	0.0670939	0.0379892	0.106787	0.19734	0.152766	0.0481385	0.116022
ENSMUSG00000015880	33.4127	33.3094	35.2702	34.3187	33.7588	33.6457	45.4253	46.7139
ENSMUSG00000015882	8.83235	8.3576	6.84848	5.28079	4.16592	4.07793	10.0702	9.62902
ENSMUSG00000015889	137.79	131.514	145.714	124.979	120.049	117.812	189.718	185.895
ENSMUSG00000015890	1.3095	1.19139	0.584635	0.884911	0.742063	0.626005	1.9233	1.51082
ENSMUSG00000015932	878.524	886.239	807.775	768.469	549.75	587.983	494.248	512.205
ENSMUSG00000015937	29.4289	27.5488	33.0676	29.9805	33.5525	32.8679	48.1125	46.4422
ENSMUSG00000015942	1.09787	0.899426	0.983405	2.12262	2.86544	2.18371	0.934601	1.23354
ENSMUSG00000015943	46.1912	48.8725	46.0866	52.2345	60.9729	62.4713	57.0922	57.1612
ENSMUSG00000015944	9.85477	9.91978	11.3197	13.211	12.1195	12.6564	10.758	9.3979
ENSMUSG00000015947	0	0	0	0	0	0	0	0
ENSMUSG00000015950	0.330924	0.157487	0.356681	0.417763	0.326969	0.330998	0.112993	0.181555
ENSMUSG00000015957	1.05934	0.720452	0.684264	0.813774	1.18215	1.19672	0.750353	0.562637
ENSMUSG00000015961	86.7205	84.6021	98.3521	111.722	100.953	103.825	74.5851	73.8033
ENSMUSG00000015962	0	0	0	0	0	0	0	0
ENSMUSG00000015966	0.205082	0.035244	0.159644	0.074793	0.109759	0.0370371	0.189651	0.0406303
ENSMUSG00000015968	0.060535	0.13524	0.117807	0.0772694	0.140391	0.131189	0.134352	0.167902
ENSMUSG00000015970	0.590728	0.406073	0.512903	0.447446	0.486391	0.656513	0.823621	0.7022
ENSMUSG00000015971	52.6229	54.9403	59.2894	60.9893	57.8328	58.212	58.7375	60.4627
ENSMUSG00000015980	2.10229	1.82404	1.43692	1.59885	1.39955	1.97241	1.65012	1.85901
ENSMUSG00000015981	3.32147	3.84248	4.72967	3.67831	1.9077	3.24794	10.8328	10.8336
ENSMUSG00000015994	87.6718	82.1323	80.1034	76.9535	80.3562	76.7843	89.6978	88.6863
ENSMUSG00000016018	158.619	164.339	171.821	183.78	175.394	176.579	189.342	191.532
ENSMUSG00000016024	0.366723	0.577152	0.518354	0.274525	0.888371	0.732003	0.663979	0.757132
ENSMUSG00000016028	19.5686	22.3963	14.8486	12.9438	13.8195	14.3921	20.0393	21.5661
ENSMUSG00000016087	0.0267482	0.0275805	0.0936979	0.029265	0	0	0.0890479	0.0953869
ENSMUSG00000016128	1.13924	1.21944	1.19088	1.2583	1.20782	1.25797	1.44483	1.36712
ENSMUSG00000016150	1.00353	0.920986	0.834353	0.689813	0.674868	0.757196	1.12528	1.15542
ENSMUSG00000016179	0.0337963	0.139392	0	0.184882	0.217051	0.292968	0.18752	0.120521
ENSMUSG00000016181	11.4949	10.763	11.6213	12.6546	10.7297	11.6974	14.0395	12.8153
ENSMUSG00000016194	0.394823	0.248789	0.640302	1.05593	0.469571	0.45159	0.121705	0.20859
ENSMUSG00000016200	6.52886	5.82894	5.41286	6.64954	6.87478	6.21178	7.03896	6.82494
ENSMUSG00000016206	15.0436	15.3779	14.7643	12.3443	10.6887	9.48542	12.8802	13.9513
ENSMUSG00000016239	5.0389	5.67491	5.96938	6.95818	5.26267	6.12267	4.58737	4.07071
ENSMUSG00000016252	200.719	181.341	158.293	148.263	158.976	157.597	185.322	187.152
ENSMUSG00000016253	63.3918	66.6315	73.8309	72.0104	77.5818	78.5378	84.4874	81.8513
ENSMUSG00000016255	0.0663187	0.136765	0.154875	0	0.141974	0.143723	0	0.0788332
ENSMUSG00000016256	278.632	278.362	229.012	209.416	206.957	223.32	304.533	302.213
ENSMUSG00000016257	57.8515	58.1525	65.9115	73.8805	63.8553	68.6076	58.5238	58.2205
ENSMUSG00000016262	8.35564	7.86645	13.7722	19.6086	15.8914	15.956	9.99798	9.18385
ENSMUSG00000016283	0.420831	0.123979	0.491385	0.657754	0.0643504	0.260573	0.0667142	0.0714633
ENSMUSG00000016308	33.8995	35.716	37.8098	37.3137	36.5492	38.7339	37.1175	36.9302
ENSMUSG00000016319	515.222	535.985	585.462	645.637	683.978	680.866	547.669	556.15
ENSMUSG00000016327	0	0	0	0	0	0	0	0
ENSMUSG00000016344	84.9387	80.601	79.8648	71.168	84.1938	85.0044	80.9356	81.5533
ENSMUSG00000016346	0.25785	0.342681	0.381367	0.319726	0.343466	0.366325	0.3688	0.558523
ENSMUSG00000016349	1.43177	1.10724	1.51508	1.32173	1.2452	1.26054	1.5392	1.32965
ENSMUSG00000016356	0.133428	0.09172	0.0519327	0.218974	0.07141	0.120483	0.0987109	0.158607
ENSMUSG00000016382	35.9511	37.6596	49.9683	52.9105	46.2298	46.9664	54.5202	53.8505
ENSMUSG00000016386	4.16536	4.99676	6.23062	7.3274	6.52755	6.90299	5.28698	5.40444
ENSMUSG00000016409	20.6275	21.0916	19.6059	19.3848	18.8956	17.2132	19.7093	21.471
ENSMUSG00000016427	233.667	251.952	274.401	256.627	265.835	238.969	257.326	247.868
ENSMUSG00000016458	5.77978	6.6425	11.1777	13.4871	10.3916	10.9437	6.39716	6.13688
ENSMUSG00000016477	15.21	14.0789	23.0063	32.0055	33.2483	31.8455	16.1448	13.9879
ENSMUSG00000016481	6.76648	7.54374	8.72152	8.70437	8.61223	8.23997	8.60864	9.34998
ENSMUSG00000016487	23.4471	22.5016	26.6643	27.1925	21.4404	22.367	22.1258	22.6457
ENSMUSG00000016493	0	0	0.0859216	0.0805085	0.105019	0.0531565	0.0680479	0.0291568
ENSMUSG00000016494	1.44535	1.42438	1.28442	1.37143	2.02627	2.31457	1.54714	1.29237
ENSMUSG00000016495	5.76793	5.77025	6.62032	7.30424	6.62055	6.22341	7.84428	8.63609
ENSMUSG00000016496	0.798058	0.690167	0.751498	0.788651	0.909344	1.03213	0.371385	0.306017
ENSMUSG00000016498	0	0	0	0	0	0	0	0
ENSMUSG00000016503	78.8257	74.6373	70.1633	71.2682	75.2473	77.9193	79.8794	77.7356
ENSMUSG00000016510	6.36541	6.54472	6.41327	8.07863	7.86468	8.11924	6.37755	6.96125
ENSMUSG00000016520	10.3536	10.1272	12.1373	11.8203	12.4403	11.1968	10.7629	9.85078
ENSMUSG00000016524	0	0.0836776	0	0.177576	0	0	0	0
ENSMUSG00000016526	33.4775	32.3712	35.2189	40.5117	40.7646	42.8248	29.7267	28.4597
ENSMUSG00000016528	114.217	115.969	108.555	116.074	79.393	88.3121	112.048	109.71
ENSMUSG00000016529	0.0711787	0	0	0.0778761	0.304755	0.308511	0.0789876	0
ENSMUSG00000016534	39.0958	39.044	43.7696	46.2668	36.8531	38.4179	49.0287	46.891
ENSMUSG00000016541	498.481	497.657	508.601	515.641	469.856	476.521	534.18	524.625
ENSMUSG00000016552	15.2293	17.2573	10.4495	10.2035	10.3185	11.0922	17.5099	18.9803
ENSMUSG00000016554	531.101	533.683	501.119	479.216	454.202	458.794	528.583	525.878
ENSMUSG00000016559	803.698	778.985	727.859	675.867	674.639	697.449	942.042	933.346
ENSMUSG00000016619	60.5172	58.3444	68.1601	77.5084	84.3553	82.0062	63.9481	63.2634
ENSMUSG00000016624	3.08335	2.93127	4.21311	4.16301	4.82184	4.71539	5.1931	5.8747
ENSMUSG00000016626	0.553612	0.271828	0.338605	0.259587	0.282181	0.142829	0.38031	0.783429
ENSMUSG00000016637	29.1158	30.2117	31.4151	33.9723	34.0253	32.6474	31.1853	29.7909
ENSMUSG00000016664	92.2601	98.0264	119.975	124.259	101.143	104.912	81.9	89.7558
ENSMUSG00000016756	0.00935059	0.0192831	0	0.0306912	0.0100088	0.0202642	0.0311293	0.0111151
ENSMUSG00000016757	59.6669	63.13	68.7472	77.9761	71.1097	71.6584	69.8512	71.562
ENSMUSG00000016758	12.0634	10.8074	9.81394	9.30384	6.98546	7.71441	6.47396	6.5822
ENSMUSG00000016763	1.00551	1.27871	0.900133	0.855648	1.07628	1.04112	2.41761	2.23113
ENSMUSG00000016831	49.1748	48.9317	47.9592	49.2007	42.6554	43.0646	52.4078	50.9958
ENSMUSG00000016833	15.1652	17.1561	19.529	21.5223	26.0649	24.9776	13.5593	16.1727
ENSMUSG00000016918	16.8754	15.8001	21.5749	20.2247	18.0279	17.9996	21.8968	21.8362
ENSMUSG00000016921	57.129	58.3869	72.8412	97.9666	117.881	108.683	52.2747	50.4884
ENSMUSG00000016933	55.6237	55.1396	54.6671	55.5468	52.6793	54.6015	68.7586	63.8488
ENSMUSG00000016940	31.2673	32.7195	33.8318	31.3274	27.763	28.0044	34.0442	34.6627
ENSMUSG00000016942	0.029221	0.0903906	0	0.0959113	0.0938334	0.0316632	0.162134	0.034735
ENSMUSG00000016946	78.0593	78.9155	84.3391	86.8503	79.9257	78.9641	73.6465	75.4241
ENSMUSG00000016982	0	0	0.0308084	0	0.0564841	0.0285901	0.0292795	0
ENSMUSG00000016984	21.3225	22.4454	23.3364	28.6186	31.552	29.6714	20.8678	19.8637
ENSMUSG00000016995	0.522628	0.68755	0.231474	0.256326	0.250772	0.292918	0.219987	0.257069
ENSMUSG00000016998	0	0	0	0	0	0	0	0
ENSMUSG00000017000	0	0	0	0	0	0	0	0
ENSMUSG00000017002	0.0790204	0	0.184537	0.0864556	0	0.0856248	0.175379	0.0939318
ENSMUSG00000017003	0	0	0	0	0	0	0	0
ENSMUSG00000017004	0	0	0	0	0	0	0	0
ENSMUSG00000017007	0.0162673	0.0167735	0.0189946	0.0177979	0.0348246	0.0176269	0.0180519	0.019337
ENSMUSG00000017009	99.4311	98.0707	63.9497	64.0865	71.319	69.2226	63.6605	64.1015
ENSMUSG00000017049	0	0	0	0	0	0	0	0
ENSMUSG00000017057	7.58613	6.83794	6.36484	6.12875	6.26485	7.81188	6.0211	5.76294
ENSMUSG00000017064	0	0	0	0	0	0	0	0
ENSMUSG00000017119	48.7594	49.1852	47.7911	48.2694	47.4125	47.3497	54.1388	53.363
ENSMUSG00000017132	6.08892	6.49998	6.58002	6.68797	6.79866	6.64957	8.50578	8.00429
ENSMUSG00000017144	12.6233	14.296	17.0489	15.031	5.99025	7.18112	14.0782	14.08
ENSMUSG00000017146	24.565	24.5631	24.4855	28.5023	27.335	27.3403	23.9616	24.0436
ENSMUSG00000017165	0.608114	0.209012	0	0.221777	0	0	0	0.481911
ENSMUSG00000017167	0.809438	0.965546	1.11193	1.33708	1.18919	1.16945	1.2681	1.64137
ENSMUSG00000017176	20.7209	18.7793	23.6218	24.4007	26.2943	26.2342	17.3061	19.0566
ENSMUSG00000017188	78.826	74.3337	88.1092	96.1453	102.398	103.888	67.2696	73.3092
ENSMUSG00000017195	0.0554035	0.114255	0.258769	0.424316	0.474426	0.480272	0.184445	0.263433
ENSMUSG00000017204	0.136822	0.141079	0.279581	0.411663	0.622423	0.741286	0.113874	0.162641
ENSMUSG00000017210	34.9665	37.7336	34.3576	37.0845	35.4555	36.465	44.6516	45.0116
ENSMUSG00000017211	0	0	0	0.0330904	0.0323735	0.0327724	0.0335627	0
ENSMUSG00000017221	120.671	129.11	130.096	136.79	140.257	143.307	141.972	142.304
ENSMUSG00000017264	58.8678	58.3722	63.9811	72.0141	74.5084	75.8764	78.1379	78.8891
ENSMUSG00000017286	44.1454	44.6865	45.8353	38.1908	38.0781	39.4559	42.9575	42.9884
ENSMUSG00000017288	16.1112	16.7788	18.8332	23.2937	21.9642	22.2931	20.1459	20.0887
ENSMUSG00000017291	21.1997	18.8173	19.4595	22.562	20.1286	19.5876	17.9856	17.2314
ENSMUSG00000017299	40.2505	42.4545	39.5077	40.9128	41.4845	40.7577	35.9866	39.1751
ENSMUSG00000017300	3.03043	2.16327	1.90535	1.78531	2.49519	1.51556	0.646711	0.831296
ENSMUSG00000017307	16.2265	16.4904	13.5414	13.0464	16.0172	14.1371	12.1947	12.7849
ENSMUSG00000017309	1.63526	1.29974	0.755814	0.74547	1.31278	1.18129	1.24758	0.890928
ENSMUSG00000017310	0	0	0	0	0	0	0	0
ENSMUSG00000017311	1.47772	1.37133	1.03528	1.77844	0.632694	1.60122	0.491951	0.878285
ENSMUSG00000017314	7.83662	8.62049	10.2377	12.1818	8.26365	8.84891	7.7277	7.86276
ENSMUSG00000017316	0.559465	0	0.435508	0.408071	0.39923	0.606224	0.620842	0.443358
ENSMUSG00000017344	0	0.0473623	0	0	0.0491662	0.0497721	0.0509723	0
ENSMUSG00000017376	19.3952	18.7278	20.6081	22.3064	20.9436	20.6823	25.4173	22.7702
ENSMUSG00000017386	130.293	128.593	128.423	118.008	103.415	111.012	110.326	105.755
ENSMUSG00000017390	22.6038	20.7142	20.8545	21.9793	17.3738	19.1361	28.4133	26.6993
ENSMUSG00000017400	20.9718	21.7775	17.9323	19.565	15.0077	15.2248	17.6027	16.2075
ENSMUSG00000017404	1457.05	1504.56	1403.15	1399.3	1433.73	1518.92	1439.01	1451
ENSMUSG00000017405	8.23162	8.78235	7.42248	6.44692	7.75983	7.72001	8.16376	7.98079
ENSMUSG00000017412	0.093629	0.150177	0.0607369	0.0682925	0.0334065	0.0676362	0.0692672	0.0865644
ENSMUSG00000017417	2.27519	2.34598	1.80111	1.51887	2.24959	2.63249	1.45497	1.53562
ENSMUSG00000017418	18.9385	18.6243	22.5417	25.3479	20.6831	20.2404	16.6899	16.7514
ENSMUSG00000017421	67.3772	65.2571	65.5257	83.6765	86.9605	83.3429	75.1731	74.2482
ENSMUSG00000017428	81.3969	82.3179	86.5319	86.4824	77.4317	80.4753	81.5567	80.6074
ENSMUSG00000017446	0.6254	0.706275	0.521608	0.456163	0.733175	0.839019	1.02449	0.743414
ENSMUSG00000017453	10.9477	11.1716	7.80211	7.10406	12.9305	11.5354	19.4799	17.86
ENSMUSG00000017466	3.20706	2.56651	3.12993	4.00634	4.22696	3.73444	4.1432	4.46658
ENSMUSG00000017478	35.0553	36.1461	40.352	41.8061	39.5537	40.3929	39.4416	37.8712
ENSMUSG00000017485	38.09	39.5626	46.9259	50.8884	50.6654	52.2914	55.3108	55.568
ENSMUSG00000017491	1.44445	1.36264	2.40434	2.68998	2.73039	2.86394	5.62728	4.56656
ENSMUSG00000017493	17.5466	17.3741	17.4558	23.6563	20.0926	21.5757	39.5524	38.6533
ENSMUSG00000017499	22.2366	21.8805	23.7576	25.6166	23.9545	24.8101	21.9058	24.0799
ENSMUSG00000017548	229.216	221.339	203.729	167.416	164.879	160.658	156.163	158.56
ENSMUSG00000017550	16.3165	16.6582	17.7221	18.2039	18.1805	17.6936	18.7934	19.7339
ENSMUSG00000017561	39.4334	40.4348	41.1642	41.7791	35.4631	35.7579	31.6176	32.9319
ENSMUSG00000017588	0.72189	0.310147	0.0702432	0	0.515135	0.391112	0.534058	0.286037
ENSMUSG00000017607	0.523336	0.762912	0.316074	0.375137	0.36701	0.293315	0.180233	0.171611
ENSMUSG00000017615	60.6173	60.7743	82.212	84.9382	58.9975	63.5191	55.1987	54.0566
ENSMUSG00000017631	19.6359	19.4959	22.6706	25.0483	25.1519	26.5937	24.5763	25.3917
ENSMUSG00000017639	24.916	22.4266	19.2445	18.6345	19.1015	19.8929	29.802	28.3086
ENSMUSG00000017652	1.88897	1.83484	1.94994	1.887	1.43587	1.8392	3.37216	2.66848
ENSMUSG00000017664	25.7053	28.1755	25.8145	25.0483	22.7971	22.5617	30.6931	29.9895
ENSMUSG00000017667	2.8638	3.30445	4.08703	5.11021	5.34009	5.25813	3.50587	3.57983
ENSMUSG00000017670	12.6017	12.5313	13.6833	15.3977	15.0791	16.3434	14.2642	15.3962
ENSMUSG00000017677	29.5612	30.7704	35.91	49.6143	51.4933	49.0362	25.3559	28.3562
ENSMUSG00000017679	3.50978	3.36049	5.47038	8.89719	10.8344	10.1869	4.52078	3.52019
ENSMUSG00000017686	33.8087	35.3906	33.6769	34.914	31.9999	31.9659	35.6024	33.6418
ENSMUSG00000017688	0	0	0.0827962	0	0	0	0	0
ENSMUSG00000017692	0.610597	0.548358	0.758965	1.22835	1.45473	1.47266	1.55189	1.52188
ENSMUSG00000017697	11.5973	11.5259	11.475	12.0261	16.3521	14.7872	13.5415	14.2286
ENSMUSG00000017707	220.192	219.507	238.877	221.357	211.935	212.047	203.391	202.08
ENSMUSG00000017713	0.224299	0.231278	0.523807	0.420691	0.617365	0.729135	0.640044	0.380892
ENSMUSG00000017715	27.398	28.2685	26.1117	27.7569	23.9178	23.7768	25.8054	24.3585
ENSMUSG00000017716	49.3081	50.588	57.8629	65.073	66.3329	64.3883	45.8971	48.1868
ENSMUSG00000017718	0.711385	0.84219	0.861417	0.547707	0.902469	0.88504	0.877144	1.22146
ENSMUSG00000017720	0	0	0	0	0	0	0	0
ENSMUSG00000017721	110.486	125.418	108.736	105.483	102.655	101.981	110.209	111.644
ENSMUSG00000017723	62.5717	68.2296	41.8317	45.9079	35.7205	37.8447	52.7353	56.4893
ENSMUSG00000017724	17.273	21.2796	19.1166	21.0346	16.4952	15.722	12.9342	13.605
ENSMUSG00000017733	0	0	0	0	0	0	0	0
ENSMUSG00000017734	0.191205	0.197154	0.173647	0.302171	0.363846	0.207185	0.0943028	0.0505079
ENSMUSG00000017737	7.1402	6.52018	4.18403	2.9115	2.96123	2.91207	2.77762	2.81875
ENSMUSG00000017740	0.550925	0.426051	0.350886	0.438373	0.576302	0.651241	0.680839	0.565584
ENSMUSG00000017747	26.8787	27.5365	19.7774	18.6451	18.3895	18.6536	27.4828	26.7217
ENSMUSG00000017754	133.206	146.282	129.913	131.763	109.819	112.001	99.8792	99.721
ENSMUSG00000017756	54.8634	61.1426	54.8098	57.6993	51.0611	49.5439	57.6759	62.2784
ENSMUSG00000017760	110.746	114.702	99.9867	106.778	103.956	106.352	124.52	126.684
ENSMUSG00000017764	30.679	31.0805	25.4477	30.0073	27.1321	30.3003	24.9289	25.747
ENSMUSG00000017765	109.41	112.435	90.1523	74.5723	51.9361	57.6315	78.7912	82.8266
ENSMUSG00000017767	0.24581	0.168973	0.191348	0.179293	0.263113	0.266355	0	0.194797
ENSMUSG00000017774	81.1656	83.0925	90.0777	95.8362	62.2337	68.7084	42.2223	41.5248
ENSMUSG00000017776	69.2727	64.6594	81.7613	98.9334	89.6368	84.1408	71.3815	68.3784
ENSMUSG00000017778	657.82	650.406	580.87	549.326	574.224	539.58	571.896	567.82
ENSMUSG00000017781	50.6079	52.9511	65.9749	69.1318	66.3771	64.6746	43.9306	46.2256
ENSMUSG00000017801	33.3514	32.8982	34.9125	40.8275	37.7461	35.4313	30.0741	30.4961
ENSMUSG00000017802	51.6233	47.7647	50.8133	52.2453	50.2235	48.8154	52.4144	54.6631
ENSMUSG00000017817	7.58225	7.79558	5.96201	3.81217	2.39256	2.20834	6.10385	5.91318
ENSMUSG00000017830	1.31089	1.26353	0.831884	0.841833	1.37266	1.42045	0.980344	1.15176
ENSMUSG00000017831	77.1825	78.7683	91.4622	97.9923	87.0615	86.7197	68.6166	64.6133
ENSMUSG00000017832	0.128435	0.662159	0.149968	0	0.412427	0.27834	0.427577	0
ENSMUSG00000017837	37.9961	36.7331	36.2112	36.496	37.0721	35.2981	38.7231	37.3905
ENSMUSG00000017843	78.2774	76.2973	77.8429	82.8893	77.7383	76.2085	81.7207	79.2198
ENSMUSG00000017858	51.7801	51.6413	50.5528	49.1884	46.1636	45.5425	56.9068	52.8881
ENSMUSG00000017861	118.83	123.607	96.8892	85.5653	103.535	106.709	93.3319	93.9695
ENSMUSG00000017868	0.16397	0.169072	0.15955	0.239197	0.731297	0.533022	0.0909792	0.129941
ENSMUSG00000017897	3.65046	3.6667	3.27035	2.30684	2.69477	2.86437	3.80649	4.2645
ENSMUSG00000017922	0	0	0	0	0	0	0	0
ENSMUSG00000017929	22.6401	24.2149	29.0136	33.6507	30.489	30.5129	16.6211	14.8712
ENSMUSG00000017943	4.30079	4.06196	4.43104	4.82409	4.913	5.326	5.73517	4.81164
ENSMUSG00000017950	0.096566	0.23897	0.180409	0.126782	0.39278	0.167419	0.342912	0.183661
ENSMUSG00000017969	41.8091	44.346	42.3293	40.2586	37.9478	38.5729	46.8796	45.3807
ENSMUSG00000017978	0.672574	0.954822	0.876388	0.778516	1.03292	0.823846	1.27638	1.26296
ENSMUSG00000017999	80.7587	82.3734	81.0531	78.1705	77.803	78.0905	88.9956	88.0365
ENSMUSG00000018001	11.7679	11.5839	11.0527	11.8049	12.152	11.2418	10.252	10.7704
ENSMUSG00000018008	0.734995	0.964556	0.70218	0.548285	1.18009	0.832625	1.29759	0.635411
ENSMUSG00000018012	32.0189	36.6587	33.2609	43.6317	41.7601	40.79	22.1672	23.1451
ENSMUSG00000018040	44.7696	47.0511	56.1186	63.9708	59.154	58.6132	33.465	34.4748
ENSMUSG00000018042	139.649	146.746	146.774	151.412	121.798	129.035	132.123	119.685
ENSMUSG00000018068	18.8967	19.4031	19.8891	21.4055	22.4188	21.476	23.3301	24.4162
ENSMUSG00000018076	26.1473	25.4714	22.8241	20.6654	19.6484	19.0718	23.4756	22.5315
ENSMUSG00000018102	14.1893	15.1534	18.7872	14.6928	19.3919	21.8273	15.8866	15.3609
ENSMUSG00000018126	3.69148	3.48915	3.39243	2.76734	2.63421	2.51852	3.29993	3.37232
ENSMUSG00000018143	25.9582	25.509	23.5561	22.7781	15.8372	16.0323	16.7372	17.7866
ENSMUSG00000018160	19.0472	19.3543	22.5143	21.8301	21.6536	22.2898	22.2481	20.4128
ENSMUSG00000018166	27.4339	27.3446	23.8892	26.0301	23.8071	21.3965	20.2269	19.1058
ENSMUSG00000018167	13.8411	13.7582	12.8865	13.9389	16.3025	16.5602	12.0433	13.4304
ENSMUSG00000018168	0.127819	0.164746	0.062187	0.0932306	0.125415	0.161586	0.165482	0.202585
ENSMUSG00000018169	10.4444	11.7854	8.207	7.0072	8.78896	7.29575	10.351	10.6584
ENSMUSG00000018171	65.7924	63.707	66.7583	67.2017	64.4277	59.9369	67.9465	74.7923
ENSMUSG00000018189	87.3385	92.6236	94.0047	90.0731	83.543	83.6731	100.179	94.1054
ENSMUSG00000018196	5.69754	5.43641	6.54106	7.385	8.76102	8.45433	5.27277	5.63548
ENSMUSG00000018199	14.2099	13.7149	14.1617	15.6539	14.6139	13.8303	14.3698	14.626
ENSMUSG00000018209	42.2144	40.6568	50.834	53.4113	48.6774	48.2082	39.2529	38.7371
ENSMUSG00000018211	0	0	0	0	0	0	0	0
ENSMUSG00000018217	20.0827	21.9329	22.1547	21.0623	10.303	11.8034	19.6486	21.7536
ENSMUSG00000018238	0.229552	0.236695	0.321645	0.200921	0.294852	0.39798	0.407577	0.382017
ENSMUSG00000018239	36.0642	34.076	34.1268	36.8173	36.3784	34.0665	29.2345	33.228
ENSMUSG00000018259	0	0	0	0	0	0	0	0
ENSMUSG00000018263	0.0997263	0.226225	0.139735	0.10911	0.0853967	0.0432245	0.309868	0.308217
ENSMUSG00000018286	331.684	332.914	332.04	340.059	345.007	355.843	301.743	293.026
ENSMUSG00000018287	139.173	139.021	141.393	141.929	118.15	123.293	116.757	112.188
ENSMUSG00000018293	503.014	519.186	641.265	696.35	668.025	678.567	455.758	445.294
ENSMUSG00000018322	32.8808	35.422	41.0437	42.6528	44.585	43.1403	36.0456	32.9966
ENSMUSG00000018326	160.958	164.061	204.78	225.724	198.228	196.667	160.962	157.804
ENSMUSG00000018334	4.70071	4.21715	5.70588	6.65396	6.42452	6.18713	4.49437	4.65646
ENSMUSG00000018339	65.2657	65.1223	73.5055	76.2459	58.1338	65.7606	71.7981	68.1055
ENSMUSG00000018340	69.1534	70.7802	68.0017	75.9735	68.162	70.933	49.9358	55.0036
ENSMUSG00000018341	0.0983069	0.101366	0.114789	0.215114	0.15784	0.133154	0.190911	0.175287
ENSMUSG00000018347	9.16317	8.47508	8.95445	9.63811	13.302	11.2927	9.6011	10.0976
ENSMUSG00000018362	304.431	306.608	410.307	437.33	419.483	422.753	325.584	350.535
ENSMUSG00000018363	34.7433	34.2017	33.4299	35.4131	29.56	30.3669	31.8716	30.417
ENSMUSG00000018372	8.8603	10.0061	10.2421	10.763	11.0052	11.7424	11.4587	11.5089
ENSMUSG00000018377	9.8493	9.84233	10.0571	9.97782	7.63578	9.06942	17.8566	17.2487
ENSMUSG00000018378	3.98534	3.54369	4.14482	4.92523	4.68036	3.79392	7.28739	5.84981
ENSMUSG00000018379	16.232	14.6491	23.6631	34.3215	35.8677	34.6464	18.3571	18.8097
ENSMUSG00000018381	0.134713	0.208358	0.235948	0.245648	0.600815	0.38926	0.224239	0.0800671
ENSMUSG00000018387	0.364868	0.731542	0.994094	0.931465	1.43202	1.36181	0.562357	0.409624
ENSMUSG00000018395	21.5299	20.0281	23.1963	23.2427	24.437	23.6674	20.8044	21.4817
ENSMUSG00000018398	30.2235	30.4848	34.1459	39.9556	28.3009	30.7411	30.1905	29.6992
ENSMUSG00000018401	35.4148	34.4059	32.9772	36.7689	30.2941	29.6635	28.3392	28.4914
ENSMUSG00000018405	28.578	27.9922	21.1072	18.5325	20.0102	19.8693	24.1006	24.5408
ENSMUSG00000018411	4.24681	3.97042	2.61675	2.34352	2.58431	3.04547	2.63802	2.31069
ENSMUSG00000018412	38.0627	37.9323	37.5066	40.3529	38.4187	38.4659	38.7914	39.0212
ENSMUSG00000018415	35.1391	35.2244	35.9491	35.0266	32.421	32.4674	34.5905	31.7889
ENSMUSG00000018417	32.4523	32.7226	33.454	31.8191	26.9865	27.9556	36.4632	35.536
ENSMUSG00000018425	40.9939	42.2014	36.8325	36.9461	39.8004	39.2644	33.8312	34.6684
ENSMUSG00000018427	3.77055	4.02673	2.74046	1.49438	1.48259	1.70932	1.92132	2.19529
ENSMUSG00000018428	77.0804	79.6102	70.956	71.3659	78.5046	76.0887	74.7651	78.1179
ENSMUSG00000018433	57.8054	57.7914	57.9647	55.9316	55.3161	56.9219	70.2315	71.0929
ENSMUSG00000018442	12.5113	12.4467	13.7026	13.5998	12.1148	12.0883	11.12	12.1181
ENSMUSG00000018446	294.316	301.603	316.421	332.514	310.936	317.699	303.135	296.2
ENSMUSG00000018449	13.255	11.5023	13.0637	14.5022	14.785	15.3227	12.9979	12.2072
ENSMUSG00000018451	6.49089	7.52947	7.21474	8.67218	7.48222	9.06225	5.88706	6.15775
ENSMUSG00000018459	0.19668	0.368727	0.167021	0.0978117	0.0765541	0.0774974	0.575405	0.510096
ENSMUSG00000018470	2.66877	2.98672	3.57223	4.55786	4.77264	3.52661	4.29786	4.17824
ENSMUSG00000018474	19.4484	21.5226	18.4535	18.318	16.2307	17.3641	28.5187	25.8621
ENSMUSG00000018476	64.9383	62.0646	75.8412	74.9802	54.4391	54.4125	67.4945	62.2895
ENSMUSG00000018479	1.03084	0.289886	0.656544	0.410121	0	0.40618	0.311981	0.445586
ENSMUSG00000018481	45.1577	43.0818	54.8512	59.0828	51.116	51.5739	42.507	44.3495
ENSMUSG00000018486	0.0619151	0.0425611	0.048197	0.0903211	0.0441821	0.111816	0	0
ENSMUSG00000018500	3.28502	2.86613	2.77356	2.59882	3.13758	3.231	3.365	4.14522
ENSMUSG00000018501	40.7738	39.0781	44.6352	49.6431	45.3968	46.1297	42.2989	41.6157
ENSMUSG00000018507	8.69031	8.59629	8.69074	8.71187	6.38678	5.87976	5.05256	4.9921
ENSMUSG00000018509	47.1627	48.6302	55.4305	59.6558	66.3546	64.0479	40.3953	39.2926
ENSMUSG00000018537	45.3263	47.8819	47.8305	51.1245	52.2531	49.9742	44.283	42.4686
ENSMUSG00000018541	14.4304	14.6892	17.5393	19.4223	18.8633	19.2357	14.2729	12.3935
ENSMUSG00000018543	1.34487	1.07856	0.523447	0.980939	1.27958	0.971512	1.49241	0.532882
ENSMUSG00000018547	41.8918	42.4008	43.8939	47.1665	43.9966	43.0826	49.0128	48.0077
ENSMUSG00000018548	56.6651	57.642	59.7057	64.6413	58.8274	60.0845	51.6364	52.7002
ENSMUSG00000018554	18.8962	19.9942	16.5193	14.6126	13.5547	14.2578	18.1148	18.9339
ENSMUSG00000018559	57.7327	60.6307	67.5616	74.9937	70.8532	69.0406	64.351	62.887
ENSMUSG00000018565	58.5316	60.0176	68.2973	72.6664	69.3953	75.9321	57.6007	56.6277
ENSMUSG00000018566	4.93298	5.39056	5.16524	3.98919	4.82106	4.90952	6.93196	7.71224
ENSMUSG00000018567	164.694	169.454	177.899	197.839	178.939	175.665	185.007	179.183
ENSMUSG00000018569	80.7509	85.4353	70.9824	91.0198	62.8151	70.5394	28.7899	32.6601
ENSMUSG00000018570	6.73342	7.22715	7.63242	9.86573	7.58671	9.38691	9.26369	8.61253
ENSMUSG00000018572	77.4328	78.4909	81.1338	97.2799	93.5256	92.2085	81.976	80.1241
ENSMUSG00000018574	58.4598	57.7016	52.7765	47.9323	44.9988	47.5846	54.2409	58.1846
ENSMUSG00000018581	0.0322465	0.0133	0.0677751	0.049393	0.0828392	0.04193	0.0286274	0.0613305
ENSMUSG00000018583	107.315	111.907	126.848	141.357	146.956	143.489	130.866	133.309
ENSMUSG00000018585	158.739	159.235	166.837	156.138	165.116	162.668	155.306	151.815
ENSMUSG00000018589	0	0	0	0	0	0	0	0
ENSMUSG00000018593	340.99	367.991	399.97	426.856	353.372	373.421	300.495	328.733
ENSMUSG00000018595	0	0	0	0.10151	0	0	0	0
ENSMUSG00000018599	11.707	11.6819	12.7477	13.109	14.9564	13.0947	11.6579	11.4676
ENSMUSG00000018604	24.6624	22.3817	11.6701	4.74357	6.72012	6.13179	18.3078	17.9043
ENSMUSG00000018620	0	0	0	0	0	0	0	0
ENSMUSG00000018623	0	0	0	0	0	0	0	0
ENSMUSG00000018634	0.0758082	0.0390835	0.132777	0.0414706	0.0811442	0.20536	0.378562	0.180227
ENSMUSG00000018648	26.8946	29.2638	42.0954	49.4615	25.6574	27.4801	13.034	14.9306
ENSMUSG00000018651	59.2887	57.836	59.3808	57.3206	56.515	57.4492	65.2712	69.3958
ENSMUSG00000018654	0.710185	0.782212	1.07426	1.25381	1.52035	1.29423	1.54037	1.47735
ENSMUSG00000018656	0	0	0	0	0	0	0	0
ENSMUSG00000018659	28.4673	28.893	24.7904	22.3218	23.6467	23.0745	29.008	30.2393
ENSMUSG00000018661	19.2023	19.2985	22.3125	23.9139	23.1356	23.6031	21.7031	21.4922
ENSMUSG00000018666	100.773	99.4306	105.717	110.087	122.581	118.748	105.919	99.7374
ENSMUSG00000018669	58.6567	60.7593	59.4653	58.5022	62.2094	58.5497	65.1461	67.5447
ENSMUSG00000018672	9.96631	10.1458	8.43205	7.06916	5.55992	6.31483	9.84125	9.58802
ENSMUSG00000018677	235.377	250.795	248.766	227.319	212.761	219.892	223.73	215.646
ENSMUSG00000018678	28.4048	27.5426	27.7773	29.4339	28.4746	29.3582	25.8836	22.7913
ENSMUSG00000018697	39.0657	40.851	36.3176	33.674	37.5017	36.3791	52.5844	52.6961
ENSMUSG00000018698	0.0915954	0.0472227	0.026738	0.0751603	0.0490213	0.0744381	0.101644	0.0544398
ENSMUSG00000018707	209.784	189.829	157.322	140.96	123.437	129.565	186.495	170.082
ENSMUSG00000018727	0.913344	0.470882	0.630187	1.22639	1.06651	1.61948	0.783194	0.444148
ENSMUSG00000018733	8.30653	8.32029	11.4543	12.2906	10.7259	11.2867	11.5881	11.1905
ENSMUSG00000018736	56.8981	55.1219	59.4422	59.2725	47.7713	48.6706	64.5717	56.8338
ENSMUSG00000018740	0.81148	0.967469	0.681036	0.63813	1.3029	0.989215	0.844224	0.994752
ENSMUSG00000018750	1.73461	1.53984	2.81682	3.82079	3.25847	3.44799	1.4405	1.10607
ENSMUSG00000018752	0.04172	0.129054	0.0487145	0.182582	0.0893131	0.135621	0.046297	0.148778
ENSMUSG00000018761	72.7458	71.4735	70.2751	73.9417	87.7645	87.0507	59.9463	62.1068
ENSMUSG00000018765	196.417	203.294	170.601	159.094	139.243	141.978	175.9	182.859
ENSMUSG00000018770	328.129	346.979	347.997	368.264	397.719	395.671	347.712	340.192
ENSMUSG00000018774	92.5023	99.664	94.3254	99.4205	56.7719	68.4835	63.7964	64.6343
ENSMUSG00000018776	0.115258	0	0	0	0.185057	0.0624458	0	0
ENSMUSG00000018796	9.33953	9.47423	7.71684	6.11152	6.55037	6.5347	12.1014	12.5505
ENSMUSG00000018800	2.60891	2.24454	1.73259	1.34691	1.34391	1.46648	3.86319	4.09942
[truncated: 46,441 more rows]

## Sheet: Tbxt targeted genes_tpm_norm
ensembl_id	gene	WT1	WT2	delE6_homo1	delE6_homo2	Insert_S.Y1	Insert_S.Y2	delE6_hete1	delE6_hete2
ENSMUSG00000000142	Axin2	14.6996	15.2967	15.0086	21.493	25.6316	22.938	23.6039	22.3048
ENSMUSG00000000296	Tpd52l1	74.1096	72.1661	59.8952	43.0777	49.2341	54.7053	57.9845	56.4258
ENSMUSG00000000303	Cdh1	433.644	462.062	396.78	396.138	281.333	298.915	280.266	313.69
ENSMUSG00000000305	Cdh4	2.12006	2.90146	4.63594	5.51067	6.62907	6.50192	3.25093	3.4518
ENSMUSG00000000632	Sez6	3.00111	3.97626	2.14777	1.94185	2.4179	2.15047	3.33035	3.03039
ENSMUSG00000001076	C1ql4	7.68144	8.36048	4.60921	4.31882	3.19749	3.69931	5.44598	5.4532
ENSMUSG00000001985	Grik3	3.70981	3.76096	3.39748	3.69506	6.52925	6.35072	3.21734	3.1252
ENSMUSG00000002017	Fam98a	23.6126	25.812	36.7096	38.7954	39.791	40.717	34.5606	32.3693
ENSMUSG00000002059	Rab34	41.0118	40.5948	56.8351	69.8938	63.0649	63.6302	61.9975	56.1866
ENSMUSG00000002083	Bbc3	122.526	119.367	108.211	76.8494	51.9243	58.32	99.479	95.4973
ENSMUSG00000002688	Prkd1	23.1012	22.6494	21.0088	21.8725	16.0622	17.8647	21.8834	22.3263
ENSMUSG00000002799	Jag2	74.6597	79.5679	53.5522	52.3425	48.6727	50.6183	66.9491	71.5235
ENSMUSG00000002957	Ap2a2	185.056	186.451	174.957	157.071	134.669	141.681	179.192	174.411
ENSMUSG00000003575	Crtc1	1.95127	1.9346	2.83341	3.14757	4.09691	3.93053	2.82235	2.45825
ENSMUSG00000003847	Nfat5	10.2235	8.83086	8.51916	8.77625	6.67446	7.2735	9.39135	9.20346
ENSMUSG00000003949	Hlf	0.111653	0.172691	0.0488895	0.152698	0.14939	0.0604923	0.665974	0.61384
ENSMUSG00000003992	Ssbp2	3.8066	3.55066	5.32008	5.54875	4.01185	4.78471	9.1243	8.35369
ENSMUSG00000004040	Stat3	23.059	22.6462	17.8624	15.6769	11.6077	12.175	25.1978	25.4557
ENSMUSG00000004591	Pkn2	34.714	32.1505	36.2303	37.4812	32.4915	32.8683	22.4031	22.8617
ENSMUSG00000004980	Hnrnpa2b1	237.911	244.964	320.397	354.908	373.687	370.327	310.264	294.54
ENSMUSG00000005034	Prkacb	18.6339	17.8985	19.8342	20.9222	17.943	17.5537	12.8222	12.6861
ENSMUSG00000005148	Klf5	64.637	67.2628	57.8231	44.4586	34.2744	35.8122	44.3716	39.2221
ENSMUSG00000005338	Cadm3	0.192972	0.159181	0.27039	0.23928	0.247866	0.320621	0.78519	0.672867
ENSMUSG00000005533	Igf1r	17.3538	19.3024	13.5326	12.5464	11.1868	10.9395	17.3596	17.7174
ENSMUSG00000006445	Epha2	60.467	63.1713	68.9508	62.9262	39.9742	41.5693	22.8908	25.2555
ENSMUSG00000006494	Pdk1	74.3891	76.8151	141.67	178.226	205.478	198.84	72.9863	76.3865
ENSMUSG00000007659	Bcl2l1	55.8123	57.2554	70.0602	66.8921	44.6152	45.0548	41.042	40.1449
ENSMUSG00000007817	Zmiz1	6.597	6.38769	8.85935	12.3092	11.397	11.0291	9.08896	7.85073
ENSMUSG00000007872	Id3	0.937127	1.44943	3.03956	4.95563	7.80181	7.61588	2.59984	1.85661
ENSMUSG00000008348	Ubc	161.38	166.003	143.84	145.216	113.987	118.115	141.315	126.586
ENSMUSG00000008384	Sertad1	13.5287	11.3744	16.688	19.0524	19.8278	17.9672	12.3183	13.2777
ENSMUSG00000008604	Ubqln4	96.6168	93.943	93.1506	88.5858	85.9927	85.956	153.327	143.421
ENSMUSG00000009248	Ascl2	4.53868	3.67284	1.87835	2.0743	4.91965	4.91802	4.65409	5.94149
ENSMUSG00000009569	Mkl2	8.80581	9.5076	13.6005	16.1935	14.2772	14.5318	11.4868	9.30855
ENSMUSG00000010064	Slc38a3	7.47437	7.90736	5.88022	5.25844	5.5417	5.5334	16.7848	15.6062
ENSMUSG00000013419	Zfp651	2.33367	2.36088	3.10196	5.12256	4.98016	4.96201	2.86658	2.82638
ENSMUSG00000014444	Piezo1	157.894	173.9	133.693	125.599	107.434	112.094	130.569	148.21
ENSMUSG00000015501	Hivep2	1.9709	1.52768	2.43624	2.95197	1.70953	1.69377	1.11619	1.11486
ENSMUSG00000015605	Srf	109.282	106.058	94.8584	73.6531	49.038	52.1355	103.853	95.7017
ENSMUSG00000015652	Steap1	70.2209	71.568	70.2917	58.4545	40.5173	42.851	46.2889	47.2497
ENSMUSG00000015882	Lcorl	8.83235	8.3576	6.84848	5.28079	4.16592	4.07793	10.0702	9.62902
ENSMUSG00000015937	H2afy	29.4289	27.5488	33.0676	29.9805	33.5525	32.8679	48.1125	46.4422
ENSMUSG00000015942	Gtf2ird2	1.09787	0.899426	0.983405	2.12262	2.86544	2.18371	0.934601	1.23354
ENSMUSG00000016624	Phf21b	3.08335	2.93127	4.21311	4.16301	4.82184	4.71539	5.1931	5.8747
ENSMUSG00000017009	Sdc4	99.4311	98.0707	63.9497	64.0865	71.319	69.2226	63.6605	64.1015
ENSMUSG00000017548	Suz12	229.216	221.339	203.729	167.416	164.879	160.658	156.163	158.56
ENSMUSG00000018143	Mafk	25.9582	25.509	23.5561	22.7781	15.8372	16.0323	16.7372	17.7866
ENSMUSG00000018378	Cuedc1	3.98534	3.54369	4.14482	4.92523	4.68036	3.79392	7.28739	5.84981
ENSMUSG00000018411	Mapt	4.24681	3.97042	2.61675	2.34352	2.58431	3.04547	2.63802	2.31069
ENSMUSG00000018604	Tbx3	24.6624	22.3817	11.6701	4.74357	6.72012	6.13179	18.3078	17.9043
ENSMUSG00000018765	Fxr2	196.417	203.294	170.601	159.094	139.243	141.978	175.9	182.859
ENSMUSG00000018899	Irf1	16.8853	16.7094	19.4697	27.8393	31.9052	27.3939	9.23872	10.6491
ENSMUSG00000018983	E2f2	2.15825	2.30418	2.29708	3.32257	3.65947	3.97361	1.50484	1.40763
ENSMUSG00000019590	Cyb561	32.6725	31.6098	29.2683	27.6199	22.5407	23.5099	22.0091	22.7869
ENSMUSG00000019647	Sema6a	3.74973	4.51264	4.21715	4.06769	2.97899	3.26892	7.04913	6.70492
ENSMUSG00000019699	Akt3	27.7512	26.0253	23.6495	21.622	15.6606	17.0367	25.0001	23.6864
ENSMUSG00000019982	Myb	2.32427	2.09114	1.27715	0.972309	1.26832	1.50618	4.04589	3.27751
ENSMUSG00000020015	Cdk17	35.0657	32.9106	39.6595	32.4843	21.7259	24.4897	33.0616	35.1717
ENSMUSG00000020027	Socs2	9.6952	8.78635	7.92788	5.48033	5.93755	6.04252	10.0206	10.0827
ENSMUSG00000020184	Mdm2	106.118	104.224	107.717	107.551	89.5314	89.9172	66.1048	72.7562
ENSMUSG00000020312	Shc2	7.22444	7.32769	8.41599	11.2943	9.33723	9.81724	13.0814	12.6113
ENSMUSG00000020390	Ube2b	54.3412	54.4041	79.2764	105.473	105.065	105.695	52.7589	59.1735
ENSMUSG00000020423	Btg2	147.702	146.619	161.113	136.16	97.4787	105.457	107.774	101.748
ENSMUSG00000020477	Mrps24	96.0427	95.8832	85.334	75.4346	73.5961	82.2909	61.7595	63.5853
ENSMUSG00000020580	Rock2	60.2968	57.0609	71.0445	74.4759	53.18	56.2187	39.9843	41.2259
ENSMUSG00000020653	Klf11	40.6454	39.8408	34.0949	29.534	25.9905	25.5222	45.8632	43.6227
ENSMUSG00000020733	Slc9a3r1	18.4551	15.7828	30.0331	33.0166	45.4707	44.8238	27.0375	25.9105
ENSMUSG00000020902	Ntn1	4.59016	4.18157	3.34766	3.1205	3.84792	4.32994	13.9624	11.9898
ENSMUSG00000020954	Strn3	46.5773	46.2487	67.3813	76.8317	60.8097	63.0876	44.605	45.6508
ENSMUSG00000021000	Ctage5	18.7628	18.7692	25.9843	30.4751	26.7102	26.2916	23.4406	23.0643
ENSMUSG00000021025	Nfkbia	53.6878	52.0661	59.9272	49.3592	36.5813	40.8762	26.9019	20.5935
ENSMUSG00000021061	Sptb	4.04541	4.30585	3.19989	2.58676	2.90869	3.26893	3.68849	3.85069
ENSMUSG00000021127	Zfp36l1	74.839	73.5913	83.1172	68.0345	52.245	58.8143	67.0984	65.9688
ENSMUSG00000021134	Srsf5	86.5571	91.6854	125.094	162.875	182.496	174.256	82.9243	82.8795
ENSMUSG00000021175	Cdca7l	15.0255	13.5749	14.4033	16.1888	22.1488	19.0104	23.4388	22.93
ENSMUSG00000021278	Amn	7.58127	8.27365	5.23385	4.78302	5.68636	4.13743	9.94821	9.6039
ENSMUSG00000021282	Eif5	139.969	133.268	163.57	217.123	227.313	215.883	141.974	143.892
ENSMUSG00000021377	Dek	101.274	99.9428	144.229	169.226	175.931	174.403	143.805	141.303
ENSMUSG00000021408	Ripk1	1.32164	1.45675	2.46561	3.17455	4.09766	3.73663	1.26434	1.7155
ENSMUSG00000021453	Gadd45g	56.5188	61.3102	30.1663	29.3094	40.3314	38.8472	84.949	82.0194
ENSMUSG00000021464	Ror2	31.0374	32.7285	37.9093	43.3611	51.8095	49.3277	47.1266	49.6191
ENSMUSG00000021540	Smad5	14.0494	12.828	15.3337	16.5401	17.4327	17.4432	21.5454	20.1662
ENSMUSG00000021728	Emb	137.611	137.881	125.163	109.896	111.99	114.312	212.642	211.938
ENSMUSG00000021775	Nr1d2	9.69545	9.07432	8.42539	7.4662	6.10699	6.5055	12.6626	12.0126
ENSMUSG00000021892	Sh3bp5	15.6477	17.9106	15.2714	16.8326	9.65576	10.186	12.343	12.944
ENSMUSG00000021939	Ctsb	252.442	254.434	219.018	208.814	168.95	176.789	187.013	193.519
ENSMUSG00000022020	Naa16	12.4882	12.5326	11.7116	11.5548	11.9217	12.1343	19.2466	20.0936
ENSMUSG00000022105	Rb1	12.9906	12.7395	13.7024	10.3629	8.94367	9.49062	11.8354	10.5404
ENSMUSG00000022120	Rnf219	2.61709	2.19777	3.3394	4.54592	6.3246	5.75936	5.14973	4.71453
ENSMUSG00000022178	Ajuba	335.391	337.895	306.366	253.37	171.322	186.961	284.368	266.452
ENSMUSG00000022360	Atad2	47.2045	46.4571	53.2986	58.0547	57.1658	57.5146	73.3402	72.7293
ENSMUSG00000022382	Wnt7b	2.11294	2.81051	2.49186	3.09775	1.37962	1.80873	1.33651	0.954431
ENSMUSG00000022386	Trmu	2.97987	3.16937	4.137	4.44113	4.52072	5.23746	2.6298	3.17959
ENSMUSG00000022463	Srebf2	508.179	546.52	467.741	430.359	339.213	356.678	526.474	543.356
ENSMUSG00000022483	Col2a1	12.8966	13.2498	9.76101	9.28206	4.52385	4.81531	7.63854	7.64665
ENSMUSG00000022528	Hes1	4.66907	4.53116	8.81919	11.3186	9.75045	10.6146	23.773	22.3094
ENSMUSG00000022797	Tfrc	68.8514	68.9108	79.3385	108.714	113.718	107.408	68.7594	77.2561
ENSMUSG00000022843	Clcn2	11.3652	12.6608	8.76874	8.91087	11.784	11.7111	10.8079	11.8901
ENSMUSG00000022884	Eif4a2	337.691	333.916	227.116	186.586	181.497	181.311	275.064	289.744
ENSMUSG00000022960	Donson	16.3852	15.8433	21.0531	22.6786	24.3003	24.3859	21.6879	21.0415
ENSMUSG00000022983	Scaf4	29.6783	30.2272	36.3755	46.5438	47.731	47.4162	44.8844	42.3903
ENSMUSG00000023007	Prpf40b	25.3446	28.4825	18.7984	17.7377	17.9782	15.4453	29.546	29.881
ENSMUSG00000023150	Ivns1abp	48.9124	49.0015	54.9092	55.0726	57.8277	60.7897	93.6689	89.4874
ENSMUSG00000023830	Igf2r	113.003	117.752	65.4669	56.2405	88.7882	92.2268	98.2551	106.118
ENSMUSG00000023885	Thbs2	3.9206	3.312	2.33492	1.73992	1.90446	1.84263	4.33325	5.35294
ENSMUSG00000024190	Dusp1	110.946	118.533	154.172	148.431	77.7883	90.7725	47.8043	50.3853
ENSMUSG00000024287	Thoc1	20.0275	19.0296	24.7409	33.4237	35.7028	36.2214	26.2778	27.3145
ENSMUSG00000024304	Cdh2	7.47941	6.68704	7.16758	8.51201	7.77077	7.27779	13.9188	13.9889
ENSMUSG00000024521	Pmaip1	110.934	112.388	138.092	111.464	75.4779	78.2409	99.3676	95.3404
ENSMUSG00000024548	Setbp1	1.48958	1.00464	2.00186	2.86998	2.46686	2.51756	4.06493	3.45225
ENSMUSG00000024921	Smarca2	1.17625	1.12526	1.22848	1.17253	1.41992	1.49407	2.02321	1.56911
ENSMUSG00000024924	Vldlr	10.9933	10.9343	15.9941	17.1651	9.25905	10.2462	15.9095	16.4696
ENSMUSG00000024968	Rcor2	96.9917	101.789	105.612	131.761	149.441	142.612	178.628	169.282
ENSMUSG00000025034	Trim8	28.5795	27.5637	32.7305	46.6186	48.1424	45.2009	33.4127	29.6487
ENSMUSG00000025036	Sfxn2	2.67242	2.57586	2.64561	3.87731	6.43618	5.8545	3.41689	2.72783
ENSMUSG00000025198	Erlin1	18.1188	19.1865	16.6355	12.8936	13.0367	13.2788	24.1738	23.4369
ENSMUSG00000025203	Scd2	167.969	168.189	201.361	236.607	175.857	168.019	329.283	340.446
ENSMUSG00000025417	Pip4k2c	90.6187	90.5888	78.576	76.4074	67.9483	66.8391	76.1179	75.886
ENSMUSG00000025584	Pde8a	6.52363	6.08486	7.02519	6.50693	8.68534	8.31778	4.06732	3.4252
ENSMUSG00000025607	Copg2	84.8319	86.3826	76.0289	67.0356	60.7693	63.3925	109.293	109.606
ENSMUSG00000025608	Podxl	35.2044	36.5977	38.2101	37.9592	25.1883	28.0393	57.7137	55.9651
ENSMUSG00000025880	Smad7	9.38422	8.4853	8.06764	6.85985	5.29834	5.31893	4.98944	4.46202
ENSMUSG00000025932	Eya1	0.800122	0.701882	0.752991	0.405039	0.61357	0.634071	1.97459	2.25711
ENSMUSG00000025959	Klf7	20.2635	19.1203	25.0266	22.8978	12.189	12.6374	15.7546	15.4038
ENSMUSG00000026399	Cd55	9.29943	10.619	8.95156	8.05126	7.34211	6.87045	6.95084	6.94317
ENSMUSG00000026421	Csrp1	302.853	297.727	343.942	362.486	208.697	237.665	162.141	153.226
ENSMUSG00000026497	Mixl1	0.284529	0.209559	0.379693	1.15626	0.696128	1.27728	0.315744	0.289903
ENSMUSG00000026519	Tmem63a	12.9114	13.7198	9.84062	12.0368	9.77633	10.0542	8.82245	9.99332
ENSMUSG00000026662	Sephs1	24.0153	22.4907	32.9479	37.88	38.4574	38.5732	27.5406	26.5454
ENSMUSG00000026812	Tsc1	22.7811	22.0437	17.8962	15.3462	18.0502	16.915	30.2297	29.8432
ENSMUSG00000026864	Hspa5	477.51	475.408	330.004	335.725	350.683	338.758	554.168	586.278
ENSMUSG00000026872	Zeb2	1.24375	1.06068	1.23935	1.48356	1.00598	0.947446	2.39201	2.28993
ENSMUSG00000027171	Prrg4	61.8976	60.9985	50.1212	52.282	31.3771	32.0191	39.5914	40.0283
ENSMUSG00000027189	Trim44	53.0393	54.2979	48.6812	43.4637	37.0587	40.1643	61.1311	59.0228
ENSMUSG00000027201	Myef2	42.5222	41.8369	63.2425	72.8869	70.0468	70.2972	45.2349	45.9155
ENSMUSG00000027263	Tubgcp4	9.01897	9.60883	12.3338	15.6763	14.873	14.1055	12.4489	12.7673
ENSMUSG00000027351	Spred1	23.1461	22.3782	35.5969	38.5123	34.5001	34.2401	29.1782	27.3341
ENSMUSG00000027381	Bcl2l11	3.89049	4.20315	6.46834	9.70749	8.95022	9.11085	5.52874	5.12162
ENSMUSG00000027422	Rrbp1	135.515	148.541	109.868	94.1335	97.1265	99.3468	158.261	164.947
ENSMUSG00000027520	Zdbf2	7.40266	7.23807	15.662	24.4668	25.1825	25.8839	8.82784	8.58943
ENSMUSG00000027546	Atp9a	25.8127	28.6308	19.2655	15.5518	20.9162	21.5496	22.1217	22.9097
ENSMUSG00000027663	Zmat3	40.1109	41.7626	38.2379	37.631	29.58	32.0209	41.9324	38.6557
ENSMUSG00000027716	Trpc3	0.412965	0.266134	0.542476	0.602429	1.04983	0.67122	0.859258	0.818155
ENSMUSG00000027805	Pfn2	13.0084	12.9244	21.2158	24.2584	20.0968	19.9735	20.0752	18.4054
ENSMUSG00000027845	Dclre1b	3.19504	3.21438	4.46907	5.40129	5.09427	5.33737	5.74922	5.56505
ENSMUSG00000027878	Notch2	31.4273	32.9224	31.2332	32.5014	31.2697	32.6951	52.0631	53.0553
ENSMUSG00000027894	Slc6a17	0.671017	0.916295	0.931749	1.53775	1.56268	1.30681	2.37477	2.16656
ENSMUSG00000027905	Ddx20	41.1742	40.2038	44.0292	50.7871	57.6146	54.4948	64.4525	68.5589
ENSMUSG00000027933	Ints3	58.489	58.8694	60.6811	64.6214	61.9203	62.2918	91.6992	91.1395
ENSMUSG00000028035	Dnajb4	1.20212	1.06402	1.56515	2.07178	2.20909	1.94812	0.920816	0.872553
ENSMUSG00000028070	Apoa1bp	173.857	167.619	159.598	141.229	128.167	138.982	263.698	259.765
ENSMUSG00000028101	Pias3	14.6839	14.5273	15.3951	15.5969	16.4308	15.6275	22.4484	21.5003
ENSMUSG00000028163	Nfkb1	9.39322	9.67753	10.7243	11.5543	10.7412	10.8485	14.2243	14.3914
ENSMUSG00000028194	Ddah1	22.3102	24.1631	23.0711	24.4094	18.6184	19.9132	12.3919	13.1349
ENSMUSG00000028212	Ccne2	8.2439	6.51974	11.4329	14.5656	16.5632	12.8356	6.01006	6.94531
ENSMUSG00000028344	Invs	1.01964	0.967259	1.66682	2.36503	2.33126	2.43953	1.70178	1.52233
ENSMUSG00000028412	Slc44a1	47.1792	48.758	44.6325	45.6105	42.3517	44.2993	33.7612	34.9037
ENSMUSG00000028532	Cachd1	15.6285	14.853	17.5252	18.7428	22.0671	21.3655	23.4792	23.8802
ENSMUSG00000028676	Srsf10	38.1205	36.3274	47.8387	60.9367	61.0987	58.6054	39.7612	42.3859
ENSMUSG00000028681	Ptch2	5.27561	5.9065	4.50161	3.96185	5.73049	5.76728	3.62002	3.91482
ENSMUSG00000028790	Khdrbs1	67.765	69.2146	107.452	138.286	130.47	135.509	74.1516	76.0284
ENSMUSG00000029121	Crmp1	17.2831	15.5967	23.642	25.946	20.6527	22.2552	20.6918	19.0658
ENSMUSG00000029135	Fosl2	28.5512	27.1551	34.7102	25.5782	8.18668	11.1162	12.0363	10.9694
ENSMUSG00000029174	Tbc1d1	45.6714	46.0278	40.7866	36.8531	30.5555	33.0333	47.44	48.1826
ENSMUSG00000029467	Atp2a2	235.694	244.641	222.499	205.663	178.458	178.581	231.399	243.716
ENSMUSG00000029571	Tmem106b	24.5655	22.2504	24.1443	22.8734	20.5922	19.9276	34.8296	34.8622
ENSMUSG00000029646	Cdx2	0.123721	0.382711	0.385235	0.135362	1.10358	0.759679	2.47129	2.00992
ENSMUSG00000029669	Tspan12	1.1828	1.04538	1.44687	2.68062	2.62254	2.31919	1.87509	1.5399
ENSMUSG00000030019	Fbxl14	22.9098	22.487	29.5066	34.2239	35.9414	34.8839	25.0041	22.2951
ENSMUSG00000030029	Lrig1	14.6419	15.9755	14.1335	17.6636	19.9436	18.0004	24.993	26.4348
ENSMUSG00000030087	Klf15	8.51926	7.57865	6.00754	4.75181	7.11633	6.4438	14.1623	13.7805
ENSMUSG00000030170	Wnt5b	4.77815	4.16606	5.45616	10.2248	11.0939	8.8322	4.05473	4.59395
ENSMUSG00000030350	Prmt8	1.19807	1.76479	0.999238	1.2359	3.33424	2.33677	3.15283	3.29589
ENSMUSG00000030431	Tmem238	10.5621	11.9597	12.1058	14.9588	18.935	20.5024	5.393	4.69855
ENSMUSG00000030543	Mesp2	2.97383	3.95661	2.01624	1.46939	1.84829	2.07896	2.07586	2.33766
ENSMUSG00000030554	Synm	4.6193	5.02967	3.89778	3.2407	3.06984	3.04398	5.23042	4.52691
ENSMUSG00000030685	Kctd13	20.321	20.5281	22.7648	19.6898	14.2467	14.9098	18.5978	17.5151
ENSMUSG00000030725	Lipt2	10.7654	10.3488	11.5228	14.4162	16.5045	15.6143	7.09321	7.59814
ENSMUSG00000030753	Prkrir	25.5432	25.9651	33.2834	43.5028	42.8265	38.6514	34.5163	30.4708
ENSMUSG00000030795	Fus	51.9839	50.8803	80.5755	102.681	105.986	107.059	67.6671	59.3956
ENSMUSG00000030890	Ilk	140.682	134.057	153.872	162.47	117.266	124.308	98.8355	102.68
ENSMUSG00000031016	Wee1	86.2897	82.5631	85.6622	85.0097	60.8945	61.3493	60.3773	60.1367
ENSMUSG00000031503	Col4a2	32.7672	35.8784	25.6771	24.5681	22.0454	23.9198	43.5531	48.328
ENSMUSG00000031530	Dusp4	14.9054	12.8779	17.3249	13.8133	11.8749	12.0212	41.5028	38.8343
ENSMUSG00000031627	Irf2	0.932945	1.06597	0.912706	0.896585	0.64775	0.819664	1.74881	2.02317
ENSMUSG00000031665	Sall1	11.9544	12.8559	20.2451	24.6857	18.2364	19.2863	14.3861	13.1786
ENSMUSG00000031684	Slc10a7	4.14769	4.32767	6.665	8.3412	8.6573	8.19684	5.4904	5.01255
ENSMUSG00000031734	Irx3	8.03479	7.41455	6.14946	4.91251	4.98676	4.17026	15.5847	14.2061
ENSMUSG00000032024	Clmp	4.67135	4.18843	5.31223	7.2219	7.45675	6.64632	4.21468	4.41813
ENSMUSG00000032035	Ets1	7.11762	6.3182	8.9275	10.2427	4.8632	5.86484	12.6473	11.1153
ENSMUSG00000032076	Cadm1	13.2298	13.423	13.6377	12.9892	12.9758	12.2697	22.8018	24.6425
ENSMUSG00000032290	Ptpn9	16.9514	16.9334	23.043	30.1473	24.4718	24.8232	18.173	16.9513
ENSMUSG00000032316	Clk3	96.3473	93.5241	91.7203	84.5511	67.392	69.4378	93.5163	101.373
ENSMUSG00000032350	Gclc	42.4406	44.1826	48.57	62.4385	66.9756	66.7088	45.3132	44.6855
ENSMUSG00000032407	U2surp	23.7664	23.8952	32.7404	38.3489	38.0362	38.5808	28.5786	29.5986
ENSMUSG00000032446	Eomes	8.21356	9.18647	13.2329	13.6024	9.46429	11.4776	4.18377	5.30856
ENSMUSG00000032449	Slc25a36	36.8447	33.3513	20.4612	17.5452	20.4525	19.4092	27.1465	27.7619
ENSMUSG00000032462	Pik3cb	30.8653	30.1148	31.6807	32.8334	19.9532	21.2385	17.7083	16.827
ENSMUSG00000032531	Amotl2	150.178	149.928	147.258	111.475	62.1951	70.8177	105.794	102.768
ENSMUSG00000032582	Rbm6	8.42567	9.14293	12.3213	17.2371	16.5415	17.0642	10.3221	9.70561
ENSMUSG00000032637	Atxn2l	294.123	303.013	263.541	240.708	189.951	196.644	329.744	327.072
ENSMUSG00000032802	Srxn1	53.5658	59.1193	114.939	189.456	149.286	150.732	32.5465	31.9941
ENSMUSG00000032902	Slc16a1	184.318	193.051	184.545	198.596	161.798	164.751	331.859	349.022
ENSMUSG00000033161	Atp1a1	432.173	463.027	396.729	379.06	433.795	417.597	693.849	736.277
ENSMUSG00000033214	Slitrk5	0.582048	0.860228	0.634323	0.89154	0.934526	0.903996	1.72241	1.52214
ENSMUSG00000033454	Zbtb1	3.02145	2.61068	3.44762	5.23897	4.81434	4.54212	3.18315	2.69143
ENSMUSG00000033767	D930015E06Rik	12.1664	12.0858	12.5627	12.737	11.712	11.5031	20.4635	21.6272
ENSMUSG00000033871	Ppargc1b	5.93584	6.12054	4.74802	3.86082	3.72714	3.36791	13.9521	12.5563
ENSMUSG00000033883	D3Ertd254e	4.68963	5.04764	5.55593	7.41128	8.1754	7.26577	5.43237	5.10188
ENSMUSG00000033916	Chmp2a	257.184	239.288	228.342	205.001	168.436	180.076	212.646	209.565
ENSMUSG00000034037	Fgd5	20.2879	20.3079	17.8924	13.344	12.9121	14.4041	20.0961	20.1879
ENSMUSG00000034075	Zdhhc5	35.2321	32.5184	43.2315	59.4682	54.7586	52.1702	30.9581	31.0316
ENSMUSG00000034120	Srsf2	134.476	133.07	210.834	284.808	325.1	311.924	143.177	144.901
ENSMUSG00000034201	Gas2l1	13.2682	15.1311	20.6866	30.9899	28.6333	28.837	9.38049	9.59398
ENSMUSG00000034317	Trim59	61.8104	58.9723	70.4842	82.3567	83.7287	78.1894	85.6622	95.0336
ENSMUSG00000034377	Tulp4	6.27515	5.52248	8.08707	9.52707	7.78381	7.56632	5.56514	5.00356
ENSMUSG00000034613	Ppm1h	1.96044	1.63596	2.95989	3.17246	4.34327	3.65576	5.28196	4.70412
ENSMUSG00000034640	Tiparp	71.2275	66.4723	67.2799	56.6505	48.5983	52.6284	101.55	98.9112
ENSMUSG00000034645	Zyg11a	14.5453	14.8303	11.1961	13.469	12.6988	13.2955	8.56645	8.54841
ENSMUSG00000034707	Gns	120.963	124.154	118.367	120.092	105.115	105.755	181.958	184.129
ENSMUSG00000034731	Dgkh	16.0774	16.0687	11.3625	8.10072	5.71119	6.87675	12.4158	12.5452
ENSMUSG00000034765	Dusp5	54.7475	53.3407	75.9893	86.4242	44.5158	50.2122	28.6613	26.8471
ENSMUSG00000034799	Unc13a	1.13019	1.08919	0.974657	0.646551	0.679984	0.816431	1.00006	1.07125
ENSMUSG00000034832	Tet3	4.11067	3.55903	5.49113	6.8134	6.54622	6.09431	5.96856	5.37102
ENSMUSG00000034936	Arl4d	13.629	14.7488	9.45386	9.44881	13.0717	13.5253	11.755	11.2283
ENSMUSG00000035067	Xkr6	0.822213	0.847797	0.960061	1.16664	1.88394	1.97676	1.19755	1.03845
ENSMUSG00000035305	Ror1	0.987138	0.884365	0.906993	1.18625	1.33377	1.2976	3.57363	3.4433
ENSMUSG00000035364	4930524J08Rik	0.463901	0.637781	1.26391	1.52265	5.13106	3.01604	0.857991	0.55144
ENSMUSG00000035486	Plk5	12.674	13.93	11.1804	11.7332	9.95093	10.2999	6.45262	7.20167
ENSMUSG00000035551	Igfbpl1	1.57798	1.68624	2.04354	2.35425	1.96544	2.64251	4.07527	3.30813
ENSMUSG00000035828	Pim3	131.829	131.042	101.901	77.7257	55.1231	64.4901	93.2504	95.9021
ENSMUSG00000035873	Pawr	265.654	262.822	292.086	303.207	144.033	162.721	174.626	182.267
ENSMUSG00000036030	Prtg	103.375	99.505	105.013	97.9962	86.2716	85.3709	183.729	177.769
ENSMUSG00000036103	Colec12	30.0615	30.3602	43.0002	46.7095	42.4527	43.1583	48.9958	50.7486
ENSMUSG00000036158	Prickle1	7.66125	7.96603	11.8775	12.9136	7.87893	8.02252	10.3355	9.69368
ENSMUSG00000036339	Tmem260	2.40962	2.24909	3.29364	4.12319	4.6695	4.36818	3.56107	3.50234
ENSMUSG00000036523	Greb1	2.91996	3.07104	4.47782	5.21802	4.42778	4.71437	5.05487	4.84778
ENSMUSG00000036712	Cyld	5.70171	5.11461	5.39363	4.64011	3.83325	3.99297	4.92849	4.61831
ENSMUSG00000036819	Jmjd4	7.53554	8.04028	11.2626	12.6178	10.7733	10.4232	7.08246	5.90417
ENSMUSG00000036862	Dchs1	1.61988	1.68768	1.88161	2.84305	3.16075	2.76088	1.7695	1.86538
ENSMUSG00000036863	Syde2	22.8406	20.9252	19.9646	20.3219	16.513	17.1735	14.3473	13.4982
ENSMUSG00000036890	Gtdc1	11.2792	10.2233	10.0939	9.12342	7.04997	7.62113	15.4793	14.0926
ENSMUSG00000036902	Neto2	1.72732	1.99156	2.07193	3.09248	3.83228	3.50517	1.72514	1.3253
ENSMUSG00000037022	Mmaa	2.67827	2.84142	2.63922	1.82931	1.70682	1.66075	3.69365	3.75415
ENSMUSG00000037089	Slc35b2	29.6649	34.2255	36.5576	44.4737	50.1183	47.0436	33.5867	35.9299
ENSMUSG00000037169	Mycn	8.01582	10.1052	10.7819	13.2016	15.1591	16.3587	16.2503	15.5216
ENSMUSG00000037211	Spry1	19.7013	18.8916	18.3959	18.255	14.425	13.8379	16.7709	19.7192
ENSMUSG00000037434	Slc30a1	10.722	11.019	8.63707	6.16697	7.68921	5.83797	15.6276	16.7189
ENSMUSG00000037465	Klf10	91.3762	83.3893	83.812	77.8282	60.2778	62.2814	108.197	103.195
ENSMUSG00000037664	Cdkn1c	97.7257	97.3715	7.796	4.30285	117.674	119.768	97.4855	92.5746
ENSMUSG00000037736	Limch1	3.63419	3.92526	4.02069	3.38965	2.13949	2.32338	2.11726	2.47318
ENSMUSG00000037972	Snn	24.7087	24.3843	35.2293	52.3447	43.9882	46.8281	22.6772	21.3887
ENSMUSG00000038007	Acer2	5.04057	5.35858	5.45982	7.19638	8.0582	8.77849	3.59896	3.9016
ENSMUSG00000038013	Wipf2	16.3735	16.9567	14.4956	14.6	12.7264	12.2372	16.3832	14.6151
ENSMUSG00000038042	Ptpdc1	9.08643	8.25379	7.90684	6.6276	5.97455	6.1185	10.2753	9.66953
ENSMUSG00000038205	Prkab2	14.9857	13.5087	13.4387	12.4119	10.8307	10.3298	17.0155	17.1827
ENSMUSG00000038214	Bend3	8.3994	8.10251	11.5235	17.8209	22.8656	21.3372	9.42387	9.5247
ENSMUSG00000038267	Slc22a23	12.1775	11.5326	15.3103	13.1636	11.4561	11.534	28.226	27.2499
ENSMUSG00000038366	Lasp1	95.8139	98.1735	124.701	134.233	105.985	112.378	54.2938	53.2439
ENSMUSG00000038393	Txnip	380.65	337.448	200.462	127.726	177.979	188.681	677.698	628.836
ENSMUSG00000038497	Tmco3	3.23294	3.3679	4.52735	5.15376	6.11236	5.08015	3.47666	3.73735
ENSMUSG00000038524	Fchsd1	8.16078	7.14987	6.32612	5.61069	5.21559	4.48603	5.23702	6.05537
ENSMUSG00000038526	Car14	0.550005	0.113424	0.513773	0.722107	0.74571	1.19195	2.64483	2.78951
ENSMUSG00000038705	Gmeb2	22.6381	23.4967	18.6846	18.6119	16.3878	16.6302	21.9685	21.8435
ENSMUSG00000038793	Lefty1	30.551	27.3998	29.9752	48.6296	85.4438	71.0939	11.9483	13.7446
ENSMUSG00000038872	Zfhx3	25.5069	26.3553	25.0921	18.7149	13.4069	14.774	18.8525	18.7246
ENSMUSG00000038894	Irs2	46.4525	45.6627	49.3502	45.3376	24.7822	26.2381	45.4937	42.1236
ENSMUSG00000038975	Rabggtb	98.174	103.492	81.9838	83.6452	84.389	77.7081	55.6476	58.9679
ENSMUSG00000039068	Zzz3	17.6531	17.0151	19.5333	22.4192	21.8467	21.413	11.6531	11.7115
ENSMUSG00000039157	Fam102a	6.57904	6.24486	4.57692	4.57448	5.5284	5.23009	3.95745	4.11126
ENSMUSG00000039262	Prrc2b	110.408	110.018	91.9199	87.225	77.3592	80.4028	101.636	97.4841
ENSMUSG00000039285	Azi2	12.1786	12.4829	15.5055	18.4896	19.4376	17.904	12.2291	13.8227
ENSMUSG00000039395	Mreg	73.3216	72.4038	53.0084	46.3189	46.1019	46.6258	52.2805	53.6727
ENSMUSG00000039477	Tnrc18	21.6652	22.4805	17.1224	15.1704	14.1826	13.8385	23.7468	23.0245
ENSMUSG00000039568	Ubald1	27.4614	24.0624	20.3088	14.3871	11.4982	12.0778	19.413	18.133
ENSMUSG00000039620	6430573F11Rik	0.554764	0.647293	0.545493	0.76669	1.04699	1.12316	1.10165	1.61392
ENSMUSG00000039683	Sdk1	1.3204	1.23141	1.27663	1.03978	1.17029	0.811069	1.87591	1.98945
ENSMUSG00000039735	Fnbp1l	23.2734	21.9155	23.7882	26.6172	24.1777	24.5327	42.8493	40.3289
ENSMUSG00000039782	Cpeb2	5.85758	5.57241	4.44367	4.89465	2.64331	3.2576	4.96451	3.99907
ENSMUSG00000039831	Arhgap29	15.6764	14.8881	16.6372	17.1746	10.7337	11.4849	29.4281	28.0777
ENSMUSG00000039850	Endov	3.96493	3.61838	4.39907	6.01668	6.71562	5.54734	5.31023	5.39932
ENSMUSG00000039910	Cited2	35.8668	32.8302	50.2892	71.3294	69.429	68.8984	41.6944	43.1981
ENSMUSG00000039960	Rhou	25.2342	21.5734	23.5147	22.1136	11.8269	11.5479	21.8855	22.4242
ENSMUSG00000039988	Ankrd13c	11.049	10.3654	13.7338	15.7755	14.3152	13.9649	5.15975	5.3441
ENSMUSG00000039989	Cbx4	6.92619	7.04944	5.55879	4.95402	3.63981	3.8592	9.4735	9.99896
ENSMUSG00000040010	Slc7a5	619.138	650.668	624.457	542.361	399.929	436.766	767.765	775.518
ENSMUSG00000040209	Zfp704	4.85933	4.38028	5.96664	7.79761	8.19788	8.51084	5.56201	5.35488
ENSMUSG00000040310	Alx4	0.383014	0.177038	0.200482	0.187851	0.325152	0.186046	0.952662	0.643686
ENSMUSG00000040624	Plekhg1	3.4357	3.64163	4.87137	6.52567	6.90966	6.50921	2.73514	2.62545
ENSMUSG00000040669	Phc1	148.589	147.567	117.469	88.6901	107.325	114.199	132.521	131.974
ENSMUSG00000040794	C1qtnf4	14.0228	14.2355	7.93367	8.14559	8.43334	8.77223	10.4276	10.4825
ENSMUSG00000041058	Wwp1	51.2821	49.1381	47.3943	44.5191	36.5172	36.2782	50.9752	50.3098
ENSMUSG00000041235	Chd7	27.9949	24.8768	27.7207	28.0463	24.5718	25.0138	43.1728	39.195
ENSMUSG00000041329	Atp1b2	9.99778	9.83815	8.68883	8.21635	6.84114	7.51905	7.87768	8.22139
ENSMUSG00000041530	Ago1	15.6172	14.6231	18.5171	25.1024	28.1845	26.4538	22.7973	21.0895
ENSMUSG00000041609	Ccdc64	17.1889	18.7388	23.4482	31.0179	27.8333	28.3731	11.949	13.8977
ENSMUSG00000041638	Gcn1l1	56.9933	55.1508	45.1214	43.7963	39.7829	39.9669	58.1637	59.0937
ENSMUSG00000041673	Lrrc18	0.713603	0.613173	0.486058	0.520498	0.859311	0.8699	1.88074	1.59049
ENSMUSG00000041773	Enc1	58.8921	59.1025	61.0051	52.5363	44.8944	42.8055	37.728	38.3334
ENSMUSG00000041930	Fam222a	4.39355	4.43843	4.43688	5.91124	8.73831	8.91032	4.67789	4.23456
ENSMUSG00000041935	AW549877	74.3862	70.7047	66.123	55.2136	48.8139	48.7396	82.5673	82.2738
ENSMUSG00000041995	Zbed3	28.308	28.0721	33.054	45.3531	51.1684	52.9192	26.2235	28.1488
ENSMUSG00000042215	Bag2	6.43168	5.53175	8.57775	13.8736	12.0395	12.287	7.8138	6.48587
ENSMUSG00000042388	Dlgap3	3.48557	3.59403	3.49196	3.54275	4.72435	4.73787	8.74297	7.74724
ENSMUSG00000042572	Ube2q1	35.7659	35.7462	42.5001	43.6583	42.5997	43.7442	55.0346	53.8905
ENSMUSG00000042688	Mapk6	155.253	159.825	196.941	227.404	121.967	132.173	103.164	101.923
ENSMUSG00000042734	Ttc9	9.72625	10.8293	14.7693	18.6849	14.5166	15.0418	6.33409	6.73071
ENSMUSG00000042812	Foxf1	2.12357	1.83134	2.34435	1.94319	1.07453	1.0041	3.77047	3.85529
ENSMUSG00000042978	Sbk1	32.3167	34.4368	41.0575	51.5518	54.024	56.4107	39.1912	41.0633
ENSMUSG00000042988	Notum	6.23434	6.90746	6.23963	10.0408	8.53834	7.4687	11.9459	13.1185
ENSMUSG00000043068	Fam89a	3.68722	3.87507	6.20971	7.91315	8.50071	7.1456	3.14749	3.79299
ENSMUSG00000043190	Rfesd	3.68998	4.20182	6.25687	7.1616	7.45293	7.23185	3.91676	4.04301
ENSMUSG00000043668	Tox3	4.83447	4.38327	6.84536	6.62689	5.91826	5.26863	7.55395	7.23297
ENSMUSG00000043993	2900052L18Rik	7.75077	6.11505	5.69067	5.13943	3.26825	3.37215	2.80187	4.11809
ENSMUSG00000044098	Rsbn1	10.818	9.69723	11.267	11.2709	9.90655	10.2495	16.4086	17.4959
ENSMUSG00000044548	Dact1	7.88397	7.41351	6.28192	7.70354	7.43049	8.00561	13.1509	11.4347
ENSMUSG00000045005	Fzd5	11.7179	11.4568	8.5653	7.27327	7.08683	6.82349	11.8961	10.8195
ENSMUSG00000045039	Megf8	54.4192	60.8256	41.7224	38.7324	35.5648	36.6495	53.6466	58.4365
ENSMUSG00000045053	Kcng3	1.61149	1.46109	1.26526	1.30714	1.1896	0.873087	0.739979	0.462382
ENSMUSG00000045095	Magi1	14.4815	15.2502	21.1908	26.6737	25.2278	24.8606	20.55	20.0222
ENSMUSG00000045098	Suv420h1	4.3993	4.30462	5.90046	7.53063	7.33213	7.05028	4.52276	4.49922
ENSMUSG00000045316	Fahd1	14.7123	12.9151	17.8753	19.1419	22.2031	19.6761	14.4878	12.4468
ENSMUSG00000045333	Zfp423	13.2517	12.2239	12.9495	13.9346	11.2123	10.5577	23.8019	20.4958
ENSMUSG00000045538	Ddx28	15.9941	14.5791	18.3868	23.6327	23.209	24.3883	15.9648	14.4062
ENSMUSG00000045671	Spred2	27.1314	28.0797	40.9202	47.5744	42.2004	44.711	29.6823	25.8442
ENSMUSG00000046139	Patl1	72.1477	71.1582	64.898	57.7641	49.8209	52.0147	92.8591	80.0902
ENSMUSG00000046152	Fut10	4.50671	4.20529	6.21906	9.00575	10.5249	8.13222	7.93567	7.10595
ENSMUSG00000046447	Camk2n1	8.91736	9.15156	5.56145	5.1422	7.09702	7.38909	6.91532	6.68429
ENSMUSG00000046556	Zfp319	4.90519	4.89391	8.43226	10.3111	11.6434	10.5319	7.71139	6.85661
ENSMUSG00000046997	Spsb4	2.49538	1.86545	4.51631	6.75719	7.7905	7.18798	2.8153	3.36177
ENSMUSG00000047371	Zfp768	6.5441	7.2052	11.2244	15.331	14.3656	15.6644	8.04157	9.09745
ENSMUSG00000047767	Atg16l2	3.02776	3.26956	2.66118	2.19237	1.72061	1.76568	3.59207	3.87395
ENSMUSG00000047878	A4galt	10.8234	11.3816	14.995	23.4485	22.8946	23.6421	8.34081	8.06663
ENSMUSG00000048232	Fbxo10	3.59778	3.21783	6.26663	9.04697	9.91478	9.64927	5.27184	5.62349
ENSMUSG00000048234	Rnf149	29.5372	29.8464	38.2105	45.6527	46.6331	49.2726	36.9705	34.7203
ENSMUSG00000048332	Lhfp	3.8152	3.91509	3.94327	4.77334	3.26308	3.7978	6.7659	6.33617
ENSMUSG00000048349	Pou4f1	0.698533	0.720268	0.885557	1.04813	1.68767	1.55708	0.885905	0.806623
ENSMUSG00000049001	Ndnf	0.239702	0.171111	0.322949	0.0605206	0.217101	0.279716	0.69569	0.734254
ENSMUSG00000049225	Pdp1	4.7791	4.88514	4.56573	3.50848	4.05253	3.92312	2.91572	2.7298
ENSMUSG00000049313	Sorl1	25.9199	26.5396	18.2151	15.7519	15.534	16.02	30.9663	32.9944
ENSMUSG00000049493	Pls1	9.37235	10.3807	8.00484	6.71376	9.03142	8.70115	7.10218	6.86692
ENSMUSG00000049932	H2afx	260.194	258.426	361.874	383.23	420.287	428.751	301.599	300.004
ENSMUSG00000050107	Gsg2	11.4149	10.9147	15.9635	21.7831	20.3522	21.7536	12.2254	14.3579
ENSMUSG00000050144	Slc25a44	13.1084	14.7523	14.8801	20.5005	18.4942	18.6374	25.825	24.6585
ENSMUSG00000050335	Lgals3	23.2358	28.9265	25.2562	32.1756	13.5369	17.2927	4.06544	3.9969
ENSMUSG00000050796	B3galt6	1.52283	2.05336	2.56463	4.00509	5.17218	4.37913	1.52741	1.845
ENSMUSG00000051367	Six1	3.7655	3.61944	3.60191	4.74825	4.5543	4.19548	2.28997	2.40241
ENSMUSG00000051495	Irf2bp2	48.2006	47.751	35.6851	30.1635	19.6471	20.7047	51.3702	54.787
ENSMUSG00000051627	Hist1h1e	5.60961	6.55538	5.24007	2.86413	1.86805	2.56646	8.30003	6.51997
ENSMUSG00000051855	Mest	85.7751	82.7656	207.818	213.526	139.73	126.213	177.387	163.829
ENSMUSG00000052040	Klf13	26.2609	24.4098	37.5164	44.0663	38.4864	37.3775	32.1646	27.7577
ENSMUSG00000052133	Sema5b	8.69225	9.07136	8.18115	6.95968	7.90847	8.53394	17.0849	17.8627
ENSMUSG00000052837	Junb	42.9952	36.018	43.1533	36.4	16.6129	19.0131	16.2338	15.3663
ENSMUSG00000052957	Gas1	3.36951	3.11718	3.56672	3.99664	6.33698	5.59612	8.28209	9.02139
ENSMUSG00000053012	Krcc1	29.8303	30.2559	53.8409	66.3408	63.1818	61.7421	36.0779	39.3993
ENSMUSG00000053113	Socs3	9.54696	8.54701	8.02172	7.44577	6.3178	6.08111	10.5227	8.58805
ENSMUSG00000053333	Dis3l2	15.2526	14.5174	13.1372	11.8052	10.6188	9.48963	17.9954	17.9938
ENSMUSG00000053907	Mat2a	8.83387	8.33718	11.9653	29.4045	42.5839	36.7122	6.38926	7.93123
ENSMUSG00000053965	Pde5a	2.30478	2.59166	4.0091	4.98103	4.71067	4.47068	6.73616	6.88871
ENSMUSG00000054008	Ndst1	10.8298	11.3252	14.6544	18.538	19.9122	19.6415	11.5236	10.0249
ENSMUSG00000054057	A930004D18Rik	1.07653	0.740019	1.77272	2.47645	2.45234	2.03391	1.13337	1.01718
ENSMUSG00000055053	Nfic	7.12103	7.46033	7.53174	8.4156	6.32389	7.46878	5.19427	5.3435
ENSMUSG00000055296	Tmem245	25.6162	26.4864	23.2598	17.9262	13.1928	14.118	18.2547	19.5283
ENSMUSG00000055407	Map6	3.13802	2.79444	3.04551	3.3887	2.07205	2.30734	2.31776	2.9793
ENSMUSG00000055485	Soga1	7.04236	7.11698	10.705	12.3944	10.4883	10.124	10.9772	9.56518
ENSMUSG00000055980	Irs1	1.00953	0.757051	0.809671	1.07105	0.873206	1.00551	1.92372	1.83036
ENSMUSG00000056427	Slit3	2.96623	3.50225	3.44559	3.71615	2.17151	2.88107	5.91814	5.53558
ENSMUSG00000056537	Rlim	101.275	98.2157	94.518	83.7009	64.6728	65.3111	62.9754	63.0208
ENSMUSG00000056553	Ptprn2	0.747947	0.882992	0.860687	0.592988	0.533729	0.493323	1.50363	1.30142
ENSMUSG00000056579	Tug1	13.1606	11.6645	16.5964	22.7196	27.982	26.3486	12.2677	12.1824
ENSMUSG00000057672	Pkn1	35.8913	35.1206	27.6836	27.0583	26.6072	26.9077	36.7888	36.9915
ENSMUSG00000058571	Gpc6	2.56154	2.21294	2.41359	2.32645	1.88436	2.02546	4.91687	4.92594
ENSMUSG00000058975	Kcnc1	0.374633	0.304966	0.345349	0.355951	0.200501	0.309799	1.45506	1.25395
ENSMUSG00000058979	Cecr5	9.68411	9.87571	11.1834	13.413	15.4233	14.9907	10.0616	11.1067
ENSMUSG00000059273	Zc3h4	15.2873	14.8031	21.7995	27.5555	28.586	27.0105	16.2528	15.3688
ENSMUSG00000059834	Sclt1	1.83556	1.96889	2.64676	3.6122	3.91634	3.92456	2.43339	2.70912
ENSMUSG00000059842	Zfp341	10.1752	10.9581	8.81181	8.3185	7.83574	7.99355	11.511	10.7849
ENSMUSG00000059991	Nptx2	10.8466	10.9946	5.7959	3.33891	6.88734	6.61364	7.62996	8.34793
ENSMUSG00000061079	Zfp143	40.2523	41.4496	31.1256	27.0271	23.5768	24.6793	41.8172	41.358
ENSMUSG00000061143	Maml3	1.8318	1.69625	1.75474	2.29603	2.18918	2.16798	6.77918	5.7185
ENSMUSG00000061410	Zcchc14	14.1784	13.0872	15.8277	18.7775	19.1918	18.5581	22.5966	20.501
ENSMUSG00000061517	Sox21	2.57716	2.42958	2.14945	2.63167	2.83738	2.71277	5.44742	5.9519
ENSMUSG00000061601	Pclo	0.203454	0.209784	0.198778	0.25894	0.293329	0.283446	0.903097	0.799573
ENSMUSG00000062115	Rai1	4.86102	4.82181	7.6853	13.1152	11.1348	10.8612	6.5487	6.62194
ENSMUSG00000062825	Actg1	1838.22	1887.24	1998.62	1992.57	1323.03	1427.64	1525.05	1448.13
ENSMUSG00000063296	Tmem117	2.21291	1.76319	1.21366	0.917095	0.717781	0.399644	3.90677	4.3443
ENSMUSG00000063317	Usp31	18.8226	18.0926	16.5682	14.1284	10.684	11.1588	18.1561	17.3402
ENSMUSG00000063524	Eno1	1208.19	1215.39	1558.28	1813.67	1856.39	1890.86	1629.19	1568.46
ENSMUSG00000063632	Sox11	14.271	13.4194	14.8558	15.1228	12.3093	12.7163	27.5523	25.5794
ENSMUSG00000063804	Lin28b	12.3934	12.1205	15.9426	19.0362	17.0534	15.6363	18.9632	19.4513
ENSMUSG00000064068	Mtx1	36.2934	36.8057	39.7656	40.4769	42.7468	41.3001	56.7604	57.3681
ENSMUSG00000065954	Tacc1	14.1978	13.2119	11.4357	9.41438	7.97957	8.26437	14.7919	14.9708
ENSMUSG00000066191	Anks6	4.07732	4.16747	4.98959	5.29861	5.01229	5.4792	6.36214	6.28592
ENSMUSG00000066842	Hmcn1	0.488419	0.408338	0.452134	0.288852	0.44744	0.510169	0.996113	0.84211
ENSMUSG00000068391	Chrac1	13.6319	12.6669	16.0562	20.5076	20.9116	20.4823	12.5769	12.1061
ENSMUSG00000068921	Dap3	60.7101	59.0398	55.7568	53.6289	55.2997	55.6227	92.1575	93.1613
ENSMUSG00000070509	Rgma	6.45847	5.98308	8.01259	7.08456	5.68888	6.39684	14.222	13.0952
ENSMUSG00000070520	Ndnl2	7.00977	6.9045	9.17379	11.015	11.0114	11.7418	8.24866	8.29526
ENSMUSG00000070576	Mn1	0.953938	1.21914	0.878546	1.3083	1.33748	1.36852	2.96704	2.81092
ENSMUSG00000070644	Etnk2	4.16597	4.16925	4.14906	3.66423	3.21325	2.9873	3.69387	3.64125
ENSMUSG00000070697	Utp3	68.4592	68.4646	104.8	120.367	119.904	119.707	56.4056	56.6105
ENSMUSG00000071172	Srsf3	111.367	106.477	143.081	184.746	211.082	197.269	112.648	122.229
ENSMUSG00000071256	Zfp213	6.07203	5.21748	9.24965	13.0958	16.0618	15.6547	5.57643	6.05635
ENSMUSG00000071757	Zhx2	1.17764	0.780613	1.76796	1.84064	1.35057	1.23049	3.45379	3.42468
ENSMUSG00000073705	Apitd1	18.2678	18.4333	23.0415	29.0716	31.1604	29.2685	17.6702	17.7088
ENSMUSG00000073982	Rhog	22.6544	21.8697	30.5929	39.8731	42.1019	43.7591	23.6095	21.9337
ENSMUSG00000045365	Rbm15b	17.7437	16.8192	21.956	27.3102	27.9448	26.3339	20.8346	19.0152
ENSMUSG00000074238	Ap1ar	11.2578	10.4012	13.1949	15.1926	14.6471	13.5593	18.7748	17.708
ENSMUSG00000074682	Zcchc3	39.1425	39.0151	53.7122	70.3467	59.8585	60.6618	46.2315	41.7316
ENSMUSG00000074807	Gm10762	5.3494	4.32782	8.93694	11.5254	13.5661	15.6951	6.48423	4.98925
ENSMUSG00000074909	Ranbp6	3.81129	3.61465	4.87864	6.1991	6.39204	6.51497	4.9984	4.86967
ENSMUSG00000074922	Fam122a	7.63402	7.64666	15.1536	19.449	18.3272	19.2621	12.2232	10.8895
ENSMUSG00000075012	Fjx1	4.70088	4.20292	6.14908	7.68225	7.32473	8.67231	7.03251	7.10872
ENSMUSG00000075227	Znhit2	15.7227	18.3885	23.1183	28.4311	30.8538	32.4171	18.2553	18.0839
ENSMUSG00000075304	Sp5	12.2993	11.9495	34.1666	74.8129	60.2171	62.6431	25.5728	25.0181
ENSMUSG00000075324	Fign	0.972754	0.848712	1.00478	1.35082	1.54181	1.68243	1.35972	1.28974
ENSMUSG00000075327	Zbtb2	8.29644	8.49698	11.9054	13.4169	13.814	12.8037	10.9735	10.1276
ENSMUSG00000078570	1110065P20Rik	28.4374	26.4876	22.3648	21.3009	20.6947	20.6079	24.8557	25.5536
ENSMUSG00000078578	Ube2d3	35.3695	32.9027	41.3127	44.519	42.0104	41.5301	53.2975	51.1692
ENSMUSG00000078607	1810010H24Rik	5.14641	5.59185	5.49231	3.81431	2.78395	3.59777	6.75496	5.39397
ENSMUSG00000081534	Slc48a1	24.8189	23.8398	21.6135	16.5352	17.0674	17.3529	25.0029	23.9809
ENSMUSG00000081992	Gm13408	62.3964	69.7597	75.3134	58.8072	65.9129	69.7638	114.366	103.895
ENSMUSG00000085704	4921531C22Rik	0.426638	0.146638	0.60887	0.726104	1.26852	1.02732	0.210419	0.281748
ENSMUSG00000085795	Zfp703	15.1742	15.2778	25.1971	38.798	37.1335	33.5401	33.4947	28.8209
ENSMUSG00000085912	Trp53cor1	0.851688	0.975766	2.57828	3.58925	3.37643	3.62312	1.99526	1.0874
ENSMUSG00000086841	2410006H16Rik	1465.47	1348.33	865.831	724.943	751.58	785.991	1304.17	1337.27
ENSMUSG00000087179	Gm14230	24.2295	29.493	35.6455	38.9504	43.4434	43.3152	30.7703	30.0494
ENSMUSG00000089726	Mir17hg	1.16028	1.11481	1.90904	1.55796	4.96779	2.88596	1.66799	1.81807
ENSMUSG00000089804	Gm16136	0.0799692	0.247373	1.12052	1.57489	1.45517	1.29979	0.177485	0.760477
ENSMUSG00000090291	Lrrc10b	0.942767	1.15726	1.88713	2.60324	2.54684	2.43229	0.84692	0.747113
ENSMUSG00000090291	Lrrc10b	0.942767	1.15726	1.88713	2.60324	2.54684	2.43229	0.84692	0.747113

## Sheet: delE6_homo_vs_WT_mESC_diff_gene
ensembl_id	baseMean	log2FoldChange	pvalue	padj	Gene.name	Gene.type	avg_cpm
ENSMUSG00000106419	27.4228	2.60927	7.3012e-05	0.00116099	Gm5550	processed_pseudogene	1.02288
ENSMUSG00000089857	47.2697	2.45457	3.64739e-06	0.000101886	Zfp882	protein_coding	1.76307
ENSMUSG00000058626	158.315	2.21077	1.09253e-14	4.03004e-12	Capn11	protein_coding	5.90225
ENSMUSG00000075304	685.285	2.0888	5.39356e-05	0.000906446	Sp5	protein_coding	25.5488
ENSMUSG00000059246	50.9199	2.04886	2.10476e-05	0.000430713	Foxb1	protein_coding	1.89819
ENSMUSG00000044244	37.1429	2.04253	0.000190172	0.00244707	Il20rb	protein_coding	1.38456
ENSMUSG00000000031	2597.61	2.00844	2.86996e-08	1.93837e-06	H19	lincRNA	96.816
ENSMUSG00000078965	120.042	1.98479	2.67175e-07	1.20488e-05	Gm12033	processed_pseudogene	4.47496
ENSMUSG00000035109	28.5629	1.8971	0.00200806	0.0149601	Shc4	protein_coding	1.06448
ENSMUSG00000079363	30.2043	1.85894	0.00267137	0.0185654	Gbp4	protein_coding	1.12569
ENSMUSG00000044501	59.9561	1.80703	3.32696e-05	0.000618948	Zfp758	protein_coding	2.23389
ENSMUSG00000043336	243.152	1.80011	2.9779e-13	8.23847e-11	Filip1l	protein_coding	9.05921
ENSMUSG00000045231	54.1105	1.72309	7.74762e-05	0.00121149	BC106179	protein_coding	2.01561
ENSMUSG00000059423	121.315	1.68332	2.52949e-07	1.15521e-05	Zfp933	protein_coding	4.51906
ENSMUSG00000085912	58.1604	1.6814	5.83198e-05	0.000963995	Trp53cor1	lincRNA	2.16615
ENSMUSG00000007872	45.7297	1.67082	0.000596739	0.00582803	Id3	protein_coding	1.70319
ENSMUSG00000106847	102.111	1.66485	1.3696e-07	7.12336e-06	Peg13	sense_intronic	3.80284
ENSMUSG00000097391	357.807	1.64252	3.09427e-19	2.02337e-16	Mirg	lincRNA	13.3248
ENSMUSG00000069755	96.6134	1.6399	2.14594e-06	6.65333e-05	Zfp125	transcribed_unprocessed_pseudogene	3.59848
ENSMUSG00000046879	56.8057	1.63522	0.000406099	0.00432111	Irgm1	protein_coding	2.11583
ENSMUSG00000096971	35.8006	1.63125	0.00331117	0.0218107	4930556M19Rik	lincRNA	1.33342
ENSMUSG00000049285	43.3076	1.61751	0.00122634	0.0102037	Mblac1	protein_coding	1.61307
ENSMUSG00000039376	271.302	1.61095	2.40575e-10	3.22577e-08	Synpo2l	protein_coding	10.1046
ENSMUSG00000022768	30.2941	1.60687	0.00627783	0.0355143	Ccdc116	protein_coding	1.12837
ENSMUSG00000046380	132.088	1.60553	8.14759e-08	4.68845e-06	Jrk	protein_coding	4.91929
ENSMUSG00000084459	25.9926	1.56971	0.00916955	0.047213	Gm24598	snoRNA	0.967779
ENSMUSG00000074364	146.885	1.5631	1.38781e-07	7.16674e-06	Ehd2	protein_coding	5.46958
ENSMUSG00000048458	68.873	1.56062	5.16101e-05	0.000877615	Fam212b	protein_coding	2.56465
ENSMUSG00000032315	72.626	1.56061	0.000237309	0.00287126	Cyp1a1	protein_coding	2.70499
ENSMUSG00000102101	31.9819	1.52494	0.005291	0.0315181	Zbtb11os1	antisense	1.19073
ENSMUSG00000025789	67.5376	1.52228	0.000105958	0.00154282	St8sia2	protein_coding	2.51477
ENSMUSG00000037085	68.8708	1.48413	0.000230613	0.0028163	Trmt12	protein_coding	2.56445
ENSMUSG00000062760	99.9693	1.47903	1.54707e-05	0.000332677	1810041L15Rik	protein_coding	3.72225
ENSMUSG00000032806	65.9053	1.46872	0.00014563	0.00198205	Slc10a3	protein_coding	2.45317
ENSMUSG00000049562	132.261	1.46439	4.09347e-07	1.69708e-05	Ap5b1	protein_coding	4.92374
ENSMUSG00000046761	441.427	1.44338	1.96664e-11	3.40869e-09	Fam83h	protein_coding	16.4351
ENSMUSG00000056735	121.471	1.44095	8.25257e-07	2.96804e-05	A930024E05Rik	antisense	4.52194
ENSMUSG00000085148	102.789	1.42702	6.90898e-06	0.000172257	Mir22hg	processed_transcript	3.82639
ENSMUSG00000054034	42.1161	1.4226	0.00438577	0.0272155	Tceal5	protein_coding	1.56749
ENSMUSG00000062944	62.4755	1.42042	0.000630707	0.00611108	9130023H24Rik	protein_coding	2.32568
ENSMUSG00000000120	908.183	1.41391	0.000154785	0.00207912	Ngfr	protein_coding	33.8082
ENSMUSG00000031933	39.7618	1.40582	0.00400633	0.0253564	Izumo1r	protein_coding	1.48006
ENSMUSG00000030469	219.974	1.39691	3.07122e-08	2.055e-06	Zfp719	protein_coding	8.18896
ENSMUSG00000057156	297.523	1.39567	1.18679e-11	2.18886e-09	Homez	protein_coding	11.0747
ENSMUSG00000006154	37.6878	1.39033	0.00585368	0.0338741	Eps8l1	protein_coding	1.40288
ENSMUSG00000073590	48.9719	1.38541	0.00345952	0.0226015	3222401L13Rik	lincRNA	1.82316
ENSMUSG00000027520	1708.82	1.37825	3.30041e-06	9.41479e-05	Zdbf2	protein_coding	63.6093
ENSMUSG00000022718	434.241	1.37187	0.00367583	0.0237137	Dgcr8	protein_coding	16.1657
ENSMUSG00000021367	73.3046	1.36086	0.00032637	0.00369066	Edn1	protein_coding	2.72838
ENSMUSG00000032802	2898.67	1.35658	7.30362e-05	0.00116099	Srxn1	protein_coding	107.896
ENSMUSG00000042857	36.1607	1.35314	0.00841432	0.0444704	Gm9776	protein_coding	1.34591
ENSMUSG00000054727	1395.6	1.35091	5.5234e-25	8.82885e-22	1700013H16Rik	protein_coding	51.9429
ENSMUSG00000033227	363.202	1.35062	2.25419e-12	4.84134e-10	Wnt6	protein_coding	13.5182
ENSMUSG00000097451	6872.29	1.34758	4.81462e-57	3.46316e-53	Rian	processed_transcript	255.761
ENSMUSG00000028820	3931.19	1.34293	0.000440444	0.00459813	Sfpq	protein_coding	146.334
ENSMUSG00000039065	99.0639	1.33551	2.51087e-05	0.000492116	Fam173b	protein_coding	3.68686
ENSMUSG00000091556	129.497	1.33415	0.000186738	0.00240934	Gm14569	protein_coding	4.82097
ENSMUSG00000036594	82.8965	1.33302	0.00011331	0.00162197	H2-Aa	protein_coding	3.08484
ENSMUSG00000074731	169.95	1.32741	6.95619e-07	2.57917e-05	Zfp345	protein_coding	6.32558
ENSMUSG00000031875	251.847	1.31617	1.86577e-09	1.945e-07	Cmtm3	protein_coding	9.37309
ENSMUSG00000025867	118.174	1.3142	1.35183e-05	0.000298273	Cplx2	protein_coding	4.3982
ENSMUSG00000034205	781.881	1.30195	0.000107762	0.00156434	Loxl2	protein_coding	29.1003
ENSMUSG00000046997	172.914	1.29511	1.60556e-06	5.14424e-05	Spsb4	protein_coding	6.43559
ENSMUSG00000067768	63.8091	1.2923	0.00172505	0.0132826	Xlr4b	protein_coding	2.37364
ENSMUSG00000053347	74.9718	1.28716	0.000495791	0.00506602	Zfp943	protein_coding	2.79017
ENSMUSG00000026999	406.43	1.27294	1.5057e-11	2.7419e-09	Nup35	protein_coding	15.1249
ENSMUSG00000079845	149.084	1.2711	7.57235e-07	2.78608e-05	Xlr4a	protein_coding	5.54675
ENSMUSG00000054715	218.828	1.27081	4.42043e-07	1.79639e-05	Zscan22	protein_coding	8.1441
ENSMUSG00000008461	149.605	1.26862	2.6963e-06	7.98126e-05	Fut1	protein_coding	5.56719
ENSMUSG00000051235	294.007	1.26705	2.76016e-08	1.873e-06	Gen1	protein_coding	10.9415
ENSMUSG00000054423	50.203	1.26567	0.0064193	0.03596	Cadps	protein_coding	1.86852
ENSMUSG00000021938	1213.47	1.25443	1.3006e-21	1.1694e-18	Pspc1	protein_coding	45.1549
ENSMUSG00000037239	213.497	1.25425	5.42084e-07	2.14242e-05	Spred3	protein_coding	7.94479
ENSMUSG00000049687	74.6038	1.25349	0.00093123	0.00825935	Fam109b	protein_coding	2.77633
ENSMUSG00000067786	1261.59	1.25066	7.29057e-23	9.53475e-20	Nnat	protein_coding	46.9445
ENSMUSG00000051855	5752.03	1.24923	5.56028e-61	7.99902e-57	Mest	protein_coding	214.011
ENSMUSG00000075271	52.297	1.24339	0.00605546	0.0345964	Ttc30a1	protein_coding	1.9461
ENSMUSG00000021268	855.685	1.24327	4.65425e-24	6.6956e-21	Meg3	lincRNA	31.8372
ENSMUSG00000031931	336.472	1.23896	1.89372e-09	1.95993e-07	Ankrd49	protein_coding	12.5205
ENSMUSG00000022899	50.684	1.21901	0.00576923	0.0335067	Slc15a2	protein_coding	1.88598
ENSMUSG00000039804	424.836	1.20486	1.45367e-08	1.10648e-06	Ncoa5	protein_coding	15.8082
ENSMUSG00000099759	98.9451	1.20073	0.000547828	0.00545108	1700030C10Rik	processed_transcript	3.68201
ENSMUSG00000053046	59.7275	1.19837	0.0048766	0.0295443	Brsk2	protein_coding	2.22263
ENSMUSG00000022358	91.6972	1.19786	0.000805266	0.00734396	Fbxo32	protein_coding	3.41222
ENSMUSG00000074136	45.5291	1.19581	0.0084833	0.0447036	4930513N10Rik	processed_transcript	1.6938
ENSMUSG00000049939	68.1596	1.19286	0.00794497	0.0424105	Lrrc4	protein_coding	2.53682
ENSMUSG00000041420	159.982	1.19147	2.92044e-06	8.53931e-05	Meis3	protein_coding	5.95213
ENSMUSG00000055322	272.907	1.18816	3.69588e-06	0.000103041	Tns1	protein_coding	10.1547
ENSMUSG00000024659	192.64	1.18628	8.29714e-05	0.00127252	Anxa1	protein_coding	7.16889
ENSMUSG00000033728	355.927	1.18609	2.15656e-09	2.1396e-07	Lrrc14	protein_coding	13.2424
ENSMUSG00000057329	97.3548	1.18426	0.000288717	0.00335771	Bcl2	protein_coding	3.62228
ENSMUSG00000070526	161.659	1.17095	5.60645e-06	0.000144283	Peg12	protein_coding	6.01421
ENSMUSG00000069874	308.936	1.16689	6.17086e-07	2.34136e-05	Irgm2	protein_coding	11.495
ENSMUSG00000029561	308.884	1.16039	9.36022e-07	3.2843e-05	Oasl2	protein_coding	11.4929
ENSMUSG00000072479	99.7937	1.15881	0.00058685	0.00576668	Xlr5b	protein_coding	3.71122
ENSMUSG00000025321	78.3507	1.15656	0.00199035	0.0148435	Itgb8	protein_coding	2.91497
ENSMUSG00000042804	188.151	1.15466	0.000125354	0.00175082	Gpr153	protein_coding	7.00132
ENSMUSG00000054057	50.6083	1.15122	0.00945802	0.0482664	A930004D18Rik	protein_coding	1.88293
ENSMUSG00000033350	113.151	1.14962	0.000135785	0.00187769	Chst2	protein_coding	4.20944
ENSMUSG00000029650	393.842	1.1437	2.65525e-10	3.47259e-08	Slc46a3	protein_coding	14.6512
ENSMUSG00000097164	114.423	1.12757	0.000229094	0.00280489	Cep83os	lincRNA	4.25638
ENSMUSG00000022361	174.672	1.12337	1.0242e-05	0.00023537	Zhx1	protein_coding	6.49813
ENSMUSG00000045215	95.9133	1.11847	0.00074053	0.00691771	Asxl3	protein_coding	3.56821
ENSMUSG00000028439	138.335	1.11467	6.9095e-05	0.00110691	Fam219a	protein_coding	5.14561
ENSMUSG00000097448	50.4908	1.10956	0.00962432	0.0488724	Platr22	lincRNA	1.87813
ENSMUSG00000074922	105.429	1.1057	0.000290288	0.00337052	Fam122a	protein_coding	3.92168
ENSMUSG00000078546	98.2536	1.10362	0.00110771	0.00942368	2210404O09Rik	protein_coding	3.65533
ENSMUSG00000025792	321.228	1.09779	2.05207e-07	9.77917e-06	Slc25a10	protein_coding	11.9495
ENSMUSG00000056260	215.868	1.09401	1.0529e-06	3.60642e-05	Lrif1	protein_coding	8.02944
ENSMUSG00000048232	256.491	1.09334	8.11102e-07	2.92444e-05	Fbxo10	protein_coding	9.54129
ENSMUSG00000055900	290.424	1.09179	3.72789e-08	2.38619e-06	Tmem69	protein_coding	10.8029
ENSMUSG00000057842	76.6022	1.08996	0.00302307	0.0204218	Zfp595	protein_coding	2.84948
ENSMUSG00000020183	2929.45	1.08138	0.00254649	0.0179288	Cpm	protein_coding	108.975
ENSMUSG00000031657	1332.58	1.07626	3.24525e-19	2.024e-16	Heatr3	protein_coding	49.5646
ENSMUSG00000063698	64.2353	1.06058	0.00824494	0.043752	Sfxn4	protein_coding	2.38945
ENSMUSG00000003541	290.334	1.05953	2.51764e-06	7.59303e-05	Ier3	protein_coding	10.7991
ENSMUSG00000020420	68.6934	1.05873	0.00467108	0.0286072	Zfp607	protein_coding	2.55504
ENSMUSG00000027737	208.277	1.05766	5.42099e-06	0.000140011	Slc7a11	protein_coding	7.74683
ENSMUSG00000022528	147.782	1.05658	5.49275e-05	0.000915448	Hes1	protein_coding	5.49651
ENSMUSG00000037628	223.082	1.05603	1.4129e-06	4.57794e-05	Cdkn3	protein_coding	8.29717
ENSMUSG00000094114	71.3868	1.05297	0.00501763	0.030215	Gm21967	protein_coding	2.65533
ENSMUSG00000012519	87.6524	1.04657	0.0014288	0.0114639	Mlkl	protein_coding	3.25993
ENSMUSG00000053414	700.34	1.04406	0.00157895	0.0124119	Hunk	protein_coding	26.0487
ENSMUSG00000100690	73.153	1.03488	0.00361653	0.0234252	Gm4322	processed_pseudogene	2.72051
ENSMUSG00000019088	94.0349	1.03329	0.00171683	0.0132431	Dnase1l1	protein_coding	3.49684
ENSMUSG00000078995	61.2389	1.0313	0.00826122	0.043808	Zfp456	protein_coding	2.2775
ENSMUSG00000096740	127.404	1.03058	0.000764027	0.00708658	Lbhd1	protein_coding	4.73896
ENSMUSG00000064128	360.84	1.02956	1.77678e-07	8.76106e-06	Cenpj	protein_coding	13.4201
ENSMUSG00000087166	1793.1	1.02874	1.20847e-15	5.26822e-13	L1td1	protein_coding	66.6874
ENSMUSG00000019779	92.0856	1.02706	0.00155005	0.0122455	Frk	protein_coding	3.42465
ENSMUSG00000062115	722.267	1.02607	0.00378947	0.0243155	Rai1	protein_coding	26.8649
ENSMUSG00000078566	1875.03	1.02352	0.00594666	0.0341921	Bnip3	protein_coding	69.7421
ENSMUSG00000097431	105.02	1.02297	0.000689334	0.00654572	Gm26782	lincRNA	3.90562
ENSMUSG00000024565	151.11	1.02147	8.101e-05	0.00125448	Sall3	protein_coding	5.61983
ENSMUSG00000058328	176.314	1.01968	1.72473e-05	0.000364883	Xlr5a	protein_coding	6.556
ENSMUSG00000060429	105.582	1.01955	0.00132138	0.0107824	Sntb1	protein_coding	3.92692
ENSMUSG00000020303	521.526	1.01651	6.12004e-11	9.17114e-09	Stc2	protein_coding	19.3952
ENSMUSG00000047342	76.811	1.01591	0.00517707	0.0309839	Zfp286	protein_coding	2.85684
ENSMUSG00000020137	203.976	1.01202	1.49223e-05	0.000323303	Thap2	protein_coding	7.58592
ENSMUSG00000021765	195.525	1.01178	1.487e-05	0.000323141	Fst	protein_coding	7.26981
ENSMUSG00000034336	468.612	1.00757	6.0973e-07	2.32668e-05	Ina	protein_coding	17.4289
ENSMUSG00000006494	9066.67	1.00664	2.49155e-26	4.48043e-23	Pdk1	protein_coding	337.173
ENSMUSG00000074807	84.4708	1.00632	0.00315186	0.0210114	Gm10762	protein_coding	3.14152
ENSMUSG00000078580	68.9681	1.00067	0.00989951	0.0498999	E430018J23Rik	protein_coding	2.56516
ENSMUSG00000067724	69.0202	0.999582	0.00660709	0.0367839	Gbx1	protein_coding	2.56672
ENSMUSG00000085795	791.979	0.995988	2.58479e-09	2.44637e-07	Zfp703	protein_coding	29.4542
ENSMUSG00000084128	268.894	0.992522	4.92796e-06	0.000129772	Esrp2	protein_coding	9.99993
ENSMUSG00000091994	75.7561	0.990909	0.00924393	0.0474639	E130317F20Rik	processed_transcript	2.81763
ENSMUSG00000024423	7723.52	0.990157	3.96778e-33	1.42701e-29	Impact	protein_coding	287.206
ENSMUSG00000047003	363.459	0.990027	1.0112e-07	5.61663e-06	Zfp41	protein_coding	13.5162
ENSMUSG00000074406	211.569	0.989876	0.000201335	0.00254867	Zfp628	protein_coding	7.86836
ENSMUSG00000017679	312.385	0.989053	7.80608e-06	0.000190336	Ttpal	protein_coding	11.618
ENSMUSG00000078532	387.223	0.987909	5.53667e-08	3.31877e-06	Nkain1	protein_coding	14.4002
ENSMUSG00000056019	126.52	0.986305	0.000619893	0.00602146	Zfp709	protein_coding	4.70493
ENSMUSG00000004500	65.6958	0.983244	0.00976498	0.0493428	Zfp324	protein_coding	2.44297
ENSMUSG00000031723	174.509	0.982785	3.33918e-05	0.000619839	Txnl4b	protein_coding	6.48899
ENSMUSG00000047139	1305.14	0.97719	0.00259475	0.0181793	Cd24a	protein_coding	48.539
ENSMUSG00000090744	256.777	0.971309	2.24594e-05	0.000451889	Gm6871	protein_coding	9.54928
ENSMUSG00000016262	472.366	0.966481	5.84868e-08	3.49125e-06	Sertad4	protein_coding	17.566
ENSMUSG00000039220	1457.61	0.964927	1.62325e-17	8.34e-15	Ppp1r10	protein_coding	54.2003
ENSMUSG00000034486	112.168	0.961226	0.00101792	0.00883219	Gbx2	protein_coding	4.17081
ENSMUSG00000023249	114.973	0.960298	0.00222962	0.0160859	Parp3	protein_coding	4.27554
ENSMUSG00000035829	173.314	0.957217	0.000566646	0.00560259	Ppp1r26	protein_coding	6.4452
ENSMUSG00000042063	278.483	0.956261	7.81778e-05	0.00121849	Zfp386	protein_coding	10.3567
ENSMUSG00000022297	135.931	0.955116	0.00107289	0.00918484	Fzd6	protein_coding	5.05501
ENSMUSG00000032231	2603.88	0.950112	0.00084435	0.00764432	Anxa2	protein_coding	96.8284
ENSMUSG00000072591	72.3528	0.94894	0.00972412	0.0492055	5930412G12Rik	lincRNA	2.69051
ENSMUSG00000021408	127.893	0.948213	0.000696521	0.00659654	Ripk1	protein_coding	4.75537
ENSMUSG00000030016	1753.35	0.94681	0.000420509	0.00444474	Zfp638	protein_coding	65.2014
ENSMUSG00000028344	170.208	0.946799	0.000198998	0.0025245	Invs	protein_coding	6.32923
ENSMUSG00000018750	199.08	0.945332	6.26368e-05	0.00101934	Zbtb4	protein_coding	7.40282
ENSMUSG00000038059	214.568	0.944471	7.90216e-05	0.00122898	Smim3	protein_coding	7.97902
ENSMUSG00000069049	1442.32	0.944241	2.06026e-18	1.13996e-15	Eif2s3y	protein_coding	53.6222
ENSMUSG00000000305	272.562	0.941958	8.81298e-06	0.000209356	Cdh4	protein_coding	10.1335
ENSMUSG00000004885	197.902	0.940504	4.27051e-05	0.000754737	Crabp2	protein_coding	7.35863
ENSMUSG00000048012	436.398	0.9388	2.43184e-07	1.12129e-05	Zfp473	protein_coding	16.2269
ENSMUSG00000059890	719.547	0.937033	3.64639e-08	2.35233e-06	Ube4a	protein_coding	26.7562
ENSMUSG00000048439	269.357	0.936871	2.33104e-06	7.10473e-05	Nupl2	protein_coding	10.0148
ENSMUSG00000050973	120.021	0.936055	0.00192607	0.0144571	Gdpgp1	protein_coding	4.46298
ENSMUSG00000005413	6437.38	0.936031	3.35545e-22	3.71319e-19	Hmox1	protein_coding	239.351
ENSMUSG00000015488	531.649	0.935511	5.95388e-07	2.27799e-05	Cacfd1	protein_coding	19.7696
ENSMUSG00000001774	971.87	0.935094	8.67108e-12	1.64134e-09	Chordc1	protein_coding	36.1371
ENSMUSG00000024776	93.7939	0.935007	0.00338426	0.0221835	Stambpl1	protein_coding	3.48749
ENSMUSG00000053012	853.808	0.92644	2.25476e-12	4.84134e-10	Krcc1	protein_coding	31.7451
ENSMUSG00000046572	1069.9	0.925537	2.25665e-13	6.36552e-11	Zfp518b	protein_coding	39.7806
ENSMUSG00000027381	482.061	0.924133	5.87408e-07	2.26164e-05	Bcl2l11	protein_coding	17.9245
ENSMUSG00000053930	228.341	0.923925	9.72744e-05	0.00144864	Shisa6	protein_coding	8.49044
ENSMUSG00000046731	192.805	0.921672	0.000199538	0.00252913	Kctd11	protein_coding	7.16925
ENSMUSG00000032062	100.901	0.921429	0.00519102	0.0310382	2310030G06Rik	protein_coding	3.75205
ENSMUSG00000021725	110.897	0.920977	0.0018139	0.0138139	Parp8	protein_coding	4.12308
ENSMUSG00000063873	84.2285	0.918092	0.00869044	0.0454663	Slc24a3	protein_coding	3.1315
ENSMUSG00000042097	183.979	0.91722	0.000111301	0.00160118	Zfp239	protein_coding	6.84056
ENSMUSG00000016458	568.958	0.91623	1.95739e-09	1.99709e-07	Wt1	protein_coding	21.1529
ENSMUSG00000003308	591.138	0.914337	1.1714e-06	3.90993e-05	Keap1	protein_coding	21.9806
ENSMUSG00000024065	108.151	0.913983	0.00434543	0.0270269	Ehd3	protein_coding	4.02162
ENSMUSG00000071256	222.4	0.910607	8.36101e-05	0.00128095	Zfp213	protein_coding	8.26949
ENSMUSG00000049038	86.6502	0.909605	0.00599275	0.0344021	Mterf2	protein_coding	3.22134
ENSMUSG00000047409	264.896	0.907758	0.000139885	0.00191656	Ctdspl	protein_coding	9.84985
ENSMUSG00000039089	168.706	0.906759	0.000767521	0.00710982	L3mbtl3	protein_coding	6.27285
ENSMUSG00000031077	136.364	0.905764	0.000818669	0.00744932	Fadd	protein_coding	5.07005
ENSMUSG00000073125	357.734	0.902868	2.59588e-07	1.17805e-05	Xlr3b	protein_coding	13.2983
ENSMUSG00000092035	24702.7	0.902212	4.46946e-29	1.07163e-25	Peg10	protein_coding	918.393
ENSMUSG00000026810	381.727	0.898427	6.55714e-07	2.45016e-05	Dpm2	protein_coding	14.1925
ENSMUSG00000030752	140.785	0.898122	0.0012592	0.0104141	Kdm8	protein_coding	5.23461
ENSMUSG00000041328	1234.91	0.897132	3.33821e-12	7.06227e-10	Pcf11	protein_coding	45.9135
ENSMUSG00000046311	633.516	0.893237	4.22437e-10	5.37803e-08	Zfp62	protein_coding	23.5528
ENSMUSG00000024548	181.432	0.890991	0.000841175	0.00762516	Setbp1	protein_coding	6.74628
ENSMUSG00000047719	347.723	0.889489	2.92761e-06	8.54293e-05	Ubiad1	protein_coding	12.9267
ENSMUSG00000037007	181.302	0.88786	0.000402706	0.00430091	Zfp113	protein_coding	6.74092
ENSMUSG00000022346	305.746	0.887471	5.77307e-06	0.000146994	Myc	protein_coding	11.3664
ENSMUSG00000049521	303.094	0.884517	1.44115e-05	0.000314127	Cdc42ep1	protein_coding	11.2691
ENSMUSG00000049488	159.28	0.883574	0.000535531	0.00535755	Tmem67	protein_coding	5.92174
ENSMUSG00000045639	308.617	0.883229	1.83055e-05	0.000382766	Zfp629	protein_coding	11.4745
ENSMUSG00000038914	607.365	0.882808	2.98016e-06	8.64367e-05	Dido1	protein_coding	22.5834
ENSMUSG00000027860	823.43	0.882021	6.78968e-10	8.00626e-08	Vangl1	protein_coding	30.6136
ENSMUSG00000023947	91.4673	0.876729	0.0056952	0.0331974	Nfkbie	protein_coding	3.40019
ENSMUSG00000066554	233.437	0.876322	0.000298179	0.00344547	Gm10167	processed_pseudogene	8.67953
ENSMUSG00000047371	251.668	0.875875	4.80976e-05	0.000831649	Zfp768	protein_coding	9.35622
ENSMUSG00000045757	145.512	0.873965	0.000684961	0.00652141	Zfp764	protein_coding	5.40949
ENSMUSG00000013646	647.757	0.872057	1.8071e-08	1.31964e-06	Sh3bp5l	protein_coding	24.0817
ENSMUSG00000048920	362.75	0.871788	2.83894e-06	8.35193e-05	Fkrp	protein_coding	13.4862
ENSMUSG00000024399	130.012	0.867317	0.00733596	0.0398049	Ltb	protein_coding	4.83415
ENSMUSG00000029428	684.552	0.86576	9.87532e-10	1.10129e-07	Stx2	protein_coding	25.4479
ENSMUSG00000040721	129.439	0.865517	0.0043941	0.0272472	Zfhx2	protein_coding	4.8122
ENSMUSG00000040822	401.337	0.864794	5.796e-06	0.000147317	1700123O20Rik	protein_coding	14.9209
ENSMUSG00000032000	101.078	0.863793	0.00605342	0.0345964	Birc3	protein_coding	3.75783
ENSMUSG00000051043	1280.97	0.863169	1.77547e-10	2.43257e-08	Gprc5c	protein_coding	47.6223
ENSMUSG00000046556	290.319	0.862287	7.45559e-06	0.000183031	Zfp319	protein_coding	10.7925
ENSMUSG00000043311	181.431	0.858869	0.000292791	0.00339411	D17H6S53E	protein_coding	6.74467
ENSMUSG00000087598	232.053	0.857985	0.000195586	0.00249	Zfp111	protein_coding	8.62739
ENSMUSG00000031970	103.16	0.856294	0.00592902	0.034159	Dbndd1	protein_coding	3.83426
ENSMUSG00000102644	423.621	0.855755	1.51692e-07	7.69758e-06	Thap6	unitary_pseudogene	15.7476
ENSMUSG00000034462	887.564	0.85464	7.4849e-10	8.6837e-08	Pkd2	protein_coding	32.9947
ENSMUSG00000074890	197.746	0.854237	0.000778408	0.00717372	Lcmt2	protein_coding	7.3521
ENSMUSG00000040339	875.769	0.850703	1.51771e-08	1.14313e-06	Fam102b	protein_coding	32.5584
ENSMUSG00000028378	4413.84	0.850609	0.000457244	0.00474254	Ptgr1	protein_coding	164.092
ENSMUSG00000025993	301.463	0.849672	2.8374e-05	0.000542082	Slc40a1	protein_coding	11.2072
ENSMUSG00000037419	247.007	0.846691	3.60344e-05	0.000663373	Endod1	protein_coding	9.18192
ENSMUSG00000064267	1296.53	0.845006	1.46517e-13	4.39124e-11	Hvcn1	protein_coding	48.1961
ENSMUSG00000020522	1198.98	0.844341	9.64553e-10	1.08407e-07	Mfap3	protein_coding	44.5734
ENSMUSG00000025352	126.978	0.843077	0.00629712	0.0355675	Gdf11	protein_coding	4.72108
ENSMUSG00000072594	126.411	0.842748	0.00664147	0.0369324	Gm16439	processed_pseudogene	4.69995
ENSMUSG00000020476	1350.32	0.839463	3.65607e-11	5.71698e-09	Dbnl	protein_coding	50.1959
ENSMUSG00000062794	244.737	0.837311	0.000176126	0.00229714	Zfp599	protein_coding	9.09772
ENSMUSG00000063229	16940.5	0.835443	0.000987289	0.00864721	Ldha	protein_coding	629.767
ENSMUSG00000038390	213.507	0.834849	0.000440903	0.00459959	Gpr162	protein_coding	7.93658
ENSMUSG00000016477	1000.8	0.834669	7.12504e-09	5.95935e-07	E2f3	protein_coding	37.2047
ENSMUSG00000041117	157.312	0.834055	0.00202334	0.0149983	Ccdc8	protein_coding	5.84784
ENSMUSG00000018379	1256.36	0.833771	9.92239e-09	7.96402e-07	Srsf1	protein_coding	46.7061
ENSMUSG00000044288	126.104	0.833062	0.00252971	0.0178307	Cnr1	protein_coding	4.68751
ENSMUSG00000042215	260.54	0.832911	0.000389159	0.00418419	Bag2	protein_coding	9.68631
ENSMUSG00000057778	111.703	0.829179	0.00721023	0.0392687	Cyb5d2	protein_coding	4.15253
ENSMUSG00000064194	360.166	0.827375	5.67308e-06	0.000145405	Zfp936	protein_coding	13.3876
ENSMUSG00000020513	164.621	0.826558	0.000654827	0.00628023	Tubd1	protein_coding	6.11911
ENSMUSG00000026176	946.916	0.825143	1.74219e-10	2.40992e-08	Ctdsp1	protein_coding	35.1983
ENSMUSG00000043110	276.785	0.822883	2.20237e-05	0.000445617	Lrrn4	protein_coding	10.2878
ENSMUSG00000079009	213.703	0.822709	0.000382046	0.00412792	Gm14139	protein_coding	7.94425
ENSMUSG00000068267	1110.26	0.820752	3.5094e-09	3.2363e-07	Cenpb	protein_coding	41.271
ENSMUSG00000053080	311.502	0.820539	0.000189114	0.00243563	2700081O15Rik	protein_coding	11.5804
ENSMUSG00000027583	241.282	0.819254	0.000155962	0.00208855	Zbtb46	protein_coding	8.96891
ENSMUSG00000091931	106.568	0.818132	0.00545688	0.0322963	AK010878	protein_coding	3.96084
ENSMUSG00000031358	214.103	0.817105	0.000234663	0.00284642	Msl3	protein_coding	7.95861
ENSMUSG00000042759	311.95	0.816518	0.000166658	0.00220768	Apobr	protein_coding	11.5964
ENSMUSG00000004891	3356.4	0.815832	0.00041396	0.00439176	Nes	protein_coding	124.765
ENSMUSG00000034120	5592.15	0.814516	9.83083e-14	3.00907e-11	Srsf2	protein_coding	207.872
ENSMUSG00000071456	346.799	0.812852	0.00012755	0.0017746	1110002L01Rik	antisense	12.892
ENSMUSG00000049323	1180.75	0.811605	8.13679e-10	9.29015e-08	Smcr8	protein_coding	43.8911
ENSMUSG00000074576	154.75	0.811139	0.0021577	0.0157487	Mocs3	protein_coding	5.75257
ENSMUSG00000031153	240.911	0.808721	0.0001579	0.00210915	Gripap1	protein_coding	8.95466
ENSMUSG00000091337	524.263	0.80787	3.11727e-07	1.36723e-05	Eid1	protein_coding	19.4868
ENSMUSG00000020733	464.322	0.807674	3.45606e-07	1.48415e-05	Slc9a3r1	protein_coding	17.2586
ENSMUSG00000074405	649.614	0.806742	3.94181e-08	2.4981e-06	Zfp865	protein_coding	24.1466
ENSMUSG00000045934	162.813	0.806195	0.00182744	0.0138805	Mtmr11	protein_coding	6.05154
ENSMUSG00000053965	338.339	0.803312	1.36479e-05	0.000300672	Pde5a	protein_coding	12.5755
ENSMUSG00000054752	322.224	0.80245	0.000354745	0.00390763	Fsd1l	protein_coding	11.9788
ENSMUSG00000004631	1220.14	0.801942	5.3439e-14	1.70839e-11	Sgce	protein_coding	45.3486
ENSMUSG00000059334	145.095	0.801619	0.00356016	0.0231644	Zfp36l3	protein_coding	5.39316
ENSMUSG00000005501	463.918	0.800668	5.75697e-06	0.000146844	Usp40	protein_coding	17.2444
ENSMUSG00000021594	141.629	0.798281	0.00295715	0.0201491	Srd5a1	protein_coding	5.26392
ENSMUSG00000040296	306.191	0.796675	0.000132172	0.00183535	Ddx58	protein_coding	11.381
ENSMUSG00000027534	291.105	0.793943	3.1464e-05	0.000591688	Snx16	protein_coding	10.8196
ENSMUSG00000038181	669.279	0.790952	2.26538e-07	1.06155e-05	Chpf2	protein_coding	24.8774
ENSMUSG00000033972	157.382	0.790831	0.00201702	0.0149845	Zfp944	protein_coding	5.84992
ENSMUSG00000097290	163.261	0.789512	0.00341461	0.0223386	1300002E11Rik	lincRNA	6.06879
ENSMUSG00000070287	135.056	0.788439	0.00319772	0.0212482	Slc35g2	protein_coding	5.01933
ENSMUSG00000034201	1209.79	0.78759	0.00540605	0.0320839	Gas2l1	protein_coding	44.9678
ENSMUSG00000043683	390.405	0.785431	1.24798e-05	0.000277917	Fem1a	protein_coding	14.5113
ENSMUSG00000079104	804.749	0.784741	2.3957e-08	1.66495e-06	Prps1l3	protein_coding	29.9119
ENSMUSG00000031665	910.22	0.783211	1.49054e-09	1.58836e-07	Sall1	protein_coding	33.8299
ENSMUSG00000020227	319.3	0.783185	1.34387e-05	0.000296972	Irak3	protein_coding	11.8672
ENSMUSG00000079008	292.682	0.782749	0.00030809	0.00353444	Gm14124	protein_coding	10.8793
ENSMUSG00000097119	328.981	0.782398	4.97996e-05	0.000852877	B230354K17Rik	lincRNA	12.2279
ENSMUSG00000022197	193.225	0.781065	0.00105761	0.00910392	Pdzd2	protein_coding	7.18169
ENSMUSG00000079470	931.631	0.779869	1.13034e-09	1.25086e-07	Utp14b	protein_coding	34.6259
ENSMUSG00000054967	166.661	0.778122	0.00238819	0.0170166	Zfp647	protein_coding	6.19434
ENSMUSG00000026333	121.784	0.778073	0.00552158	0.0325456	Gin1	protein_coding	4.52628
ENSMUSG00000071652	1400.61	0.77731	2.07694e-08	1.47915e-06	Ints5	protein_coding	52.0593
ENSMUSG00000049090	141.809	0.777168	0.00454851	0.0279866	Zadh2	protein_coding	5.27108
ENSMUSG00000025402	292.747	0.776004	3.33008e-05	0.000618948	Nab2	protein_coding	10.8799
ENSMUSG00000038418	992.049	0.775207	1.33089e-10	1.87707e-08	Egr1	protein_coding	36.8709
ENSMUSG00000030493	179.607	0.773707	0.00273036	0.0188841	Faap24	protein_coding	6.67539
ENSMUSG00000033446	155.559	0.7735	0.00208945	0.0153675	Lpar6	protein_coding	5.78169
ENSMUSG00000059878	374.082	0.772501	7.40881e-06	0.000182818	Zfp422	protein_coding	13.9034
ENSMUSG00000039178	348.981	0.769173	3.85083e-05	0.000695082	Tbc1d19	protein_coding	12.9703
ENSMUSG00000028790	6089.08	0.768568	2.22865e-14	7.45614e-12	Khdrbs1	protein_coding	226.311
ENSMUSG00000037151	271.201	0.766342	0.000149717	0.00203	Lrrc20	protein_coding	10.0794
ENSMUSG00000048796	158.822	0.765884	0.00251861	0.0177786	Cyb561d1	protein_coding	5.90297
ENSMUSG00000002265	5166.95	0.763877	4.02198e-22	4.13287e-19	Peg3	protein_coding	192.022
ENSMUSG00000037972	982.523	0.75978	7.81528e-07	2.84634e-05	Snn	protein_coding	36.5188
ENSMUSG00000030795	8294.75	0.758599	5.20895e-15	2.08155e-12	Fus	protein_coding	308.283
ENSMUSG00000063047	150.132	0.757131	0.00455909	0.0280167	Zfp780b	protein_coding	5.57967
ENSMUSG00000020737	2575.1	0.756955	2.22574e-12	4.84134e-10	Hn1	protein_coding	95.7053
ENSMUSG00000038214	684.549	0.755111	1.21807e-05	0.000272946	Bend3	protein_coding	25.4438
ENSMUSG00000096210	1640.73	0.753985	8.17807e-09	6.74904e-07	H1f0	protein_coding	60.9813
ENSMUSG00000009376	401.596	0.753684	9.53334e-05	0.0014301	Met	protein_coding	14.9255
ENSMUSG00000070473	694.77	0.753026	2.81441e-05	0.000540562	Cldn3	protein_coding	25.8235
ENSMUSG00000032733	256.964	0.753015	0.000198223	0.00251688	Snx33	protein_coding	9.55012
ENSMUSG00000059208	4983.29	0.751443	1.98752e-12	4.46757e-10	Hnrnpm	protein_coding	185.208
ENSMUSG00000090125	809.246	0.750726	8.95812e-08	5.05378e-06	Pou3f1	protein_coding	30.0764
ENSMUSG00000031684	549.689	0.75064	9.87326e-07	3.41435e-05	Slc10a7	protein_coding	20.4288
ENSMUSG00000099997	143.805	0.750115	0.00432332	0.0269594	Tubb4b-ps2	processed_pseudogene	5.34426
ENSMUSG00000057706	243.792	0.749515	0.000395265	0.00424033	Mex3b	protein_coding	9.06044
ENSMUSG00000039910	928.093	0.749217	5.59608e-07	2.19959e-05	Cited2	protein_coding	34.4948
ENSMUSG00000020911	1417.59	0.747123	0.00705237	0.0386644	Krt19	protein_coding	52.6879
ENSMUSG00000075419	304.093	0.746544	0.000194366	0.0024883	Dolk	protein_coding	11.3013
ENSMUSG00000043998	865.554	0.746154	1.80309e-08	1.31964e-06	Mgat2	protein_coding	32.1672
ENSMUSG00000036264	204.822	0.74305	0.00217626	0.0158352	Fstl4	protein_coding	7.61247
ENSMUSG00000091594	542.981	0.742905	8.33098e-07	2.98133e-05	Gm17067	protein_coding	20.1793
ENSMUSG00000028212	353.177	0.742359	9.99493e-05	0.00147777	Ccne2	protein_coding	13.1264
ENSMUSG00000044367	222.271	0.740382	0.00096982	0.00852801	Slc16a13	protein_coding	8.26027
ENSMUSG00000027822	318.848	0.739053	0.000118371	0.00167772	Slc33a1	protein_coding	11.8487
ENSMUSG00000009013	2884.59	0.737447	3.1275e-13	8.48909e-11	Dynll1	protein_coding	107.201
ENSMUSG00000027805	627.185	0.737116	9.65641e-08	5.38439e-06	Pfn2	protein_coding	23.3075
ENSMUSG00000045691	262.595	0.734632	0.000647261	0.00623259	Thtpa	protein_coding	9.75961
ENSMUSG00000013419	203.289	0.73399	0.00383956	0.0245602	Zfp651	protein_coding	7.55566
ENSMUSG00000037070	1638.65	0.733319	2.42837e-10	3.22577e-08	Rbmxl1	protein_coding	60.8964
ENSMUSG00000038506	229.464	0.731264	0.000687214	0.00653422	Dcun1d2	protein_coding	8.52772
ENSMUSG00000024238	606.188	0.731194	1.08644e-07	5.94277e-06	Zeb1	protein_coding	22.5266
ENSMUSG00000022587	4205.38	0.731012	0.000630819	0.00611108	Ly6e	protein_coding	156.283
ENSMUSG00000046152	297.01	0.730945	0.000441254	0.00459992	Fut10	protein_coding	11.0386
ENSMUSG00000028576	322.045	0.730794	0.000272863	0.00320703	Ift74	protein_coding	11.969
ENSMUSG00000051065	455.968	0.729816	8.25478e-05	0.00126738	Mb21d2	protein_coding	16.9465
ENSMUSG00000029086	1398.5	0.729721	4.002e-08	2.52512e-06	Prom1	protein_coding	51.9744
ENSMUSG00000025616	840.849	0.729416	1.02899e-07	5.66407e-06	Usp16	protein_coding	31.2486
ENSMUSG00000051413	709.191	0.728832	1.40664e-06	4.56793e-05	Plagl2	protein_coding	26.3564
ENSMUSG00000019792	400.025	0.724827	7.55826e-05	0.00119225	Trmt11	protein_coding	14.8669
ENSMUSG00000038268	177.278	0.723812	0.00301817	0.0204038	Ovca2	protein_coding	6.58833
ENSMUSG00000036834	290.045	0.72142	0.000136145	0.00187964	Plch1	protein_coding	10.7784
ENSMUSG00000042694	443.445	0.720659	6.14372e-06	0.000154787	Obfc1	protein_coding	16.479
ENSMUSG00000022054	553.298	0.719589	7.39723e-07	2.72863e-05	Nefm	protein_coding	20.5591
ENSMUSG00000047238	207.157	0.719002	0.000889664	0.00793964	Mageh1	protein_coding	7.69796
ENSMUSG00000047878	326.244	0.717013	0.000700746	0.00663219	A4galt	protein_coding	12.1247
ENSMUSG00000000605	558.549	0.716308	1.15999e-06	3.88368e-05	Clcn4	protein_coding	20.7563
ENSMUSG00000095159	308.7	0.715707	9.68182e-05	0.00144484	Tubb4b-ps1	processed_pseudogene	11.4715
ENSMUSG00000028246	395.222	0.715687	3.38269e-05	0.000627105	Faxc	protein_coding	14.687
ENSMUSG00000055041	270.095	0.715143	0.000473785	0.00488242	Commd5	protein_coding	10.0375
ENSMUSG00000025257	144.505	0.713831	0.00591942	0.0341173	Ribc1	protein_coding	5.36982
ENSMUSG00000030979	157.888	0.711759	0.0038283	0.0245209	Uros	protein_coding	5.86715
ENSMUSG00000028134	1340.05	0.711432	3.02466e-08	2.03331e-06	Ptbp2	protein_coding	49.7999
ENSMUSG00000028871	207.756	0.711205	0.00203144	0.0150331	Rspo1	protein_coding	7.72067
ENSMUSG00000028645	16941.7	0.705322	3.02374e-20	2.5588e-17	Slc2a1	protein_coding	629.543
ENSMUSG00000036752	9738.8	0.70365	7.16783e-17	3.55574e-14	Tubb4b	protein_coding	361.883
ENSMUSG00000089824	895.786	0.703618	7.56235e-08	4.38677e-06	Rbm12	protein_coding	33.2878
ENSMUSG00000022070	568.167	0.703197	2.93919e-06	8.55936e-05	Bora	protein_coding	21.1133
ENSMUSG00000021013	245.127	0.703092	0.00126814	0.0104607	Ttc8	protein_coding	9.10949
ENSMUSG00000030782	138.094	0.702119	0.00796685	0.0424784	Tgfb1i1	protein_coding	5.13127
ENSMUSG00000051674	286.139	0.70125	0.000333689	0.00374159	Dcun1d4	protein_coding	10.6332
ENSMUSG00000021951	448.105	0.70102	4.5646e-05	0.000796922	Eef1akmt1	protein_coding	16.652
ENSMUSG00000021716	373.511	0.697119	4.17403e-05	0.000741731	Srek1ip1	protein_coding	13.878
ENSMUSG00000025231	571.35	0.696853	2.83284e-05	0.000542082	Sufu	protein_coding	21.2327
ENSMUSG00000034613	246.904	0.696734	0.000661596	0.00633669	Ppm1h	protein_coding	9.17472
ENSMUSG00000052713	264.021	0.694079	0.000591309	0.00579467	Zfp608	protein_coding	9.81081
ENSMUSG00000025602	160.938	0.694053	0.00698646	0.0384643	Zfp202	protein_coding	5.98079
ENSMUSG00000043190	153.67	0.693047	0.00582195	0.0337312	Rfesd	protein_coding	5.70985
ENSMUSG00000049728	387.779	0.69248	0.000348528	0.00385675	Zfp668	protein_coding	14.41
ENSMUSG00000020390	1547.37	0.690152	2.72822e-08	1.86896e-06	Ube2b	protein_coding	57.5003
ENSMUSG00000068457	627.25	0.689382	4.27799e-07	1.75337e-05	Uty	protein_coding	23.3066
ENSMUSG00000048970	182.157	0.689086	0.00474291	0.0289484	C1galt1c1	protein_coding	6.76921
ENSMUSG00000048040	269.646	0.687774	0.000327931	0.0036937	Arxes2	protein_coding	10.0191
ENSMUSG00000028069	688.435	0.687134	2.56772e-06	7.67966e-05	Gpatch4	protein_coding	25.5806
ENSMUSG00000043279	646.809	0.687021	1.73295e-05	0.000365435	Trim56	protein_coding	24.0362
ENSMUSG00000049047	708.396	0.687003	4.17346e-07	1.72527e-05	Armcx3	protein_coding	26.3229
ENSMUSG00000033799	1613.21	0.686524	6.04503e-10	7.30788e-08	Fam208b	protein_coding	59.9436
ENSMUSG00000072582	600.604	0.685876	8.11956e-06	0.000197311	Ptrh2	protein_coding	22.3172
ENSMUSG00000030780	225.695	0.684448	0.00161738	0.0126524	BC017158	protein_coding	8.38643
ENSMUSG00000032092	522.859	0.684378	1.06391e-05	0.000241969	Mpzl2	protein_coding	19.4268
ENSMUSG00000049792	310.157	0.6843	0.00104906	0.0090478	Bag5	protein_coding	11.526
ENSMUSG00000021838	902.992	0.683529	1.39306e-08	1.07169e-06	Samd4	protein_coding	33.5522
ENSMUSG00000050107	418.619	0.683268	0.000123236	0.00173471	Gsg2	protein_coding	15.5559
ENSMUSG00000039480	380.95	0.68325	4.03158e-05	0.000720477	Nt5dc1	protein_coding	14.1549
ENSMUSG00000038539	2206.47	0.681899	1.37929e-09	1.48078e-07	Atf5	protein_coding	81.9884
ENSMUSG00000044949	388.921	0.680742	4.55321e-05	0.000795975	Ubtd2	protein_coding	14.4508
ENSMUSG00000109901	496.949	0.675985	8.79516e-06	0.000209356	Chmp1b	protein_coding	18.4649
ENSMUSG00000021536	234.168	0.675666	0.00144572	0.0115802	Adcy2	protein_coding	8.70119
ENSMUSG00000032582	1629.54	0.675631	3.71601e-07	1.56311e-05	Rbm6	protein_coding	60.5513
ENSMUSG00000054863	164.28	0.675232	0.0069177	0.0381734	Fam19a5	protein_coding	6.10436
ENSMUSG00000002679	628.307	0.674344	5.98724e-06	0.000151642	Med6	protein_coding	23.3469
ENSMUSG00000040128	1033.24	0.671942	9.41843e-09	7.655e-07	Pnrc1	protein_coding	38.3909
ENSMUSG00000031262	610.541	0.669528	1.37584e-05	0.000301845	Cenpi	protein_coding	22.6869
ENSMUSG00000041203	1175.04	0.667811	6.89477e-07	2.56964e-05	2310036O22Rik	protein_coding	43.6622
ENSMUSG00000046269	297.446	0.667766	0.000274613	0.00322234	Usp27x	protein_coding	11.0515
ENSMUSG00000070462	967.932	0.667573	5.2282e-07	2.07198e-05	Mesdc1	protein_coding	35.9642
ENSMUSG00000067942	172.275	0.666109	0.0063868	0.0358488	Zfp160	protein_coding	6.40145
ENSMUSG00000026708	286.507	0.666032	0.000862916	0.00776354	Cenpl	protein_coding	10.6459
ENSMUSG00000070934	2133.51	0.665855	2.69002e-11	4.26918e-09	Rraga	protein_coding	79.2723
ENSMUSG00000025083	180.918	0.665846	0.00858086	0.0450691	Afap1l2	protein_coding	6.72305
ENSMUSG00000048222	313.956	0.664564	0.000210896	0.00263363	Mfap1b	protein_coding	11.6649
ENSMUSG00000023460	876.684	0.663836	5.2971e-06	0.000137375	Rab12	protein_coding	32.5755
ENSMUSG00000037235	177.812	0.662073	0.00603934	0.0345455	Mxd4	protein_coding	6.60687
ENSMUSG00000069833	3851.89	0.660905	8.20994e-09	6.74904e-07	Ahnak	protein_coding	143.13
ENSMUSG00000059555	275.224	0.659971	0.00300857	0.0203738	Tor4a	protein_coding	10.227
ENSMUSG00000022668	185.978	0.659575	0.00597878	0.0343356	Gtpbp8	protein_coding	6.90987
ENSMUSG00000051579	1485.23	0.657766	2.19894e-09	2.16671e-07	Tceal8	protein_coding	55.1836
ENSMUSG00000022429	603.528	0.657723	1.93422e-06	6.03594e-05	Dmc1	protein_coding	22.4226
ENSMUSG00000026634	752.64	0.656282	1.18752e-06	3.9454e-05	Angel2	protein_coding	27.965
ENSMUSG00000034902	705.768	0.654602	3.90834e-05	0.000703697	Pip5k1c	protein_coding	26.2246
ENSMUSG00000080268	497.721	0.652543	3.66e-05	0.000670736	Brms1	protein_coding	18.4927
ENSMUSG00000036555	313.562	0.652364	0.000650417	0.0062588	Iqce	protein_coding	11.6507
ENSMUSG00000050619	276.014	0.649047	0.000872375	0.00782418	Zscan29	protein_coding	10.2548
ENSMUSG00000063382	638.08	0.648546	0.000117756	0.00167229	Bcl9l	protein_coding	23.7093
ENSMUSG00000041658	535.793	0.647483	7.25758e-06	0.000179703	Rragb	protein_coding	19.9063
ENSMUSG00000041498	1061.32	0.647386	1.14039e-07	6.16755e-06	Kif14	protein_coding	39.4329
ENSMUSG00000006471	453.126	0.647062	0.00024113	0.00291504	Ndor1	protein_coding	16.836
ENSMUSG00000070808	336.18	0.646936	0.000597584	0.00583232	Gltscr1	protein_coding	12.4913
ENSMUSG00000066357	2994.29	0.646523	2.47361e-08	1.71083e-06	Wdr6	protein_coding	111.256
ENSMUSG00000041231	1075.44	0.646211	8.26377e-08	4.71502e-06	Ublcp1	protein_coding	39.9577
ENSMUSG00000059834	188.953	0.644603	0.00697827	0.0384469	Sclt1	protein_coding	7.02057
ENSMUSG00000070697	1464.18	0.644309	1.21222e-09	1.32114e-07	Utp3	protein_coding	54.3992
ENSMUSG00000031166	353.524	0.644275	0.00137737	0.0111445	Wdr13	protein_coding	13.1347
ENSMUSG00000054364	5984.67	0.643578	7.86883e-17	3.77336e-14	Rhob	protein_coding	222.344
ENSMUSG00000023456	11812.2	0.641793	0.00162205	0.0126819	Tpi1	protein_coding	438.882
ENSMUSG00000021244	1898.99	0.641394	6.84139e-08	4.03362e-06	Ylpm1	protein_coding	70.5577
ENSMUSG00000057342	499.39	0.640119	4.84087e-05	0.000835021	Sphk2	protein_coding	18.5543
ENSMUSG00000059273	1777.2	0.639806	1.75495e-08	1.30137e-06	Zc3h4	protein_coding	66.0314
ENSMUSG00000033502	333.743	0.63977	0.000598831	0.00583657	Cdc14a	protein_coding	12.4002
ENSMUSG00000070713	233.329	0.639416	0.0025222	0.0177952	Gm10282	protein_coding	8.66874
ENSMUSG00000029536	375.901	0.638527	0.000209673	0.00262978	Gatc	protein_coding	13.9655
ENSMUSG00000027300	657.856	0.637975	9.7977e-06	0.000226972	Ubox5	protein_coding	24.4399
ENSMUSG00000012443	3446.6	0.6373	2.48398e-09	2.41449e-07	Kif11	protein_coding	128.056
ENSMUSG00000030199	537.103	0.636061	0.000441586	0.00460004	Etv6	protein_coding	19.9565
ENSMUSG00000037608	4081.06	0.635989	8.24072e-11	1.19749e-08	Bclaf1	protein_coding	151.626
ENSMUSG00000027628	696.841	0.635244	4.59432e-06	0.000122623	Aar2	protein_coding	25.8902
ENSMUSG00000028165	697.674	0.634246	1.53149e-05	0.000330621	Cisd2	protein_coding	25.9218
ENSMUSG00000090470	185.636	0.633429	0.0096195	0.0488652	Prr23a3	protein_coding	6.89712
ENSMUSG00000055485	738.474	0.632888	1.3989e-06	4.56339e-05	Soga1	protein_coding	27.4359
ENSMUSG00000018648	713.213	0.631946	3.38654e-06	9.61986e-05	Dusp14	protein_coding	26.497
ENSMUSG00000040374	238.152	0.631578	0.00669141	0.0371527	Pex2	protein_coding	8.84925
ENSMUSG00000024349	240.929	0.631267	0.00458097	0.0281271	Tmem173	protein_coding	8.95181
ENSMUSG00000007817	1061	0.630457	7.4484e-06	0.000183031	Zmiz1	protein_coding	39.4217
ENSMUSG00000027351	2015.33	0.630013	1.73688e-11	3.04716e-09	Spred1	protein_coding	74.8724
ENSMUSG00000042734	273.709	0.629346	0.00173435	0.0133424	Ttc9	protein_coding	10.1689
ENSMUSG00000009569	1073.58	0.628687	2.10971e-07	1.00153e-05	Mkl2	protein_coding	39.8851
ENSMUSG00000019564	895.551	0.628475	3.39684e-05	0.000628322	Arid3a	protein_coding	33.2744
ENSMUSG00000051351	196.744	0.627427	0.00637945	0.0358355	Zfp46	protein_coding	7.30976
ENSMUSG00000015217	1190.82	0.626896	3.89939e-07	1.63547e-05	Hmgb3	protein_coding	44.2432
ENSMUSG00000040321	301.032	0.626162	0.000735083	0.00688471	Zfp770	protein_coding	11.1837
ENSMUSG00000022711	368.658	0.625899	0.00136581	0.0110759	Pmm2	protein_coding	13.6975
ENSMUSG00000047635	193.869	0.624763	0.00616091	0.0350458	2810006K23Rik	protein_coding	7.20165
ENSMUSG00000078521	620.338	0.624672	6.57869e-05	0.00106458	Aunip	protein_coding	23.0458
ENSMUSG00000059475	496.452	0.62397	0.00012439	0.00174361	Zfp426	protein_coding	18.4448
ENSMUSG00000058126	233.537	0.62166	0.00302923	0.0204402	Tpm3-rs7	protein_coding	8.67574
ENSMUSG00000036523	373.099	0.621507	0.000265207	0.00313241	Greb1	protein_coding	13.8609
ENSMUSG00000033282	236.873	0.621181	0.00220629	0.0159897	Rpgrip1l	protein_coding	8.79993
ENSMUSG00000030604	211.081	0.621001	0.0072397	0.0393763	Zfp626	protein_coding	7.84233
ENSMUSG00000029999	191.108	0.620795	0.00872909	0.0456311	Tgfa	protein_coding	7.10053
ENSMUSG00000006456	1013.03	0.618326	3.61538e-07	1.53424e-05	Rbm14	protein_coding	37.6361
ENSMUSG00000021134	4614.05	0.617419	5.25747e-09	4.56025e-07	Srsf5	protein_coding	171.422
ENSMUSG00000024782	669.016	0.616885	0.000117477	0.00167031	Ak3	protein_coding	24.8562
ENSMUSG00000027201	3249.59	0.61687	7.49164e-12	1.437e-09	Myef2	protein_coding	120.725
ENSMUSG00000029009	829.85	0.614531	4.65306e-06	0.000123276	Mthfr	protein_coding	30.8308
ENSMUSG00000073775	382.998	0.614327	0.000929881	0.00825248	Kti12	protein_coding	14.2293
ENSMUSG00000074030	409.027	0.613656	0.000343145	0.00381491	Exoc8	protein_coding	15.1962
ENSMUSG00000040624	400.632	0.613548	0.000587991	0.00576957	Plekhg1	protein_coding	14.8843
ENSMUSG00000052040	2472.75	0.6135	5.34529e-10	6.62908e-08	Klf13	protein_coding	91.8661
ENSMUSG00000036106	545.854	0.612984	3.61899e-05	0.000664914	Prr5	protein_coding	20.2788
ENSMUSG00000019817	621.651	0.612914	6.92132e-06	0.000172267	Plagl1	protein_coding	23.0943
ENSMUSG00000045095	2037.54	0.61286	3.27291e-08	2.14028e-06	Magi1	protein_coding	75.6968
ENSMUSG00000044715	264.727	0.611843	0.0037691	0.0241956	Gskip	protein_coding	9.83539
ENSMUSG00000039145	269.961	0.611783	0.00203729	0.0150686	Camk1d	protein_coding	10.0288
ENSMUSG00000014402	1677.88	0.61108	6.42814e-09	5.49229e-07	Tsg101	protein_coding	62.333
ENSMUSG00000063760	244.931	0.608859	0.00318598	0.0211996	Rnf217	protein_coding	9.09928
ENSMUSG00000008475	2926.07	0.608614	1.28373e-09	1.38855e-07	Arpc5	protein_coding	108.708
ENSMUSG00000022055	684.662	0.608227	4.28037e-06	0.000115313	Nefl	protein_coding	25.4342
ENSMUSG00000021038	774.409	0.608144	2.28683e-05	0.000455655	Vipas39	protein_coding	28.7703
ENSMUSG00000034832	827.738	0.608105	1.12902e-05	0.000255081	Tet3	protein_coding	30.7525
ENSMUSG00000045671	1648.15	0.607226	6.49178e-09	5.49358e-07	Spred2	protein_coding	61.2282
ENSMUSG00000024087	331.967	0.605056	0.002899	0.0198595	Cyp1b1	protein_coding	12.3334
ENSMUSG00000064127	2528.96	0.603302	6.51661e-11	9.56612e-09	Med14	protein_coding	93.948
ENSMUSG00000071267	358.182	0.602473	0.000499501	0.00509029	Zfp942	protein_coding	13.3065
ENSMUSG00000002458	695.743	0.602057	3.735e-05	0.000681875	Rgs19	protein_coding	25.8468
ENSMUSG00000027254	353.338	0.601161	0.00268116	0.0186065	Map1a	protein_coding	13.1274
ENSMUSG00000006930	387.715	0.600624	0.00150069	0.0119342	Hap1	protein_coding	14.4038
ENSMUSG00000000600	894.161	0.600615	4.37577e-06	0.000117007	Krit1	protein_coding	33.219
ENSMUSG00000032897	700.883	0.600021	6.30594e-05	0.00102393	Nfyc	protein_coding	26.0385
ENSMUSG00000024664	260.759	0.59952	0.00427379	0.0267084	Fads3	protein_coding	9.68669
ENSMUSG00000037514	1252.01	0.599302	2.27673e-08	1.58996e-06	Pank2	protein_coding	46.5101
ENSMUSG00000042834	459.537	0.598371	0.000893058	0.00796499	Nrep	protein_coding	17.0727
ENSMUSG00000036339	244.757	0.597371	0.00404631	0.0255685	Tmem260	protein_coding	9.09291
ENSMUSG00000040158	458.681	0.596357	0.000101028	0.00148913	Tax1bp3	protein_coding	17.0391
ENSMUSG00000028266	563.861	0.595848	0.000123198	0.00173471	Lmo4	protein_coding	20.9482
ENSMUSG00000036158	436.228	0.592948	0.000151445	0.00204572	Prickle1	protein_coding	16.2046
ENSMUSG00000024180	701.841	0.592481	0.000196744	0.00250096	Tmem8	protein_coding	26.074
ENSMUSG00000049532	559.4	0.592353	0.000226465	0.0027798	Sall2	protein_coding	20.7819
ENSMUSG00000074682	1542.41	0.592254	1.11967e-06	3.78113e-05	Zcchc3	protein_coding	57.3011
ENSMUSG00000047443	608.333	0.591567	3.49837e-05	0.000646053	Fam132b	protein_coding	22.5978
ENSMUSG00000001175	9910.89	0.591257	1.2857e-12	3.08268e-10	Calm1	protein_coding	368.178
ENSMUSG00000051705	414.982	0.590439	0.000222052	0.00274672	Senp8	protein_coding	15.4149
ENSMUSG00000047632	803.108	0.590057	4.02187e-06	0.000110417	Fgfbp3	protein_coding	29.8332
ENSMUSG00000051853	3738.22	0.590057	6.03419e-12	1.20566e-09	Arf3	protein_coding	138.868
ENSMUSG00000049300	401.2	0.589332	0.00190933	0.0143584	Prmt6	protein_coding	14.9053
ENSMUSG00000056579	1325.15	0.588647	1.42553e-05	0.000311194	Tug1	processed_transcript	49.2317
ENSMUSG00000073982	405.312	0.588567	0.000722112	0.00678087	Rhog	protein_coding	15.0574
ENSMUSG00000003955	1120.54	0.586428	2.59219e-06	7.70479e-05	Fam162a	protein_coding	41.6267
ENSMUSG00000051316	2123.47	0.584655	3.2301e-08	2.14028e-06	Taf7	protein_coding	78.8837
ENSMUSG00000041120	217.971	0.58448	0.00639216	0.0358649	Nbl1	protein_coding	8.09735
ENSMUSG00000001473	6599.3	0.58376	7.10701e-12	1.40057e-09	Tubb6	protein_coding	245.143
ENSMUSG00000003865	2205.14	0.582833	5.38151e-09	4.63583e-07	Gys1	protein_coding	81.9164
ENSMUSG00000038384	617.542	0.582174	0.000278288	0.00325483	Setd1b	protein_coding	22.9416
ENSMUSG00000046034	383.103	0.581644	0.00154298	0.0122164	Otulin	protein_coding	14.2321
ENSMUSG00000037376	1113.13	0.580796	3.73358e-06	0.000103535	Trmt6	protein_coding	41.3514
ENSMUSG00000028358	382.776	0.580676	0.00079578	0.00729066	Zfp618	protein_coding	14.2197
ENSMUSG00000030522	466.416	0.578754	0.000143189	0.00195623	Mtmr10	protein_coding	17.3251
ENSMUSG00000001847	4986.86	0.578735	6.34371e-11	9.4083e-09	Rac1	protein_coding	185.248
ENSMUSG00000051469	932.058	0.578027	2.30761e-05	0.000459159	Zfp24	protein_coding	34.6248
ENSMUSG00000041975	234.123	0.577336	0.00730131	0.0396814	Mettl8	protein_coding	8.69762
ENSMUSG00000026202	3249.16	0.576908	1.13748e-08	8.89339e-07	Tuba4a	protein_coding	120.698
ENSMUSG00000035914	1492.16	0.57686	8.22277e-06	0.000198595	Cd276	protein_coding	55.4329
ENSMUSG00000019873	1054.29	0.57657	9.21637e-06	0.000216645	Reep3	protein_coding	39.1656
ENSMUSG00000032290	876.317	0.576466	2.83386e-05	0.000542082	Ptpn9	protein_coding	32.554
ENSMUSG00000108621	475.259	0.576327	0.000539807	0.00538908	Gm37494	lincRNA	17.6558
ENSMUSG00000003038	2979.52	0.576306	3.02587e-09	2.8084e-07	Hmgn2	protein_coding	110.683
ENSMUSG00000020133	486.042	0.576067	0.00116667	0.0098323	2310011J03Rik	protein_coding	18.0571
ENSMUSG00000072704	240.054	0.575839	0.0070919	0.0388066	Smim10l1	protein_coding	8.91795
ENSMUSG00000021597	417.919	0.575796	0.000320519	0.00364336	Slf1	protein_coding	15.5241
ENSMUSG00000029657	1220.27	0.574594	2.48452e-05	0.000488282	Hsph1	protein_coding	45.3331
ENSMUSG00000051223	9316.19	0.574539	0.00683545	0.037792	Bzw1	protein_coding	346.096
ENSMUSG00000043090	601.19	0.574454	4.73052e-05	0.000822894	Zfp866	protein_coding	22.3321
ENSMUSG00000002602	344.557	0.573961	0.00213974	0.0156414	Axl	protein_coding	12.7996
ENSMUSG00000047534	1272.11	0.573959	5.71058e-07	2.22033e-05	Mis18bp1	protein_coding	47.2551
ENSMUSG00000024969	1259.17	0.573294	2.03288e-05	0.000420186	Mark2	protein_coding	46.7765
ENSMUSG00000032548	535.067	0.570978	0.000317795	0.00362266	Slco2a1	protein_coding	19.8756
ENSMUSG00000006423	544.774	0.570305	0.000507926	0.00513494	C330007P06Rik	protein_coding	20.2381
ENSMUSG00000028410	4008.07	0.568992	4.06825e-09	3.63515e-07	Dnaja1	protein_coding	148.89
ENSMUSG00000061950	2477.87	0.566924	1.09064e-07	5.94318e-06	Ppp4r1	protein_coding	92.0458
ENSMUSG00000075232	2897.13	0.565919	1.33623e-07	7.01567e-06	Amd1	protein_coding	107.62
ENSMUSG00000021377	3948.69	0.565843	2.91771e-10	3.78146e-08	Dek	protein_coding	146.679
ENSMUSG00000059820	635.802	0.565667	0.000170008	0.00223763	AU019823	protein_coding	23.6189
ENSMUSG00000023048	496.855	0.565622	0.000534178	0.00535146	Prr13	protein_coding	18.4574
ENSMUSG00000078954	403.475	0.564373	0.0017934	0.0136973	Arhgap8	protein_coding	14.9878
ENSMUSG00000020954	2451.88	0.562244	1.72308e-09	1.82266e-07	Strn3	protein_coding	91.076
ENSMUSG00000002059	1233.94	0.561253	2.15872e-06	6.66951e-05	Rab34	protein_coding	45.8366
ENSMUSG00000068284	693.022	0.561171	0.00019322	0.00248184	Usf3	protein_coding	25.7448
ENSMUSG00000031103	743.323	0.561012	0.000177	0.00230535	Elf4	protein_coding	27.613
ENSMUSG00000021476	295.269	0.56089	0.00347645	0.0226607	Habp4	protein_coding	10.9681
ENSMUSG00000044068	392.757	0.56027	0.000664853	0.00636365	Zrsr1	protein_coding	14.5889
ENSMUSG00000025702	1148.22	0.558182	4.06131e-05	0.00072399	March8	protein_coding	42.6538
ENSMUSG00000038860	601.033	0.557815	5.91528e-05	0.000974768	Garnl3	protein_coding	22.3253
ENSMUSG00000030555	314.056	0.55752	0.00533969	0.0317687	Ttc23	protein_coding	11.6663
ENSMUSG00000048007	470.935	0.557467	0.000246783	0.00296841	Timm8a1	protein_coding	17.4928
ENSMUSG00000033272	1567.73	0.556842	7.45476e-06	0.000183031	Slc35a4	protein_coding	58.2369
ENSMUSG00000022051	2422.95	0.556666	8.29502e-07	2.97586e-05	Bnip3l	protein_coding	90.0048
ENSMUSG00000005470	362.563	0.555766	0.00681498	0.0377078	Asf1b	protein_coding	13.4692
ENSMUSG00000037262	261.665	0.555697	0.00491136	0.0297215	Kin	protein_coding	9.71961
ENSMUSG00000030768	373.05	0.555392	0.00201508	0.0149845	Disp1	protein_coding	13.8574
ENSMUSG00000034868	3029.21	0.55484	1.26765e-08	9.85753e-07	Myl12b	protein_coding	112.52
ENSMUSG00000029761	4226.71	0.553515	8.29209e-08	4.71502e-06	Cald1	protein_coding	157.004
ENSMUSG00000068479	378.151	0.553348	0.00248153	0.0175686	Mfap1a	protein_coding	14.0469
ENSMUSG00000062380	746.537	0.552977	1.53291e-05	0.000330621	Tubb3	protein_coding	27.7295
ENSMUSG00000032446	456.813	0.55255	0.000376213	0.00407473	Eomes	protein_coding	16.9668
ENSMUSG00000045427	1978.3	0.55253	4.23765e-07	1.74679e-05	Hnrnph2	protein_coding	73.4838
ENSMUSG00000095253	430.152	0.552316	0.000922448	0.00820715	Zfp799	protein_coding	15.9787
ENSMUSG00000045098	775.9	0.551993	7.19498e-05	0.00114753	Suv420h1	protein_coding	28.8217
ENSMUSG00000055912	388.415	0.551772	0.00189645	0.014269	Tmem150a	protein_coding	14.4273
ENSMUSG00000028670	1182.94	0.551542	8.81897e-06	0.000209356	Lypla2	protein_coding	43.9404
ENSMUSG00000032041	376.37	0.55147	0.00222468	0.016065	Tirap	protein_coding	13.981
ENSMUSG00000033454	433.133	0.55015	0.00441999	0.0273606	Zbtb1	protein_coding	16.0908
ENSMUSG00000027845	339.865	0.549644	0.00208723	0.015359	Dclre1b	protein_coding	12.6242
ENSMUSG00000015501	302.816	0.549323	0.00572302	0.0332921	Hivep2	protein_coding	11.2489
ENSMUSG00000003575	274.132	0.54921	0.00397413	0.0252024	Crtc1	protein_coding	10.1823
ENSMUSG00000025272	1385.02	0.549062	4.60198e-07	1.8649e-05	Tro	protein_coding	51.4462
ENSMUSG00000057836	702.159	0.548572	0.000993073	0.00867416	Xlr3a	protein_coding	26.0768
ENSMUSG00000039982	901.364	0.545794	6.208e-05	0.00101202	Dtx4	protein_coding	33.4826
ENSMUSG00000066880	513.798	0.545761	0.000368716	0.00401631	Zfp617	protein_coding	19.0851
ENSMUSG00000047281	1350.69	0.545355	0.000174345	0.00227804	Sfn	protein_coding	50.1737
ENSMUSG00000049230	305.412	0.544368	0.00426817	0.0266848	Gm9833	protein_coding	11.3448
ENSMUSG00000014599	545.042	0.544061	0.000152426	0.00205511	Csf1	protein_coding	20.244
ENSMUSG00000036819	697.539	0.543552	4.1763e-05	0.000741731	Jmjd4	protein_coding	25.9084
ENSMUSG00000028519	422.142	0.543111	0.00107388	0.00918484	Dab1	protein_coding	15.6795
ENSMUSG00000037104	311.687	0.542104	0.00491758	0.0297215	Socs5	protein_coding	11.5781
ENSMUSG00000071657	1777.95	0.540862	2.4738e-07	1.137e-05	Bscl2	protein_coding	66.0388
ENSMUSG00000028688	529.544	0.539348	0.000922491	0.00820715	Toe1	protein_coding	19.6706
ENSMUSG00000096966	683.333	0.539179	0.000206987	0.00260746	Gm18336	protein_coding	25.3772
ENSMUSG00000041189	617.298	0.538987	0.000564515	0.00558536	Chrnb1	protein_coding	22.9287
ENSMUSG00000001285	497.823	0.538852	0.00075577	0.00702812	Myg1	protein_coding	18.4913
ENSMUSG00000002017	1080.23	0.538625	2.16043e-06	6.66951e-05	Fam98a	protein_coding	40.1209
ENSMUSG00000029640	1366.74	0.538623	8.83225e-07	3.12958e-05	Usp12	protein_coding	50.7652
ENSMUSG00000021636	655.055	0.537418	0.00125306	0.010384	Marveld2	protein_coding	24.3328
ENSMUSG00000039242	617.817	0.536928	0.00285111	0.0195874	B3galnt2	protein_coding	22.9511
ENSMUSG00000032366	13770.3	0.536913	2.47016e-11	4.13206e-09	Tpm1	protein_coding	511.471
ENSMUSG00000026201	490.357	0.536133	0.00127189	0.0104749	Stk16	protein_coding	18.2146
ENSMUSG00000033955	1934.99	0.535018	1.94093e-06	6.04377e-05	Tnks1bp1	protein_coding	71.8742
ENSMUSG00000046909	417.345	0.534742	0.000775089	0.00715689	Tefm	protein_coding	15.5011
ENSMUSG00000021111	5379.01	0.534533	9.96471e-09	7.96402e-07	Papola	protein_coding	199.798
ENSMUSG00000024376	1469.89	0.533647	1.03577e-06	3.55622e-05	Epb41l4a	protein_coding	54.5943
ENSMUSG00000026662	1727.29	0.533512	2.3851e-07	1.10684e-05	Sephs1	protein_coding	64.1572
ENSMUSG00000049305	1112.29	0.533383	9.36457e-06	0.000219769	Ccdc71	protein_coding	41.3139
ENSMUSG00000021990	906.692	0.532878	2.08835e-05	0.000428573	Spata13	protein_coding	33.677
ENSMUSG00000031422	13796.6	0.532639	1.39727e-07	7.17896e-06	Morf4l2	protein_coding	512.472
ENSMUSG00000058230	3159.42	0.5317	7.30507e-10	8.54397e-08	Arhgap35	protein_coding	117.348
ENSMUSG00000025956	295.785	0.529934	0.0056794	0.03317	Mettl21a	protein_coding	10.9862
ENSMUSG00000071281	487.07	0.529688	0.00116831	0.00983523	Zfp65	protein_coding	18.0922
ENSMUSG00000033931	1075.63	0.529603	1.03047e-05	0.000236434	Rbm34	protein_coding	39.9523
ENSMUSG00000031150	1295.77	0.52959	5.14302e-05	0.000876322	Ccdc120	protein_coding	48.1297
ENSMUSG00000031309	2984.57	0.52791	2.10101e-08	1.48892e-06	Rps6ka3	protein_coding	110.856
ENSMUSG00000028271	557.09	0.52646	0.000868958	0.00780326	Gtf2b	protein_coding	20.6928
ENSMUSG00000027164	867.944	0.526424	0.000225213	0.00276915	Traf6	protein_coding	32.2398
ENSMUSG00000070939	414.285	0.526412	0.00165338	0.0128779	Tgfbrap1	protein_coding	15.3875
ENSMUSG00000041609	1382.21	0.525918	3.91705e-05	0.000704383	Ccdc64	protein_coding	51.3394
ENSMUSG00000034075	2136.04	0.525274	2.53643e-05	0.000495103	Zdhhc5	protein_coding	79.3441
ENSMUSG00000003190	347.154	0.524886	0.00372684	0.0239885	Bcl2l12	protein_coding	12.8942
ENSMUSG00000073563	1429.49	0.52396	5.97632e-06	0.000151632	Csnk1g3	protein_coding	53.094
ENSMUSG00000024924	1378.49	0.523761	3.55551e-07	1.51779e-05	Vldlr	protein_coding	51.1983
ENSMUSG00000075227	272.611	0.5226	0.00934542	0.0478572	Znhit2	protein_coding	10.125
ENSMUSG00000019189	1244.02	0.522271	8.38484e-05	0.00128324	Rnf145	protein_coding	46.2084
ENSMUSG00000020441	275.016	0.521536	0.00645039	0.0360791	2310033P09Rik	protein_coding	10.2146
ENSMUSG00000073131	604.524	0.519832	0.00018258	0.00236417	Vma21	protein_coding	22.4522
ENSMUSG00000029121	1444.12	0.519679	1.09723e-06	3.72941e-05	Crmp1	protein_coding	53.6372
ENSMUSG00000000538	266.738	0.519623	0.00739508	0.0400398	Tom1l2	protein_coding	9.9069
ENSMUSG00000075327	349.367	0.519568	0.00259874	0.0181892	Zbtb2	protein_coding	12.9757
ENSMUSG00000031709	795.146	0.519111	9.7832e-05	0.00145544	Tbc1d9	protein_coding	29.534
ENSMUSG00000036430	370.372	0.518699	0.00309007	0.020705	Tbcc	protein_coding	13.7564
ENSMUSG00000001517	1660.57	0.518454	8.22762e-06	0.000198595	Foxm1	protein_coding	61.6777
ENSMUSG00000028278	3816.58	0.518283	1.55626e-07	7.80083e-06	Rragd	protein_coding	141.759
ENSMUSG00000050271	383.108	0.517992	0.00263478	0.018391	D8Ertd82e	protein_coding	14.2296
ENSMUSG00000030867	3574.64	0.517954	1.74047e-09	1.82763e-07	Plk1	protein_coding	132.761
ENSMUSG00000041959	1372.61	0.51731	3.82202e-05	0.000693362	S100a10	protein_coding	50.9834
ENSMUSG00000023170	282.749	0.5164	0.00901348	0.0465929	Gps2	protein_coding	10.5021
ENSMUSG00000044452	1389.49	0.51635	8.93172e-06	0.000210988	Zfp507	protein_coding	51.6076
ENSMUSG00000000134	1851.05	0.516305	1.75155e-07	8.68891e-06	Tfe3	protein_coding	68.7496
ENSMUSG00000026604	7158.69	0.516272	1.6795e-11	3.02016e-09	Ptpn14	protein_coding	265.874
ENSMUSG00000027963	326.898	0.516098	0.00347043	0.022642	Extl2	protein_coding	12.1413
ENSMUSG00000039826	808.341	0.515888	0.000224774	0.00276824	Trub2	protein_coding	30.0227
ENSMUSG00000021000	2177.4	0.515556	1.81606e-07	8.88636e-06	Ctage5	protein_coding	80.8712
ENSMUSG00000049686	612.067	0.515381	0.000215779	0.00268762	Orai1	protein_coding	22.7305
ENSMUSG00000071172	6924.6	0.515048	3.10176e-07	1.36458e-05	Srsf3	protein_coding	257.201
ENSMUSG00000027263	972.596	0.514638	8.90515e-05	0.0013471	Tubgcp4	protein_coding	36.1237
ENSMUSG00000034765	1662.43	0.514184	4.34126e-07	1.7715e-05	Dusp5	protein_coding	61.7439
ENSMUSG00000028578	380.797	0.513997	0.00202994	0.0150297	Caap1	protein_coding	14.1431
ENSMUSG00000069089	1612.69	0.513287	2.25928e-06	6.91533e-05	Cdk7	protein_coding	59.8981
ENSMUSG00000044149	330.539	0.513193	0.00520854	0.03113	Nkrf	protein_coding	12.277
ENSMUSG00000010205	2023.83	0.512495	1.06283e-06	3.63181e-05	Raver1	protein_coding	75.1661
ENSMUSG00000020527	488.412	0.512492	0.00167298	0.0129814	Myo19	protein_coding	18.1392
ENSMUSG00000029469	414.887	0.51224	0.00154665	0.0122388	Ift81	protein_coding	15.4089
ENSMUSG00000022757	1919.72	0.512081	1.30699e-06	4.30259e-05	Tfg	protein_coding	71.3009
ENSMUSG00000024981	661.115	0.511155	0.00196091	0.0146556	Acsl5	protein_coding	24.5548
ENSMUSG00000050567	1028.26	0.511127	8.41212e-06	0.000201695	Maml1	protein_coding	38.1899
ENSMUSG00000028759	1032.63	0.510847	8.32038e-06	0.000199828	Hp1bp3	protein_coding	38.3518
ENSMUSG00000039463	682.351	0.510209	0.00167279	0.0129814	Slc9a8	protein_coding	25.344
ENSMUSG00000046204	334.098	0.510145	0.00455121	0.0279866	Pnma2	protein_coding	12.409
ENSMUSG00000054008	834.611	0.509462	0.000171089	0.00224775	Ndst1	protein_coding	30.9985
ENSMUSG00000060301	313.904	0.508767	0.00616025	0.0350458	2610008E11Rik	protein_coding	11.6583
ENSMUSG00000028292	994.615	0.508711	7.70018e-06	0.000188392	Rars2	protein_coding	36.9392
ENSMUSG00000053091	251.367	0.508313	0.00990846	0.0499101	Lins1	protein_coding	9.33561
ENSMUSG00000026728	4459.95	0.50788	1.15552e-09	1.26895e-07	Vim	protein_coding	165.641
ENSMUSG00000026843	2761.69	0.507829	5.22378e-08	3.17086e-06	Fubp3	protein_coding	102.57
ENSMUSG00000029726	1032.03	0.507169	2.05217e-05	0.000422789	Mepce	protein_coding	38.3302
ENSMUSG00000073000	281.238	0.506553	0.00949988	0.0484285	Gm10451	protein_coding	10.4452
ENSMUSG00000037138	964.508	0.506377	5.1444e-05	0.000876322	Aff3	protein_coding	35.823
ENSMUSG00000031154	1887.84	0.506179	2.22272e-06	6.81793e-05	Otud5	protein_coding	70.1162
ENSMUSG00000022221	405.32	0.506143	0.00347237	0.0226444	Ripk3	protein_coding	15.0544
ENSMUSG00000034377	1319.48	0.504682	1.54419e-05	0.000332555	Tulp4	protein_coding	49.0077
ENSMUSG00000032407	4320.96	0.503137	1.28831e-08	9.96428e-07	U2surp	protein_coding	160.48
ENSMUSG00000017667	313.243	0.503089	0.00846027	0.044664	Zfp334	protein_coding	11.6336
ENSMUSG00000044408	425.234	0.502664	0.00152919	0.0121273	Sptssa	protein_coding	15.793
ENSMUSG00000029686	4171.24	0.502613	1.42845e-08	1.09306e-06	Cul1	protein_coding	154.92
ENSMUSG00000030753	1314.62	0.501831	6.08042e-05	0.000996274	Prkrir	protein_coding	48.8265
ENSMUSG00000038456	3850.19	0.501296	2.19351e-07	1.03124e-05	Dennd2a	protein_coding	142.995
ENSMUSG00000040209	871.701	0.500897	0.000353062	0.00389505	Zfp704	protein_coding	32.3771
ENSMUSG00000024287	930.888	0.500208	0.000373675	0.00405429	Thoc1	protein_coding	34.5753
ENSMUSG00000039458	1288.64	0.500188	8.29538e-06	0.000199561	Mtmr12	protein_coding	47.8603
ENSMUSG00000031148	566.95	0.500099	0.000547912	0.00545108	Gpkow	protein_coding	21.0557
ENSMUSG00000017765	4168.58	-0.500575	8.01167e-07	2.89588e-05	Slc12a4	protein_coding	154.387
ENSMUSG00000057530	2830.17	-0.500691	1.53477e-07	7.72002e-06	Ece1	protein_coding	104.819
ENSMUSG00000060550	549.248	-0.500761	0.000519082	0.00522935	H2-Q7	protein_coding	20.3431
ENSMUSG00000038775	632.401	-0.50115	0.000231031	0.00281662	Vill	protein_coding	23.4223
ENSMUSG00000034807	4510.95	-0.501364	4.70449e-10	5.93674e-08	Colgalt1	protein_coding	167.074
ENSMUSG00000026812	2317.98	-0.502843	1.18315e-06	3.94e-05	Tsc1	protein_coding	85.8514
ENSMUSG00000034917	744.444	-0.502959	7.1784e-05	0.00114615	Tjp3	protein_coding	27.5723
ENSMUSG00000034295	543.828	-0.502994	0.00196097	0.0146556	Fhod3	protein_coding	20.1409
ENSMUSG00000027820	1075.07	-0.50382	5.64948e-06	0.000145131	Mme	protein_coding	39.8185
ENSMUSG00000051323	350.485	-0.504228	0.00321179	0.0212828	Pcdh19	protein_coding	12.9817
ENSMUSG00000030554	334.227	-0.506894	0.00594587	0.0341921	Synm	protein_coding	12.378
ENSMUSG00000038425	740.129	-0.507285	0.000378989	0.00409935	Poli	protein_coding	27.4105
ENSMUSG00000024137	728.615	-0.508317	0.000237108	0.00287124	E4f1	protein_coding	26.984
ENSMUSG00000026179	575.768	-0.509219	0.000285967	0.00332859	Pnkd	protein_coding	21.3246
ENSMUSG00000032434	2504.74	-0.510096	1.3283e-06	4.36277e-05	Cmtm6	protein_coding	92.765
ENSMUSG00000021240	1300.56	-0.510771	9.89653e-06	0.000228555	Abcd4	protein_coding	48.166
ENSMUSG00000028041	1433.81	-0.511772	1.74098e-06	5.4863e-05	Adam15	protein_coding	53.1016
ENSMUSG00000036568	654.776	-0.512129	0.000173331	0.00226892	Gltscr1l	protein_coding	24.25
ENSMUSG00000028207	1505.18	-0.512268	0.000183792	0.00237773	Asph	protein_coding	55.7427
ENSMUSG00000038677	751.228	-0.51275	8.8332e-05	0.00133763	Scube3	protein_coding	27.8221
ENSMUSG00000006567	260.435	-0.513507	0.00876395	0.04578	Atp7b	protein_coding	9.64541
ENSMUSG00000031730	851.255	-0.514559	1.97339e-05	0.000410248	Dhodh	protein_coding	31.5275
ENSMUSG00000022843	630.018	-0.515072	0.000188342	0.00242785	Clcn2	protein_coding	23.333
ENSMUSG00000018796	858.932	-0.515681	0.000210728	0.00263363	Acsl1	protein_coding	31.81
ENSMUSG00000024952	556.289	-0.517955	0.000261521	0.00310319	Rps6ka4	protein_coding	20.6026
ENSMUSG00000042737	420.118	-0.518082	0.0010443	0.00901762	Dpm3	protein_coding	15.5598
ENSMUSG00000004040	1894.54	-0.518338	6.19439e-07	2.34136e-05	Stat3	protein_coding	70.1654
ENSMUSG00000039911	261.869	-0.518453	0.00869106	0.0454663	Spsb1	protein_coding	9.69912
ENSMUSG00000031851	316.14	-0.519375	0.00441773	0.0273583	Ntpcr	protein_coding	11.7081
ENSMUSG00000038612	16370.4	-0.520025	1.21316e-07	6.46388e-06	Mcl1	protein_coding	606.276
ENSMUSG00000034714	676.413	-0.52116	7.42723e-05	0.00117674	Ttyh2	protein_coding	25.0515
ENSMUSG00000021758	846.712	-0.522298	0.000214527	0.00267433	Ddx4	protein_coding	31.356
ENSMUSG00000033703	1738.59	-0.522306	5.87969e-07	2.26164e-05	Fuk	protein_coding	64.3891
ENSMUSG00000031503	1974.48	-0.52249	1.27199e-07	6.75234e-06	Col4a2	protein_coding	73.1239
ENSMUSG00000039477	2352.93	-0.52288	1.37159e-07	7.12336e-06	Tnrc18	protein_coding	87.1396
ENSMUSG00000053332	6732.4	-0.524558	3.27306e-08	2.14028e-06	Gas5	processed_transcript	249.33
ENSMUSG00000021794	12396.4	-0.525692	4.92923e-12	1.01303e-09	Glud1	protein_coding	459.103
ENSMUSG00000038271	385.631	-0.526089	0.00204498	0.01511	Iffo1	protein_coding	14.2816
ENSMUSG00000019254	2105.97	-0.527197	3.31624e-07	1.44518e-05	Ppp1r12c	protein_coding	77.9946
ENSMUSG00000031239	563.831	-0.527326	0.000279358	0.0032647	Itm2a	protein_coding	20.8812
ENSMUSG00000058186	341.43	-0.527467	0.00259954	0.0181892	Gm13242	protein_coding	12.6448
ENSMUSG00000082884	322.88	-0.528972	0.00412331	0.0259597	Gm13339	unprocessed_pseudogene	11.9584
ENSMUSG00000022483	680.448	-0.529806	6.033e-05	0.000990762	Col2a1	protein_coding	25.2002
ENSMUSG00000000627	317.741	-0.530829	0.00300225	0.0203536	Sema4f	protein_coding	11.7674
ENSMUSG00000015647	19404.4	-0.53109	1.63115e-13	4.78892e-11	Lama5	protein_coding	718.629
ENSMUSG00000037408	636.324	-0.532254	0.000258278	0.00307837	Cnnm4	protein_coding	23.5648
ENSMUSG00000002489	558.244	-0.532379	0.000160433	0.00213517	Tiam1	protein_coding	20.6748
ENSMUSG00000019539	1293.58	-0.533298	1.2505e-06	4.13557e-05	Rcn3	protein_coding	47.9057
ENSMUSG00000028128	1109.71	-0.53346	0.000216843	0.0026962	F3	protein_coding	41.0946
ENSMUSG00000020027	763.278	-0.533526	0.00123434	0.0102465	Socs2	protein_coding	28.2665
ENSMUSG00000020482	1686.05	-0.534126	3.38728e-08	2.19502e-06	Ccdc117	protein_coding	62.4436
ENSMUSG00000034105	315.955	-0.535098	0.00295777	0.0201491	Tldc1	protein_coding	11.7018
ENSMUSG00000029016	2647.06	-0.536079	7.24415e-07	2.67903e-05	Clcn6	protein_coding	98.028
ENSMUSG00000045667	494.477	-0.536735	0.000475785	0.00489253	Smtnl2	protein_coding	18.3125
ENSMUSG00000010064	351.243	-0.538016	0.00209652	0.0154015	Slc38a3	protein_coding	13.0075
ENSMUSG00000033022	388.378	-0.538047	0.00181581	0.0138139	Cdo1	protein_coding	14.3829
ENSMUSG00000034863	596.071	-0.539272	0.000113145	0.00162121	Ano8	protein_coding	22.0744
ENSMUSG00000039062	1341.9	-0.539792	4.57862e-05	0.0007984	Anpep	protein_coding	49.6905
ENSMUSG00000038332	501.226	-0.540402	0.000376429	0.00407473	Sesn1	protein_coding	18.5619
ENSMUSG00000026640	245.271	-0.540901	0.00877627	0.0458111	Plxna2	protein_coding	9.08298
ENSMUSG00000037344	586.632	-0.541332	9.9845e-05	0.00147775	Slc12a9	protein_coding	21.7251
ENSMUSG00000031403	9789.75	-0.541533	4.28946e-08	2.64842e-06	Dkc1	protein_coding	362.542
ENSMUSG00000040907	1421.96	-0.542875	3.78034e-05	0.000687535	Atp1a3	protein_coding	52.6574
ENSMUSG00000020385	835.689	-0.545789	1.06264e-05	0.000241969	Clk4	protein_coding	30.9486
ENSMUSG00000026208	1046.3	-0.545827	3.4798e-06	9.81577e-05	Des	protein_coding	38.7478
ENSMUSG00000020427	584.685	-0.545887	8.80677e-05	0.00133644	Igfbp3	protein_coding	21.6538
ENSMUSG00000035969	1076.94	-0.546681	9.45806e-06	0.000221602	Rusc2	protein_coding	39.8801
ENSMUSG00000057657	597.36	-0.547099	0.000254471	0.00304308	Rps18-ps3	protein_coding	22.1235
ENSMUSG00000002900	10007.6	-0.548326	2.09328e-13	6.02278e-11	Lamb1	protein_coding	370.61
ENSMUSG00000078794	1456.43	-0.548466	1.46151e-06	4.72477e-05	Dact3	protein_coding	53.9349
ENSMUSG00000025572	728.025	-0.54854	3.86571e-05	0.000696894	Tmc6	protein_coding	26.9599
ENSMUSG00000027422	10764.7	-0.54881	3.96549e-09	3.5879e-07	Rrbp1	protein_coding	398.625
ENSMUSG00000078517	1677.52	-0.55083	5.16129e-07	2.05679e-05	Emc1	protein_coding	62.1201
ENSMUSG00000028518	671.667	-0.550916	0.000348786	0.00385675	Prkaa2	protein_coding	24.873
ENSMUSG00000021431	522.949	-0.553695	0.000643608	0.00620989	Snrnp48	protein_coding	19.3661
ENSMUSG00000042195	2559.72	-0.556616	1.15491e-07	6.22268e-06	Slc35f2	protein_coding	94.7883
ENSMUSG00000067818	449.547	-0.556857	0.000984497	0.0086307	Myl9	protein_coding	16.6479
ENSMUSG00000097195	804.705	-0.557481	3.2551e-05	0.000609602	Snhg5	processed_transcript	29.8012
ENSMUSG00000003363	3238.85	-0.557915	1.38991e-07	7.16674e-06	Pld3	protein_coding	119.936
ENSMUSG00000024769	2096.61	-0.559177	8.75397e-08	4.95806e-06	Cdc42bpg	protein_coding	77.6377
ENSMUSG00000000278	11628	-0.559301	1.92812e-09	1.98128e-07	Scpep1	protein_coding	430.598
ENSMUSG00000010362	1028.98	-0.559314	9.71514e-06	0.000225501	Rdm1	protein_coding	38.1043
ENSMUSG00000024413	3826.03	-0.559386	2.69167e-11	4.26918e-09	Npc1	protein_coding	141.687
ENSMUSG00000039157	334.507	-0.55945	0.00134772	0.0109663	Fam102a	protein_coding	12.388
ENSMUSG00000022419	1473.26	-0.561209	2.23521e-05	0.00045036	Deptor	protein_coding	54.5539
ENSMUSG00000037752	414.178	-0.561413	0.000408308	0.0043382	Xkr8	protein_coding	15.3381
ENSMUSG00000036718	276.083	-0.56155	0.00677445	0.0375124	Micall2	protein_coding	10.2231
ENSMUSG00000038644	6121.62	-0.561754	5.35572e-11	8.11026e-09	Pold1	protein_coding	226.69
ENSMUSG00000027678	6703.79	-0.56211	7.16888e-08	4.20945e-06	Ncoa3	protein_coding	248.242
ENSMUSG00000061079	1223.24	-0.562465	1.3846e-06	4.52702e-05	Zfp143	protein_coding	45.2975
ENSMUSG00000005533	2644.17	-0.563253	6.95158e-09	5.84827e-07	Igf1r	protein_coding	97.9135
ENSMUSG00000001280	5160.55	-0.563939	4.85882e-12	1.01303e-09	Sp1	protein_coding	191.106
ENSMUSG00000020092	2417.54	-0.564303	1.99586e-07	9.66747e-06	Pald1	protein_coding	89.5234
ENSMUSG00000009670	345.157	-0.565564	0.00581705	0.0337164	Tex11	protein_coding	12.7808
ENSMUSG00000020654	1367.37	-0.565848	4.00453e-07	1.66983e-05	Adcy3	protein_coding	50.634
ENSMUSG00000066652	320.409	-0.565983	0.00530484	0.0315745	Lefty2	protein_coding	11.8657
ENSMUSG00000062691	892.16	-0.567506	8.17833e-06	0.00019807	Cebpzos	protein_coding	33.0381
ENSMUSG00000028825	247.935	-0.568931	0.00578188	0.0335666	Rhd	protein_coding	9.18113
ENSMUSG00000022822	4440.13	-0.569265	2.70051e-11	4.26918e-09	Abcc5	protein_coding	164.42
ENSMUSG00000020173	434.014	-0.570895	0.000969369	0.00852801	Cobl	protein_coding	16.0711
ENSMUSG00000037652	855.907	-0.571578	8.28463e-06	0.000199561	Phc3	protein_coding	31.6961
ENSMUSG00000002342	2062.34	-0.572429	4.6128e-09	4.09628e-07	Tmem161a	protein_coding	76.3685
ENSMUSG00000031432	2292.83	-0.572643	1.95635e-07	9.5081e-06	Prps1	protein_coding	84.9032
ENSMUSG00000045795	565.846	-0.572835	0.000181817	0.00235853	Whamm	protein_coding	20.9525
ENSMUSG00000051319	331.847	-0.573121	0.00172072	0.0132589	1500011K16Rik	protein_coding	12.2883
ENSMUSG00000015882	1388.35	-0.574088	9.89778e-06	0.000228555	Lcorl	protein_coding	51.41
ENSMUSG00000017747	627.343	-0.57451	2.57025e-05	0.000499341	Ghdc	protein_coding	23.2307
ENSMUSG00000031488	2151.18	-0.575836	5.93583e-08	3.52863e-06	Rab11fip1	protein_coding	79.6575
ENSMUSG00000056366	637.614	-0.576374	3.71044e-05	0.000678252	Fabp3-ps1	protein_coding	23.6106
ENSMUSG00000001435	16856.5	-0.57661	2.66211e-11	4.26918e-09	Col18a1	protein_coding	624.171
ENSMUSG00000000296	793.276	-0.577335	0.000210314	0.00263323	Tpd52l1	protein_coding	29.3736
ENSMUSG00000012123	354.996	-0.577457	0.000785018	0.00723001	Aim1l	protein_coding	13.1457
ENSMUSG00000034758	251.852	-0.578064	0.00589398	0.0340252	Tle6	protein_coding	9.32533
ENSMUSG00000047098	1637.96	-0.57878	3.27048e-08	2.14028e-06	Rnf31	protein_coding	60.6537
ENSMUSG00000028763	32516.9	-0.578917	4.73531e-15	1.94635e-12	Hspg2	protein_coding	1204.08
ENSMUSG00000023403	464.938	-0.579161	0.00176901	0.0135583	Stk31	protein_coding	17.2148
ENSMUSG00000025650	292.756	-0.58008	0.00222075	0.0160461	Col7a1	protein_coding	10.8405
ENSMUSG00000052301	255.4	-0.582205	0.00717402	0.0391226	Doc2a	protein_coding	9.45684
ENSMUSG00000029103	2116.38	-0.582793	1.13486e-06	3.82345e-05	Lrpap1	protein_coding	78.3648
ENSMUSG00000033983	1771.56	-0.584148	5.32893e-08	3.22109e-06	Coil	protein_coding	65.5996
ENSMUSG00000070394	1232.14	-0.584618	1.60122e-07	7.99834e-06	Tmem256	protein_coding	45.6278
ENSMUSG00000018405	692.812	-0.585323	1.75204e-05	0.000368492	Mrm1	protein_coding	25.6543
ENSMUSG00000036452	249.305	-0.586528	0.00748498	0.0404504	Arhgap26	protein_coding	9.23055
ENSMUSG00000031903	991.232	-0.588345	4.93432e-06	0.000129772	Pla2g15	protein_coding	36.7028
ENSMUSG00000026864	17181.4	-0.590006	2.54968e-18	1.35851e-15	Hspa5	protein_coding	636.227
ENSMUSG00000045039	4991.61	-0.590456	4.87283e-11	7.45751e-09	Megf8	protein_coding	184.826
ENSMUSG00000023232	830.196	-0.590741	1.68445e-05	0.000357608	Serinc2	protein_coding	30.7392
ENSMUSG00000008734	569.441	-0.591229	2.34365e-05	0.000464403	Gprc5b	protein_coding	21.0862
ENSMUSG00000040669	6683.86	-0.592472	0.00684776	0.0378455	Phc1	protein_coding	247.482
ENSMUSG00000039450	771	-0.594435	1.2931e-05	0.000286634	Dcxr	protein_coding	28.5477
ENSMUSG00000020593	1403.49	-0.594921	3.39698e-06	9.61986e-05	Lpin1	protein_coding	51.9661
ENSMUSG00000005672	1418.95	-0.595623	1.40444e-06	4.56793e-05	Kit	protein_coding	52.5383
ENSMUSG00000020186	1658.12	-0.596947	3.50903e-07	1.50241e-05	Csrp2	protein_coding	61.397
ENSMUSG00000046876	223.694	-0.597348	0.00487009	0.0295367	Atxn1	protein_coding	8.2828
ENSMUSG00000020363	1722.88	-0.599428	5.46911e-06	0.000141001	Gfpt2	protein_coding	63.7908
ENSMUSG00000025815	1083.1	-0.600135	1.10355e-06	3.73547e-05	Dhtkd1	protein_coding	40.1048
ENSMUSG00000000531	632.621	-0.600491	2.26319e-05	0.000453457	Grasp	protein_coding	23.4241
ENSMUSG00000026288	583.656	-0.601152	0.000495983	0.00506602	Inpp5d	protein_coding	21.6095
ENSMUSG00000021061	431.358	-0.60128	0.000394249	0.00423259	Sptb	protein_coding	15.9714
ENSMUSG00000002486	339.763	-0.601475	0.000588337	0.00576957	Tchp	protein_coding	12.5815
ENSMUSG00000032115	9144.37	-0.60163	8.86943e-15	3.35778e-12	Hyou1	protein_coding	338.592
ENSMUSG00000028782	721.467	-0.601635	3.76149e-05	0.000685728	Adgrb2	protein_coding	26.7123
ENSMUSG00000002190	508.997	-0.603288	0.000356148	0.00391409	Clgn	protein_coding	18.8453
ENSMUSG00000020788	821.258	-0.604841	1.88759e-06	5.90515e-05	Atp2a3	protein_coding	30.4086
ENSMUSG00000054662	244.907	-0.606577	0.00424666	0.0265851	Ano9	protein_coding	9.06837
ENSMUSG00000032565	215.335	-0.607453	0.00646936	0.036143	Nudt16	protein_coding	7.97315
ENSMUSG00000048249	521.191	-0.610176	6.19545e-05	0.00101202	Crebrf	protein_coding	19.2987
ENSMUSG00000027070	6307.98	-0.610259	2.11921e-09	2.13813e-07	Lrp2	protein_coding	233.562
ENSMUSG00000007946	198.691	-0.612389	0.00705219	0.0386644	Phox2a	protein_coding	7.35664
ENSMUSG00000020937	508.6	-0.612462	3.83131e-05	0.000694143	Plcd3	protein_coding	18.8315
ENSMUSG00000022453	2220.66	-0.613505	1.52403e-06	4.89391e-05	Naga	protein_coding	82.2195
ENSMUSG00000032796	422.892	-0.614067	0.000550148	0.00546199	Lama1	protein_coding	15.6567
ENSMUSG00000030022	308.998	-0.614702	0.000654545	0.00628023	Adamts9	protein_coding	11.4417
ENSMUSG00000051495	2064.48	-0.614705	9.73873e-09	7.87086e-07	Irf2bp2	protein_coding	76.4394
ENSMUSG00000002799	2647.77	-0.614841	7.41893e-12	1.437e-09	Jag2	protein_coding	98.0368
ENSMUSG00000021611	348.071	-0.614996	0.0021066	0.0154541	Tert	protein_coding	12.8864
ENSMUSG00000091586	236.167	-0.618444	0.00319233	0.021232	Cyp4f17	protein_coding	8.74389
ENSMUSG00000052889	183.111	-0.619072	0.00705021	0.0386644	Prkcb	protein_coding	6.77978
ENSMUSG00000086784	485.721	-0.619164	0.00057979	0.00571033	Isoc2a	protein_coding	17.9829
ENSMUSG00000018169	267.021	-0.619349	0.00207677	0.0152912	Mfng	protein_coding	9.88608
ENSMUSG00000035828	2689.38	-0.619923	2.03516e-07	9.77798e-06	Pim3	protein_coding	99.5725
ENSMUSG00000045005	677.621	-0.621215	9.70782e-06	0.000225501	Fzd5	protein_coding	25.0893
ENSMUSG00000005534	1080.64	-0.623284	9.66903e-07	3.35178e-05	Insr	protein_coding	40.0112
ENSMUSG00000026639	450.954	-0.624658	0.000222643	0.00275167	Lamb3	protein_coding	16.6953
ENSMUSG00000039395	1405.79	-0.624939	2.12749e-08	1.50029e-06	Mreg	protein_coding	52.05
ENSMUSG00000037434	481.606	-0.625742	0.00042587	0.00448176	Slc30a1	protein_coding	17.8304
ENSMUSG00000050323	520.304	-0.626356	0.0001392	0.00191081	Ndufaf6	protein_coding	19.2642
ENSMUSG00000030772	380.813	-0.627756	0.000143367	0.00195681	Dkk3	protein_coding	14.0998
ENSMUSG00000010592	493.198	-0.62776	0.00135073	0.0109845	Dazl	protein_coding	18.2584
ENSMUSG00000021481	962.814	-0.628428	3.64849e-07	1.54374e-05	Zfp346	protein_coding	35.6473
ENSMUSG00000028789	681.912	-0.629057	3.64052e-05	0.000668017	Azin2	protein_coding	25.2461
ENSMUSG00000020176	14731.2	-0.62969	1.44705e-19	1.04086e-16	Grb10	protein_coding	545.438
ENSMUSG00000023007	1123.83	-0.631325	7.35382e-08	4.28308e-06	Prpf40b	protein_coding	41.6082
ENSMUSG00000037280	2719.3	-0.632678	1.16487e-12	2.88928e-10	Galnt6	protein_coding	100.681
ENSMUSG00000074269	436.133	-0.634039	0.0013552	0.0110084	Rec114	protein_coding	16.1463
ENSMUSG00000024406	6273.6	-0.634288	0.00426553	0.0266848	Pou5f1	protein_coding	232.27
ENSMUSG00000042010	425.653	-0.634904	0.000102064	0.00149979	Acacb	protein_coding	15.7593
ENSMUSG00000006587	280.353	-0.637161	0.0011979	0.0100601	Snai3	protein_coding	10.3795
ENSMUSG00000090641	233.939	-0.637396	0.00206172	0.0152102	Zfp712	protein_coding	8.66144
ENSMUSG00000024114	296.441	-0.637917	0.00125912	0.0104141	Prss41	protein_coding	10.9746
ENSMUSG00000032754	1241.11	-0.639035	1.77828e-07	8.76106e-06	Slc8b1	protein_coding	45.9488
ENSMUSG00000017453	229.712	-0.641934	0.00202396	0.0149983	Pipox	protein_coding	8.50476
ENSMUSG00000002625	1470.89	-0.642056	1.14737e-06	3.85657e-05	Akap8l	protein_coding	54.456
ENSMUSG00000079036	907.608	-0.642744	4.98924e-07	2.01051e-05	Alkbh1	protein_coding	33.6038
ENSMUSG00000046338	491.942	-0.643111	0.00032297	0.00366134	Gpat2	protein_coding	18.2125
ENSMUSG00000057722	173.038	-0.643132	0.00878628	0.0458467	Lepr	protein_coding	6.40651
ENSMUSG00000075706	9636.02	-0.643801	3.83827e-13	1.02254e-10	Gpx4	protein_coding	356.777
ENSMUSG00000035649	785.011	-0.644129	3.57628e-06	0.000100094	Zcchc7	protein_coding	29.0624
ENSMUSG00000019235	338.621	-0.644153	0.000322074	0.00365407	Rps6kl1	protein_coding	12.5376
ENSMUSG00000022946	1021.27	-0.645281	2.50603e-07	1.14815e-05	Dopey2	protein_coding	37.8097
ENSMUSG00000025328	204.777	-0.645416	0.00791868	0.0423488	Padi3	protein_coding	7.58053
ENSMUSG00000004952	206.639	-0.646213	0.00363871	0.0235568	Rasa4	protein_coding	7.65065
ENSMUSG00000002661	370.068	-0.646353	0.00108324	0.00925388	Alkbh7	protein_coding	13.7007
ENSMUSG00000002885	641.822	-0.646673	1.67416e-06	5.31667e-05	Adgre5	protein_coding	23.7624
ENSMUSG00000024163	2936.8	-0.646966	9.31881e-10	1.05559e-07	Mapk8ip3	protein_coding	108.725
ENSMUSG00000020105	881.704	-0.647024	2.57924e-06	7.68217e-05	Lrig3	protein_coding	32.6435
ENSMUSG00000025204	1490.48	-0.647152	2.27538e-07	1.06278e-05	Ndufb8	protein_coding	55.1874
ENSMUSG00000037405	1749.28	-0.647987	1.74036e-07	8.66328e-06	Icam1	protein_coding	64.7606
ENSMUSG00000018861	471.505	-0.648671	0.00011579	0.00165254	Fdxr	protein_coding	17.4556
ENSMUSG00000017723	625.54	-0.64883	2.76074e-06	8.13851e-05	Wfdc2	protein_coding	23.1598
ENSMUSG00000045294	5658.75	-0.649738	2.2104e-11	3.78558e-09	Insig1	protein_coding	209.502
ENSMUSG00000048752	476.774	-0.650939	0.000124789	0.00174463	Prss50	protein_coding	17.6506
ENSMUSG00000096696	346.344	-0.650971	0.000208367	0.00262025	Zfp960	protein_coding	12.8225
ENSMUSG00000026034	1597.44	-0.651766	3.96745e-07	1.65918e-05	Clk1	protein_coding	59.1394
ENSMUSG00000022231	183.925	-0.651902	0.00636449	0.0358214	Sema5a	protein_coding	6.80997
ENSMUSG00000030560	364.394	-0.652203	0.000525261	0.00527313	Ctsc	protein_coding	13.4905
ENSMUSG00000030087	188.354	-0.653714	0.00581535	0.0337164	Klf15	protein_coding	6.97352
ENSMUSG00000021944	201.538	-0.653771	0.00395149	0.0251198	Gata4	protein_coding	7.46144
ENSMUSG00000068860	254.35	-0.655345	0.00179977	0.013721	Gm128	protein_coding	9.41625
ENSMUSG00000002985	29869.2	-0.656472	1.17537e-14	4.12413e-12	Apoe	protein_coding	1105.81
ENSMUSG00000003814	22205.9	-0.656691	3.38831e-16	1.5724e-13	Calr	protein_coding	822.112
ENSMUSG00000041046	244.291	-0.657826	0.00155338	0.0122651	Ramp3	protein_coding	9.04387
ENSMUSG00000031596	385.945	-0.658441	0.000194761	0.0024883	Slc7a2	protein_coding	14.2876
ENSMUSG00000034936	164.114	-0.658735	0.00628304	0.0355158	Arl4d	protein_coding	6.07582
ENSMUSG00000099370	514.608	-0.661983	4.31453e-05	0.000760647	Platr10	lincRNA	19.0501
ENSMUSG00000071604	186.108	-0.663738	0.00390826	0.0248978	Fam189a2	protein_coding	6.89076
ENSMUSG00000038034	1740.93	-0.664325	5.81122e-10	7.08476e-08	Igsf8	protein_coding	64.4494
ENSMUSG00000062619	256.947	-0.664998	0.00185887	0.0140367	2310039H08Rik	protein_coding	9.51193
ENSMUSG00000016028	1936.86	-0.666255	2.54413e-09	2.44637e-07	Celsr1	protein_coding	71.7008
ENSMUSG00000028420	650.619	-0.668024	9.21338e-06	0.000216645	Tmem38b	protein_coding	24.087
ENSMUSG00000024990	199.578	-0.671593	0.00296293	0.020163	Rbp4	protein_coding	7.38822
ENSMUSG00000026478	19717.9	-0.671617	1.60222e-12	3.71767e-10	Lamc1	protein_coding	729.942
ENSMUSG00000020893	1532.9	-0.673395	6.46568e-10	7.75128e-08	Per1	protein_coding	56.7496
ENSMUSG00000023243	638.51	-0.674267	8.57441e-07	3.05325e-05	Kcnk5	protein_coding	23.6381
ENSMUSG00000023032	514.384	-0.674408	2.05225e-05	0.000422789	Slc4a8	protein_coding	19.0415
ENSMUSG00000028836	157.306	-0.676802	0.00567426	0.0331599	Slc30a2	protein_coding	5.82373
ENSMUSG00000002910	205.016	-0.678875	0.00215882	0.0157489	Arrdc2	protein_coding	7.58986
ENSMUSG00000073557	276.726	-0.680503	0.00098116	0.00860669	Ppp1r12b	protein_coding	10.2438
ENSMUSG00000019790	594.881	-0.680594	1.8882e-06	5.90515e-05	Stxbp5	protein_coding	22.0233
ENSMUSG00000000308	179.441	-0.680597	0.00402843	0.0254851	Ckmt1	protein_coding	6.64252
ENSMUSG00000089774	320.899	-0.681973	0.00112458	0.00953342	Slc5a3	protein_coding	11.8801
ENSMUSG00000028461	603.067	-0.682147	4.60911e-06	0.00012279	Ccdc107	protein_coding	22.3256
ENSMUSG00000032913	1210.76	-0.683523	2.12534e-09	2.13813e-07	Lrig2	protein_coding	44.8236
ENSMUSG00000032291	301.204	-0.685286	0.000454073	0.00471646	Crabp1	protein_coding	11.1499
ENSMUSG00000038593	483.561	-0.686674	2.51515e-05	0.000492286	Tctn1	protein_coding	17.9005
ENSMUSG00000062444	1131.8	-0.690886	3.93562e-10	5.05516e-08	Ap3b2	protein_coding	41.8994
ENSMUSG00000040327	675.346	-0.693356	3.25289e-06	9.30338e-05	Cul9	protein_coding	24.9991
ENSMUSG00000007379	1027.93	-0.694295	3.39844e-07	1.46646e-05	Dennd2c	protein_coding	38.0517
ENSMUSG00000005968	702.247	-0.694822	1.38361e-06	4.52702e-05	Tuft1	protein_coding	25.9949
ENSMUSG00000043629	737.522	-0.695648	2.35689e-06	7.16835e-05	1700019D03Rik	protein_coding	27.3025
ENSMUSG00000054753	678.59	-0.695874	1.22341e-05	0.000273716	AU018091	protein_coding	25.1199
ENSMUSG00000031982	291.982	-0.697646	0.00085797	0.00773356	Arv1	protein_coding	10.8079
ENSMUSG00000017009	2083.07	-0.697876	2.2999e-14	7.51962e-12	Sdc4	protein_coding	77.1149
ENSMUSG00000049313	2459.11	-0.698746	5.07938e-12	1.02918e-09	Sorl1	protein_coding	91.0307
ENSMUSG00000032850	255.129	-0.701248	0.000420807	0.00444474	Rnft2	protein_coding	9.44431
ENSMUSG00000035506	331.789	-0.70328	0.000315587	0.00360607	Slc12a8	protein_coding	12.2816
ENSMUSG00000039713	568.921	-0.703692	6.25889e-07	2.35708e-05	Plekhg5	protein_coding	21.0616
ENSMUSG00000086290	541.838	-0.705064	1.5079e-06	4.86383e-05	Snhg12	lincRNA	20.0593
ENSMUSG00000064105	915.837	-0.706203	5.08563e-07	2.03793e-05	Cnnm2	protein_coding	33.9006
ENSMUSG00000018821	1980.31	-0.706924	4.38679e-08	2.68546e-06	Avpi1	protein_coding	73.3049
ENSMUSG00000027078	338.775	-0.707241	0.000170885	0.00224712	Ube2l6	protein_coding	12.5403
ENSMUSG00000011751	673.978	-0.707339	6.92791e-07	2.57532e-05	Sptbn4	protein_coding	24.9487
ENSMUSG00000031740	709.314	-0.707908	2.56559e-06	7.67966e-05	Mmp2	protein_coding	26.2558
ENSMUSG00000074578	1715.92	-0.708481	1.5798e-12	3.71767e-10	Zfas1	protein_coding	63.5242
ENSMUSG00000097039	158.178	-0.711072	0.00460739	0.0282531	Pvt1	lincRNA	5.85548
ENSMUSG00000029675	216.327	-0.711553	0.0011193	0.00950543	Eln	protein_coding	8.00733
ENSMUSG00000041895	443.701	-0.714788	4.97885e-05	0.000852877	Wipi1	protein_coding	16.4243
ENSMUSG00000027546	1327.89	-0.716396	1.64824e-08	1.23498e-06	Atp9a	protein_coding	49.1508
ENSMUSG00000040564	152.437	-0.718039	0.00859001	0.0451007	Apoc1	protein_coding	5.64189
ENSMUSG00000036528	304.832	-0.718595	0.00105039	0.00905386	Ppfibp2	protein_coding	11.2827
ENSMUSG00000014786	1200.93	-0.71872	2.4382e-10	3.22577e-08	Slc9a5	protein_coding	44.4547
ENSMUSG00000025537	140.643	-0.719228	0.00565819	0.0330889	Phkg1	protein_coding	5.20644
ENSMUSG00000005357	191.505	-0.719418	0.00177374	0.0135729	Slc1a6	protein_coding	7.08871
ENSMUSG00000029287	246.15	-0.721504	0.000515858	0.00520416	Tgfbr3	protein_coding	9.11104
ENSMUSG00000003341	175.996	-0.72239	0.00258177	0.0181443	Atp8b3	protein_coding	6.51491
ENSMUSG00000017817	269.233	-0.725076	0.00139842	0.0112767	Jph2	protein_coding	9.96502
ENSMUSG00000016552	793.165	-0.725964	2.23412e-08	1.56781e-06	Foxred2	protein_coding	29.3587
ENSMUSG00000073409	267.208	-0.727018	0.00246454	0.0174655	H2-Q6	protein_coding	9.88972
ENSMUSG00000092086	195.243	-0.727842	0.00201759	0.0149845	Gm6793	protein_coding	7.22662
ENSMUSG00000018800	228.125	-0.728652	0.0010581	0.00910392	Abca5	protein_coding	8.44447
ENSMUSG00000049907	182.007	-0.729445	0.00186272	0.0140446	Rasl11b	protein_coding	6.73707
ENSMUSG00000031521	445.958	-0.72968	8.65472e-05	0.00131614	Aga	protein_coding	16.5068
ENSMUSG00000028517	373.424	-0.729888	2.1279e-05	0.000434213	Plpp3	protein_coding	13.8222
ENSMUSG00000030739	586.386	-0.730146	4.34686e-07	1.7715e-05	Myh14	protein_coding	21.7046
ENSMUSG00000004267	680.497	-0.732135	2.68535e-05	0.0005192	Eno2	protein_coding	25.1872
ENSMUSG00000034164	398.574	-0.733848	1.5873e-05	0.000340312	Emid1	protein_coding	14.7525
ENSMUSG00000032578	135.25	-0.735846	0.00653291	0.0364414	Cish	protein_coding	5.00597
ENSMUSG00000079442	264.818	-0.736058	0.000446152	0.00464089	St6galnac4	protein_coding	9.80193
ENSMUSG00000028064	157.399	-0.736946	0.00293259	0.0200229	Sema4a	protein_coding	5.82656
ENSMUSG00000040943	411.031	-0.738051	0.000130198	0.00180969	Tet2	protein_coding	15.2141
ENSMUSG00000025731	971.346	-0.738745	3.91082e-09	3.56083e-07	0610011F06Rik	protein_coding	35.9531
ENSMUSG00000037321	1227.05	-0.73884	0.00814444	0.0432506	Tap1	protein_coding	45.4164
ENSMUSG00000022180	199.296	-0.740178	0.00221339	0.0160251	Slc7a8	protein_coding	7.37596
ENSMUSG00000070345	187.057	-0.745316	0.00384997	0.0246159	Hsf5	protein_coding	6.92345
ENSMUSG00000008153	1851.83	-0.747477	1.26029e-12	3.07298e-10	Clstn3	protein_coding	68.5411
ENSMUSG00000037166	296.429	-0.748571	0.000223678	0.00276086	Ppp1r14a	protein_coding	10.9736
ENSMUSG00000032842	652.06	-0.752675	4.63787e-06	0.000123276	Abcc10	protein_coding	24.132
ENSMUSG00000059901	291.587	-0.753172	0.000161784	0.00214905	Adamts14	protein_coding	10.7921
ENSMUSG00000002228	461.844	-0.754242	3.83598e-05	0.000694143	Ppm1j	protein_coding	17.0934
ENSMUSG00000023017	291.959	-0.762568	5.49803e-05	0.000915448	Asic1	protein_coding	10.806
ENSMUSG00000042659	672.502	-0.763271	2.17525e-07	1.02601e-05	Arrdc4	protein_coding	24.8917
ENSMUSG00000031758	762.988	-0.763277	3.84509e-08	2.44758e-06	Cdyl2	protein_coding	28.2394
ENSMUSG00000051451	739.121	-0.763388	5.16277e-09	4.52875e-07	Crebzf	protein_coding	27.3572
ENSMUSG00000001506	273.866	-0.764264	0.00016781	0.00221682	Col1a1	protein_coding	10.1363
ENSMUSG00000060703	114.817	-0.767993	0.00792426	0.0423497	Cd302	protein_coding	4.24945
ENSMUSG00000002341	157.626	-0.768558	0.00289037	0.0198193	Ncan	protein_coding	5.83359
ENSMUSG00000065037	133.045	-0.769051	0.00932416	0.0477867	Rn7sk	misc_RNA	4.92353
ENSMUSG00000022884	14570.6	-0.769749	6.88675e-16	3.09602e-13	Eif4a2	protein_coding	539.274
ENSMUSG00000031548	607.751	-0.770262	2.52894e-05	0.000494313	Sfrp1	protein_coding	22.4939
ENSMUSG00000039908	215.288	-0.771731	0.000426657	0.00448677	Slc26a11	protein_coding	7.96776
ENSMUSG00000050737	176.737	-0.772915	0.00120351	0.0100778	Ptges	protein_coding	6.54089
ENSMUSG00000040703	123.422	-0.77502	0.00522629	0.0312102	Cyp2s1	protein_coding	4.56792
ENSMUSG00000031523	457.365	-0.778839	1.61609e-06	5.16647e-05	Dlc1	protein_coding	16.9273
ENSMUSG00000035000	337.687	-0.780863	2.84466e-05	0.00054275	Dpp4	protein_coding	12.498
ENSMUSG00000020812	326.375	-0.781345	3.27107e-05	0.000610614	1810032O08Rik	protein_coding	12.0811
ENSMUSG00000031539	200.843	-0.784276	0.000410097	0.00435399	Ap3m2	protein_coding	7.43348
ENSMUSG00000026880	939.013	-0.786547	4.08822e-08	2.56826e-06	Stom	protein_coding	34.7516
ENSMUSG00000028834	375.588	-0.787237	3.39581e-06	9.61986e-05	Trim63	protein_coding	13.9004
ENSMUSG00000059898	124.418	-0.787907	0.00693309	0.0382437	Dsc3	protein_coding	4.60406
ENSMUSG00000028909	561.963	-0.79063	3.13926e-07	1.37269e-05	Ptpru	protein_coding	20.7971
ENSMUSG00000056899	197.046	-0.791886	0.00334352	0.0219993	Immp2l	protein_coding	7.29221
ENSMUSG00000034245	552.6	-0.791976	4.92362e-08	3.00132e-06	Hdac11	protein_coding	20.4517
ENSMUSG00000030592	619.299	-0.792621	1.06226e-08	8.39653e-07	Ryr1	protein_coding	22.9205
ENSMUSG00000022756	222.342	-0.79265	0.000160505	0.00213517	Slc7a4	protein_coding	8.22883
ENSMUSG00000020101	108.738	-0.793655	0.0097717	0.0493594	Vsir	protein_coding	4.02406
ENSMUSG00000031962	122.11	-0.794741	0.0045132	0.0278059	Cdh15	protein_coding	4.51907
ENSMUSG00000034731	515.189	-0.795289	4.91904e-06	0.000129772	Dgkh	protein_coding	19.0659
ENSMUSG00000028583	2375.75	-0.795622	0.00167475	0.0129881	Pdpn	protein_coding	87.9194
ENSMUSG00000027855	415.241	-0.796834	6.17426e-05	0.0010105	Sycp1	protein_coding	15.3666
ENSMUSG00000029716	162.916	-0.79696	0.0013771	0.0111445	Tfr2	protein_coding	6.02916
ENSMUSG00000032584	166.83	-0.799533	0.000872042	0.00782418	Mst1r	protein_coding	6.17444
ENSMUSG00000018411	249.592	-0.800877	7.72258e-05	0.00120889	Mapt	protein_coding	9.23742
ENSMUSG00000038776	340.045	-0.805846	4.60443e-05	0.000801928	Ephx1	protein_coding	12.5836
ENSMUSG00000005360	486.273	-0.806983	9.59229e-06	0.000224017	Slc1a3	protein_coding	17.995
ENSMUSG00000064307	119.269	-0.807309	0.00620595	0.035214	Lrrc51	protein_coding	4.41396
ENSMUSG00000068323	132.333	-0.808284	0.00498065	0.0300426	Slc4a5	protein_coding	4.8971
ENSMUSG00000056895	128.393	-0.808636	0.00836802	0.0442792	Hist3h2ba	protein_coding	4.75141
ENSMUSG00000032494	967.344	-0.810504	2.30821e-11	3.90658e-09	Tdgf1	protein_coding	35.799
ENSMUSG00000072249	103.063	-0.812569	0.00943419	0.0482132	Fthl17f	protein_coding	3.81431
ENSMUSG00000005958	736.069	-0.816876	3.86199e-09	3.53877e-07	Ephb3	protein_coding	27.2393
ENSMUSG00000023995	149.026	-0.818038	0.00207694	0.0152912	Tspo2	protein_coding	5.51496
ENSMUSG00000043639	265.697	-0.818717	6.21167e-05	0.00101202	Rbm20	protein_coding	9.83263
ENSMUSG00000073403	104.352	-0.819273	0.00799228	0.042584	Gm10499	transcribed_unprocessed_pseudogene	3.86136
ENSMUSG00000070780	172.615	-0.823658	0.000797223	0.00729571	Rbm47	protein_coding	6.38737
ENSMUSG00000046447	321.647	-0.82798	4.22695e-06	0.000114302	Camk2n1	protein_coding	11.903
ENSMUSG00000004098	450.326	-0.829215	1.89435e-07	9.23801e-06	Col5a3	protein_coding	16.6644
ENSMUSG00000001281	108.565	-0.830282	0.00620761	0.035214	Itgb7	protein_coding	4.01805
ENSMUSG00000026114	201.723	-0.83033	0.00150978	0.0119866	Cnga3	protein_coding	7.46438
ENSMUSG00000026193	25320.2	-0.83514	2.45558e-19	1.68219e-16	Fn1	protein_coding	936.961
ENSMUSG00000000632	160.931	-0.843051	0.00109947	0.00937583	Sez6	protein_coding	5.95452
ENSMUSG00000031808	803.19	-0.843398	5.20916e-10	6.51644e-08	Slc27a1	protein_coding	29.7216
ENSMUSG00000028072	134.488	-0.850739	0.00235941	0.0168617	Ntrk1	protein_coding	4.97685
ENSMUSG00000040213	217.971	-0.855572	0.000135396	0.0018747	Ccbl2	protein_coding	8.06513
ENSMUSG00000046516	144.687	-0.860655	0.00182742	0.0138805	Cox17	protein_coding	5.35409
ENSMUSG00000019986	822.398	-0.86196	2.03906e-07	9.77798e-06	Ahi1	protein_coding	30.4298
ENSMUSG00000064337	7034.48	-0.867381	5.3735e-05	0.000904131	mt-Rnr1	Mt_rRNA	260.299
ENSMUSG00000014361	183.792	-0.867895	0.000405303	0.00431955	Mertk	protein_coding	6.80032
ENSMUSG00000032118	295.338	-0.871128	6.03667e-06	0.000152625	Fez1	protein_coding	10.929
ENSMUSG00000019856	280.359	-0.871979	6.67614e-05	0.00107671	Fam184a	protein_coding	10.3733
ENSMUSG00000024039	386.327	-0.872083	2.70821e-05	0.000522255	Cbs	protein_coding	14.2943
ENSMUSG00000053338	106.601	-0.874692	0.00840073	0.0444149	Tarm1	protein_coding	3.94398
ENSMUSG00000000544	393.575	-0.877353	8.98211e-07	3.16707e-05	Gpa33	protein_coding	14.5624
ENSMUSG00000020689	152.381	-0.877821	0.00112341	0.00952912	Itgb3	protein_coding	5.63767
ENSMUSG00000024206	269.187	-0.880878	2.92637e-05	0.000554661	Rfx2	protein_coding	9.96003
ENSMUSG00000070732	215.897	-0.883457	0.00115842	0.00977967	Rbm44	protein_coding	7.98775
ENSMUSG00000021194	98.8798	-0.884466	0.00893651	0.0464285	Chga	protein_coding	3.65821
ENSMUSG00000047810	159.499	-0.88466	0.00072313	0.006786	Ccdc88b	protein_coding	5.90116
ENSMUSG00000026380	1845.21	-0.884735	9.98823e-13	2.56591e-10	Tfcp2l1	protein_coding	68.2731
ENSMUSG00000040794	143.907	-0.886116	0.000549823	0.00546199	C1qtnf4	protein_coding	5.32485
ENSMUSG00000090714	84.1935	-0.886373	0.00795063	0.0424174	Zscan4d	protein_coding	3.1151
ENSMUSG00000057751	840.501	-0.889946	6.67858e-10	7.94033e-08	Megf6	protein_coding	31.0973
ENSMUSG00000041309	106.948	-0.891495	0.0042821	0.0267487	Nkx6-2	protein_coding	3.9567
ENSMUSG00000069310	193.331	-0.89321	0.000177526	0.00230912	Hist1h3c	protein_coding	7.15409
ENSMUSG00000086841	5122.45	-0.893873	3.37661e-19	2.024e-16	2410006H16Rik	processed_transcript	189.537
ENSMUSG00000035852	96.6682	-0.895428	0.00508918	0.0305563	Misp	protein_coding	3.57658
ENSMUSG00000043648	247.87	-0.896423	2.60259e-05	0.000504594	Pld6	protein_coding	9.17059
ENSMUSG00000085156	416.65	-0.896634	2.01914e-08	1.45315e-06	Snhg15	processed_transcript	15.4169
ENSMUSG00000027077	86.4836	-0.898229	0.00787198	0.0421617	Smtnl1	protein_coding	3.19984
ENSMUSG00000029359	79.4566	-0.899401	0.00881526	0.045948	Tesc	protein_coding	2.93974
ENSMUSG00000026980	1883.77	-0.899525	0.000512302	0.00517191	Ly75	protein_coding	69.6932
ENSMUSG00000023885	168.608	-0.900282	0.00043211	0.00453416	Thbs2	protein_coding	6.23869
ENSMUSG00000010051	305.108	-0.901465	1.24151e-05	0.000276906	Hyal1	protein_coding	11.2877
ENSMUSG00000024620	96.7651	-0.904084	0.00380248	0.0243881	Pdgfrb	protein_coding	3.58029
ENSMUSG00000078716	424.805	-0.906486	4.20395e-06	0.00011411	Tmem8b	protein_coding	15.716
ENSMUSG00000030672	338.332	-0.907839	5.63592e-07	2.20922e-05	Mylpf	protein_coding	12.5181
ENSMUSG00000064080	504.186	-0.916019	9.51355e-07	3.32058e-05	Fbln2	protein_coding	18.6521
ENSMUSG00000022389	1689.76	-0.916159	3.84195e-15	1.6256e-12	Tef	protein_coding	62.517
ENSMUSG00000048583	1116.78	-0.918389	1.12391e-14	4.04214e-12	Igf2	protein_coding	41.3177
ENSMUSG00000004558	271.816	-0.921523	3.01799e-06	8.73577e-05	Ndrg2	protein_coding	10.0564
ENSMUSG00000033249	87.5101	-0.922782	0.00638505	0.0358488	Hsf4	protein_coding	3.2375
ENSMUSG00000061048	552.556	-0.923294	1.36527e-10	1.90688e-08	Cdh3	protein_coding	20.4432
ENSMUSG00000086454	876.06	-0.934183	1.61647e-14	5.53681e-12	Platr14	processed_transcript	32.4127
ENSMUSG00000028581	540.201	-0.93428	5.8572e-07	2.26164e-05	Laptm5	protein_coding	19.9832
ENSMUSG00000034177	165.099	-0.934666	0.000201921	0.00255034	Rnf43	protein_coding	6.10823
ENSMUSG00000097772	373.758	-0.937155	3.14574e-08	2.09512e-06	5430416N02Rik	lincRNA	13.8277
ENSMUSG00000002769	238.003	-0.938244	3.39799e-05	0.000628322	Gnmt	protein_coding	8.80528
ENSMUSG00000011256	640.636	-0.941942	9.84543e-11	1.40234e-08	Adam19	protein_coding	23.7018
ENSMUSG00000021118	104.359	-0.943501	0.0016397	0.0127921	Plek2	protein_coding	3.86087
ENSMUSG00000021806	7294.37	-0.943549	0.000109853	0.00158988	Nid2	protein_coding	269.84
ENSMUSG00000042367	89.0945	-0.944466	0.00360783	0.02339	Gjb3	protein_coding	3.29645
ENSMUSG00000052271	240.087	-0.950968	5.35268e-06	0.000138496	Bhlha15	protein_coding	8.88186
ENSMUSG00000018427	147.018	-0.952081	0.00142614	0.0114489	Ypel2	protein_coding	5.43826
ENSMUSG00000006205	376.996	-0.95628	4.0186e-07	1.67085e-05	Htra1	protein_coding	13.9454
ENSMUSG00000032449	2614.28	-0.9567	7.98684e-20	6.0473e-17	Slc25a36	protein_coding	96.7183
ENSMUSG00000028766	6787.04	-0.95982	7.49518e-06	0.000183689	Alpl	protein_coding	251.072
ENSMUSG00000025196	201.428	-0.971735	0.000347995	0.00385675	Cpn1	protein_coding	7.4511
ENSMUSG00000051243	97.0653	-0.974921	0.00209269	0.0153835	Islr2	protein_coding	3.59057
ENSMUSG00000028640	281.132	-0.975107	3.88099e-06	0.000106958	Tfap2c	protein_coding	10.3996
ENSMUSG00000044006	544.554	-0.985254	1.01849e-11	1.90285e-09	Cilp2	protein_coding	20.1442
ENSMUSG00000068245	213.341	-0.987385	2.31948e-05	0.000460885	Phf11d	protein_coding	7.89131
ENSMUSG00000006056	170.02	-0.991705	7.2402e-05	0.00115346	Calcoco2	protein_coding	6.28981
ENSMUSG00000023830	8380.41	-0.994246	6.34893e-28	1.30479e-24	Igf2r	protein_coding	309.994
ENSMUSG00000035697	220.571	-0.995988	6.61676e-06	0.000165258	Hmha1	protein_coding	8.15947
ENSMUSG00000051041	79.5412	-1.00398	0.00904131	0.0467199	Olfml1	protein_coding	2.94153
ENSMUSG00000003410	74.8613	-1.0072	0.00747308	0.0404013	Elavl3	protein_coding	2.769
ENSMUSG00000084762	99.334	-1.01728	0.000936244	0.0082936	Platr3	lincRNA	3.67429
ENSMUSG00000017737	185.153	-1.01742	4.55365e-05	0.000795975	Mmp9	protein_coding	6.84865
ENSMUSG00000038298	71.2906	-1.02261	0.00648161	0.0361773	Pdzk1	protein_coding	2.63697
ENSMUSG00000034324	87.9846	-1.02421	0.00335709	0.0220626	Tmem132c	protein_coding	3.25424
ENSMUSG00000021255	1159.52	-1.03058	1.80564e-18	1.03904e-15	Esrrb	protein_coding	42.8883
ENSMUSG00000012396	706.169	-1.03147	2.58422e-09	2.44637e-07	Nanog	protein_coding	26.1204
ENSMUSG00000025020	102.039	-1.04431	0.00101387	0.00881836	Slit1	protein_coding	3.77386
ENSMUSG00000019982	68.745	-1.04597	0.00524625	0.0313034	Myb	protein_coding	2.54271
ENSMUSG00000028661	241.491	-1.04725	1.45512e-05	0.000316693	Epha8	protein_coding	8.93093
ENSMUSG00000021453	524.077	-1.0589	1.04189e-12	2.62959e-10	Gadd45g	protein_coding	19.383
ENSMUSG00000061740	104.798	-1.06454	0.0038369	0.0245541	Cyp2d22	protein_coding	3.87545
ENSMUSG00000020435	127.097	-1.06712	0.000104328	0.00152371	Osbp2	protein_coding	4.701
ENSMUSG00000037826	107.142	-1.07908	0.000883273	0.0078973	Ppm1k	protein_coding	3.9626
[truncated: 97 more rows]

## Sheet: delE6_het_vs_WT_mESC_diff_gene
ensembl_id	baseMean	log2FoldChange	pvalue	padj	Gene.name	Gene.type	avg_cpm
[truncated: 1,721 more rows]

[truncated: 4 more sheets: InsASAY_vs_WT_mESC_diff_gene, delE6_homo_vs_WT_Tbxt_target_DE, delE6_het_vs_WT_Tbxt_target_DE, InsASAY_vs_WT_Tbxt_target_DE]
